# Supplementary material for: Large-scale conformal synthesis of one-dimensional MAX phases
Source: Nat Commun. 2024 Oct 28;15:9275. doi: 10.1038/s41467-024-53137-0 (PMC11519885; doi:10.1038/s41467-024-53137-0)
Supplement: Supplementary file 3 — Source data [file 41467_2024_53137_MOESM3_ESM.zip]

Archive with 48 entries (47 files):
- Source data/
- Source data/Fig.1b.xlsx
- Source data/Fig.2d.xlsx
- Source data/Fig.2e.xlsx
- Source data/Fig.2f.xlsx
- Source data/Fig.2g.xlsx
- Source data/Fig.3c.xlsx
- Source data/Fig.3d.xlsx
- Source data/Fig.3e.xlsx
- Source data/Fig.3g.xlsx
- Source data/Fig.4e.xlsx
- Source data/Fig.4g.xlsx
- Source data/Fig.4h.xlsx
- Source data/Fig.4i.xlsx
- Source data/Fig.S13.xlsx
- Source data/Fig.S14b.xlsx
- Source data/Fig.S14c.xlsx
- Source data/Fig.S14d.xlsx
- Source data/Fig.S16e.xlsx
- Source data/Fig.S16f.xlsx
- Source data/Fig.S20a.xlsx
- Source data/Fig.S20b.xlsx
- Source data/Fig.S20c.xlsx
- Source data/Fig.S21a.xlsx
- Source data/Fig.S21b.xlsx
- Source data/Fig.S21c.xlsx
- Source data/Fig.S21d.xlsx
- Source data/Fig.S25.xlsx
- Source data/Fig.S26.xlsx
- Source data/Fig.S27.xlsx
- Source data/Fig.S29c.xlsx
- Source data/Fig.S2a.xlsx
- Source data/Fig.S30.xlsx
- Source data/Fig.S31a.xlsx
- Source data/Fig.S32c.xlsx
- Source data/Fig.S33.xlsx
- Source data/Fig.S34a.xlsx
- Source data/Fig.S36b.xlsx
- Source data/Fig.S37b.xlsx
- Source data/Fig.S38.xlsx
- Source data/Fig.S4.xlsx
- Source data/Fig.S40a.xlsx
- Source data/Fig.S40b.xlsx
- Source data/Fig.S41.xlsx
- Source data/Fig.S42.xlsx
- Source data/Fig.S44.xlsx
- Source data/Fig.S45.xlsx
- Source data/Fig.S6j-m.xlsx
