# Supplementary material for: Large-scale conformal synthesis of one-dimensional MAX phases
Source: Nat Commun. 2024 Oct 28;15:9275. doi: 10.1038/s41467-024-53137-0 (PMC11519885; doi:10.1038/s41467-024-53137-0)
Supplement: Supplementary file 3 — Source data [file 41467_2024_53137_MOESM3_ESM.zip › Source data/Fig.1b.xlsx]

## Sheet: Sheet1
2 theta	observed	calculated		background		brage position		differences
5	175	165.556		-57.416		12.9633		0.7139
5.01	175	167.827		-59.6867		12.9633		0.54225
5.02	175	170.086		-61.9462		12.9633		0.37145
5.03	181	172.335		-58.1947		12.9633		0.64409
5.04	177	174.572		-64.432		12.9633		0.1825
5.05	179	176.798		-64.6583		12.9633		0.16457
5.06	178	179.014		-67.8735		12.9633		-0.07597
5.07	179	181.218		-69.0778		12.9633		-0.16577
5.08	183	183.411		-67.2712		12.9633		-0.0304
5.09	183	185.594		-69.4537		12.9633		-0.19173
5.1	182	187.765		-72.6253		12.9633		-0.42735
5.11	185	189.926		-71.7861		12.9633		-0.36217
5.12	188	192.076		-70.936		12.9633		-0.29728
5.13	190	194.215		-71.0753		12.9633		-0.30581
5.14	194	196.344		-69.2038		12.9633		-0.16828
5.15	194	198.462		-71.3217		12.9633		-0.32033
5.16	195	200.569		-72.4289		12.9633		-0.3988
5.17	195	202.666		-74.5255		12.9633		-0.54894
5.18	200	204.752		-71.6116		12.9633		-0.33599
5.19	200	206.827		-73.6871		12.9633		-0.48275
5.2	201	208.892		-74.7521		12.9633		-0.55667
5.21	204	210.947		-73.8067		12.9633		-0.48636
5.22	208	212.991		-71.8508		12.9633		-0.34605
5.23	208	215.025		-73.8845		12.9633		-0.48706
5.24	210	217.048		-73.9079		12.9633		-0.48635
5.25	212	219.061		-73.921		12.9633		-0.48495
5.26	214	221.064		-73.9238		12.9633		-0.48287
5.27	212	223.056		-77.9164		12.9633		-0.75935
5.28	215	225.039		-76.8987		12.9633		-0.68463
5.29	216	227.011		-77.8709		12.9633		-0.7492
5.3	225	228.973		-70.8329				-0.26486
5.31	227	230.925		-70.7848				-0.2605
5.32	228	232.867		-71.7267				-0.3223
5.33	228	234.799		-73.6585				-0.45024
5.34	234	236.72		-69.5803				-0.17783
5.35	237	238.632		-68.4922				-0.10602
5.36	239	240.534		-68.3941				-0.09923
5.37	237	242.426		-72.2861				-0.35247
5.38	236	244.308		-75.1683				-0.54082
5.39	238	246.181		-75.0406				-0.53027
5.4	239	248.043		-75.9032				-0.58495
5.41	236	249.896		-80.756				-0.90455
5.42	235	251.739		-83.599				-1.09193
5.43	233	253.572		-87.4324				-1.34774
5.44	239	255.396		-83.2561				-1.06058
5.45	245	257.21		-79.0702				-0.78008
5.46	251	259.015		-74.8747				-0.50588
5.47	253	260.81		-74.6696				-0.49099
5.48	250	262.595		-79.4551				-0.79658
5.49	251	264.371		-80.231				-0.84397
5.5	243	266.137		-89.9975				-1.48427
5.51	238	267.895		-96.7545				-1.93777
5.52	236	269.642		-100.502				-2.18992
5.53	236	271.38		-102.24				-2.30307
5.54	245	273.109		-94.9694				-1.79585
5.55	257	274.829		-84.6891				-1.11215
5.56	269	276.54		-74.3996				-0.4597
5.57	279	278.241		-66.1008				0.04545
5.58	285	279.933		-61.7928				0.30016
5.59	287	281.616		-61.4756				0.31783
5.6	287	283.289		-63.1493				0.21903
5.61	285	284.954		-66.814				0.00273
5.62	282	286.61		-71.4695				-0.27449
5.63	277	288.256		-78.1161				-0.67631
5.64	273	289.894		-83.7536				-1.02245
5.65	274	291.522		-84.3821				-1.05855
5.66	283	293.142		-77.0018				-0.60287
5.67	287	294.752		-74.6125				-0.45762
5.68	290	296.354		-73.2143				-0.37314
5.69	293	297.947		-71.8074				-0.28903
5.7	296	299.532		-70.3916				-0.20527
5.71	293	301.107		-74.967				-0.47362
5.72	295	302.674		-74.5337				-0.44678
5.73	289	304.232		-82.0916				-0.89598
5.74	288	305.781		-84.6409				-1.04775
5.75	295	307.322		-79.1815				-0.71739
5.76	301	308.854		-74.7135				-0.45267
5.77	305	310.377		-72.2369				-0.30788
5.78	311	311.892		-67.7518				-0.05057
5.79	314	313.398		-66.2581				0.03397
5.8	313	314.896		-68.7559				-0.10717
5.81	316	316.385		-67.2453				-0.02168
5.82	317	317.866		-67.7262				-0.04865
5.83	310	319.339		-76.1987				-0.5304
5.84	310	320.803		-77.6629				-0.61356
5.85	316	322.259		-73.1187				-0.35208
5.86	315	323.706		-75.5661				-0.49054
5.87	319	325.145		-73.0053				-0.34407
5.88	327	326.576		-66.4363				0.02343
5.89	332	327.999		-62.859				0.21959
5.9	333	329.413		-63.2735				0.19654
5.91	341	330.82		-56.6798				0.55129
5.92	341	332.218		-58.078				0.47557
5.93	338	333.608		-62.4681				0.23889
5.94	338	334.99		-63.8501				0.16371
5.95	340	336.364		-63.2241				0.19718
5.96	340	337.73		-64.5901				0.1231
5.97	335	339.088		-70.948				-0.22335
5.98	338	340.438		-69.298				-0.13261
5.99	336	341.78		-72.6401				-0.31533
6	335	343.114		-74.9743				-0.44333
6.01	342	344.441		-69.3006				-0.13197
6.02	341	345.759		-71.619				-0.25772
6.03	338	347.07		-75.9296				-0.49332
6.04	341	348.373		-74.2325				-0.39924
6.05	342	349.668		-74.5276				-0.41462
6.06	349	350.955		-68.8149				-0.10465
6.07	345	352.235		-74.0946				-0.3895
6.08	348	353.507		-72.3666				-0.29518
6.09	342	354.771		-79.6309				-0.69057
6.1	346	356.028		-76.8876				-0.53909
6.11	351	357.277		-73.1368				-0.33503
6.12	348	358.518		-77.3784				-0.56384
6.13	344	359.752		-82.6124				-0.84931
6.14	352	360.979		-75.8389				-0.47858
6.15	355	362.198		-74.058				-0.38203
6.16	364	363.41		-66.2696				0.03095
6.17	366	364.614		-65.4738				0.07246
6.18	371	365.811		-61.6706				0.26942
6.19	367	367		-66.86				-9.19073e-07
6.2	374	368.182		-61.0421				0.30084
6.21	378	369.357		-58.2169				0.44455
6.22	381	370.524		-56.3844				0.53668
6.23	381	371.685		-57.5446				0.47724
6.24	383	372.838		-56.6976				0.51927
6.25	388	373.983		-52.8434				0.71158
6.26	389	375.122		-52.9821				0.70364
6.27	391	376.254		-52.1135				0.74576
6.28	385	377.378		-59.2379				0.38846
6.29	387	378.495		-58.3552				0.43232
6.3	388	379.605		-58.4654				0.42617
6.31	392	380.709		-55.5685				0.57031
6.32	395	381.805		-53.6647				0.66393
6.33	394	382.894		-55.7538				0.55952
6.34	393	383.976		-57.836				0.4552
6.35	397	385.051		-54.9112				0.59969
6.36	391	386.12		-61.9796				0.24681
6.37	386	387.181		-68.041				-0.06011
6.38	379	388.236		-76.0956				-0.4744
6.39	385	389.283		-71.1434				-0.2183
6.4	385	390.324		-72.1843				-0.27135
6.41	391	391.359		-67.2185				-0.01813
6.42	387	392.386		-72.2459				-0.27378
6.43	390	393.407		-70.2666				-0.1725
6.44	391	394.421		-70.2806				-0.17299
6.45	386	395.428		-76.288				-0.47987
6.46	390	396.429		-73.2886				-0.32553
6.47	391	397.423		-73.2827				-0.32481
6.48	397	398.41		-68.2701				-0.07077
6.49	405	399.391		-61.251				0.27872
6.5	405	400.365		-62.2253				0.2303
6.51	405	401.333		-63.193				0.18221
6.52	396	402.294		-73.1543				-0.3163
6.53	398	403.249		-72.1091				-0.26312
6.54	396	404.197		-75.0575				-0.41194
6.55	395	405.139		-76.9994				-0.51017
6.56	397	406.075		-75.935				-0.45546
6.57	404	407.004		-69.8641				-0.14946
6.58	416	407.927		-58.7869				0.39582
6.59	423	408.843		-52.7034				0.68832
6.6	421	409.754		-55.6135				0.54812
6.61	421	410.657		-56.5174				0.50407
6.62	419	411.555		-59.4151				0.36371
6.63	420	412.446		-59.3065				0.36857
6.64	418	413.332		-62.1917				0.22833
6.65	415	414.211		-66.0707				0.03875
6.66	412	415.084		-69.9436				-0.15192
6.67	415	415.951		-67.8107				-0.04667
6.68	419	416.811		-64.6714				0.10692
6.69	422	417.666		-62.5259				0.21098
6.7	427	418.514		-58.3744				0.41065
6.71	430	419.357		-56.2168				0.51326
6.72	427	420.193		-60.0532				0.3294
6.73	433	421.024		-54.8836				0.57555
6.74	433	421.848		-55.7083				0.53592
6.75	431	422.667		-58.5268				0.40139
6.76	432	423.479		-58.3394				0.40995
6.77	430	424.286		-61.1461				0.27555
6.78	431	425.087		-60.947				0.28482
6.79	431	425.882		-61.7419				0.24653
6.8	429	426.671		-64.5311				0.11244
6.81	425	427.454		-69.3144				-0.11906
6.82	423	428.232		-72.092				-0.25439
6.83	431	429.004		-64.8638				0.09615
6.84	428	429.77		-68.6299				-0.08555
6.85	424	430.53		-73.3902				-0.31713
6.86	433	431.285		-65.1449				0.08242
6.87	437	432.034		-61.8939				0.23756
6.88	442	432.777		-57.6372				0.43868
6.89	446	433.515		-54.3749				0.59119
6.9	448	434.247		-53.107				0.64977
6.91	450	434.974		-51.8336				0.70835
6.92	455	435.695		-47.5546				0.90505
6.93	454	436.41		-49.27				0.82554
6.94	450	437.12		-53.98				0.60717
6.95	440	437.824		-64.6844				0.10372
6.96	446	438.523		-59.3834				0.35403
6.97	447	439.217		-59.077				0.36813
6.98	452	439.905		-54.7651				0.5689
6.99	456	440.588		-51.4478				0.72174
7	456	441.265		-52.1251				0.69002
7.01	456	441.937		-52.7971				0.65856
7.02	453	442.604		-56.4637				0.48846
7.03	439	443.265		-71.1251				-0.20356
7.04	435	443.921		-75.7811				-0.42773
7.05	430	444.572		-81.4319				-0.70272
7.06	441	445.217		-71.0774				-0.20083
7.07	445	445.858		-67.7177				-0.04066
7.08	448	446.493		-65.3527				0.07121
7.09	453	447.123		-60.9826				0.27614
7.1	455	447.747		-59.6073				0.34001
7.11	464	448.367		-51.2269				0.72575
7.12	466	448.981		-49.8413				0.78837
7.13	457	449.591		-59.4507				0.34659
7.14	456	450.195		-61.055				0.27185
7.15	450	450.794		-67.6542				-0.03744
7.16	457	451.388		-61.2483				0.2625
7.17	459	451.977		-59.8375				0.32778
7.18	465	452.562		-54.4216				0.57682
7.19	471	453.141		-49.0008				0.82291
7.2	474	453.715		-46.575				0.93172
7.21	485	454.284		-36.1443				1.39473
7.22	494	454.849		-27.7086				1.7615
7.23	486	455.408		-36.2681				1.38768
7.24	476	455.963		-46.8227				0.91841
7.25	469	456.512		-54.3724				0.57662
7.26	463	457.057		-60.9173				0.27618
7.27	458	457.597		-66.4574				0.01881
7.28	454	458.133		-70.9926				-0.19395
7.29	456	458.663		-69.5232				-0.12471
7.3	455	459.189		-71.0489				-0.19638
7.31	458	459.71		-68.5699				-0.0799
7.32	472	460.226		-55.0862				0.54193
7.33	475	460.738		-52.5978				0.65439
7.34	479	461.245		-49.1047				0.81126
7.35	486	461.747		-42.607				1.10014
7.36	479	462.245		-50.1046				0.76557
7.37	479	462.738		-50.5976				0.74305
7.38	477	463.226		-53.086				0.63067
7.39	480	463.71		-50.5699				0.74354
7.4	473	464.189		-58.0491				0.40512
7.41	469	464.664		-62.5238				0.20023
7.42	470	465.134		-61.9941				0.22445
7.43	471	465.6		-61.4597				0.24883
7.44	472	466.061		-60.921				0.27337
7.45	479	466.518		-54.3777				0.57033
7.46	477	466.97		-56.83				0.45924
7.47	486	467.418		-48.2779				0.8429
7.48	495	467.861		-39.7214				1.21979
7.49	499	468.3		-36.1605				1.3743
7.5	501	468.735		-34.5952				1.44149
7.51	495	469.166		-41.0256				1.16117
7.52	495	469.592		-41.4516				1.14202
7.53	492	470.013		-44.8733				0.99124
7.54	489	470.431		-48.2907				0.83973
7.55	496	470.844		-41.7039				1.12954
7.56	496	471.253		-42.1127				1.11119
7.57	502	471.657		-36.5174				1.35426
7.58	505	472.058		-33.9178				1.46591
7.59	496	472.454		-43.314				1.05725
7.6	492	472.846		-47.706				0.86353
7.61	481	473.234		-59.0939				0.3541
7.62	476	473.618		-64.4776				0.1092
7.63	463	473.997		-77.8572				-0.51108
7.64	465	474.373		-76.2326				-0.43465
7.65	475	474.744		-66.604				0.01175
7.66	475	475.111		-66.9713				-0.00511
7.67	478	475.475		-64.3345				0.11551
7.68	482	475.834		-60.6937				0.28087
7.69	483	476.189		-60.0489				0.30992
7.7	496	476.54		-47.4				0.87378
7.71	503	476.887		-40.7472				1.16431
7.72	507	477.23		-37.0904				1.32212
7.73	508	477.57		-36.4296				1.35013
7.74	512	477.905		-32.7649				1.5068
7.75	518	478.236		-27.0963				1.74712
7.76	512	478.564		-33.4238				1.47769
7.77	511	478.887		-34.7473				1.42058
7.78	512	479.207		-34.0671				1.44926
7.79	506	479.523		-40.3829				1.17705
7.8	503	479.835		-43.695				1.03288
7.81	497	480.143		-50.0032				0.75613
7.82	492	480.448		-55.3076				0.52082
7.83	483	480.748		-64.6082				0.10246
7.84	487	481.045		-60.9051				0.26984
7.85	496	481.338		-52.1982				0.65833
7.86	499	481.628		-49.4876				0.7777
7.87	506	481.913		-42.7732				1.07079
7.88	506	482.195		-43.0552				1.05825
7.89	503	482.474		-46.3335				0.91523
7.9	496	482.748		-53.6081				0.59503
7.91	490	483.019		-59.8791				0.31537
7.92	492	483.286		-58.1464				0.39284
7.93	495	483.55		-55.4101				0.51463
7.94	515	483.81		-35.6702				1.37439
7.95	531	484.067		-19.9268				2.03673
7.96	541	484.32		-10.1797				2.43688
7.97	544	484.569		-7.42913				2.54808
7.98	538	484.815		-13.675				2.29297
7.99	532	485.057		-19.9173				2.03522
8	519	485.296		-33.1562				1.47943
8.01	504	485.532		-48.3916				0.82265
8.02	502	485.763		-50.6234				0.72467
8.03	506	485.992		-46.8519				0.88947
8.04	512	486.217		-41.0769				1.13946
8.05	517	486.438		-36.2984				1.3441
8.06	513	486.657		-40.5166				1.16309
8.07	508	486.871		-45.7313				0.93743
8.08	505	487.083		-48.9427				0.79731
8.09	506	487.291		-48.1507				0.83173
8.1	505	487.495		-49.3554				0.77894
8.11	498	487.697		-56.5568				0.4617
8.12	500	487.895		-54.7548				0.54136
8.13	504	488.09		-50.9495				0.70871
8.14	509	488.281		-46.141				0.91836
8.15	510	488.469		-45.3291				0.9534
8.16	511	488.654		-44.5141				0.98853
8.17	513	488.836		-42.6957				1.06688
8.18	519	489.014		-36.8742				1.31623
8.19	525	489.189		-31.0494				1.5629
8.2	524	489.361		-32.2215				1.51319
8.21	511	489.53		-45.3904				0.94976
8.22	509	489.696		-47.5561				0.85563
8.23	509	489.859		-47.7186				0.84843
8.24	506	490.018		-50.8781				0.71048
8.25	502	490.174		-55.0344				0.5278
8.26	496	490.328		-61.1876				0.2547
8.27	492	490.478		-65.3377				0.06863
8.28	498	490.625		-59.4847				0.33049
8.29	510	490.769		-47.6287				0.85158
8.3	513	490.91		-44.7696				0.97531
8.31	513	491.048		-44.9075				0.96923
8.32	516	491.182		-42.0424				1.09253
8.33	517	491.314		-41.1743				1.12966
8.34	510	491.443		-48.3032				0.82171
8.35	506	491.569		-52.4291				0.64153
8.36	508	491.692		-50.5521				0.72355
8.37	505	491.812		-53.6721				0.58686
8.38	509	491.929		-49.7891				0.75665
8.39	513	492.043		-45.9033				0.92526
8.4	505	492.155		-54.0146				0.57161
8.41	502	492.263		-57.1229				0.43459
8.42	499	492.368		-60.2284				0.29687
8.43	501	492.471		-58.3311				0.38105
8.44	498	492.571		-61.4308				0.24329
8.45	505	492.668		-54.5278				0.54878
8.46	517	492.762		-42.6219				1.06599
8.47	509	492.853		-50.7133				0.71569
8.48	510	492.942		-49.8018				0.75535
8.49	505	493.028		-54.8875				0.53277
8.5	498	493.111		-61.9705				0.2191
8.51	501	493.191		-59.0508				0.34889
8.52	507	493.268		-53.1283				0.60985
8.53	511	493.343		-49.2031				0.7811
8.54	510	493.415		-50.2751				0.73439
8.55	516	493.485		-44.3445				0.99119
8.56	521	493.551		-39.4112				1.20255
8.57	519	493.615		-41.4752				1.11427
8.58	522	493.677		-38.5366				1.23968
8.59	513	493.735		-47.5953				0.85056
8.6	509	493.791		-51.6514				0.67411
8.61	509	493.845		-51.7048				0.67174
8.62	506	493.896		-54.7557				0.5381
8.63	502	493.944		-58.804				0.35956
8.64	499	493.99		-61.8497				0.22429
8.65	506	494.033		-54.8928				0.53201
8.66	509	494.073		-51.9334				0.66161
8.67	515	494.111		-45.9714				0.92046
8.68	514	494.147		-47.0069				0.87568
8.69	515	494.18		-46.0399				0.91744
8.7	519	494.21		-42.0704				1.08814
8.71	522	494.238		-39.0984				1.21509
8.72	518	494.264		-43.124				1.0429
8.73	517	494.287		-44.147				0.99892
8.74	517	494.308		-44.1676				0.99801
8.75	515	494.326		-46.1858				0.91101
8.76	511	494.342		-50.2016				0.73693
8.77	508	494.355		-53.2149				0.6054
8.78	501	494.366		-60.2259				0.29639
8.79	502	494.374		-59.2344				0.34035
8.8	505	494.381		-56.2406				0.47256
8.81	506	494.384		-55.2444				0.51638
8.82	509	494.386		-52.2459				0.64776
8.83	509	494.385		-52.245				0.6478
8.84	507	494.382		-54.2418				0.56039
8.85	502	494.376		-59.2363				0.34026
8.86	503	494.368		-58.2285				0.38486
8.87	501	494.358		-60.2184				0.29673
8.88	500	494.346		-61.206				0.25286
8.89	505	494.331		-56.1913				0.47475
8.9	508	494.314		-53.1744				0.6072
8.91	504	494.295		-57.1553				0.43228
8.92	504	494.274		-57.1339				0.43324
8.93	499	494.25		-62.1103				0.21263
8.94	496	494.224		-65.0845				0.07972
8.95	492	494.196		-69.0565				-0.09903
8.96	492	494.166		-69.0263				-0.09766
8.97	497	494.134		-63.994				0.12856
8.98	497	494.099		-63.9594				0.13011
8.99	497	494.063		-63.9228				0.13175
9	498	494.024		-62.884				0.17817
9.01	500	493.983		-60.843				0.26909
9.02	504	493.94		-56.8				0.44811
9.03	495	493.895		-65.7549				0.04967
9.04	495	493.848		-65.7076				0.05179
9.05	498	493.798		-62.6583				0.18828
9.06	495	493.747		-65.6069				0.05632
9.07	494	493.694		-66.5535				0.01379
9.08	494	493.638		-66.498				0.01629
9.09	492	493.58		-68.4405				-0.07125
9.1	500	493.521		-60.381				0.28975
9.11	502	493.459		-58.3194				0.38119
9.12	499	493.396		-61.2559				0.25088
9.13	491	493.33		-69.1903				-0.10517
9.14	498	493.263		-62.1228				0.21228
9.15	499	493.193		-61.0533				0.25994
9.16	500	493.122		-59.9818				0.3076
9.17	507	493.048		-52.9084				0.61961
9.18	516	492.973		-43.8331				1.0137
9.19	521	492.896		-38.7558				1.23127
9.2	524	492.817		-35.6767				1.36225
9.21	521	492.736		-38.5956				1.23829
9.22	520	492.653		-39.5126				1.19926
9.23	511	492.568		-48.4278				0.81539
9.24	510	492.481		-49.3411				0.77575
9.25	506	492.392		-53.2525				0.60493
9.26	503	492.302		-56.1621				0.477
9.27	504	492.21		-55.0698				0.52518
9.28	504	492.116		-54.9757				0.52937
9.29	504	492.02		-54.8798				0.53364
9.3	506	491.922		-52.782				0.62584
9.31	506	491.823		-52.6825				0.63027
9.32	507	491.721		-51.5812				0.67856
9.33	505	491.618		-53.4781				0.59549
9.34	513	491.513		-45.3733				0.94866
9.35	518	491.407		-40.2666				1.16844
9.36	514	491.298		-44.1583				1.00133
9.37	517	491.188		-41.0482				1.1352
9.38	515	491.076		-42.9364				1.0542
9.39	508	490.963		-49.8229				0.7559
9.4	504	490.848		-53.7076				0.58585
9.41	500	490.731		-57.5907				0.41454
9.42	498	490.612		-59.4721				0.33106
9.43	506	490.492		-51.3518				0.68942
9.44	516	490.37		-41.2298				1.12831
9.45	516	490.246		-41.1062				1.13375
9.46	512	490.121		-44.9809				0.96693
9.47	509	489.994		-47.854				0.84242
9.48	502	489.866		-54.7255				0.54159
9.49	488	489.735		-68.5954				-0.07856
9.5	483	489.604		-73.4636				-0.30048
9.51	482	489.47		-74.3303				-0.34026
9.52	479	489.335		-77.1954				-0.47223
9.53	486	489.199		-70.0589				-0.1451
9.54	500	489.061		-55.9208				0.48922
9.55	496	488.921		-59.7811				0.31785
9.56	495	488.78		-60.6399				0.27957
9.57	494	488.637		-61.4972				0.24128
9.58	490	488.493		-65.353				0.06808
9.59	486	488.347		-69.2072				-0.10647
9.6	481	488.2		-74.0599				-0.32829
9.61	486	488.051		-68.9111				-0.09304
9.62	480	487.901		-74.7609				-0.36062
9.63	481	487.749		-73.6091				-0.30773
9.64	487	487.596		-67.4559				-0.027
9.65	489	487.441		-65.3012				0.07049
9.66	487	487.285		-67.145				-0.01292
9.67	487	487.127		-66.9874				-0.00577
9.68	484	486.968		-69.8284				-0.13493
9.69	486	486.808		-67.6679				-0.03665
9.7	486	486.646		-67.506				-0.0293
9.71	495	486.483		-58.3428				0.38282
9.72	493	486.318		-60.1781				0.30094
9.73	492	486.152		-61.012				0.26365
9.74	491	485.985		-61.8445				0.22635
9.75	495	485.816		-57.6757				0.4128
9.76	489	485.645		-63.5055				0.1517
9.77	484	485.474		-68.3339				-0.067
9.78	478	485.301		-74.161				-0.33394
9.79	481	485.127		-70.9868				-0.18816
9.8	476	484.951		-75.8112				-0.41028
9.81	470	484.774		-81.6343				-0.68149
9.82	473	484.596		-78.4561				-0.53319
9.83	473	484.417		-78.2766				-0.52494
9.84	472	484.236		-79.0958				-0.5632
9.85	482	484.054		-68.9137				-0.09354
9.86	478	483.87		-72.7303				-0.2685
9.87	479	483.686		-71.5457				-0.21409
9.88	481	483.5		-69.3598				-0.11398
9.89	491	483.313		-59.1727				0.34692
9.9	488	483.124		-61.9843				0.22071
9.91	493	482.935		-56.7946				0.45332
9.92	497	482.744		-52.6038				0.63948
9.93	493	482.552		-56.4117				0.47057
9.94	491	482.358		-58.2185				0.38999
9.95	491	482.164		-58.024				0.39876
9.96	481	481.968		-67.8283				-0.04415
9.97	481	481.771		-67.6315				-0.03518
9.98	492	481.573		-56.4335				0.47006
9.99	495	481.374		-53.2343				0.61243
10	497	481.174		-51.0339				0.7099
10.01	508	480.972		-39.8324				1.19916
10.02	508	480.77		-39.6298				1.20815
10.03	504	480.566		-43.426				1.04383
10.04	501	480.361		-46.2211				0.92208
10.05	489	480.155		-58.0151				0.39998
10.06	478	479.948		-68.8079				-0.0891
10.07	467	479.74		-79.5997				-0.58952
10.08	471	479.53		-75.3904				-0.39306
10.09	467	479.32		-79.1799				-0.5701
10.1	473	479.108		-72.9684				-0.28087
10.11	478	478.896		-67.7559				-0.04098
10.12	485	478.682		-60.5423				0.28687
10.13	480	478.468		-65.3276				0.06995
10.14	481	478.252		-64.1118				0.12531
10.15	479	478.035		-65.8951				0.04409
10.16	472	477.817		-72.6773				-0.26776
10.17	470	477.598		-74.4584				-0.35049
10.18	473	477.379		-71.2386				-0.20133
10.19	475	477.158		-69.0178				-0.09901
10.2	477	476.936		-66.7959				0.00293
10.21	478	476.713		-65.5731				0.05886
10.22	478	476.489		-65.3493				0.0691
10.23	469	476.264		-74.1245				-0.33544
10.24	469	476.039		-73.8987				-0.32502
10.25	466	475.812		-76.672				-0.45453
10.26	467	475.584		-75.4443				-0.39723
10.27	467	475.356		-75.2157				-0.38665
10.28	463	475.126		-78.9861				-0.56355
10.29	468	474.896		-73.7556				-0.31875
10.3	470	474.664		-71.5242				-0.21514
10.31	476	474.432		-65.2918				0.07188
10.32	477	474.199		-64.0586				0.12827
10.33	482	473.964		-58.8245				0.36601
10.34	485	473.729		-55.5894				0.51177
10.35	491	473.493		-49.3535				0.79006
10.36	494	473.257		-46.1167				0.93329
10.37	489	473.019		-50.879				0.72269
10.38	483	472.78		-56.6405				0.465
10.39	475	472.541		-64.4011				0.11282
10.4	464	472.301		-75.1608				-0.38536
10.41	458	472.06		-80.9197				-0.65697
10.42	456	471.818		-82.6778				-0.74074
10.43	454	471.575		-84.4351				-0.82484
10.44	449	471.331		-89.1915				-1.05389
10.45	452	471.087		-85.9471				-0.89778
10.46	453	470.842		-84.7019				-0.83829
10.47	455	470.596		-82.4559				-0.73115
10.48	462	470.349		-75.2091				-0.38844
10.49	462	470.102		-74.9616				-0.37692
10.5	471	469.853		-65.7132				0.05284
10.51	480	469.604		-56.4641				0.47451
10.52	481	469.354		-55.2142				0.531
10.53	473	469.104		-62.9636				0.17916
10.54	464	468.852		-71.7122				-0.22526
10.55	455	468.6		-80.4601				-0.63758
10.56	450	468.347		-85.2072				-0.8649
10.57	445	468.094		-89.9537				-1.09474
10.58	447	467.839		-87.6993				-0.98567
10.59	451	467.584		-83.4443				-0.78093
10.6	458	467.329		-76.1886				-0.4359
10.61	468	467.072		-65.9322				0.04289
10.62	473	466.815		-60.6751				0.28438
10.63	473	466.557		-60.4173				0.29624
10.64	471	466.299		-62.1588				0.21662
10.65	467	466.04		-65.8996				0.04444
10.66	465	465.78		-67.6398				-0.03616
10.67	465	465.519		-67.3793				-0.02408
10.68	459	465.258		-73.1182				-0.29211
10.69	459	464.996		-72.8564				-0.27989
10.7	460	464.734		-71.594				-0.22073
10.71	462	464.471		-69.331				-0.11496
10.72	466	464.207		-65.0673				0.08304
10.73	468	463.943		-62.8031				0.18753
10.74	466	463.678		-64.5382				0.10756
10.75	464	463.413		-66.2727				0.02726
10.76	461	463.147		-69.0066				-0.09998
10.77	455	462.88		-74.7399				-0.36942
10.78	446	462.613		-83.4727				-0.78663
10.79	441	462.345		-88.2049				-1.01642
10.8	437	462.076		-91.9365				-1.19957
10.81	431	461.808		-97.6675				-1.48395
10.82	432	461.538		-96.398				-1.42115
10.83	437	461.268		-91.128				-1.16089
10.84	441	460.997		-86.8574				-0.95226
10.85	446	460.726		-81.5862				-0.69731
10.86	451	460.455		-76.3146				-0.4452
10.87	447	460.182		-80.0424				-0.62351
10.88	455	459.91		-71.7697				-0.23017
10.89	462	459.637		-64.4965				0.10996
10.9	460	459.363		-66.2228				0.02971
10.91	455	459.089		-70.9487				-0.19168
10.92	456	458.814		-69.674				-0.13178
10.93	455	458.539		-70.3988				-0.1659
10.94	452	458.263		-73.1232				-0.2946
10.95	449	457.987		-75.8471				-0.42413
10.96	444	457.711		-80.5706				-0.65068
10.97	433	457.434		-91.2936				-1.1742
10.98	438	457.156		-86.0162				-0.91532
10.99	446	456.878		-77.7383				-0.5151
11	446	456.6		-77.46				-0.50193
11.01	455	456.321		-68.1813				-0.06194
11.02	458	456.042		-64.9022				0.09148
11.03	449	455.763		-73.6226				-0.31915
11.04	446	455.483		-76.3427				-0.44902
11.05	447	455.202		-75.0624				-0.38796
11.06	439	454.922		-82.7817				-0.7599
11.07	436	454.641		-85.5006				-0.89272
11.08	439	454.359		-82.2191				-0.73305
11.09	445	454.077		-75.9373				-0.4303
11.1	447	453.795		-73.6551				-0.3214
11.11	459	453.513		-61.3726				0.25613
11.12	455	453.23		-65.0897				0.08299
11.13	446	452.946		-73.8065				-0.32893
11.14	451	452.663		-68.523				-0.07831
11.15	451	452.379		-68.2391				-0.06494
11.16	446	452.095		-72.9549				-0.2886
11.17	447	451.81		-71.6705				-0.22753
11.18	453	451.526		-65.3857				0.06927
11.19	450	451.241		-68.1007				-0.05849
11.2	452	450.955		-65.8153				0.04914
11.21	460	450.67		-57.5297				0.43503
11.22	458	450.384		-59.2439				0.35588
11.23	454	450.098		-62.9577				0.18314
11.24	456	449.811		-60.6713				0.28981
11.25	448	449.525		-68.3847				-0.07204
11.26	444	449.238		-72.0979				-0.24858
11.27	438	448.951		-77.8108				-0.52325
11.28	436	448.664		-79.5235				-0.60647
11.29	424	448.376		-91.236				-1.1838
11.3	427	448.088		-87.9483				-1.02054
11.31	427	447.8		-87.6605				-1.0066
11.32	429	447.512		-85.3724				-0.89379
11.33	436	447.224		-78.0842				-0.53754
11.34	442	446.936		-71.7958				-0.23477
11.35	447	446.647		-66.5072				0.01669
11.36	446	446.359		-67.2185				-0.01698
11.37	439	446.07		-73.9297				-0.33742
11.38	429	445.781		-83.6407				-0.81018
11.39	418	445.492		-94.3517				-1.34466
11.4	413	445.202		-99.0625				-1.58458
11.41	411	444.913		-100.773				-1.67282
11.42	414	444.624		-97.4839				-1.50508
11.43	417	444.334		-94.1944				-1.33857
11.44	424	444.045		-86.9049				-0.97347
11.45	425	443.755		-85.6154				-0.90977
11.46	424	443.466		-86.3258				-0.94534
11.47	421	443.176		-89.0361				-1.0808
11.48	424	442.886		-85.7465				-0.91721
11.49	429	442.597		-80.4568				-0.65646
11.5	428	442.307		-81.1671				-0.69156
11.51	429	442.017		-79.8775				-0.62849
11.52	437	441.728		-71.5878				-0.22616
11.53	440	441.438		-68.2982				-0.06857
11.54	438	441.149		-70.0087				-0.15045
11.55	431	440.859		-76.7192				-0.4749
11.56	426	440.57		-81.4298				-0.70591
11.57	424	440.28		-83.1405				-0.79065
11.58	426	439.991		-80.8512				-0.67788
11.59	422	439.702		-84.5621				-0.86173
11.6	416	439.413		-90.2732				-1.14792
11.61	419	439.124		-86.9843				-0.98314
11.62	428	438.836		-77.6957				-0.52376
11.63	432	438.547		-73.4072				-0.315
11.64	431	438.259		-74.1189				-0.34965
11.65	431	437.971		-73.8308				-0.33577
11.66	431	437.683		-73.5429				-0.3219
11.67	436	437.395		-68.2553				-0.06682
11.68	436	437.108		-67.9679				-0.05306
11.69	432	436.821		-71.6808				-0.23194
11.7	429	436.534		-74.394				-0.36375
11.71	426	436.248		-77.1075				-0.49649
11.72	421	435.961		-81.8214				-0.72917
11.73	419	435.676		-83.5356				-0.81466
11.74	421	435.39		-81.2502				-0.70133
11.75	420	435.105		-81.9652				-0.73706
11.76	425	434.821		-76.6806				-0.47637
11.77	426	434.536		-75.3964				-0.41359
11.78	427	434.253		-74.1127				-0.35098
11.79	425	433.97		-75.8295				-0.43509
11.8	419	433.687		-81.5469				-0.7175
11.81	412	433.405		-88.2648				-1.05454
11.82	411	433.123		-88.9832				-1.09126
11.83	411	432.842		-88.7023				-1.0774
11.84	414	432.562		-85.422				-0.91227
11.85	411	432.282		-88.1423				-1.04978
11.86	412	432.003		-86.8633				-0.98549
11.87	410	431.725		-88.5851				-1.07293
11.88	418	431.448		-80.3077				-0.65775
11.89	421	431.171		-77.031				-0.4957
11.9	420	430.895		-77.7552				-0.53163
11.91	423	430.62		-74.4802				-0.37051
11.92	429	430.346		-68.2062				-0.06499
11.93	431	430.073		-65.9331				0.04465
11.94	430	429.801		-66.661				0.00959
11.95	422	429.53		-74.39				-0.36656
11.96	419	429.26		-77.1201				-0.50124
11.97	416	428.991		-79.8513				-0.63695
11.98	412	428.724		-83.5837				-0.82392
11.99	411	428.457		-84.3174				-0.86111
12	416	428.192		-79.0524				-0.59778
12.01	417	427.929		-77.7887				-0.53518
12.02	417	427.667		-77.5266				-0.52234
12.03	417	427.406		-77.2659				-0.50958
12.04	412	427.147		-82.0067				-0.74623
12.05	407	426.889		-86.7493				-0.98587
12.06	408	426.634		-85.4935				-0.9225
12.07	405	426.38		-88.2395				-1.06236
12.08	403	426.127		-89.9875				-1.15206
12.09	405	425.877		-87.7374				-1.03741
12.1	404	425.629		-88.4894				-1.0761
12.11	401	425.384		-91.2436				-1.21766
12.12	404	425.14		-88				-1.05175
12.13	412	424.899		-79.7588				-0.63548
12.14	407	424.66		-84.5202				-0.87538
12.15	402	424.424		-89.2841				-1.11841
12.16	401	424.191		-90.0508				-1.15809
12.17	404	423.96		-86.8204				-0.99307
12.18	402	423.733		-88.5931				-1.08395
12.19	399	423.509		-91.3689				-1.22698
12.2	402	423.288		-88.1481				-1.06176
12.21	402	423.071		-87.9309				-1.05092
12.22	412	422.857		-77.7173				-0.5349
12.23	420	422.648		-69.5077				-0.1292
12.24	418	422.442		-71.3023				-0.21728
12.25	412	422.241		-77.1011				-0.50454
12.26	411	422.045		-77.9046				-0.54479
12.27	416	421.853		-72.713				-0.28697
12.28	418	421.666		-70.5265				-0.17933
12.29	417	421.485		-71.3454				-0.21965
12.3	421	421.31		-67.1702				-0.01512
12.31	417	421.141		-71.001				-0.20279
12.32	420	420.978		-67.8385				-0.04774
12.33	422	420.823		-65.6829				0.0573
12.34	426	420.675		-61.5349				0.258
12.35	425	420.535		-62.3949				0.21659
12.36	424	420.404		-63.2637				0.17465
12.37	423	420.282		-64.142				0.13215
12.38	419	420.171		-68.0307				-0.05719
12.39	416	420.071		-70.9309				-0.19959
12.4	413	419.984		-73.8438				-0.34365
12.41	407	419.911		-79.7709				-0.63997
12.42	404	419.854		-82.7142				-0.78877
12.43	405	419.816		-81.6758				-0.7362
12.44	410	419.798		-76.6585				-0.48391
12.45	410	419.806		-76.6656				-0.48426
12.46	405	419.841		-81.7012				-0.73747
12.47	404	419.91		-82.7704				-0.79157
12.48	407	420.019		-79.8793				-0.64534
12.49	414	420.175		-73.0352				-0.3035
12.5	407	420.387		-80.2473				-0.66358
12.51	407	420.666		-80.5263				-0.67741
12.52	412	421.025		-75.8852				-0.44464
12.53	417	421.479		-71.3395				-0.21936
12.54	420	422.048		-68.9075				-0.09991
12.55	416	422.751		-73.6107				-0.33098
12.56	408	423.614		-82.4742				-0.77302
12.57	404	424.667		-87.5269				-1.02822
12.58	406	425.942		-86.8019				-0.9897
12.59	407	427.477		-87.337				-1.015
12.6	412	429.314		-84.1742				-0.85301
12.61	417	431.501		-81.3607				-0.7101
12.62	420	434.088		-80.9481				-0.68743
12.63	416	437.133		-87.9925				-1.03611
12.64	408	440.694		-99.5542				-1.6186
12.65	404	444.836		-107.696				-2.03169
12.66	406	449.626		-110.486				-2.16511
12.67	408	455.129		-113.989				-2.33324
12.68	405	461.415		-123.275				-2.80326
12.69	409	468.548		-126.408				-2.94444
12.7	418	476.591		-125.451				-2.86577
12.71	426	485.6		-126.46				-2.88765
12.72	426	495.625		-136.485				-3.37335
12.73	431	506.703		-142.563				-3.64648
12.74	431	518.859		-154.719				-4.232
12.75	436	532.101		-162.961				-4.60242
12.76	449	546.422		-164.282				-4.59764
12.77	466	561.792		-162.652				-4.43747
12.78	486	578.158		-159.018				-4.18036
12.79	500	595.443		-162.303				-4.26836
12.8	522	613.547		-158.407				-4.00689
12.81	532	632.338		-167.198				-4.35019
12.82	544	651.659		-174.519				-4.61586
12.83	555	671.327		-183.187				-4.93783
12.84	560	691.13		-197.99				-5.54125
12.85	570	710.829		-207.689				-5.89869
12.86	587	730.164		-210.024				-5.90901
12.87	615	748.852		-200.712				-5.39742
12.88	647	766.594		-186.454				-4.70173
12.89	682	783.082		-167.942				-3.87065
12.9	731	798.005		-133.865				-2.47826
12.91	770	811.058		-107.918				-1.47961
12.92	824	821.955		-64.8151				0.07124
12.93	865	830.444		-32.3038				1.17495
12.94	900	836.314		-3.17429				2.12286
12.95	942	839.414		35.7263				3.34244
12.96	976	839.655		69.4849				4.36429
12.97	1015	837.024		111.116				5.58636
12.98	1051	831.577		152.563				6.76832
12.99	1078	823.442		187.698				7.75313
13	1098	812.808		218.332				8.6067
13.01	1106	799.912		239.228				9.20383
13.02	1102	785.031		250.109				9.54831
13.03	1071	768.464		235.676				9.24449
13.04	1025	750.522		207.618				8.57325
13.05	959	731.519		160.621				7.34575
13.06	880	711.758		101.382				5.67144
13.07	809	691.53		50.6103				4.13004
13.08	741	671.104		3.03559				2.56768
13.09	669	650.729		-48.5893				0.70639
13.1	610	630.626		-87.4862				-0.83513
13.11	561	610.99		-116.85				-2.11058
13.12	521	591.988		-137.848				-3.11006
13.13	487	573.761		-153.621				-3.93152
13.14	464	556.42		-159.28				-4.29051
13.15	433	540.053		-173.913				-5.14462
13.16	419	524.719		-172.579				-5.1647
13.17	412	510.457		-165.317				-4.8506
13.18	405	497.282		-159.142				-4.58554
13.19	393	485.193		-159.053				-4.65052
13.2	388	474.17		-153.03				-4.37459
13.21	384	464.178		-147.038				-4.09157
13.22	383	455.178		-139.038				-3.68815
13.23	377	447.107		-136.967				-3.61071
13.24	375	439.909		-131.769				-3.35187
13.25	380	433.517		-120.377				-2.74539
13.26	382	427.866		-112.726				-2.34673
13.27	384	422.888		-105.748				-1.98448
13.28	384	418.514		-101.374				-1.7613
13.29	390	414.681		-91.5414				-1.24979
13.3	393	411.327		-85.1874				-0.9245
13.31	388	408.397		-87.2569				-1.03549
13.32	388	405.832		-84.6917				-0.90527
13.33	384	403.585		-86.4454				-0.99946
13.34	390	401.614		-78.4738				-0.58809
13.35	392	399.878		-74.7377				-0.39789
13.36	393	398.342		-72.2023				-0.26948
13.37	389	396.977		-74.837				-0.40445
13.38	389	395.755		-73.6154				-0.34251
13.39	391	394.655		-70.5149				-0.18484
13.4	387	393.656		-73.5159				-0.33834
13.41	381	392.742		-78.6021				-0.60157
13.42	378	391.9		-80.7596				-0.71492
13.43	372	391.117		-85.9768				-0.99116
13.44	376	390.384		-81.2441				-0.7418
13.45	373	389.694		-83.5537				-0.86437
13.46	370	389.039		-85.8989				-0.98978
13.47	368	388.414		-87.2744				-1.06417
13.48	369	387.816		-85.6758				-0.97951
13.49	374	387.24		-80.0996				-0.6846
13.5	378	386.683		-75.5427				-0.44659
13.51	385	386.143		-68.0029				-0.05825
13.52	390	385.618		-62.4781				0.22189
13.53	389	385.107		-62.9668				0.19739
13.54	393	384.608		-58.4675				0.42335
13.55	385	384.119		-65.9792				0.04489
13.56	371	383.641		-79.501				-0.65629
13.57	364	383.172		-86.0319				-1.00488
13.58	356	382.711		-93.5714				-1.4157
13.59	351	382.259		-98.1189				-1.66848
13.6	353	381.814		-95.6738				-1.5336
13.61	356	381.376		-92.2357				-1.34491
13.62	358	380.944		-89.8041				-1.21263
13.63	360	380.519		-87.3787				-1.08143
13.64	367	380.099		-79.9591				-0.68377
13.65	361	379.685		-85.5451				-0.98342
13.66	367	379.276		-79.1363				-0.64082
13.67	378	378.872		-67.7324				-0.04487
13.68	381	378.473		-64.3333				0.12945
13.69	386	378.079		-58.9387				0.40318
13.7	387	377.688		-57.5484				0.47333
13.71	386	377.302		-58.1622				0.4427
13.72	381	376.92		-62.7799				0.20903
13.73	381	376.544		-62.404				0.22829
13.74	383	376.169		-60.029				0.34905
13.75	371	375.797		-71.6574				-0.24907
13.76	375	375.429		-67.2891				-0.02216
13.77	374	375.064		-67.9239				-0.05502
13.78	372	374.702		-69.5618				-0.14008
13.79	373	374.342		-68.2025				-0.06951
13.8	366	373.986		-74.8459				-0.41743
13.81	362	373.632		-78.4921				-0.61137
13.82	359	373.282		-81.1421				-0.75378
13.83	359	372.933		-80.7932				-0.73537
13.84	361	372.587		-78.4467				-0.60983
13.85	356	372.243		-83.1025				-0.86085
13.86	353	371.901		-85.7605				-1.00597
13.87	350	371.561		-88.4206				-1.15246
13.88	355	371.223		-83.0828				-0.86101
13.89	363	370.887		-74.7469				-0.41395
13.9	372	370.553		-65.4129				0.07503
13.91	375	370.221		-62.0808				0.2468
13.92	377	369.89		-59.7505				0.36616
13.93	373	369.562		-63.4219				0.17802
13.94	372	369.235		-64.095				0.14336
13.95	368	368.91		-67.7697				-0.04742
13.96	363	368.586		-72.4459				-0.29319
13.97	359	368.264		-76.1238				-0.48892
13.98	360	367.943		-74.803				-0.41863
13.99	361	367.624		-73.4838				-0.34862
14	364	367.306		-70.1659				-0.17328
14.01	362	366.989		-71.8494				-0.26224
14.02	358	366.674		-75.5342				-0.45844
14.03	353	366.36		-80.2203				-0.7111
14.04	354	366.048		-78.9076				-0.64032
14.05	354	365.736		-78.5962				-0.62377
14.06	364	365.426		-68.286				-0.07474
14.07	369	365.117		-62.9769				0.20214
14.08	374	364.809		-57.669				0.47526
14.09	375	364.502		-56.3622				0.54211
14.1	373	364.196		-58.0564				0.45583
14.11	367	363.892		-63.7518				0.16225
14.12	361	363.588		-69.4481				-0.13622
14.13	359	363.285		-71.1455				-0.22618
14.14	351	362.984		-78.8438				-0.63965
14.15	348	362.683		-81.5432				-0.7871
14.16	354	362.383		-75.2434				-0.44558
14.17	361	362.085		-67.9447				-0.05709
14.18	371	361.787		-57.6468				0.47833
14.19	372	361.49		-56.3498				0.54493
14.2	368	361.194		-60.0537				0.3548
14.21	369	360.898		-58.7585				0.42175
14.22	371	360.604		-56.4641				0.53973
14.23	375	360.311		-52.1705				0.75856
14.24	372	360.018		-54.8778				0.62125
14.25	368	359.726		-58.5859				0.43132
14.26	355	359.435		-71.2947				-0.23537
14.27	350	359.144		-76.0043				-0.48879
14.28	347	358.855		-78.7147				-0.6364
14.29	341	358.566		-84.4259				-0.95125
14.3	341	358.278		-84.1378				-0.93565
14.31	345	357.99		-79.8504				-0.69938
14.32	354	357.704		-70.5638				-0.19685
14.33	363	357.418		-61.2779				0.29299
14.34	370	357.133		-53.9926				0.66894
14.35	367	356.848		-56.7081				0.52992
14.36	361	356.564		-62.4243				0.23346
14.37	363	356.281		-60.1411				0.35265
14.38	373	355.999		-49.8586				0.8803
14.39	379	355.717		-43.5767				1.19598
14.4	380	355.436		-42.2955				1.26013
14.41	377	355.155		-45.0149				1.12508
14.42	376	354.875		-45.735				1.08944
14.43	369	354.596		-52.4557				0.74986
14.44	360	354.317		-61.1771				0.29952
14.45	349	354.039		-71.899				-0.26973
14.46	348	353.762		-72.6216				-0.30885
14.47	347	353.485		-73.3448				-0.34812
14.48	353	353.209		-67.0685				-0.0111
14.49	351	352.933		-68.7929				-0.10317
14.5	356	352.658		-63.5178				0.17714
14.51	356	352.383		-63.2433				0.19168
14.52	351	352.109		-67.9694				-0.05922
14.53	343	351.836		-75.6961				-0.4771
14.54	340	351.563		-78.4233				-0.62711
14.55	335	351.291		-83.1511				-0.89008
14.56	336	351.019		-81.8795				-0.81938
14.57	333	350.748		-84.6084				-0.97261
14.58	330	350.478		-87.3379				-1.12727
14.59	335	350.208		-82.0679				-0.83089
14.6	351	349.938		-65.7984				0.05666
14.61	353	349.669		-63.5295				0.17727
14.62	354	349.401		-62.2611				0.24443
14.63	357	349.133		-58.9933				0.41635
14.64	360	348.866		-55.7259				0.58682
14.65	358	348.599		-57.4591				0.49685
14.66	354	348.333		-61.1928				0.30121
14.67	348	348.067		-66.9271				-0.0036
14.68	343	347.802		-71.6618				-0.25927
14.69	345	347.537		-69.3971				-0.13659
14.7	346	347.273		-68.1329				-0.06843
14.71	341	347.009		-72.8691				-0.32541
14.72	339	346.746		-74.6059				-0.4207
14.73	335	346.483		-78.3432				-0.62739
14.74	333	346.221		-80.0809				-0.7245
14.75	327	345.959		-85.8192				-1.04845
14.76	326	345.698		-86.558				-1.09097
14.77	331	345.437		-81.2972				-0.79354
14.78	338	345.177		-74.037				-0.39038
14.79	345	344.917		-66.7772				0.00446
14.8	344	344.658		-67.5179				-0.03547
14.81	340	344.399		-71.2591				-0.23857
14.82	345	344.141		-66.0007				0.04626
14.83	347	343.883		-63.7429				0.16734
14.84	347	343.626		-63.4855				0.18115
14.85	341	343.369		-69.2286				-0.12827
14.86	339	343.112		-70.9722				-0.22334
14.87	345	342.856		-64.7162				0.11542
14.88	346	342.601		-63.4607				0.18275
14.89	346	342.346		-63.2057				0.19646
14.9	345	342.091		-63.9511				0.15661
14.91	344	341.837		-64.697				0.11662
14.92	351	341.583		-57.4434				0.50262
14.93	352	341.33		-56.1902				0.5687
14.94	342	341.078		-65.9375				0.04988
14.95	335	340.825		-72.6853				-0.31827
14.96	332	340.573		-75.4335				-0.47053
14.97	332	340.322		-75.1821				-0.45674
14.98	327	340.071		-79.9312				-0.72284
14.99	326	339.821		-80.6808				-0.76546
15	326	339.571		-80.4308				-0.75162
15.01	327	339.321		-79.1813				-0.68137
15.02	333	339.072		-72.9322				-0.33275
15.03	337	338.824		-68.6835				-0.09934
15.04	337	338.575		-68.4354				-0.08582
15.05	343	338.328		-62.1876				0.25229
15.06	343	338.08		-61.9403				0.26564
15.07	338	337.833		-66.6934				0.00906
15.08	336	337.587		-68.447				-0.08658
15.09	337	337.341		-67.2011				-0.01858
15.1	326	337.096		-77.9555				-0.61452
15.11	326	336.85		-77.7104				-0.60095
15.12	327	336.606		-76.4658				-0.5312
15.13	329	336.362		-74.2216				-0.40586
15.14	331	336.118		-71.9778				-0.2813
15.15	337	335.874		-65.7344				0.06131
15.16	341	335.632		-61.4915				0.29072
15.17	341	335.389		-61.2491				0.30385
15.18	345	335.147		-57.0075				0.53044
15.19	343	334.906		-58.7659				0.43704
15.2	337	334.665		-64.5247				0.12721
15.21	337	334.424		-64.284				0.14033
15.22	333	334.184		-68.0437				-0.06486
15.23	335	333.944		-65.8038				0.05771
15.24	335	333.704		-65.5643				0.07079
15.25	339	333.465		-61.3253				0.3006
15.26	339	333.227		-61.0867				0.31356
15.27	331	332.989		-68.8485				-0.1093
15.28	331	332.751		-68.611				-0.09624
15.29	327	332.514		-72.3737				-0.30491
15.3	328	332.277		-71.1368				-0.23615
15.31	331	332.04		-67.9003				-0.05718
15.32	336	331.804		-62.6643				0.2289
15.33	345	331.569		-53.4286				0.72312
15.34	344	331.333		-54.1934				0.68294
15.35	341	331.099		-56.9586				0.53619
15.36	334	330.864		-63.7243				0.17158
15.37	322	330.63		-75.4903				-0.48095
15.38	315	330.397		-82.2568				-0.86751
15.39	305	330.164		-92.0237				-1.44087
15.4	300	329.931		-96.791				-1.72807
15.41	302	329.699		-94.5588				-1.59389
15.42	303	329.467		-93.3269				-1.52048
15.43	312	329.235		-84.0955				-0.97577
15.44	321	329.004		-74.8645				-0.44677
15.45	332	328.774		-63.6339				0.17706
15.46	339	328.544		-56.4037				0.56791
15.47	347	328.314		-48.1739				1.00312
15.48	346	328.085		-48.9446				0.96314
15.49	346	327.856		-48.7156				0.97545
15.5	343	327.627		-51.4871				0.83006
15.51	336	327.399		-58.259				0.46922
15.52	329	327.171		-65.0313				0.10082
15.53	327	326.944		-66.804				0.0031
15.54	325	326.717		-68.5771				-0.09525
15.55	325	326.491		-68.3507				-0.08269
15.56	322	326.265		-71.1246				-0.23766
15.57	322	326.039		-70.899				-0.22508
15.58	320	325.814		-72.6737				-0.325
15.59	321	325.589		-71.4489				-0.25613
15.6	316	325.365		-76.2245				-0.52679
15.61	318	325.14		-74.0005				-0.40042
15.62	323	324.917		-68.7769				-0.10666
15.63	327	324.694		-64.5537				0.12754
15.64	333	324.471		-58.3309				0.46739
15.65	336	324.249		-55.1086				0.64109
15.66	333	324.027		-57.8866				0.49174
15.67	329	323.805		-61.665				0.28641
15.68	332	323.584		-58.4439				0.4619
15.69	331	323.363		-59.2231				0.41976
15.7	324	323.143		-66.0028				0.04762
15.71	323	322.923		-66.7828				0.0043
15.72	323	322.703		-66.5633				0.01651
15.73	318	322.484		-71.3441				-0.25146
15.74	316	322.265		-73.1254				-0.35246
15.75	312	322.047		-76.9071				-0.5688
15.76	308	321.829		-80.6891				-0.78799
15.77	308	321.612		-80.4716				-0.77559
15.78	314	321.394		-74.2545				-0.41729
15.79	318	321.178		-70.0378				-0.1782
15.8	319	320.961		-68.8214				-0.10982
15.81	327	320.745		-60.6055				0.34587
15.82	333	320.53		-54.39				0.68335
15.83	338	320.315		-49.1748				0.96195
15.84	339	320.1		-47.9601				1.0265
15.85	334	319.886		-52.7458				0.7723
15.86	330	319.672		-56.5319				0.56855
15.87	332	319.458		-54.3183				0.68831
15.88	328	319.245		-58.1052				0.4834
15.89	323	319.032		-62.8924				0.22076
15.9	319	318.82		-66.6801				0.01007
15.91	317	318.608		-68.4682				-0.09032
15.92	315	318.397		-70.2566				-0.19138
15.93	320	318.185		-65.0455				0.10144
15.94	316	317.975		-68.8347				-0.11109
15.95	309	317.764		-75.6243				-0.49859
15.96	312	317.554		-72.4144				-0.31445
15.97	318	317.345		-66.2048				0.03674
15.98	325	317.136		-58.9956				0.43624
15.99	325	316.927		-58.7868				0.44782
16	325	316.718		-58.5784				0.45938
16.01	322	316.51		-61.3704				0.30592
16.02	320	316.303		-63.1628				0.20668
16.03	316	316.096		-66.9556				-0.00538
16.04	311	315.889		-71.7488				-0.27722
16.05	303	315.682		-79.5423				-0.72858
16.06	306	315.476		-76.3363				-0.54172
16.07	312	315.271		-70.1306				-0.18516
16.08	324	315.065		-57.9254				0.49637
16.09	325	314.86		-56.7205				0.56244
16.1	329	314.656		-52.516				0.79081
16.11	325	314.452		-56.3119				0.5851
16.12	324	314.248		-57.1082				0.54177
16.13	319	314.045		-61.9049				0.27743
16.14	318	313.842		-62.7019				0.23317
16.15	314	313.639		-66.4994				0.02035
16.16	318	313.437		-62.2972				0.25587
16.17	326	313.235		-54.0954				0.70696
16.18	329	313.034		-50.894				0.88023
16.19	333	312.833		-46.693				1.10514
16.2	333	312.632		-46.4924				1.11614
16.21	324	312.432		-55.2922				0.64266
16.22	323	312.232		-56.0923				0.59913
16.23	324	312.033		-54.8929				0.66484
16.24	323	311.834		-55.6938				0.62131
16.25	322	311.635		-56.4951				0.57761
16.26	320	311.437		-58.2968				0.4787
16.27	318	311.239		-60.0988				0.37915
16.28	313	311.041		-64.9013				0.11071
16.29	312	310.844		-65.7041				0.06544
16.3	309	310.647		-68.5073				-0.09371
16.31	300	310.451		-77.3109				-0.60338
16.32	302	310.255		-75.1149				-0.47501
16.33	302	310.059		-74.9192				-0.46376
16.34	300	309.864		-76.7239				-0.56949
16.35	298	309.669		-78.529				-0.67597
16.36	296	309.475		-80.3345				-0.78319
16.37	299	309.28		-77.1404				-0.59453
16.38	304	309.087		-71.9466				-0.29174
16.39	308	308.893		-67.7533				-0.0509
16.4	316	308.7		-59.5603				0.41064
16.41	313	308.508		-62.3676				0.25392
16.42	316	308.315		-59.1754				0.43229
16.43	315	308.124		-59.9835				0.38745
16.44	314	307.932		-60.792				0.34244
16.45	313	307.741		-61.6009				0.29726
16.46	310	307.55		-64.4101				0.13914
16.47	310	307.36		-64.2198				0.14996
16.48	313	307.17		-61.0298				0.32954
16.49	313	306.98		-60.8401				0.34026
16.5	309	306.791		-64.6509				0.12567
16.51	305	306.602		-68.462				-0.09173
16.52	306	306.413		-67.2735				-0.02364
16.53	309	306.225		-64.0854				0.15784
16.54	309	306.038		-63.8976				0.16853
16.55	313	305.85		-59.7102				0.40413
16.56	311	305.663		-61.5232				0.30262
16.57	316	305.476		-56.3365				0.59199
16.58	319	305.29		-53.1502				0.7676
16.59	319	305.104		-52.9643				0.77801
16.6	320	304.919		-51.7788				0.84307
16.61	321	304.734		-50.5936				0.9079
16.62	323	304.549		-48.4088				1.02665
16.63	322	304.364		-49.2243				0.9828
16.64	323	304.18		-48.0402				1.04716
16.65	323	303.997		-47.8565				1.05738
16.66	323	303.813		-47.6732				1.06758
16.67	325	303.63		-45.4902				1.18538
16.68	323	303.448		-47.3076				1.08793
16.69	322	303.265		-48.1253				1.04404
16.7	321	303.083		-48.9434				1
16.71	316	302.902		-53.7619				0.73682
16.72	314	302.721		-55.5808				0.63652
16.73	310	302.54		-59.4				0.4237
16.74	305	302.36		-64.2195				0.15119
16.75	299	302.179		-70.0395				-0.18387
16.76	292	302		-76.8598				-0.58519
16.77	291	301.82		-77.6804				-0.6343
16.78	287	301.641		-81.5014				-0.86425
16.79	286	301.463		-82.3228				-0.91433
16.8	289	301.285		-79.1445				-0.72262
16.81	290	301.107		-77.9666				-0.6522
16.82	293	300.929		-74.7891				-0.46322
16.83	298	300.752		-69.6119				-0.15941
16.84	304	300.575		-63.435				0.19644
16.85	312	300.399		-55.2585				0.6568
16.86	315	300.222		-52.0824				0.83262
16.87	320	300.047		-46.9067				1.11543
16.88	318	299.871		-48.7313				1.01661
16.89	319	299.696		-47.5562				1.0808
16.9	316	299.522		-50.3815				0.92699
16.91	306	299.347		-60.2072				0.38032
16.92	297	299.173		-69.0332				-0.1261
16.93	295	299		-70.8595				-0.23286
16.94	296	298.826		-69.6863				-0.16427
16.95	299	298.653		-66.5133				0.02005
16.96	300	298.481		-65.3408				0.08771
16.97	306	298.309		-59.1686				0.43969
16.98	316	298.137		-48.9967				1.00489
16.99	327	297.965		-37.8252				1.60563
17	328	297.794		-36.654				1.66785
17.01	327	297.623		-37.4832				1.62454
17.02	326	297.453		-38.3127				1.58109
17.03	325	297.283		-39.1426				1.53749
17.04	323	297.113		-40.9728				1.4404
17.05	319	296.943		-44.8034				1.23493
17.06	313	296.774		-50.6343				0.91713
17.07	312	296.606		-51.4656				0.87154
17.08	311	296.437		-52.2972				0.82578
17.09	312	296.269		-51.1291				0.89058
17.1	307	296.101		-55.9614				0.62201
17.11	305	295.934		-57.7941				0.51911
17.12	303	295.767		-59.6271				0.41552
17.13	298	295.6		-64.4604				0.139
17.14	299	295.434		-63.2941				0.20622
17.15	299	295.268		-63.1281				0.21582
17.16	299	295.103		-62.9625				0.2254
17.17	293	294.937		-68.7972				-0.11317
17.18	290	294.772		-71.6323				-0.28024
17.19	296	294.608		-65.4677				0.08093
17.2	296	294.443		-65.3034				0.09047
17.21	295	294.279		-66.1395				0.04195
17.22	294	294.116		-66.9759				-0.00676
17.23	294	293.953		-66.8127				0.00276
17.24	294	293.79		-66.6498				0.01226
17.25	302	293.627		-58.4872				0.4818
17.26	301	293.465		-59.325				0.43431
17.27	300	293.303		-60.1631				0.38665
17.28	300	293.142		-60.0015				0.39597
17.29	308	292.98		-51.8403				0.85583
17.3	304	292.819		-55.6794				0.64125
17.31	305	292.659		-54.5189				0.70665
17.32	303	292.499		-56.3586				0.60329
17.33	301	292.339		-58.1988				0.49923
17.34	299	292.179		-60.0392				0.39446
17.35	303	292.02		-55.88				0.63078
17.36	299	291.861		-59.7211				0.41285
17.37	300	291.703		-58.5626				0.47905
17.38	302	291.546		-56.406				0.60156
17.39	307	291.388		-51.2481				0.89102
17.4	300	291.231		-58.0905				0.50631
17.41	297	291.073		-60.9333				0.3439
17.42	294	290.916		-63.7764				0.17984
17.43	290	290.76		-67.6198				-0.04462
17.44	285	290.64		-72.5003				-0.3341
17.45	282	290.484		-75.3444				-0.50524
17.46	284	290.329		-73.1889				-0.37555
17.47	282	290.174		-75.0336				-0.48673
17.48	290	290.02		-66.8796				-0.00115
17.49	293	289.865		-63.725				0.18315
17.5	295	289.711		-61.5707				0.30795
17.51	298	289.557		-58.4168				0.4891
17.52	303	289.403		-53.2632				0.78111
17.53	301	289.25		-55.1099				0.67726
17.54	297	289.115		-58.9753				0.45751
17.55	300	288.963		-55.8227				0.63724
17.56	305	288.81		-50.6705				0.92701
17.57	304	288.658		-51.5185				0.8799
17.58	305	288.507		-50.3668				0.9444
17.59	304	288.356		-51.2155				0.89727
17.6	306	288.204		-49.0645				1.0173
17.61	307	288.054		-47.9138				1.08132
17.62	307	287.903		-47.7634				1.0899
17.63	300	287.753		-54.6134				0.70706
17.64	298	287.604		-56.4637				0.60224
17.65	295	287.454		-59.3143				0.43933
17.66	298	287.305		-56.1651				0.61954
17.67	296	287.156		-58.0164				0.51403
17.68	291	287.008		-62.8679				0.23402
17.69	294	286.86		-59.7197				0.41643
17.7	294	286.712		-59.5719				0.42505
17.71	299	286.564		-54.4244				0.71917
17.72	295	286.417		-58.2772				0.49971
17.73	285	286.27		-68.1303				-0.07524
17.74	297	286.124		-55.9837				0.63111
17.75	312	285.977		-40.8374				1.47324
17.76	289	285.831		-63.6915				0.18638
17.77	307	285.686		-45.5458				1.21647
17.78	287	285.54		-65.4005				0.08615
17.79	308	285.395		-44.2554				1.28801
17.8	302	285.251		-50.1107				0.96381
17.81	301	285.106		-50.9663				0.9161
17.82	309	284.962		-42.8222				1.36746
17.83	296	284.818		-55.6784				0.64992
17.84	307	284.675		-44.5349				1.27416
17.85	306	284.532		-45.3917				1.22726
17.86	300	284.389		-51.2488				0.90131
17.87	309	284.246		-42.1063				1.40819
17.88	311	284.104		-39.964				1.52513
17.89	295	283.962		-55.822				0.64265
17.9	287	283.82		-63.6804				0.18769
17.91	305	283.679		-45.539				1.22084
17.92	306	283.538		-44.398				1.28407
17.93	290	283.397		-60.2572				0.38773
17.94	298	283.257		-52.1168				0.85405
17.95	284	283.117		-65.9766				0.05242
17.96	294	282.977		-55.8368				0.64289
17.97	305	282.837		-44.6972				1.26904
17.98	305	282.698		-44.5579				1.27701
17.99	308	282.559		-41.419				1.44964
18	296	282.42		-53.2803				0.7893
18.01	277	282.282		-72.142				-0.31736
18.02	280	282.144		-69.0039				-0.12812
18.03	295	282.006		-53.8661				0.75653
18.04	290	281.869		-58.7287				0.47749
18.05	300	281.731		-48.5915				1.05473
18.06	303	281.595		-45.4546				1.22971
18.07	293	281.458		-55.318				0.67429
18.08	299	281.322		-49.1817				1.02236
18.09	294	281.186		-54.0457				0.74734
18.1	288	281.05		-59.91				0.40953
18.11	293	280.915		-54.7746				0.70604
18.12	286	280.779		-61.6395				0.3087
18.13	297	280.645		-50.5047				0.94903
18.14	279	280.51		-68.3701				-0.09041
18.15	283	280.376		-64.2359				0.15599
18.16	292	280.242		-55.1019				0.68809
18.17	292	280.108		-54.9682				0.69591
18.18	291	279.975		-55.8348				0.64631
18.19	287	279.842		-59.7017				0.42254
18.2	280	279.709		-66.5689				0.0174
18.21	284	279.576		-62.4364				0.26249
18.22	279	279.444		-67.3041				-0.02659
18.23	276	279.312		-70.1722				-0.19937
18.24	276	279.18		-70.0405				-0.19144
18.25	279	279.049		-66.9091				-0.00294
18.26	280	278.918		-65.778				0.06466
18.27	275	278.787		-70.6472				-0.22838
18.28	271	278.657		-74.5166				-0.46511
18.29	275	278.526		-70.3864				-0.21265
18.3	276	278.396		-69.2564				-0.14425
18.31	282	278.267		-63.1267				0.22231
18.32	280	278.137		-64.9973				0.11132
18.33	285	278.008		-59.8681				0.41416
18.34	287	277.879		-57.7393				0.53838
18.35	289	277.751		-55.6107				0.66172
18.36	290	277.622		-54.4824				0.72684
18.37	284	277.494		-60.3544				0.38604
18.38	279	277.367		-65.2266				0.09779
18.39	280	277.239		-64.0991				0.16499
18.4	280	277.112		-63.9719				0.1726
18.41	277	276.985		-66.845				0.000901367
18.42	280	276.858		-63.7184				0.18775
18.43	285	276.732		-58.592				0.48976
18.44	289	276.606		-54.4659				0.72907
18.45	288	276.48		-55.34				0.67882
18.46	286	276.354		-57.2145				0.57035
18.47	285	276.229		-58.0892				0.51954
18.48	282	276.104		-60.9641				0.35109
18.49	284	275.979		-58.8394				0.47593
18.5	285	275.855		-57.7149				0.54171
18.51	283	275.731		-59.5907				0.43211
18.52	295	275.607		-47.4668				1.12912
18.53	296	275.483		-46.3431				1.19252
18.54	298	275.36		-44.2197				1.31152
18.55	292	275.237		-50.0965				0.98101
18.56	289	275.114		-52.9737				0.81684
18.57	289	274.991		-52.8511				0.82406
18.58	284	274.869		-57.7287				0.54184
18.59	282	274.747		-59.6066				0.43193
18.6	279	274.625		-62.4848				0.26194
18.61	274	274.503		-67.3633				-0.0304
18.62	275	274.382		-66.242				0.03727
18.63	273	274.261		-68.1209				-0.07632
18.64	276	274.14		-65.0002				0.11195
18.65	279	274.02		-61.8797				0.29817
18.66	284	273.899		-56.7594				0.59936
18.67	285	273.779		-55.6394				0.66465
18.68	288	273.66		-52.5197				0.84501
18.69	289	273.54		-51.4002				0.9094
18.7	286	273.421		-54.281				0.74381
18.71	284	273.302		-56.1621				0.63481
18.72	280	273.183		-60.0434				0.40737
18.73	278	273.065		-61.9249				0.29599
18.74	281	272.947		-58.8067				0.48042
18.75	286	272.829		-53.6888				0.77883
18.76	282	272.711		-57.5711				0.55314
18.77	279	272.594		-60.4537				0.38353
18.78	281	272.477		-58.3365				0.50847
18.79	279	272.36		-60.2196				0.39755
18.8	280	272.243		-59.103				0.46357
18.81	284	272.127		-54.9866				0.70456
18.82	281	272.01		-57.8704				0.53628
18.83	282	271.894		-56.7545				0.60177
18.84	283	271.779		-55.6388				0.66703
18.85	286	271.663		-52.5234				0.84774
18.86	279	271.548		-59.4083				0.44612
18.87	276	271.433		-62.2933				0.27488
18.88	275	271.319		-63.1787				0.22199
18.89	272	271.204		-66.0643				0.04825
18.9	279	271.09		-58.9501				0.47355
18.91	284	270.976		-53.8362				0.77282
18.92	287	270.862		-50.7225				0.95257
18.93	290	270.749		-47.609				1.13046
18.94	288	270.636		-49.4958				1.02319
18.95	291	270.523		-46.3829				1.20039
18.96	283	270.41		-54.2702				0.74839
18.97	278	270.298		-59.1577				0.46195
18.98	275	270.185		-62.0455				0.29033
18.99	276	270.074		-60.9335				0.35673
19	281	269.962		-55.8218				0.65848
19.01	283	269.85		-53.7103				0.78167
19.02	283	269.739		-53.599				0.78828
19.03	282	269.628		-54.488				0.73674
19.04	279	269.517		-57.3772				0.56772
19.05	278	269.407		-58.2667				0.51539
19.06	271	269.296		-65.1564				0.10349
19.07	276	269.186		-60.0463				0.41014
19.08	281	269.076		-54.9365				0.7113
19.09	278	268.967		-57.8269				0.54177
19.1	279	268.858		-56.7175				0.60722
19.11	280	268.748		-55.6084				0.67241
19.12	278	268.639		-57.4995				0.56141
19.13	275	268.531		-60.3908				0.39011
19.14	272	268.422		-63.2824				0.21692
19.15	273	268.314		-62.1742				0.2836
19.16	276	268.206		-59.0662				0.46913
19.17	277	268.098		-57.9585				0.53484
19.18	278	267.991		-56.851				0.6003
19.19	272	267.884		-62.7437				0.24959
19.2	274	267.777		-60.6367				0.37597
19.21	277	267.67		-57.5299				0.56059
19.22	274	267.563		-60.4233				0.38886
19.23	273	267.457		-61.3169				0.33548
19.24	273	267.351		-61.2108				0.34191
19.25	275	267.245		-59.1049				0.46765
19.26	276	267.139		-57.9992				0.53336
19.27	275	267.034		-58.8937				0.48038
19.28	281	266.928		-52.7885				0.83944
19.29	278	266.823		-55.6835				0.67032
19.3	276	266.719		-57.5787				0.55867
19.31	273	266.614		-60.4741				0.38649
19.32	265	266.51		-68.3698				-0.09275
19.33	263	266.406		-70.2657				-0.21
19.34	263	266.302		-70.1618				-0.2036
19.35	266	266.198		-67.0581				-0.01215
19.36	270	266.095		-62.9547				0.23767
19.37	275	265.991		-57.8514				0.54324
19.38	281	265.888		-51.7484				0.90148
19.39	279	265.786		-53.6456				0.79112
19.4	281	265.683		-51.543				0.91373
19.41	279	265.581		-53.4407				0.80339
19.42	272	265.479		-60.3385				0.39542
19.43	269	265.377		-63.2366				0.22092
19.44	264	265.275		-68.1349				-0.07846
19.45	262	265.173		-70.0334				-0.19605
19.46	256	265.072		-75.9321				-0.56701
19.47	251	264.971		-80.8311				-0.88184
19.48	251	264.87		-80.7302				-0.87548
19.49	249	264.77		-82.6295				-0.99935
19.5	251	264.669		-80.5291				-0.86279
19.51	253	264.569		-78.4289				-0.72733
19.52	254	264.469		-77.3289				-0.65688
19.53	256	264.369		-75.2291				-0.52307
19.54	259	264.27		-72.1295				-0.32743
19.55	257	264.17		-74.0301				-0.44726
19.56	255	264.071		-75.931				-0.56805
19.57	257	263.972		-73.832				-0.4349
19.58	265	263.873		-65.7333				0.06921
19.59	268	263.775		-62.6347				0.2581
19.6	269	263.676		-61.5364				0.32459
19.61	267	263.578		-63.4382				0.20941
19.62	270	263.48		-60.3403				0.39677
19.63	273	263.383		-57.2426				0.58207
19.64	275	263.285		-55.1451				0.70644
19.65	265	263.188		-65.0478				0.11132
19.66	257	263.091		-72.9507				-0.37993
19.67	255	262.994		-74.8538				-0.50059
19.68	255	262.897		-74.7571				-0.49453
19.69	253	262.801		-76.6606				-0.61616
19.7	252	262.704		-77.5643				-0.67431
19.71	251	262.608		-78.4682				-0.7327
19.72	255	262.512		-74.3723				-0.47044
19.73	262	262.417		-67.2766				-0.02574
19.74	266	262.321		-63.1811				0.22557
19.75	267	262.226		-62.0858				0.29218
19.76	272	262.131		-56.9907				0.59842
19.77	274	262.036		-54.8958				0.72279
19.78	277	261.941		-51.8011				0.9048
19.79	275	261.847		-53.7065				0.79318
19.8	276	261.752		-52.6122				0.85762
19.81	278	261.658		-50.5181				0.98012
19.82	276	261.564		-52.4242				0.86893
19.83	276	261.47		-52.3304				0.87458
19.84	272	261.377		-56.2369				0.64412
19.85	273	261.284		-55.1436				0.70911
19.86	274	261.19		-54.0504				0.77386
19.87	268	261.097		-59.9574				0.42164
19.88	265	261.005		-62.8647				0.24543
19.89	261	260.912		-66.7721				0.00544
19.9	259	260.82		-68.6797				-0.11307
19.91	260	260.728		-67.5875				-0.04512
19.92	264	260.635		-63.4955				0.20707
19.93	261	260.544		-66.4037				0.02825
19.94	256	260.452		-71.312				-0.27825
19.95	257	260.361		-70.2206				-0.20963
19.96	257	260.269		-70.1293				-0.20394
19.97	256	260.178		-71.0383				-0.26114
19.98	257	260.087		-69.9474				-0.19259
19.99	260	259.997		-66.8567				0.000205723
20	263	259.906		-63.7662				0.19077
20.01	265	259.816		-61.6758				0.31846
20.02	270	259.726		-56.5857				0.62527
20.03	268	259.636		-58.4957				0.51093
20.04	266	259.546		-60.4059				0.39572
20.05	269	259.456		-57.3163				0.58189
20.06	272	259.367		-54.2269				0.76599
20.07	273	259.278		-53.1377				0.83051
20.08	276	259.189		-50.0486				1.01192
20.09	277	259.1		-48.9598				1.07552
20.1	274	259.011		-51.8711				0.90551
20.11	266	258.923		-59.7826				0.43395
20.12	259	258.834		-66.6942				0.0103
20.13	255	258.746		-70.6061				-0.23459
20.14	250	258.658		-75.5181				-0.54759
20.15	247	258.57		-78.4303				-0.7362
20.16	249	258.483		-76.3427				-0.60094
20.17	249	258.395		-76.2552				-0.5954
20.18	255	258.308		-70.1679				-0.20715
20.19	257	258.221		-68.0808				-0.07615
20.2	255	258.134		-69.9939				-0.19625
20.21	254	258.047		-70.9072				-0.25394
20.22	252	257.961		-72.8206				-0.37548
20.23	256	257.874		-68.7342				-0.11714
20.24	258	257.788		-66.6479				0.0132
20.25	262	257.702		-62.5619				0.26554
20.26	260	257.616		-64.476				0.14785
20.27	261	257.53		-63.3903				0.21477
20.28	262	257.445		-62.3047				0.28143
20.29	263	257.359		-61.2193				0.34782
20.3	264	257.274		-60.1341				0.41395
20.31	263	257.189		-61.0491				0.35832
20.32	261	257.106		-62.9657				0.24105
20.33	263	257.021		-60.881				0.36868
20.34	261	256.936		-62.7965				0.25152
20.35	258	256.852		-65.7121				0.07146
20.36	254	256.768		-69.6279				-0.17367
20.37	254	256.684		-69.5439				-0.1684
20.38	253	256.6		-70.46				-0.22633
20.39	255	256.516		-68.3763				-0.09495
20.4	255	256.433		-68.2927				-0.08972
20.41	251	256.349		-72.2094				-0.33765
20.42	252	256.266		-71.1261				-0.26874
20.43	254	256.184		-69.0439				-0.13703
20.44	253	256.101		-69.961				-0.19496
20.45	253	256.018		-69.8782				-0.18975
20.46	255	255.936		-67.7957				-0.05859
20.47	258	255.853		-64.7133				0.13365
20.48	262	255.771		-60.631				0.38483
20.49	265	255.689		-57.5489				0.57198
20.5	268	255.607		-54.467				0.75702
20.51	269	255.525		-53.3852				0.82157
20.52	273	255.444		-49.3036				1.06256
20.53	268	255.362		-54.2221				0.77198
20.54	262	255.281		-60.1408				0.41511
20.55	256	255.2		-66.0597				0.05002
20.56	250	255.119		-71.9787				-0.32374
20.57	248	255.038		-73.8979				-0.44691
20.58	251	254.957		-70.8172				-0.24978
20.59	257	254.877		-64.7367				0.13245
20.6	264	254.796		-57.6563				0.56645
20.61	264	254.716		-57.5761				0.57138
20.62	264	254.636		-57.496				0.57631
20.63	253	254.556		-68.4161				-0.09783
20.64	248	254.476		-73.3364				-0.41125
20.65	243	254.397		-78.2568				-0.7311
20.66	242	254.317		-79.1773				-0.79179
20.67	243	254.238		-78.098				-0.72092
20.68	244	254.159		-77.0189				-0.65035
20.69	248	254.08		-72.9399				-0.38607
20.7	251	254.001		-69.861				-0.18942
20.71	246	253.922		-74.7823				-0.50511
20.72	247	253.844		-73.7037				-0.43546
20.73	246	253.765		-74.6253				-0.4951
20.74	249	253.687		-71.5471				-0.29703
20.75	254	253.609		-66.469				0.02454
20.76	258	253.531		-62.391				0.27823
20.77	259	253.453		-61.3132				0.34466
20.78	257	253.375		-63.2355				0.22609
20.79	260	253.298		-60.158				0.41564
20.8	255	253.221		-65.0806				0.11143
20.81	249	253.143		-71.0033				-0.26257
20.82	246	253.066		-73.9262				-0.45053
20.83	248	252.989		-71.8493				-0.31682
20.84	251	252.912		-68.7725				-0.12071
20.85	253	252.836		-66.6958				0.01032
20.86	256	252.759		-63.6193				0.20255
20.87	259	252.683		-60.5429				0.39253
20.88	263	252.607		-56.4666				0.64088
20.89	265	252.531		-54.3905				0.76599
20.9	263	252.455		-56.3145				0.65026
20.91	263	252.379		-56.2387				0.65494
20.92	260	252.303		-59.163				0.47735
20.93	262	252.227		-57.0875				0.60375
20.94	260	252.152		-59.0121				0.48671
20.95	255	252.077		-63.9368				0.18306
20.96	258	252.002		-60.8616				0.37344
20.97	255	251.927		-63.7866				0.19246
20.98	257	251.852		-61.7118				0.32114
20.99	256	251.777		-62.637				0.26394
21	257	251.702		-61.5624				0.33045
21.01	256	251.628		-62.488				0.27325
21.02	254	251.554		-64.4136				0.1535
21.03	254	251.479		-64.3394				0.15815
21.04	251	251.405		-67.2654				-0.02559
21.05	250	251.331		-68.1914				-0.08421
21.06	254	251.258		-64.1176				0.17207
21.07	255	251.184		-63.044				0.23897
21.08	259	251.11		-58.9704				0.49023
21.09	263	251.037		-54.897				0.73767
21.1	259	250.964		-58.8238				0.49935
21.11	257	250.891		-60.7506				0.38109
21.12	257	250.818		-60.6776				0.38565
21.13	252	250.745		-65.6047				0.07908
21.14	248	250.672		-69.532				-0.16967
21.15	247	250.599		-70.4593				-0.22902
21.16	252	250.527		-65.3868				0.0928
21.17	255	250.454		-62.3145				0.28465
21.18	255	250.382		-62.2422				0.28918
21.19	258	250.31		-59.1701				0.47875
21.2	256	250.238		-61.0981				0.36012
21.21	261	250.166		-56.0262				0.67059
21.22	259	250.094		-57.9545				0.55336
21.23	253	250.023		-63.8829				0.18717
21.24	247	249.951		-69.8114				-0.18779
21.25	245	249.88		-71.74				-0.31177
21.26	246	249.809		-70.6688				-0.24284
21.27	242	249.738		-74.5976				-0.49739
21.28	242	249.667		-74.5266				-0.49283
21.29	249	249.596		-67.4558				-0.03775
21.3	253	249.525		-63.385				0.21847
21.31	256	249.454		-60.3144				0.4091
21.32	253	249.384		-63.2438				0.22735
21.33	256	249.313		-60.1735				0.41791
21.34	253	249.243		-63.1032				0.23619
21.35	252	249.173		-64.033				0.17808
21.36	249	249.103		-66.963				-0.00653
21.37	248	249.033		-67.8931				-0.0656
21.38	253	248.963		-62.8233				0.25379
21.39	256	248.894		-59.7536				0.44415
21.4	257	248.824		-58.684				0.51
21.41	256	248.755		-59.6146				0.45284
21.42	252	248.685		-63.5452				0.20881
21.43	252	248.616		-63.476				0.21317
21.44	252	248.547		-63.4069				0.21752
21.45	255	248.478		-60.3379				0.40843
21.46	256	248.409		-59.269				0.47443
21.47	259	248.34		-56.2003				0.66236
21.48	263	248.272		-52.1316				0.90819
21.49	265	248.203		-50.0631				1.03182
21.5	265	248.135		-49.9947				1.03603
21.51	260	248.066		-54.9264				0.74009
21.52	253	247.998		-61.8582				0.31446
21.53	251	247.93		-63.7901				0.19377
21.54	250	247.862		-64.7221				0.13521
21.55	251	247.794		-63.6543				0.20234
21.56	250	247.727		-64.5865				0.14379
21.57	249	247.659		-65.5189				0.08499
21.58	250	247.591		-64.4514				0.15234
21.59	252	247.524		-62.3839				0.28196
21.6	248	247.457		-66.3166				0.0345
21.61	244	247.389		-70.2494				-0.21699
21.62	243	247.322		-71.1823				-0.27728
21.63	245	247.255		-69.1154				-0.14409
21.64	244	247.188		-70.0485				-0.20412
21.65	239	247.122		-74.9817				-0.52535
21.66	238	247.055		-75.915				-0.58695
21.67	238	246.988		-75.8485				-0.58264
21.68	236	246.922		-77.782				-0.71096
21.69	235	246.856		-78.7157				-0.77338
21.7	234	246.789		-79.6494				-0.83607
21.71	241	246.723		-72.5833				-0.36867
21.72	249	246.657		-64.5173				0.14846
21.73	252	246.591		-61.4513				0.34071
21.74	257	246.526		-56.3855				0.65338
21.75	256	246.46		-57.3198				0.59626
21.76	257	246.394		-56.2542				0.66157
21.77	258	246.329		-55.1886				0.72663
21.78	260	246.263		-53.1232				0.85192
21.79	259	246.198		-54.0579				0.79548
21.8	260	246.133		-52.9927				0.86001
21.81	263	246.068		-49.9276				1.0441
21.82	264	246.003		-48.8625				1.10767
21.83	257	245.938		-55.7976				0.69005
21.84	257	245.873		-55.7328				0.69409
21.85	251	245.808		-61.6681				0.32771
21.86	251	245.743		-61.6035				0.33179
21.87	256	245.679		-56.539				0.64506
21.88	258	245.615		-54.4745				0.77109
21.89	259	245.55		-53.4102				0.83573
21.9	254	245.486		-58.346				0.53422
21.91	253	245.422		-59.2818				0.47643
21.92	249	245.358		-63.2178				0.23081
21.93	239	245.294		-73.1539				-0.40712
21.94	234	245.23		-78.09				-0.73413
21.95	235	245.166		-77.0263				-0.66318
21.96	239	245.103		-72.9626				-0.39475
21.97	243	245.039		-68.8991				-0.13081
21.98	245	244.976		-66.8356				0.00156
21.99	248	244.912		-63.7722				0.19607
22	251	244.849		-60.709				0.38825
22.01	260	244.786		-51.6458				0.94355
22.02	258	244.723		-53.5827				0.82661
22.03	259	244.66		-52.5197				0.89106
22.04	257	244.597		-54.4568				0.77369
22.05	259	244.534		-52.3939				0.89888
22.06	257	244.471		-54.3312				0.78152
22.07	256	244.409		-55.2686				0.72446
22.08	252	244.346		-59.206				0.48215
22.09	247	244.284		-64.1436				0.17284
22.1	249	244.221		-62.0812				0.30284
22.11	249	244.159		-62.0189				0.30679
22.12	243	244.097		-67.9567				-0.07036
22.13	241	244.035		-69.8946				-0.19548
22.14	238	243.973		-72.8326				-0.38715
22.15	237	243.911		-73.7707				-0.4489
22.16	237	243.849		-73.7089				-0.44488
22.17	238	243.787		-72.6471				-0.37512
22.18	236	243.725		-74.5855				-0.50288
22.19	239	243.664		-71.5239				-0.30168
22.2	243	243.602		-67.4624				-0.03864
22.21	245	243.541		-65.401				0.09321
22.22	244	243.48		-66.3397				0.03331
22.23	244	243.418		-66.2784				0.03723
22.24	245	243.357		-65.2173				0.10495
22.25	246	243.296		-64.1562				0.17239
22.26	247	243.235		-63.0952				0.23955
22.27	249	243.174		-61.0343				0.36919
22.28	254	243.114		-55.9735				0.68308
22.29	262	243.053		-47.9128				1.17056
22.3	266	242.992		-43.8522				1.4107
22.31	262	242.932		-47.7916				1.17805
22.32	256	242.871		-53.7311				0.82056
22.33	249	242.811		-60.6707				0.39223
22.34	239	242.75		-70.6104				-0.24259
22.35	235	242.69		-74.5501				-0.50165
22.36	229	242.63		-80.49				-0.90069
22.37	229	242.57		-80.4299				-0.89672
22.38	235	242.51		-74.3699				-0.48989
22.39	242	242.45		-67.31				-0.02893
22.4	248	242.39		-61.2501				0.35623
22.41	248	242.33		-61.1904				0.36002
22.42	253	242.271		-56.1307				0.67455
22.43	253	242.211		-56.0711				0.67829
22.44	254	242.152		-55.0115				0.74344
22.45	253	242.092		-55.9521				0.68577
22.46	253	242.033		-55.8927				0.68951
22.47	252	241.973		-56.8334				0.63161
22.48	251	241.914		-57.7742				0.57349
22.49	247	241.855		-61.7151				0.32736
22.5	250	241.796		-58.656				0.51887
22.51	245	241.737		-63.597				0.20846
22.52	244	241.678		-64.5381				0.14864
22.53	244	241.619		-64.4792				0.15241
22.54	241	241.56		-67.4205				-0.0361
22.55	241	241.502		-67.3618				-0.03232
22.56	244	241.443		-64.3032				0.16368
22.57	245	241.385		-63.2446				0.23098
22.58	241	241.326		-67.1862				-0.02101
22.59	239	241.268		-69.1278				-0.14669
22.6	243	241.209		-65.0694				0.11486
22.61	238	241.151		-70.0112				-0.20426
22.62	234	241.093		-73.953				-0.46368
22.63	233	241.035		-74.8949				-0.52638
22.64	232	240.977		-75.8369				-0.58936
22.65	238	240.919		-69.7789				-0.1892
22.66	237	240.861		-70.721				-0.2508
22.67	233	240.803		-74.6632				-0.5112
22.68	225	240.745		-82.6054				-1.04969
22.69	224	240.688		-83.5477				-1.115
22.7	221	240.63		-86.4901				-1.32046
22.71	220	240.573		-87.4326				-1.387
22.72	221	240.515		-86.3751				-1.31273
22.73	231	240.458		-76.3177				-0.62227
22.74	240	240.4		-67.2604				-0.02584
22.75	248	240.343		-59.2031				0.48621
22.76	250	240.286		-57.1459				0.61437
22.77	246	240.229		-61.0887				0.36796
22.78	246	240.172		-61.0317				0.3716
22.79	245	240.115		-61.9747				0.31211
22.8	244	240.058		-62.9177				0.25238
22.81	246	240.001		-60.8609				0.38249
22.82	238	239.944		-68.8041				-0.12602
22.83	242	239.887		-64.7473				0.13581
22.84	242	239.831		-64.6907				0.13945
22.85	237	239.774		-69.6341				-0.1802
22.86	235	239.718		-71.5775				-0.30774
22.87	229	239.661		-77.5211				-0.7045
22.88	227	239.605		-79.4647				-0.8366
22.89	235	239.548		-71.4083				-0.2967
22.9	241	239.492		-65.352				0.09714
22.91	242	239.436		-64.2958				0.16483
22.92	236	239.38		-70.2397				-0.22
22.93	239	239.324		-67.1836				-0.02093
22.94	237	239.268		-69.1275				-0.14729
22.95	229	239.212		-77.0716				-0.6748
22.96	224	239.156		-82.0157				-1.01263
22.97	220	239.1		-85.9598				-1.28771
22.98	218	239.044		-87.904				-1.42528
22.99	227	238.988		-78.8483				-0.79569
23	234	238.933		-71.7927				-0.32246
23.01	242	238.877		-63.7371				0.20075
23.02	244	238.822		-61.6815				0.33152
23.03	244	238.766		-61.6261				0.33507
23.04	243	238.711		-62.5707				0.27516
23.05	239	238.655		-66.5153				0.0223
23.06	236	238.6		-69.46				-0.16925
23.07	234	238.545		-71.4048				-0.2971
23.08	234	238.49		-71.3496				-0.29349
23.09	233	238.434		-72.2945				-0.35602
23.1	233	238.379		-72.2394				-0.35242
23.11	235	238.324		-70.1844				-0.21686
23.12	235	238.269		-70.1295				-0.21328
23.13	238	238.215		-67.0746				-0.01391
23.14	243	238.16		-62.0198				0.3105
23.15	241	238.105		-63.965				0.18648
23.16	245	238.05		-59.9103				0.444
23.17	240	237.996		-64.8556				0.12938
23.18	241	237.941		-63.801				0.19705
23.19	238	237.886		-66.7465				0.00736
23.2	232	237.832		-72.692				-0.38289
23.21	237	237.778		-67.6376				-0.05051
23.22	244	237.723		-60.5832				0.40183
23.23	246	237.669		-58.5289				0.53117
23.24	243	237.615		-61.4746				0.34547
23.25	243	237.56		-61.4204				0.34895
23.26	245	237.506		-59.3662				0.47876
23.27	240	237.452		-64.3121				0.16446
23.28	239	237.398		-65.2581				0.10362
23.29	236	237.344		-68.2041				-0.08749
23.3	234	237.29		-70.1501				-0.21508
23.31	239	237.236		-65.0963				0.11409
23.32	240	237.182		-64.0424				0.18187
23.33	237	237.129		-66.9887				-0.00836
23.34	237	237.075		-66.9349				-0.00487
23.35	241	237.021		-62.8813				0.25629
23.36	245	236.968		-58.8276				0.51317
23.37	245	236.914		-58.7741				0.51659
23.38	248	236.861		-55.7206				0.70736
23.39	251	236.807		-52.6671				0.89585
23.4	251	236.754		-52.6137				0.89922
23.41	249	236.7		-54.5603				0.77946
23.42	245	236.647		-58.507				0.53365
23.43	241	236.594		-62.4537				0.28383
23.44	237	236.541		-66.4005				0.02985
23.45	236	236.487		-67.3474				-0.03173
23.46	240	236.434		-63.2943				0.23017
23.47	243	236.381		-60.2412				0.4246
23.48	245	236.328		-58.1882				0.55402
23.49	247	236.275		-56.1352				0.6824
23.5	245	236.222		-58.0823				0.56078
23.51	247	236.169		-56.0295				0.68913
23.52	245	236.117		-57.9767				0.56754
23.53	242	236.064		-60.9239				0.38159
23.54	245	236.011		-57.8712				0.57427
23.55	244	235.959		-58.8185				0.5148
23.56	243	235.906		-59.7659				0.45509
23.57	243	235.853		-59.7133				0.45846
23.58	243	235.801		-59.6608				0.46183
23.59	245	235.748		-57.6084				0.59107
23.6	247	235.696		-55.5559				0.71926
23.61	247	235.644		-55.5035				0.72259
23.62	247	235.591		-55.4512				0.72592
23.63	247	235.539		-55.3989				0.72925
23.64	250	235.488		-52.3483				0.9178
23.65	246	235.436		-56.2961				0.67353
23.66	246	235.384		-56.244				0.67685
23.67	250	235.332		-52.1919				0.92769
23.68	255	235.28		-47.1398				1.23492
23.69	253	235.228		-49.0878				1.11733
23.7	255	235.176		-47.0359				1.24143
23.71	249	235.124		-52.984				0.87936
23.72	249	235.072		-52.9321				0.88264
23.73	247	235.02		-54.8803				0.76225
23.74	240	234.969		-61.8285				0.32478
23.75	236	234.917		-65.7768				0.07051
23.76	234	234.866		-67.7259				-0.05661
23.77	238	234.814		-63.6743				0.2065
23.78	240	234.763		-61.6227				0.33807
23.79	239	234.711		-62.5711				0.27742
23.8	242	234.66		-59.5196				0.47186
23.81	247	234.608		-54.4682				0.78847
23.82	255	234.557		-46.4168				1.28021
23.83	256	234.505		-45.3654				1.34341
23.84	254	234.454		-47.3141				1.22642
23.85	250	234.403		-51.2628				0.98646
23.86	247	234.352		-54.2115				0.8048
23.87	250	234.3		-51.1603				0.99293
23.88	248	234.249		-53.1092				0.87318
23.89	242	234.198		-59.0581				0.50153
23.9	242	234.147		-59.007				0.50481
23.91	247	234.096		-53.956				0.82106
23.92	250	234.045		-50.905				1.00908
23.93	251	233.994		-49.8541				1.0734
23.94	249	233.943		-51.8032				0.95419
23.95	240	233.892		-60.7523				0.39425
23.96	232	233.842		-68.7015				-0.1209
23.97	227	233.791		-73.6508				-0.45072
23.98	219	233.74		-81.6				-0.99604
23.99	217	233.689		-83.5494				-1.13295
24	217	233.639		-83.4987				-1.12951
24.01	218	233.588		-82.4481				-1.05576
24.02	221	233.538		-79.3976				-0.84337
24.03	226	233.487		-74.3471				-0.49803
24.04	230	233.437		-70.2966				-0.2266
24.05	233	233.386		-67.2462				-0.0253
24.06	234	233.336		-66.1958				0.04342
24.07	233	233.285		-67.1454				-0.0187
24.08	233	233.235		-67.0951				-0.0154
24.09	238	233.185		-62.0449				0.31212
24.1	234	233.135		-65.9947				0.05657
24.11	233	233.084		-66.9445				-0.00554
24.12	235	233.034		-64.8944				0.12822
24.13	238	232.984		-61.8443				0.32512
24.14	244	232.934		-55.7942				0.70841
24.15	243	232.884		-56.7442				0.64893
24.16	242	232.834		-57.6943				0.5892
24.17	240	232.784		-59.6443				0.46577
24.18	235	232.734		-64.5945				0.14779
24.19	232	232.685		-67.5446				-0.04495
24.2	228	232.635		-71.4948				-0.30695
24.21	226	232.585		-73.4451				-0.43803
24.22	223	232.535		-76.3954				-0.63854
24.23	223	232.486		-76.3457				-0.63521
24.24	229	232.436		-70.2961				-0.22706
24.25	230	232.386		-69.2465				-0.15736
24.26	237	232.337		-62.197				0.3029
24.27	238	232.287		-61.1474				0.37029
24.28	238	232.238		-61.098				0.3735
24.29	236	232.189		-63.0486				0.2481
24.3	235	232.139		-63.9992				0.18662
24.31	230	232.09		-68.9499				-0.1378
24.32	227	232.041		-71.9006				-0.33456
24.33	224	231.991		-74.8513				-0.53394
24.34	225	231.942		-73.8021				-0.46281
24.35	229	231.893		-69.753				-0.19117
24.36	230	231.844		-68.7039				-0.12158
24.37	230	231.795		-68.6548				-0.11835
24.38	235	231.746		-63.6058				0.21228
24.39	232	231.697		-66.5568				0.01991
24.4	237	231.648		-61.5079				0.34766
24.41	238	231.599		-60.459				0.41492
24.42	242	231.55		-56.4101				0.67174
24.43	236	231.501		-62.3613				0.29284
24.44	233	231.453		-65.3126				0.10137
24.45	234	231.404		-64.2639				0.16971
24.46	226	231.355		-72.2152				-0.35622
24.47	223	231.307		-75.1666				-0.55625
24.48	215	231.258		-83.118				-1.10879
24.49	209	231.209		-89.0695				-1.53626
24.5	210	231.161		-88.021				-1.46025
24.51	215	231.113		-82.9726				-1.09887
24.52	220	231.064		-77.9242				-0.74595
24.53	225	231.016		-72.8759				-0.40106
24.54	233	230.968		-64.8276				0.13315
24.55	242	230.919		-55.7793				0.71229
24.56	243	230.871		-54.7311				0.77807
24.57	245	230.823		-52.683				0.90573
24.58	240	230.775		-57.6349				0.59548
24.59	238	230.727		-59.5869				0.47145
24.6	237	230.679		-60.5389				0.4106
24.61	237	230.631		-60.491				0.41371
24.62	233	230.583		-64.4431				0.15834
24.63	231	230.535		-66.3953				0.03058
24.64	231	230.487		-66.3475				0.03372
24.65	232	230.44		-65.2998				0.10243
24.66	229	230.392		-68.2521				-0.09199
24.67	227	230.345		-70.2045				-0.22198
24.68	227	230.297		-70.1569				-0.21883
24.69	226	230.249		-71.1094				-0.28267
24.7	226	230.202		-71.062				-0.27951
24.71	230	230.155		-67.0146				-0.0102
24.72	232	230.107		-64.9673				0.12426
24.73	231	230.06		-65.9201				0.06184
24.74	237	230.013		-59.8729				0.45386
24.75	240	229.966		-56.8257				0.64771
24.76	238	229.919		-58.7787				0.52383
24.77	238	229.872		-58.7317				0.52688
24.78	237	229.825		-59.6847				0.46608
24.79	234	229.778		-62.6379				0.27601
24.8	234	229.731		-62.5911				0.27907
24.81	237	229.684		-59.5443				0.4752
24.82	232	229.638		-64.4977				0.15509
24.83	227	229.591		-69.4511				-0.17198
24.84	229	229.545		-67.4046				-0.03599
24.85	223	229.498		-73.3581				-0.43515
24.86	216	229.452		-80.3118				-0.91528
24.87	214	229.405		-82.2655				-1.0531
24.88	218	229.359		-78.2193				-0.76935
24.89	219	229.313		-77.1732				-0.6969
24.9	224	229.267		-72.1271				-0.35193
24.91	225	229.221		-71.0812				-0.28141
24.92	228	229.175		-68.0353				-0.07784
24.93	231	229.13		-64.9896				0.12307
24.94	236	229.084		-59.9439				0.4502
24.95	231	229.038		-64.8983				0.12907
24.96	227	228.993		-68.8528				-0.13227
24.97	224	228.947		-71.8074				-0.33056
24.98	224	228.902		-71.7621				-0.32754
[truncated: 6,502 more rows]
