# Supplementary material for: Large-scale conformal synthesis of one-dimensional MAX phases
Source: Nat Commun. 2024 Oct 28;15:9275. doi: 10.1038/s41467-024-53137-0 (PMC11519885; doi:10.1038/s41467-024-53137-0)
Supplement: Supplementary file 3 — Source data [file 41467_2024_53137_MOESM3_ESM.zip › Source data/Fig.2e.xlsx]

## Sheet: Sheet1
T	1	2	4	3
500	-26.1542	-73.9152	-140.679	-107.453
600	-26.6359	-71.7407	-133.894	-105.163
700	-27.1349	-69.568	-127.126	-102.865
800	-27.658	-67.41	-120.4	-100.581
900	-28.2104	-65.1931	-113.701	-98.1103
1000	-28.7959	-62.7114	-106.919	-94.8405
1100	-29.4179	-60.2741	-100.182	-91.7024
1200	-29.9826	-57.9767	-93.4895	-88.6928
1300	-30.5666	-55.7428	-86.838	-85.8059
