# Supplementary material for: Large-scale conformal synthesis of one-dimensional MAX phases
Source: Nat Commun. 2024 Oct 28;15:9275. doi: 10.1038/s41467-024-53137-0 (PMC11519885; doi:10.1038/s41467-024-53137-0)
Supplement: Supplementary file 3 — Source data [file 41467_2024_53137_MOESM3_ESM.zip › Source data/Fig.2f.xlsx]

## Sheet: Sheet1
T	Mass change	DSC
31.662	100	-0.0474
31.862	100.031	-0.13263
32.062	100.015	-0.17355
32.262	100.029	-0.20367
32.462	99.9403	-0.22621
32.662	100	-0.24401
32.862	100.073	-0.25854
33.062	99.9054	-0.27081
33.262	99.9503	-0.28118
33.462	99.9372	-0.29029
33.662	99.9076	-0.29848
33.862	99.9687	-0.30577
34.062	99.9082	-0.31249
34.262	99.9419	-0.31895
34.462	99.9057	-0.32518
34.662	99.9055	-0.33117
34.862	99.908	-0.33697
35.062	99.9059	-0.34258
35.262	99.9362	-0.34802
35.462	99.876	-0.35328
35.662	99.939	-0.35842
35.862	99.8945	-0.36346
36.062	99.9127	-0.36829
36.262	99.8645	-0.37297
36.462	99.9356	-0.37746
36.662	99.875	-0.38168
36.862	99.8811	-0.38578
37.062	99.8758	-0.38972
37.262	99.8013	-0.39351
37.462	99.8441	-0.39714
37.662	99.8852	-0.40064
37.862	99.8812	-0.404
38.062	99.8841	-0.40717
38.262	99.8448	-0.41024
38.462	99.844	-0.4132
38.662	99.7809	-0.41601
38.862	99.7805	-0.41874
39.062	99.7819	-0.42138
39.262	99.781	-0.42394
39.462	99.7516	-0.42639
39.662	99.7807	-0.42875
39.862	99.7806	-0.431
40.062	99.7134	-0.43315
40.262	99.7197	-0.43521
40.462	99.7343	-0.43714
40.662	99.7499	-0.43896
40.862	99.7199	-0.44067
41.062	99.6569	-0.44228
41.262	99.7465	-0.44378
41.462	99.7198	-0.44517
41.662	99.7161	-0.44648
41.862	99.689	-0.44767
42.062	99.6922	-0.44877
42.262	99.7184	-0.44977
42.462	99.654	-0.45067
42.662	99.6577	-0.45148
42.862	99.7271	-0.4522
43.062	99.654	-0.45284
43.262	99.6743	-0.4534
43.462	99.7239	-0.4539
43.662	99.7083	-0.45432
43.862	99.7374	-0.45468
44.062	99.6703	-0.45497
44.262	99.69	-0.4552
44.462	99.7051	-0.45537
44.662	99.7027	-0.45548
44.862	99.6873	-0.45553
45.062	99.6567	-0.45552
45.262	99.626	-0.45546
45.462	99.5908	-0.45535
45.662	99.6	-0.45517
45.862	99.5987	-0.45495
46.062	99.62	-0.45468
46.262	99.5756	-0.45435
46.462	99.6206	-0.45397
46.662	99.6267	-0.45354
46.862	99.6754	-0.45307
47.062	99.6607	-0.45255
47.262	99.7126	-0.45199
47.462	99.7194	-0.45138
47.662	99.7207	-0.45073
47.862	99.7152	-0.45004
48.062	99.6887	-0.44931
48.262	99.6881	-0.44854
48.462	99.6867	-0.44774
48.662	99.6542	-0.44689
48.862	99.6882	-0.44602
49.062	99.6516	-0.44511
49.262	99.6157	-0.44418
49.462	99.6617	-0.4432
49.662	99.6244	-0.44219
49.862	99.654	-0.44115
50.062	99.6168	-0.44008
50.262	99.5943	-0.43898
50.462	99.593	-0.43786
50.662	99.5543	-0.4367
50.862	99.5928	-0.43552
51.062	99.5554	-0.43431
51.262	99.5793	-0.43309
51.462	99.5971	-0.43185
51.662	99.6248	-0.43059
51.862	99.6298	-0.4293
52.062	99.6417	-0.42799
52.262	99.6237	-0.42668
52.462	99.6557	-0.42536
52.662	99.5829	-0.42401
52.862	99.6346	-0.42266
53.062	99.6368	-0.42131
53.262	99.5968	-0.41995
53.462	99.594	-0.41858
53.662	99.5987	-0.41722
53.862	99.5517	-0.41586
54.062	99.5914	-0.4145
54.262	99.5846	-0.41314
54.462	99.6147	-0.41178
54.662	99.5658	-0.41044
54.862	99.5945	-0.4091
55.062	99.561	-0.40776
55.262	99.5191	-0.40644
55.462	99.5519	-0.40511
55.662	99.5379	-0.4038
55.862	99.5494	-0.40248
56.062	99.493	-0.40117
56.262	99.5036	-0.39985
56.462	99.4839	-0.39853
56.662	99.4979	-0.39721
56.862	99.475	-0.3959
57.062	99.4804	-0.39457
57.262	99.4469	-0.39324
57.462	99.435	-0.3919
57.662	99.4726	-0.39055
57.862	99.5136	-0.38919
58.062	99.5294	-0.38782
58.262	99.5227	-0.38643
58.462	99.5608	-0.38503
58.662	99.5418	-0.3836
58.862	99.4981	-0.38215
59.062	99.4908	-0.38067
59.262	99.5217	-0.37916
59.462	99.5011	-0.37763
59.662	99.5	-0.37606
59.862	99.4997	-0.37445
60.062	99.4975	-0.37283
60.262	99.4693	-0.37115
60.462	99.5037	-0.36945
60.662	99.4894	-0.3677
60.862	99.5071	-0.3659
61.062	99.4748	-0.36406
61.262	99.4668	-0.36219
61.462	99.4374	-0.36027
61.662	99.4155	-0.35829
61.862	99.467	-0.35627
62.062	99.4997	-0.3542
62.262	99.4382	-0.35208
62.462	99.4755	-0.34991
62.662	99.4508	-0.34769
62.862	99.4656	-0.34543
63.062	99.5053	-0.34312
63.262	99.4374	-0.34076
63.462	99.4697	-0.33833
63.662	99.4477	-0.33588
63.862	99.435	-0.33337
64.062	99.4684	-0.33081
64.262	99.5335	-0.32821
64.462	99.5308	-0.32556
64.662	99.533	-0.32286
64.862	99.5584	-0.3201
65.062	99.5952	-0.31729
65.262	99.5308	-0.31445
65.462	99.5335	-0.31157
65.662	99.5665	-0.30864
65.862	99.5919	-0.30569
66.062	99.5936	-0.3027
66.262	99.5972	-0.29967
66.462	99.5788	-0.2966
66.662	99.5414	-0.29348
66.862	99.5013	-0.29032
67.062	99.5391	-0.28714
67.262	99.4819	-0.28394
67.462	99.4651	-0.28071
67.662	99.4681	-0.27744
67.862	99.5012	-0.27413
68.062	99.4867	-0.27079
68.262	99.4634	-0.26741
68.462	99.3994	-0.26403
68.662	99.4707	-0.26062
68.862	99.5024	-0.25718
69.062	99.5015	-0.25374
69.262	99.4543	-0.25028
69.462	99.4679	-0.2468
69.662	99.4694	-0.24331
69.862	99.5079	-0.2398
70.062	99.4276	-0.23628
70.262	99.4682	-0.23274
70.462	99.4353	-0.22919
70.662	99.4365	-0.22564
70.862	99.4358	-0.22206
71.062	99.4027	-0.21846
71.262	99.3788	-0.21487
71.462	99.3769	-0.21126
71.662	99.3693	-0.20764
71.862	99.3877	-0.20402
72.062	99.3438	-0.20039
72.262	99.3711	-0.19674
72.462	99.3024	-0.19308
72.662	99.3438	-0.1894
72.862	99.3111	-0.18575
73.062	99.3245	-0.18207
73.262	99.3497	-0.17838
73.462	99.3444	-0.1747
73.662	99.3423	-0.17101
73.862	99.3031	-0.16729
74.062	99.3714	-0.16356
74.262	99.3443	-0.15981
74.462	99.3114	-0.15605
74.662	99.3234	-0.15228
74.862	99.3521	-0.14851
75.062	99.363	-0.14475
75.262	99.3115	-0.14098
75.462	99.3357	-0.13718
75.662	99.3521	-0.13339
75.862	99.3228	-0.12958
76.062	99.3276	-0.12575
76.262	99.3436	-0.12193
76.462	99.3472	-0.11811
76.662	99.3094	-0.11429
76.862	99.3165	-0.11047
77.062	99.288	-0.10664
77.262	99.3134	-0.1028
77.462	99.3282	-0.099
77.662	99.3435	-0.0951
77.862	99.3438	-0.0912
78.062	99.3432	-0.0874
78.262	99.3481	-0.0835
78.462	99.329	-0.0796
78.662	99.3763	-0.0757
78.862	99.3747	-0.0718
79.062	99.3745	-0.0679
79.262	99.341	-0.064
79.462	99.3435	-0.06
79.662	99.3455	-0.0561
79.862	99.3571	-0.0522
80.062	99.4116	-0.0482
80.262	99.3751	-0.0443
80.462	99.3445	-0.0403
80.662	99.3821	-0.0364
80.862	99.344	-0.0325
81.062	99.3477	-0.0285
81.262	99.3113	-0.0246
81.462	99.3146	-0.0206
81.662	99.3171	-0.0167
81.862	99.3047	-0.0128
82.062	99.2869	-0.00883
82.262	99.3151	-0.00488
82.462	99.3182	-0.000939
82.662	99.3453	0.00302
82.862	99.3423	0.00698
83.062	99.3685	0.0109
83.262	99.3723	0.0149
83.462	99.4009	0.0189
83.662	99.4033	0.0228
83.862	99.4326	0.0268
84.062	99.4355	0.0307
84.262	99.4428	0.0347
84.462	99.369	0.0387
84.662	99.3735	0.0426
84.862	99.4142	0.0466
85.062	99.3521	0.0506
85.262	99.3412	0.0546
85.462	99.2563	0.0585
85.662	99.29	0.0625
85.862	99.2296	0.0665
86.062	99.2149	0.0705
86.262	99.1622	0.0744
86.462	99.1628	0.0784
86.662	99.1894	0.0824
86.862	99.1878	0.0864
87.062	99.1866	0.0904
87.262	99.1839	0.0944
87.462	99.1537	0.0984
87.662	99.1561	0.10241
87.862	99.1581	0.10642
88.062	99.1577	0.11044
88.262	99.225	0.11444
88.462	99.2187	0.11844
88.662	99.2186	0.12247
88.862	99.2188	0.1265
89.062	99.2188	0.13052
89.262	99.2188	0.13452
89.462	99.2188	0.13851
89.662	99.2183	0.14252
89.862	99.2157	0.14654
90.062	99.2646	0.15054
90.262	99.247	0.15455
90.462	99.255	0.15856
90.662	99.2186	0.16259
90.862	99.1899	0.16659
91.062	99.1562	0.17062
91.262	99.1824	0.17461
91.462	99.1679	0.17862
91.662	99.1566	0.18262
91.862	99.179	0.18661
92.062	99.1886	0.19062
92.262	99.1517	0.19462
92.462	99.1255	0.19862
92.662	99.1593	0.20261
92.862	99.1555	0.20661
93.062	99.1448	0.21062
93.262	99.1482	0.21462
93.462	99.1565	0.21863
93.662	99.1375	0.22264
93.862	99.1262	0.22665
94.062	99.159	0.23067
94.262	99.1565	0.2347
94.462	99.1657	0.23871
94.662	99.1891	0.24275
94.862	99.1877	0.24677
95.062	99.1872	0.25081
95.262	99.1874	0.25485
95.462	99.2011	0.2589
95.662	99.2195	0.26296
95.862	99.2171	0.26702
96.062	99.2415	0.2711
96.262	99.2495	0.27519
96.462	99.2502	0.27928
96.662	99.25	0.28338
96.862	99.2508	0.2875
97.062	99.2463	0.29162
97.262	99.2793	0.29575
97.462	99.2468	0.2999
97.662	99.25	0.30407
97.862	99.2366	0.30826
98.062	99.2215	0.31245
98.262	99.1967	0.31667
98.462	99.2555	0.3209
98.662	99.2502	0.32515
98.862	99.2482	0.32942
99.062	99.2537	0.33369
99.262	99.181	0.33798
99.462	99.1891	0.34229
99.662	99.1894	0.34661
99.862	99.1478	0.35094
100.062	99.1839	0.35529
100.262	99.1851	0.35964
100.462	99.1882	0.364
100.662	99.1894	0.36836
100.862	99.1524	0.37273
101.062	99.1245	0.37713
101.262	99.1258	0.38153
101.462	99.1192	0.38594
101.662	99.1921	0.39034
101.862	99.186	0.39476
102.062	99.1875	0.39918
102.262	99.1875	0.40361
102.462	99.1876	0.40803
102.662	99.188	0.41245
102.862	99.1809	0.41688
103.062	99.2468	0.42133
103.262	99.2502	0.42577
103.462	99.2279	0.43021
103.662	99.2218	0.43466
103.862	99.2521	0.4391
104.062	99.2515	0.44352
104.262	99.2136	0.44796
104.462	99.2413	0.45239
104.662	99.2497	0.45682
104.862	99.25	0.46122
105.062	99.2506	0.46565
105.262	99.2564	0.47005
105.462	99.2837	0.47443
105.662	99.2813	0.47882
105.862	99.2819	0.48318
106.062	99.2785	0.48755
106.262	99.3151	0.49191
106.462	99.3118	0.49626
106.662	99.3125	0.50059
106.862	99.3125	0.5049
107.062	99.3125	0.50921
107.262	99.3125	0.51349
107.462	99.3125	0.51776
107.662	99.3125	0.52203
107.862	99.3119	0.52628
108.062	99.3158	0.5305
108.262	99.2797	0.53472
108.462	99.2829	0.53893
108.662	99.2792	0.54311
108.862	99.3156	0.54728
109.062	99.3121	0.55143
109.262	99.3127	0.55558
109.462	99.2994	0.55971
109.662	99.2801	0.56382
109.862	99.281	0.56792
110.062	99.2813	0.57202
110.262	99.2812	0.57609
110.462	99.2812	0.58013
110.662	99.2812	0.58417
110.862	99.2812	0.58819
111.062	99.2812	0.59222
111.262	99.2813	0.59624
111.462	99.2814	0.60024
111.662	99.2804	0.60423
111.862	99.2794	0.60822
112.062	99.2471	0.61219
112.262	99.249	0.61613
112.462	99.2381	0.62009
112.662	99.182	0.62404
112.862	99.1876	0.62798
113.062	99.1986	0.63192
113.262	99.2204	0.63586
113.462	99.219	0.6398
113.662	99.2178	0.64374
113.862	99.2203	0.64769
114.062	99.1843	0.65161
114.262	99.1882	0.65555
114.462	99.1877	0.65949
114.662	99.1817	0.66344
114.862	99.2414	0.66741
115.062	99.2485	0.67136
115.262	99.2504	0.67533
115.462	99.25	0.67929
115.662	99.25	0.68326
115.862	99.25	0.68725
116.062	99.25	0.69124
116.262	99.25	0.69522
116.462	99.25	0.69924
116.662	99.2501	0.70325
116.862	99.2495	0.70727
117.062	99.2493	0.71131
117.262	99.277	0.71534
117.462	99.3148	0.71938
117.662	99.3129	0.72344
117.862	99.3124	0.72751
118.062	99.3125	0.7316
118.262	99.3125	0.7357
118.462	99.3125	0.73981
118.662	99.3125	0.74395
118.862	99.3125	0.74809
119.062	99.3125	0.75225
119.262	99.3125	0.75642
119.462	99.3125	0.7606
119.662	99.3125	0.7648
119.862	99.3125	0.76903
120.062	99.3126	0.77325
120.262	99.3132	0.7775
120.462	99.3063	0.78177
120.662	99.3738	0.78604
120.862	99.352	0.79033
121.062	99.3094	0.79465
121.262	99.3122	0.79896
121.462	99.3125	0.80327
121.662	99.3127	0.80761
121.862	99.3163	0.81197
122.062	99.2691	0.81634
122.262	99.2509	0.82072
122.462	99.236	0.82512
122.662	99.2177	0.82955
122.862	99.2189	0.83394
123.062	99.2155	0.83838
123.262	99.2497	0.84284
123.462	99.2491	0.84731
123.662	99.2501	0.85177
123.862	99.25	0.85624
124.062	99.25	0.86073
124.262	99.25	0.86523
124.462	99.25	0.86976
124.662	99.25	0.87428
124.862	99.25	0.87881
125.062	99.25	0.88335
125.262	99.25	0.8879
125.462	99.25	0.89247
125.662	99.2502	0.89701
125.862	99.2499	0.9016
126.062	99.2394	0.90616
126.262	99.217	0.91074
126.462	99.2184	0.91534
126.662	99.222	0.91994
126.862	99.1897	0.92457
127.062	99.1883	0.92919
127.262	99.1877	0.93382
127.462	99.188	0.93844
127.662	99.168	0.94308
127.862	99.2092	0.9477
128.062	99.217	0.95235
128.262	99.2192	0.95699
128.462	99.2188	0.96162
128.662	99.2186	0.96627
128.862	99.2196	0.97092
129.062	99.2221	0.97558
129.262	99.2533	0.98024
129.462	99.2494	0.98489
129.662	99.2419	0.98954
129.862	99.2165	0.99419
130.062	99.2187	0.99884
130.262	99.2188	1.00349
130.462	99.2187	1.00814
130.662	99.2188	1.0128
130.862	99.2188	1.01746
131.062	99.2188	1.02213
131.262	99.2188	1.0268
131.462	99.2188	1.03146
131.662	99.2188	1.03612
131.862	99.2185	1.04081
132.062	99.2193	1.04547
132.262	99.2292	1.05015
132.462	99.2295	1.05482
132.662	99.2192	1.05948
132.862	99.2185	1.06415
133.062	99.2188	1.06881
133.262	99.2188	1.07348
133.462	99.2188	1.07816
133.662	99.2188	1.08283
133.862	99.2187	1.08749
134.062	99.2188	1.09214
134.262	99.2192	1.09677
134.462	99.2154	1.10143
134.662	99.2505	1.10609
134.862	99.2491	1.11072
135.062	99.2501	1.11534
135.262	99.25	1.11996
135.462	99.25	1.12458
135.662	99.25	1.12919
135.862	99.25	1.13379
136.062	99.25	1.13838
136.262	99.25	1.14298
136.462	99.25	1.14757
136.662	99.25	1.15215
136.862	99.25	1.15673
137.062	99.25	1.16131
137.262	99.25	1.16588
137.462	99.25	1.17044
137.662	99.25	1.175
137.862	99.25	1.17956
138.062	99.25	1.18412
138.262	99.2501	1.18868
138.462	99.2492	1.19323
138.662	99.2507	1.19779
138.862	99.2129	1.20235
139.062	99.2444	1.20689
139.262	99.2494	1.21141
139.462	99.2504	1.21594
139.662	99.2499	1.22047
139.862	99.2385	1.22499
140.062	99.2174	1.22951
140.262	99.2185	1.23404
140.462	99.2188	1.23855
140.662	99.2188	1.24305
140.862	99.2188	1.24758
141.062	99.2187	1.2521
141.262	99.2187	1.25661
141.462	99.2192	1.26112
141.662	99.2194	1.26564
141.862	99.1899	1.27014
142.062	99.1546	1.27466
142.262	99.1538	1.27919
142.462	99.1794	1.2837
142.662	99.187	1.28823
142.862	99.1877	1.29276
143.062	99.1875	1.29727
143.262	99.1875	1.30179
143.462	99.1875	1.30631
143.662	99.1875	1.31084
143.862	99.1874	1.31535
144.062	99.1874	1.31988
144.262	99.1933	1.3244
144.462	99.1319	1.32893
144.662	99.1267	1.33345
144.862	99.1247	1.33798
145.062	99.125	1.34252
145.262	99.125	1.34705
145.462	99.125	1.35159
145.662	99.125	1.35612
145.862	99.125	1.36067
146.062	99.125	1.36522
146.262	99.125	1.3698
146.462	99.125	1.37436
146.662	99.125	1.37892
146.862	99.125	1.3835
147.062	99.125	1.38808
147.262	99.125	1.39267
147.462	99.125	1.39726
147.662	99.125	1.40186
147.862	99.125	1.40648
148.062	99.125	1.41108
148.262	99.125	1.4157
148.462	99.1257	1.42032
148.662	99.1225	1.42494
148.862	99.1593	1.42955
149.062	99.1556	1.43417
149.262	99.1558	1.43879
149.462	99.1627	1.44342
149.662	99.0932	1.44807
149.862	99.1092	1.45271
150.062	99.126	1.45735
150.262	99.1347	1.46199
150.462	99.1585	1.46662
150.662	99.1622	1.47127
150.862	99.1897	1.47592
151.062	99.1876	1.48059
151.262	99.1874	1.48524
151.462	99.1875	1.4899
151.662	99.1875	1.49457
151.862	99.1875	1.49923
152.062	99.1875	1.50391
152.262	99.1875	1.50859
152.462	99.1875	1.51324
152.662	99.1875	1.5179
152.862	99.1875	1.52255
153.062	99.1875	1.52722
153.262	99.1875	1.5319
153.462	99.1875	1.53657
153.662	99.1875	1.54122
153.862	99.1875	1.54589
154.062	99.1875	1.55056
154.262	99.1875	1.55522
154.462	99.1875	1.55988
154.662	99.1875	1.56456
154.862	99.1875	1.56922
155.062	99.1875	1.57385
155.262	99.1875	1.57851
155.462	99.1875	1.58319
155.662	99.1875	1.58786
155.862	99.1875	1.59253
156.062	99.1875	1.59719
156.262	99.1875	1.60186
156.462	99.1883	1.60653
156.662	99.1872	1.6112
156.862	99.222	1.61586
157.062	99.2186	1.62053
157.262	99.2187	1.62518
157.462	99.2188	1.62985
157.662	99.2188	1.63453
157.862	99.2188	1.63921
158.062	99.2188	1.64388
158.262	99.2188	1.64856
158.462	99.2188	1.65322
158.662	99.2188	1.65791
158.862	99.2188	1.66259
159.062	99.2188	1.66725
159.262	99.2188	1.67194
159.462	99.2188	1.6766
159.662	99.2188	1.68126
159.862	99.2187	1.68592
160.062	99.2186	1.6906
160.262	99.2196	1.69526
160.462	99.224	1.69993
160.662	99.252	1.7046
160.862	99.2501	1.70929
161.062	99.2508	1.71397
161.262	99.2552	1.71865
161.462	99.2842	1.7233
161.662	99.2865	1.72795
161.862	99.3143	1.73263
162.062	99.3118	1.73729
162.262	99.3202	1.74196
162.462	99.2533	1.74662
162.662	99.2349	1.7513
162.862	99.2139	1.75596
163.062	99.1856	1.7606
163.262	99.1872	1.76526
163.462	99.1875	1.76991
163.662	99.1875	1.77452
163.862	99.1875	1.77915
164.062	99.1873	1.78376
164.262	99.1881	1.78837
164.462	99.198	1.79298
164.662	99.22	1.79758
164.862	99.2308	1.80217
165.062	99.2508	1.80677
165.262	99.264	1.81138
165.462	99.2814	1.81597
165.662	99.2974	1.82054
165.862	99.3123	1.82512
166.062	99.3127	1.82969
166.262	99.3125	1.83426
166.462	99.3125	1.83884
166.662	99.3125	1.8434
166.862	99.3125	1.84798
167.062	99.3125	1.85254
167.262	99.3125	1.85712
167.462	99.3125	1.86169
167.662	99.3125	1.86625
167.862	99.3125	1.87079
168.062	99.3125	1.87533
168.262	99.3124	1.87987
168.462	99.3123	1.88442
168.662	99.3192	1.88898
168.862	99.2449	1.89353
169.062	99.2509	1.89808
169.262	99.2501	1.9026
169.462	99.25	1.90716
169.662	99.25	1.9117
169.862	99.25	1.91626
170.062	99.25	1.92078
170.262	99.25	1.92531
170.462	99.25	1.92983
170.662	99.25	1.93437
170.862	99.25	1.93891
171.062	99.25	1.94345
171.262	99.25	1.948
171.462	99.25	1.95254
171.662	99.25	1.95707
171.862	99.25	1.96164
172.062	99.25	1.96617
172.262	99.25	1.97071
172.462	99.25	1.97524
172.662	99.25	1.97977
172.862	99.25	1.98432
173.062	99.25	1.98888
173.262	99.25	1.99343
173.462	99.25	1.99798
173.662	99.25	2.00256
173.862	99.25	2.00712
174.062	99.25	2.01168
174.262	99.25	2.01625
174.462	99.25	2.02081
174.662	99.25	2.0254
174.862	99.25	2.02998
175.062	99.25	2.03456
175.262	99.25	2.03913
175.462	99.25	2.04374
175.662	99.25	2.04832
175.862	99.25	2.0529
176.062	99.25	2.0575
176.262	99.25	2.06208
176.462	99.25	2.06667
176.662	99.25	2.07126
176.862	99.25	2.07586
177.062	99.25	2.08048
177.262	99.25	2.08508
177.462	99.25	2.08971
177.662	99.25	2.09434
177.862	99.25	2.09899
178.062	99.25	2.10362
178.262	99.25	2.10828
178.462	99.25	2.11294
178.662	99.25	2.11758
178.862	99.25	2.12226
179.062	99.25	2.12692
179.262	99.25	2.13157
179.462	99.25	2.13626
179.662	99.25	2.14093
179.862	99.25	2.14561
180.062	99.25	2.15028
180.262	99.25	2.15496
180.462	99.25	2.15961
180.662	99.25	2.16427
180.862	99.25	2.16895
181.062	99.25	2.17363
181.262	99.25	2.1783
181.462	99.25	2.18296
181.662	99.25	2.18762
181.862	99.25	2.19229
182.062	99.2498	2.19693
182.262	99.2487	2.20156
182.462	99.2775	2.20619
182.662	99.2804	2.21079
182.862	99.2812	2.21539
183.062	99.2813	2.22001
183.262	99.2812	2.22458
183.462	99.2812	2.22912
183.662	99.2812	2.23366
183.862	99.2812	2.23817
184.062	99.2812	2.24266
184.262	99.2812	2.24713
184.462	99.2812	2.25156
184.662	99.2812	2.256
184.862	99.2812	2.2604
185.062	99.2812	2.26476
185.262	99.2812	2.26913
185.462	99.2812	2.27343
185.662	99.2812	2.27771
185.862	99.2812	2.28197
186.062	99.2812	2.28622
186.262	99.2812	2.29041
186.462	99.2812	2.29458
186.662	99.2812	2.29872
186.862	99.2812	2.30282
187.062	99.2812	2.3069
187.262	99.2812	2.31094
187.462	99.2812	2.31495
187.662	99.2812	2.31891
187.862	99.2812	2.32284
188.062	99.2812	2.32676
188.262	99.2812	2.33065
188.462	99.2812	2.33449
188.662	99.2812	2.33831
188.862	99.2812	2.34212
189.062	99.2812	2.34589
189.262	99.2812	2.34963
189.462	99.2812	2.35335
189.662	99.2812	2.35703
189.862	99.2812	2.36069
190.062	99.2812	2.36435
190.262	99.2812	2.36799
190.462	99.2812	2.3716
190.662	99.2812	2.3752
190.862	99.2812	2.37878
191.062	99.2812	2.38234
191.262	99.2812	2.3859
191.462	99.2812	2.38944
191.662	99.2812	2.39298
191.862	99.2812	2.39652
192.062	99.2812	2.40005
192.262	99.2812	2.40359
192.462	99.2812	2.40712
192.662	99.2812	2.41064
192.862	99.2812	2.41418
193.062	99.2812	2.4177
193.262	99.2812	2.42124
193.462	99.2812	2.42477
193.662	99.2812	2.42831
193.862	99.2812	2.43186
194.062	99.2813	2.43542
194.262	99.2811	2.439
194.462	99.278	2.44258
194.662	99.3157	2.44617
194.862	99.3126	2.44977
195.062	99.3125	2.45341
195.262	99.3125	2.45705
195.462	99.3125	2.46073
195.662	99.3125	2.46441
195.862	99.3125	2.46813
196.062	99.3125	2.47187
196.262	99.3125	2.47562
196.462	99.3125	2.4794
196.662	99.3125	2.48319
196.862	99.3125	2.48698
197.062	99.3125	2.49079
197.262	99.3125	2.49464
197.462	99.3125	2.49847
197.662	99.3125	2.50232
197.862	99.3125	2.50616
198.062	99.3125	2.51002
198.262	99.3125	2.51387
198.462	99.3125	2.51772
198.662	99.3125	2.52158
198.862	99.3125	2.52542
199.062	99.3125	2.52925
199.262	99.3125	2.53309
199.462	99.3125	2.53691
199.662	99.3125	2.5407
199.862	99.3125	2.54447
200.062	99.3125	2.54822
200.262	99.3125	2.55196
200.462	99.3125	2.55566
200.662	99.3125	2.55932
200.862	99.3125	2.56296
201.062	99.3125	2.56654
201.262	99.3125	2.57009
201.462	99.3125	2.5736
201.662	99.3125	2.57704
201.862	99.3125	2.58046
202.062	99.3125	2.58385
202.262	99.3125	2.58716
202.462	99.3125	2.59043
202.662	99.3125	2.59365
202.862	99.3125	2.59684
203.062	99.3125	2.59999
203.262	99.3125	2.60309
203.462	99.3125	2.60614
203.662	99.3125	2.60916
203.862	99.3125	2.61214
204.062	99.3123	2.61509
204.262	99.3101	2.618
204.462	99.3464	2.6209
204.662	99.3438	2.62378
204.862	99.3437	2.62665
205.062	99.3438	2.62951
205.262	99.3438	2.63234
205.462	99.3438	2.63519
205.662	99.3438	2.63804
205.862	99.3438	2.64088
206.062	99.3438	2.64375
206.262	99.3438	2.64664
206.462	99.3438	2.64955
206.662	99.3447	2.65247
206.862	99.3585	2.65543
207.062	99.3741	2.65841
207.262	99.3749	2.66143
207.462	99.375	2.66448
207.662	99.375	2.66758
207.862	99.375	2.67072
208.062	99.375	2.67391
208.262	99.375	2.67715
208.462	99.375	2.68044
208.662	99.375	2.68376
208.862	99.375	2.68717
209.062	99.375	2.69062
209.262	99.375	2.69413
209.462	99.375	2.69772
209.662	99.375	2.70136
209.862	99.375	2.70507
210.062	99.375	2.70884
210.262	99.375	2.71268
210.462	99.375	2.71659
210.662	99.375	2.72057
210.862	99.375	2.72462
211.062	99.375	2.72874
211.262	99.375	2.73293
211.462	99.375	2.73717
211.662	99.3755	2.74148
211.862	99.3816	2.74586
212.062	99.3061	2.75027
212.262	99.312	2.75473
212.462	99.3125	2.75929
212.662	99.3125	2.76388
212.862	99.3125	2.76854
213.062	99.3125	2.77324
213.262	99.3125	2.77798
213.462	99.3125	2.7828
213.662	99.3125	2.78762
213.862	99.3125	2.7925
214.062	99.3125	2.79743
214.262	99.3125	2.80242
214.462	99.3125	2.80747
214.662	99.3125	2.81253
214.862	99.3125	2.81764
215.062	99.3125	2.82277
215.262	99.3124	2.82796
215.462	99.3121	2.83317
215.662	99.3436	2.83839
215.862	99.344	2.84367
216.062	99.3716	2.84894
216.262	99.3746	2.85425
216.462	99.375	2.85957
216.662	99.375	2.8649
216.862	99.375	2.8702
217.062	99.375	2.87555
217.262	99.375	2.88087
217.462	99.375	2.88621
217.662	99.375	2.89156
217.862	99.375	2.89693
218.062	99.375	2.9023
218.262	99.375	2.90769
218.462	99.375	2.91303
218.662	99.375	2.9184
218.862	99.375	2.92377
219.062	99.375	2.92915
219.262	99.375	2.93448
219.462	99.3754	2.93984
219.662	99.3812	2.94515
219.862	99.3083	2.95046
220.062	99.3122	2.95576
220.262	99.3125	2.96103
220.462	99.3125	2.9663
220.662	99.3125	2.97156
220.862	99.3129	2.97675
221.062	99.318	2.98193
221.262	99.2433	2.98711
221.462	99.2495	2.99227
221.662	99.25	2.9974
221.862	99.25	3.00251
222.062	99.25	3.00757
222.262	99.2499	3.01261
222.462	99.2488	3.01762
222.662	99.2834	3.02256
222.862	99.2814	3.02749
223.062	99.2813	3.03238
223.262	99.2812	3.03723
223.462	99.2812	3.04202
223.662	99.2812	3.04679
223.862	99.2812	3.05151
224.062	99.2812	3.05621
224.262	99.2812	3.06083
224.462	99.2812	3.06543
224.662	99.2812	3.06997
224.862	99.2812	3.0745
225.062	99.2812	3.07899
225.262	99.2812	3.08344
225.462	99.2812	3.08786
225.662	99.2812	3.09223
225.862	99.2812	3.09656
226.062	99.2812	3.10088
226.262	99.2812	3.10518
226.462	99.2808	3.10944
226.662	99.2749	3.11367
226.862	99.3476	3.11788
227.062	99.344	3.12208
227.262	99.3438	3.12624
227.462	99.3437	3.13039
227.662	99.3429	3.13452
227.862	99.3207	3.13865
228.062	99.313	3.1428
228.262	99.3121	3.14693
228.462	99.3064	3.15108
228.662	99.3853	3.15527
228.862	99.3089	3.15945
229.062	99.3122	3.16365
229.262	99.3125	3.1679
229.462	99.3125	3.17219
229.662	99.3125	3.17652
229.862	99.3125	3.18089
230.062	99.3125	3.18528
230.262	99.3125	3.18973
230.462	99.3125	3.19421
230.662	99.3125	3.19875
230.862	99.3125	3.20334
231.062	99.3125	3.208
231.262	99.3125	3.21269
231.462	99.3125	3.21745
231.662	99.3125	3.22224
231.862	99.3125	3.22708
232.062	99.3125	3.23196
232.262	99.3125	3.23688
232.462	99.3125	3.24184
232.662	99.3125	3.24685
232.862	99.3125	3.25185
233.062	99.3125	3.25689
233.262	99.3125	3.26196
233.462	99.3125	3.26701
233.662	99.3125	3.27206
233.862	99.3125	3.27712
234.062	99.3125	3.28218
234.262	99.3125	3.28723
234.462	99.3125	3.29225
234.662	99.3125	3.29722
234.862	99.3129	3.30216
235.062	99.2478	3.30707
235.262	99.2497	3.31189
235.462	99.2488	3.31665
235.662	99.3163	3.32135
235.862	99.3128	3.32596
236.062	99.3125	3.33049
236.262	99.3125	3.33494
236.462	99.3125	3.33929
236.662	99.3125	3.34355
236.862	99.3125	3.3477
237.062	99.3125	3.35173
237.262	99.3125	3.35567
237.462	99.3125	3.35949
237.662	99.3125	3.36321
237.862	99.3125	3.36682
238.062	99.3125	3.37028
238.262	99.3125	3.37363
238.462	99.3125	3.37684
238.662	99.3125	3.37995
238.862	99.3125	3.38292
239.062	99.3125	3.38578
239.262	99.3125	3.38849
239.462	99.3125	3.3911
239.662	99.3125	3.39358
239.862	99.3121	3.39594
240.062	99.3072	3.39819
240.262	99.3769	3.40032
240.462	99.3751	3.40235
240.662	99.375	3.40427
240.862	99.375	3.40609
241.062	99.3727	3.40781
241.262	99.3134	3.40944
241.462	99.3126	3.41097
241.662	99.3125	3.41242
241.862	99.3125	3.41381
242.062	99.3125	3.41511
242.262	99.3123	3.41635
242.462	99.3098	3.41753
242.662	99.347	3.41866
242.862	99.344	3.41973
243.062	99.3438	3.42077
243.262	99.3438	3.42176
243.462	99.3438	3.42272
243.662	99.3438	3.42366
243.862	99.3438	3.42456
244.062	99.3438	3.42544
244.262	99.3438	3.42631
244.462	99.3438	3.42716
244.662	99.3438	3.428
244.862	99.3438	3.42883
245.062	99.3438	3.42965
245.262	99.3438	3.43047
245.462	99.3451	3.43128
245.662	99.371	3.43209
245.862	99.4046	3.43289
246.062	99.4061	3.4337
246.262	99.4062	3.4345
246.462	99.4062	3.4353
246.662	99.4062	3.4361
246.862	99.4063	3.43691
247.062	99.4063	3.43771
247.262	99.4032	3.43852
247.462	99.3449	3.43932
247.662	99.3439	3.44013
247.862	99.3438	3.44095
248.062	99.3438	3.44177
248.262	99.3438	3.44259
248.462	99.3438	3.44342
248.662	99.3438	3.44427
248.862	99.3437	3.44512
249.062	99.3436	3.446
249.262	99.3426	3.44688
249.462	99.3753	3.44779
249.662	99.4059	3.44872
249.862	99.4116	3.44969
250.062	99.4366	3.4507
250.262	99.4374	3.45174
250.462	99.4374	3.45282
250.662	99.4357	3.45395
250.862	99.3952	3.45513
251.062	99.3759	3.45638
251.262	99.375	3.45769
251.462	99.3747	3.45908
251.662	99.3433	3.46053
251.862	99.3436	3.46206
252.062	99.3437	3.46367
252.262	99.3438	3.46538
252.462	99.3439	3.46718
252.662	99.3468	3.46908
252.862	99.3089	3.47107
253.062	99.29	3.47318
253.262	99.2816	3.47539
253.462	99.2814	3.4777
253.662	99.2819	3.48012
253.862	99.2507	3.48267
254.062	99.2171	3.48532
254.262	99.2325	3.48811
254.462	99.2795	3.491
254.662	99.2827	3.49402
254.862	99.3168	3.49716
255.062	99.3425	3.50041
255.262	99.3437	3.50378
255.462	99.3438	3.50726
255.662	99.3438	3.51088
255.862	99.3438	3.51461
256.062	99.3438	3.51845
256.262	99.3438	3.52238
256.462	99.3437	3.52642
256.662	99.3435	3.53057
256.862	99.3405	3.53481
257.062	99.3776	3.53917
257.262	99.3743	3.5436
257.462	99.3491	3.54815
257.662	99.3439	3.55278
257.862	99.3438	3.55749
258.062	99.3438	3.56228
258.262	99.3438	3.56714
258.462	99.3438	3.57209
258.662	99.3437	3.57708
258.862	99.3433	3.58215
259.062	99.3373	3.58725
259.262	99.4113	3.59241
259.462	99.4065	3.59761
259.662	99.4064	3.60285
259.862	99.4072	3.60811
260.062	99.4678	3.61341
260.262	99.4689	3.61874
260.462	99.4688	3.62406
260.662	99.4699	3.62942
260.862	99.425	3.63475
261.062	99.4069	3.64013
261.262	99.4063	3.6455
261.462	99.4062	3.65084
261.662	99.4062	3.65618
261.862	99.4062	3.66151
262.062	99.4062	3.66683
262.262	99.4062	3.67214
262.462	99.4062	3.67745
262.662	99.4062	3.68273
262.862	99.4062	3.68797
263.062	99.4062	3.69319
263.262	99.4063	3.69838
263.462	99.4073	3.70354
263.662	99.4274	3.70869
263.862	99.4033	3.71381
264.062	99.4061	3.71892
264.262	99.4062	3.72399
264.462	99.4062	3.72904
264.662	99.4062	3.73404
264.862	99.4062	3.73906
265.062	99.4062	3.74403
265.262	99.4062	3.749
265.462	99.4062	3.75395
265.662	99.4062	3.75889
265.862	99.406	3.7638
266.062	99.403	3.7687
266.262	99.4399	3.77358
266.462	99.4376	3.77847
266.662	99.4375	3.78336
266.862	99.4375	3.78821
267.062	99.4375	3.79307
267.262	99.4375	3.79791
267.462	99.4375	3.80275
267.662	99.4375	3.80758
267.862	99.4375	3.81242
268.062	99.4369	3.81724
268.262	99.4253	3.82206
268.462	99.4071	3.82688
268.662	99.4063	3.8317
268.862	99.4062	3.83653
269.062	99.4062	3.84137
269.262	99.4062	3.84621
269.462	99.4062	3.85107
269.662	99.4062	3.85592
269.862	99.4062	3.86075
270.062	99.4062	3.86561
270.262	99.4062	3.87046
270.462	99.4062	3.8753
270.662	99.4062	3.88013
270.862	99.4062	3.88496
271.062	99.4062	3.88981
271.262	99.4062	3.89465
271.462	99.4063	3.89947
271.662	99.4067	3.9043
271.862	99.4122	3.90913
272.062	99.3415	3.91394
272.262	99.3437	3.91877
272.462	99.3438	3.92356
272.662	99.3438	3.92837
272.862	99.3438	3.93317
273.062	99.3438	3.93793
273.262	99.3438	3.94267
273.462	99.3438	3.94743
273.662	99.3438	3.95214
273.862	99.3438	3.95685
274.062	99.3437	3.96154
274.262	99.3436	3.9662
274.462	99.342	3.97086
274.662	99.2965	3.97552
274.862	99.282	3.98012
275.062	99.2813	3.98473
275.262	99.2812	3.98933
275.462	99.2812	3.99387
275.662	99.2812	3.99843
275.862	99.2812	4.00296
276.062	99.2799	4.00745
276.262	99.3156	4.01193
276.462	99.3127	4.01639
276.662	99.3125	4.02081
276.862	99.3125	4.0252
277.062	99.3125	4.0296
277.262	99.3125	4.03394
277.462	99.3125	4.03829
277.662	99.3123	4.0426
277.862	99.3096	4.04689
278.062	99.3448	4.05117
278.262	99.3438	4.05541
278.462	99.3438	4.05962
278.662	99.3438	4.06383
278.862	99.3438	4.06802
279.062	99.3438	4.07218
279.262	99.3438	4.07633
279.462	99.3438	4.08046
279.662	99.3438	4.08456
279.862	99.3444	4.08862
280.062	99.3568	4.09268
280.262	99.3742	4.09672
280.462	99.3749	4.10073
280.662	99.375	4.10473
280.862	99.375	4.10869
281.062	99.375	4.11264
281.262	99.375	4.11655
281.462	99.375	4.12045
281.662	99.375	4.12431
281.862	99.375	4.12817
282.062	99.375	4.13197
282.262	99.375	4.13577
282.462	99.375	4.13953
282.662	99.375	4.14326
282.862	99.375	4.14696
283.062	99.375	4.15063
283.262	99.375	4.15429
283.462	99.375	4.15792
283.662	99.375	4.16154
283.862	99.375	4.16511
284.062	99.375	4.16868
284.262	99.375	4.1722
284.462	99.375	4.17572
284.662	99.375	4.17922
284.862	99.375	4.18269
285.062	99.375	4.18614
285.262	99.375	4.18956
285.462	99.375	4.19297
285.662	99.375	4.19636
285.862	99.375	4.19975
286.062	99.375	4.20311
286.262	99.375	4.20647
286.462	99.375	4.20982
286.662	99.375	4.21315
286.862	99.375	4.21648
287.062	99.375	4.21982
287.262	99.375	4.22314
287.462	99.375	4.22645
287.662	99.375	4.22975
287.862	99.375	4.23303
288.062	99.3751	4.23631
288.262	99.3756	4.2396
288.462	99.4038	4.24287
288.662	99.4063	4.24614
288.862	99.4065	4.24939
289.062	99.3441	4.25263
289.262	99.3438	4.25588
289.462	99.3438	4.25912
289.662	99.3438	4.26236
289.862	99.3438	4.26559
290.062	99.3438	4.2688
290.262	99.3438	4.27198
290.462	99.3438	4.27516
290.662	99.3438	4.27833
290.862	99.3446	4.28147
291.062	99.362	4.2846
291.262	99.3743	4.2877
291.462	99.375	4.29078
291.662	99.375	4.29382
291.862	99.375	4.29685
292.062	99.375	4.29984
292.262	99.375	4.30281
292.462	99.375	4.30573
292.662	99.375	4.30861
292.862	99.375	4.31147
293.062	99.375	4.31427
293.262	99.3745	4.31705
293.462	99.365	4.31979
293.662	99.3141	4.32248
293.862	99.3126	4.32513
294.062	99.3125	4.32773
294.262	99.3125	4.33029
294.462	99.3125	4.3328
294.662	99.3125	4.33528
294.862	99.3125	4.33771
295.062	99.3125	4.3401
295.262	99.3125	4.34245
295.462	99.3125	4.34475
295.662	99.3125	4.34701
295.862	99.3125	4.34922
296.062	99.3125	4.3514
296.262	99.3125	4.35354
296.462	99.3125	4.35565
296.662	99.3125	4.35772
296.862	99.3125	4.35976
297.062	99.3125	4.36175
297.262	99.3125	4.3637
297.462	99.3125	4.36562
297.662	99.3125	4.3675
297.862	99.3125	4.36936
298.062	99.3125	4.37119
298.262	99.3125	4.37297
298.462	99.3125	4.37473
298.662	99.3123	4.37645
298.862	99.3092	4.37814
299.062	99.3463	4.37978
299.262	99.3439	4.38139
299.462	99.3438	4.38296
299.662	99.3438	4.38448
299.862	99.3438	4.38596
300.062	99.3438	4.38738
300.262	99.3438	4.38875
300.462	99.3438	4.39007
300.662	99.3439	4.39132
300.862	99.3466	4.3925
301.062	99.3744	4.39361
301.262	99.375	4.39466
301.462	99.3755	4.39562
301.662	99.3841	4.3965
301.862	99.4053	4.3973
302.062	99.4062	4.39801
302.262	99.4062	4.39862
302.462	99.4062	4.39914
302.662	99.4062	4.39955
302.862	99.4062	4.39986
303.062	99.4062	4.40006
303.262	99.4062	4.40015
303.462	99.4063	4.40013
303.662	99.4065	4.4
303.862	99.4082	4.39976
304.062	99.3439	4.3994
304.262	99.3438	4.39892
304.462	99.3438	4.39834
304.662	99.3438	4.39764
304.862	99.3438	4.39685
305.062	99.3438	4.39595
305.262	99.3438	4.39495
305.462	99.3438	4.39386
305.662	99.3447	4.39268
305.862	99.3646	4.39141
306.062	99.3745	4.39007
306.262	99.375	4.38867
306.462	99.375	4.3872
306.662	99.375	4.38568
306.862	99.375	4.3841
307.062	99.375	4.38249
307.262	99.375	4.38085
307.462	99.375	4.37918
307.662	99.375	4.3775
307.862	99.375	4.37582
308.062	99.3748	4.37415
308.262	99.3722	4.37249
308.462	99.4155	4.37085
308.662	99.3402	4.36924
308.862	99.3443	4.36767
309.062	99.3726	4.36615
309.262	99.375	4.36469
309.462	99.375	4.36329
309.662	99.375	4.36197
309.862	99.375	4.36074
310.062	99.3748	4.35958
310.262	99.3722	4.35852
310.462	99.4093	4.35758
310.662	99.4064	4.35674
310.862	99.4063	4.35601
311.062	99.4062	4.35539
311.262	99.4062	4.3549
311.462	99.4062	4.35453
311.662	99.4062	4.35429
311.862	99.4062	4.35417
312.062	99.4052	4.35418
312.262	99.4405	4.35432
312.462	99.4377	4.35459
312.662	99.4376	4.35499
312.862	99.4384	4.35551
313.062	99.4572	4.35616
313.262	99.4682	4.35692
313.462	99.4687	4.35781
313.662	99.4688	4.35881
313.862	99.4688	4.35993
314.062	99.4688	4.36114
314.262	99.4688	4.36247
314.462	99.4688	4.36389
314.662	99.4688	4.36542
314.862	99.4688	4.36703
315.062	99.4688	4.36873
315.262	99.4688	4.37053
315.462	99.4688	4.37241
315.662	99.4688	4.37437
315.862	99.4688	4.37641
316.062	99.4688	4.37854
316.262	99.4688	4.38073
316.462	99.4688	4.383
316.662	99.4688	4.38533
316.862	99.4688	4.38773
317.062	99.4688	4.3902
317.262	99.469	4.39274
317.462	99.4737	4.39536
317.662	99.3997	4.39805
317.862	99.4058	4.4008
318.062	99.4062	4.40362
318.262	99.4062	4.40651
318.462	99.4062	4.40948
318.662	99.4062	4.41252
318.862	99.4062	4.41562
319.062	99.4062	4.4188
319.262	99.4062	4.42203
319.462	99.4062	4.42534
319.662	99.4063	4.42871
319.862	99.4065	4.43217
320.062	99.4113	4.43568
320.262	99.3371	4.43926
320.462	99.3431	4.4429
320.662	99.3403	4.44662
320.862	99.3773	4.45042
321.062	99.3751	4.45428
321.262	99.3748	4.45821
321.462	99.3732	4.4622
321.662	99.4065	4.46624
321.862	99.4062	4.47034
322.062	99.4062	4.47452
322.262	99.4062	4.47877
322.462	99.4062	4.48307
322.662	99.4062	4.48741
322.862	99.4062	4.49181
323.062	99.4062	4.49626
323.262	99.4062	4.50074
323.462	99.4062	4.50528
323.662	99.4062	4.50988
323.862	99.4062	4.51453
324.062	99.4062	4.5192
324.262	99.4062	4.52391
324.462	99.4062	4.52866
324.662	99.4062	4.53346
324.862	99.4058	4.53829
325.062	99.3432	4.54316
325.262	99.3435	4.54808
325.462	99.3437	4.55302
325.662	99.3439	4.55797
325.862	99.3472	4.56295
326.062	99.2746	4.56796
326.262	99.2808	4.57295
326.462	99.2812	4.57798
326.662	99.2812	4.58302
326.862	99.2812	4.58803
327.062	99.2812	4.59305
327.262	99.2812	4.59806
327.462	99.2812	4.60306
327.662	99.2812	4.60804
327.862	99.2812	4.61301
328.062	99.2812	4.61796
328.262	99.2812	4.62289
328.462	99.2812	4.62776
328.662	99.2812	4.6326
328.862	99.2812	4.63744
329.062	99.2812	4.64222
329.262	99.2812	4.64698
329.462	99.2812	4.65169
329.662	99.2812	4.6564
329.862	99.2812	4.66104
330.062	99.2812	4.66566
330.262	99.2812	4.67027
330.462	99.2812	4.67485
330.662	99.2812	4.67941
330.862	99.2812	4.68395
331.062	99.2812	4.68849
331.262	99.2812	4.69303
331.462	99.2812	4.69757
331.662	99.2812	4.70209
331.862	99.2812	4.70664
332.062	99.2813	4.71124
332.262	99.2819	4.71588
332.462	99.3089	4.72056
332.662	99.3122	4.72532
332.862	99.3115	4.73014
333.062	99.3438	4.73503
333.262	99.3437	4.74
333.462	99.3438	4.7451
333.662	99.3438	4.75032
333.862	99.3438	4.75569
334.062	99.3437	4.76117
334.262	99.3423	4.76679
334.462	99.3781	4.7726
334.662	99.3758	4.77855
334.862	99.3851	4.78469
335.062	99.4054	4.79101
335.262	99.4062	4.79752
335.462	99.4062	4.80418
335.662	99.4062	4.81102
335.862	99.4062	4.81801
336.062	99.4062	4.8252
336.262	99.4062	4.83257
336.462	99.4062	4.84005
336.662	99.4062	4.84766
336.862	99.4062	4.85538
337.062	99.4062	4.86325
337.262	99.4062	4.87118
337.462	99.4062	4.87923
337.662	99.4062	4.88738
337.862	99.4062	4.89561
338.062	99.4062	4.90386
338.262	99.4062	4.91212
338.462	99.4062	4.9204
338.662	99.4062	4.9287
338.862	99.4062	4.93702
339.062	99.404	4.94529
339.262	99.3445	4.95351
339.462	99.3438	4.96166
339.662	99.3438	4.96974
339.862	99.3438	4.97773
340.062	99.3438	4.98559
340.262	99.3438	4.99334
340.462	99.3438	5.00098
340.662	99.3438	5.00846
340.862	99.3438	5.01581
341.062	99.3438	5.02302
341.262	99.3438	5.03005
341.462	99.3438	5.03692
341.662	99.3438	5.04362
341.862	99.3438	5.05017
342.062	99.3438	5.05653
342.262	99.3446	5.06273
342.462	99.3595	5.06876
342.662	99.3805	5.07461
342.862	99.3064	5.08025
343.062	99.3121	5.08572
343.262	99.3125	5.09102
343.462	99.3125	5.09612
343.662	99.3125	5.10105
343.862	99.3125	5.10579
344.062	99.3125	5.11033
344.262	99.3125	5.11469
344.462	99.3125	5.11887
344.662	99.3126	5.12285
344.862	99.3133	5.12666
345.062	99.3363	5.13031
345.262	99.3432	5.13377
345.462	99.3435	5.13708
345.662	99.3407	5.14022
345.862	99.3766	5.1432
346.062	99.3751	5.14604
346.262	99.375	5.14874
346.462	99.3748	5.15129
346.662	99.3723	5.15373
346.862	99.4075	5.15604
347.062	99.4063	5.15825
347.262	99.4063	5.16036
347.462	99.4062	5.16239
347.662	99.4062	5.16436
347.862	99.4061	5.16625
348.062	99.4044	5.1681
348.262	99.438	5.16991
348.462	99.4375	5.17169
348.662	99.4375	5.17345
348.862	99.4375	5.17521
349.062	99.4376	5.17699
349.262	99.4375	5.17879
349.462	99.3751	5.1806
349.662	99.375	5.18245
349.862	99.375	5.18434
350.062	99.375	5.18628
350.262	99.375	5.18828
350.462	99.375	5.19036
350.662	99.375	5.19249
350.862	99.375	5.19468
351.062	99.375	5.19694
351.262	99.375	5.19927
351.462	99.375	5.20166
351.662	99.375	5.20411
351.862	99.375	5.20662
352.062	99.375	5.2092
352.262	99.375	5.21181
352.462	99.375	5.21445
352.662	99.375	5.21712
352.862	99.375	5.21982
353.062	99.375	5.22253
353.262	99.375	5.22525
353.462	99.375	5.22796
353.662	99.375	5.23066
353.862	99.375	5.23334
354.062	99.3748	5.23598
354.262	99.3716	5.23859
354.462	99.3132	5.24114
354.662	99.3126	5.24364
354.862	99.3125	5.24608
355.062	99.3125	5.24844
355.262	99.3125	5.25073
355.462	99.3125	5.25293
355.662	99.3125	5.25504
355.862	99.3125	5.25705
356.062	99.3125	5.25896
356.262	99.3125	5.26076
356.462	99.3125	5.26247
356.662	99.3125	5.26406
356.862	99.3125	5.26556
357.062	99.3125	5.26695
357.262	99.3125	5.26823
357.462	99.3125	5.26941
357.662	99.3125	5.27048
357.862	99.3125	5.27146
358.062	99.3125	5.27234
358.262	99.3125	5.27314
358.462	99.3125	5.27384
358.662	99.3125	5.27446
358.862	99.3125	5.27501
359.062	99.3125	5.27548
359.262	99.3125	5.27588
359.462	99.3125	5.27623
359.662	99.3125	5.27653
359.862	99.3125	5.27679
360.062	99.3125	5.27701
360.262	99.3125	5.2772
360.462	99.3125	5.27738
360.662	99.3125	5.27755
360.862	99.3125	5.27771
361.062	99.3125	5.27789
361.262	99.3125	5.27808
361.462	99.3125	5.27829
361.662	99.3125	5.27854
361.862	99.3124	5.27883
362.062	99.3111	5.27918
362.262	99.2879	5.27958
362.462	99.2518	5.28005
362.662	99.2501	5.28059
362.862	99.25	5.28122
363.062	99.25	5.28193
363.262	99.25	5.28273
363.462	99.25	5.28364
363.662	99.2498	5.28465
363.862	99.2469	5.28577
364.062	99.2843	5.28701
364.262	99.2815	5.28836
364.462	99.2813	5.28984
364.662	99.2812	5.29145
364.862	99.2812	5.29319
365.062	99.2812	5.29508
365.262	99.2812	5.2971
365.462	99.2812	5.29928
365.662	99.2813	5.30159
365.862	99.2822	5.30405
366.062	99.3028	5.30665
366.262	99.312	5.30943
366.462	99.3129	5.31236
366.662	99.3188	5.31545
366.862	99.247	5.31869
367.062	99.2527	5.32208
367.262	99.2174	5.32562
367.462	99.2187	5.32931
367.662	99.2187	5.33315
367.862	99.2188	5.33714
368.062	99.2188	5.34127
368.262	99.2188	5.34553
368.462	99.2188	5.34991
368.662	99.2188	5.35439
368.862	99.2188	5.35901
369.062	99.2188	5.36371
369.262	99.2188	5.36853
369.462	99.2188	5.37342
369.662	99.2188	5.37836
369.862	99.2188	5.38338
370.062	99.2188	5.38845
370.262	99.2188	5.39357
370.462	99.2188	5.3987
370.662	99.2188	5.40387
370.862	99.2188	5.40902
371.062	99.2188	5.41418
371.262	99.2188	5.41931
371.462	99.2188	5.42442
371.662	99.2188	5.4295
371.862	99.2188	5.43456
372.062	99.2188	5.43957
372.262	99.2188	5.44452
372.462	99.2188	5.44943
372.662	99.2188	5.45427
372.862	99.2188	5.45904
373.062	99.2188	5.46375
373.262	99.2188	5.46838
373.462	99.2188	5.47298
373.662	99.2188	5.4775
373.862	99.2188	5.48197
374.062	99.2188	5.48636
374.262	99.2188	5.49071
374.462	99.2188	5.495
374.662	99.2188	5.49922
374.862	99.2188	5.5034
375.062	99.2188	5.50752
375.262	99.2188	5.51158
375.462	99.2188	5.51561
375.662	99.2188	5.5196
375.862	99.2188	5.52352
376.062	99.2188	5.5274
376.262	99.2188	5.53122
376.462	99.2188	5.53499
376.662	99.2188	5.53871
376.862	99.2188	5.54239
377.062	99.2188	5.546
377.262	99.2188	5.54956
377.462	99.2188	5.55304
377.662	99.2188	5.55645
377.862	99.1872	5.55979
378.062	99.1875	5.56305
378.262	99.1875	5.56622
378.462	99.1875	5.56929
378.662	99.1875	5.57227
378.862	99.1875	5.57512
379.062	99.1875	5.57789
379.262	99.1875	5.58054
379.462	99.1875	5.58308
379.662	99.1875	5.58549
379.862	99.1875	5.58778
380.062	99.1875	5.58994
380.262	99.1875	5.59199
380.462	99.1875	5.59391
380.662	99.1875	5.59571
380.862	99.1875	5.59739
381.062	99.1875	5.59895
381.262	99.1875	5.60039
381.462	99.1875	5.60173
381.662	99.1875	5.60297
381.862	99.1875	5.60411
382.062	99.1875	5.60517
382.262	99.1875	5.60614
382.462	99.1875	5.60705
382.662	99.1875	5.6079
382.862	99.1875	5.6087
383.062	99.187	5.60946
383.262	99.1802	5.6102
383.462	99.1571	5.61092
383.662	99.1561	5.61164
383.862	99.1528	5.61237
384.062	99.2336	5.61312
384.262	99.2473	5.6139
384.462	99.2824	5.61472
384.662	99.3161	5.61559
384.862	99.3131	5.61652
385.062	99.3169	5.61752
385.262	99.2391	5.6186
385.462	99.0967	5.61975
385.662	99.0179	5.621
385.862	98.9973	5.62235
386.062	99.1021	5.62379
386.262	99.2489	5.62533
386.462	99.2798	5.62697
386.662	99.2811	5.62872
386.862	99.2812	5.63056
387.062	99.2812	5.6325
387.262	99.2812	5.63454
387.462	99.2812	5.63667
387.662	99.2812	5.63889
387.862	99.2812	5.64118
388.062	99.2811	5.64356
388.262	99.2794	5.64602
388.462	99.2413	5.64853
388.662	99.2201	5.65111
388.862	99.2188	5.65375
389.062	99.2188	5.65644
389.262	99.2188	5.65918
389.462	99.2188	5.66196
389.662	99.2188	5.66477
389.862	99.2192	5.66761
390.062	99.2248	5.67046
390.262	99.153	5.67333
390.462	99.156	5.67623
390.662	99.1562	5.67913
390.862	99.1562	5.68202
391.062	99.1562	5.68492
391.262	99.1562	5.6878
391.462	99.1562	5.69068
391.662	99.1562	5.69353
391.862	99.1562	5.69638
392.062	99.1562	5.69919
392.262	99.1562	5.702
392.462	99.1562	5.70476
392.662	99.1562	5.70749
392.862	99.1562	5.71019
393.062	99.1562	5.71286
393.262	99.1562	5.71548
393.462	99.1562	5.71804
393.662	99.1562	5.72057
393.862	99.1562	5.72304
394.062	99.1562	5.72545
394.262	99.1562	5.72779
394.462	99.1562	5.73007
394.662	99.1562	5.73228
394.862	99.1562	5.7344
395.062	99.1562	5.73644
395.262	99.1562	5.7384
395.462	99.1562	5.74028
395.662	99.1562	5.74206
395.862	99.1563	5.74375
396.062	99.1566	5.74535
396.262	99.1611	5.74685
396.462	99.0915	5.74825
396.662	99.0936	5.74957
396.862	99.0937	5.75079
397.062	99.0938	5.75193
397.262	99.0938	5.75297
397.462	99.0938	5.75395
397.662	99.0939	5.75484
397.862	99.0958	5.75567
398.062	99.0617	5.75644
398.262	99.0624	5.75715
398.462	99.0625	5.75783
398.662	99.063	5.75847
398.862	99.0916	5.75909
399.062	99.0936	5.75969
399.262	99.0937	5.76029
399.462	99.0938	5.7609
399.662	99.0938	5.76152
399.862	99.0938	5.76217
400.062	99.0938	5.76286
400.262	99.0938	5.76359
400.462	99.0937	5.76438
400.662	99.0936	5.76522
400.862	99.125	5.76613
401.062	99.125	5.76711
401.262	99.125	5.76817
401.462	99.125	5.7693
401.662	99.125	5.77051
401.862	99.125	5.7718
402.062	99.125	5.77318
402.262	99.125	5.77463
402.462	99.125	5.77614
402.662	99.125	5.77773
402.862	99.1246	5.77938
403.062	99.1576	5.78108
403.262	99.1564	5.78283
403.462	99.1563	5.78461
403.662	99.1562	5.78643
403.862	99.1562	5.78826
404.062	99.1562	5.7901
404.262	99.1562	5.79193
404.462	99.1562	5.79376
404.662	99.1562	5.79556
404.862	99.1562	5.79731
405.062	99.1562	5.79902
405.262	99.1562	5.80068
405.462	99.1562	5.80227
405.662	99.1562	5.80379
405.862	99.1562	5.80523
406.062	99.1562	5.80659
406.262	99.1562	5.80787
406.462	99.1562	5.80907
406.662	99.1562	5.81017
406.862	99.1562	5.81121
407.062	99.1562	5.81216
407.262	99.1562	5.81304
407.462	99.1562	5.81386
407.662	99.1562	5.81462
407.862	99.1562	5.81533
408.062	99.1562	5.81601
408.262	99.1562	5.81666
408.462	99.1562	5.8173
408.662	99.1562	5.81794
408.862	99.1562	5.81859
409.062	99.1562	5.81927
409.262	99.1563	5.81999
409.462	99.1568	5.82077
409.662	99.1644	5.82161
409.862	99.1866	5.82254
410.062	99.1874	5.82355
410.262	99.1875	5.82467
410.462	99.1875	5.82591
410.662	99.1875	5.82727
410.862	99.1875	5.82876
411.062	99.1875	5.8304
411.262	99.1875	5.83219
411.462	99.1875	5.83413
411.662	99.1875	5.83623
411.862	99.1875	5.83848
412.062	99.1875	5.84091
412.262	99.1875	5.84349
412.462	99.1875	5.84624
412.662	99.1875	5.84914
412.862	99.1875	5.8522
413.062	99.1875	5.8554
413.262	99.1875	5.85875
413.462	99.1875	5.86226
413.662	99.1875	5.8659
413.862	99.1875	5.86965
414.062	99.1875	5.87354
414.262	99.1875	5.87754
414.462	99.1875	5.88164
414.662	99.1875	5.88582
414.862	99.1875	5.8901
415.062	99.1875	5.89446
415.262	99.1875	5.89886
415.462	99.1875	5.90332
415.662	99.1875	5.9078
415.862	99.1875	5.91228
416.062	99.1875	5.9168
416.262	99.1875	5.9213
416.462	99.1875	5.92581
416.662	99.1875	5.93027
416.862	99.1875	5.93471
417.062	99.1875	5.93908
417.262	99.1875	5.94341
417.462	99.1875	5.94767
417.662	99.1875	5.95186
417.862	99.1875	5.95598
418.062	99.1875	5.95998
418.262	99.1875	5.96389
418.462	99.1875	5.96768
418.662	99.1875	5.97136
418.862	99.1875	5.97492
419.062	99.1875	5.97835
419.262	99.1875	5.98166
419.462	99.1875	5.98482
419.662	99.1875	5.98787
419.862	99.1875	5.99078
420.062	99.1875	5.99357
420.262	99.1875	5.99623
420.462	99.1875	5.99877
420.662	99.1875	6.00119
420.862	99.1875	6.00351
421.062	99.1875	6.00572
421.262	99.1875	6.00783
421.462	99.1875	6.00986
421.662	99.1875	6.01181
421.862	99.1875	6.01369
422.062	99.1875	6.01552
422.262	99.1875	6.0173
422.462	99.1875	6.01905
422.662	99.1875	6.02079
422.862	99.1875	6.02252
423.062	99.1875	6.02427
423.262	99.1875	6.02603
423.462	99.1875	6.02783
423.662	99.1875	6.02968
423.862	99.1875	6.0316
424.062	99.1875	6.03357
424.262	99.1875	6.03563
424.462	99.1875	6.03778
424.662	99.1875	6.04003
424.862	99.1875	6.04236
425.062	99.1875	6.0448
425.262	99.1875	6.04734
425.462	99.1876	6.04998
425.662	99.1889	6.0527
425.862	99.1212	6.05551
426.062	99.1247	6.05839
426.262	99.125	6.06133
426.462	99.125	6.06433
426.662	99.125	6.06736
426.862	99.125	6.07041
427.062	99.125	6.07346
427.262	99.125	6.0765
427.462	99.125	6.07948
427.662	99.125	6.08239
427.862	99.125	6.08521
428.062	99.125	6.08791
428.262	99.125	6.09046
428.462	99.125	6.09285
428.662	99.125	6.09505
428.862	99.125	6.09703
429.062	99.125	6.09876
429.262	99.125	6.10023
429.462	99.125	6.10143
429.662	99.125	6.10233
429.862	99.125	6.10292
430.062	99.125	6.10318
430.262	99.125	6.10311
430.462	99.125	6.1027
430.662	99.125	6.10194
430.862	99.125	6.10084
431.062	99.125	6.09941
431.262	99.125	6.09764
[truncated: 3,340 more rows]
