# Supplementary material for: Large-scale conformal synthesis of one-dimensional MAX phases
Source: Nat Commun. 2024 Oct 28;15:9275. doi: 10.1038/s41467-024-53137-0 (PMC11519885; doi:10.1038/s41467-024-53137-0)
Supplement: Supplementary file 3 — Source data [file 41467_2024_53137_MOESM3_ESM.zip › Source data/Fig.2g.xlsx]

## Sheet: Sheet1
1e-05	2.13072e-05	0.99997
0.00101	2.1603e-05	0.99897
0.00232	2.21489e-05	0.99766
0.00242	0.00102	0.99656
0.00502	0.02587	0.96911
0.00762	0.0507	0.94169
0.01021	0.07551	0.91428
0.0128	0.10031	0.88689
0.01539	0.12508	0.85953
0.01797	0.14983	0.8322
0.02056	0.17454	0.8049
0.02314	0.19922	0.77764
0.02571	0.22386	0.75043
0.02828	0.24845	0.72327
0.03084	0.27298	0.69618
0.0334	0.29745	0.66915
0.03595	0.32184	0.64221
0.03849	0.34615	0.61536
0.04102	0.37034	0.58864
0.04353	0.39442	0.56205
0.04603	0.41834	0.53563
0.04852	0.44208	0.5094
0.05098	0.46562	0.48341
0.05341	0.4889	0.45769
0.05581	0.51188	0.43231
0.05817	0.5345	0.40732
0.06049	0.5567	0.3828
0.06276	0.57841	0.35883
0.06497	0.59953	0.3355
0.06711	0.61999	0.3129
0.06917	0.6397	0.29113
0.07114	0.65858	0.27028
0.07302	0.67655	0.25044
0.07479	0.69355	0.23165
0.07647	0.70955	0.21398
0.07803	0.72454	0.19743
0.07949	0.73851	0.18199
0.08085	0.7515	0.16765
0.08211	0.76355	0.15434
0.08328	0.77471	0.14202
0.08435	0.78503	0.13062
0.08535	0.79458	0.12007
0.08628	0.80341	0.11031
0.08713	0.8116	0.10127
0.08792	0.81919	0.09288
0.08866	0.82625	0.08509
0.08935	0.8328	0.07785
0.08999	0.83891	0.0711
0.09058	0.84462	0.0648
0.09114	0.84995	0.05892
0.09166	0.85493	0.05341
0.09215	0.85961	0.04824
0.09261	0.86401	0.04338
0.09304	0.86815	0.03881
0.09345	0.87205	0.03451
0.09383	0.87572	0.03044
0.0942	0.8792	0.0266
0.09454	0.88249	0.02297
0.09487	0.88561	0.01952
0.09517	0.88857	0.01625
0.09547	0.89139	0.01315
0.09575	0.89406	0.01019
0.09601	0.89661	0.00738
0.09627	0.89904	0.00469
0.09651	0.90136	0.00213
0.09663	0.90248	0.000893464
0.09669	0.90303	0.00028517
0.0967	0.90324	5.59466e-05
0.0957	0.90424	5.48743e-05
0.07072	0.92924	3.57153e-05
0.06603	0.93394	3.33495e-05
1e-05	0.00232	0.99767
0.000717606	0.00162	0.99766
0.00196	0.000376685	0.99766
0.00224	9.95968e-05	0.99766
0.0023	3.89082e-05	0.99766
0.00232	2.21489e-05	0.99766
0.0051	1e-05	0.99489
0.1135	0.88647	3.2163e-05
0.1125	0.88747	3.317e-05
0.09671	0.90324	5.59508e-05
0.09663	0.90322	0.000152678
0.09457	0.90285	0.00258
0.0925	0.90247	0.00503
0.09041	0.9021	0.00749
0.08831	0.90172	0.00998
0.08619	0.90133	0.01248
0.08405	0.90095	0.01501
0.08189	0.90056	0.01755
0.07972	0.90016	0.02011
0.07754	0.89977	0.0227
0.07533	0.89937	0.0253
0.07311	0.89897	0.02793
0.07087	0.89856	0.03057
0.06861	0.89815	0.03324
0.06633	0.89774	0.03593
0.06403	0.89732	0.03864
0.06172	0.8969	0.04138
0.05939	0.89648	0.04413
0.05703	0.89606	0.04691
0.05466	0.89563	0.04971
0.05227	0.89519	0.05254
0.04986	0.89476	0.05539
0.04742	0.89432	0.05826
0.04497	0.89387	0.06115
0.0425	0.89343	0.06408
0.04	0.89297	0.06702
0.03749	0.89252	0.06999
0.03495	0.89206	0.07299
0.03239	0.8916	0.07601
0.02981	0.89113	0.07906
0.02721	0.89066	0.08213
0.02458	0.89018	0.08523
0.02194	0.8897	0.08836
0.01926	0.88922	0.09151
0.01657	0.88873	0.0947
0.01385	0.88824	0.09791
0.01111	0.88774	0.10115
0.00834	0.88724	0.10442
0.00555	0.88674	0.10771
0.00273	0.88623	0.11104
1e-05	0.88574	0.11425
0.11703	0.88294	3.2074e-05
0.11701	0.88284	0.000148561
0.11669	0.88018	0.00313
0.11635	0.87741	0.00625
0.11599	0.8745	0.00951
0.11561	0.87146	0.01293
0.11522	0.86827	0.01651
0.11481	0.86492	0.02028
0.11437	0.86139	0.02423
0.11392	0.85769	0.0284
0.11343	0.85378	0.03279
0.11293	0.84966	0.03742
0.11239	0.8453	0.04231
0.11182	0.8407	0.04748
0.11122	0.83582	0.05296
0.11059	0.83065	0.05877
0.10991	0.82516	0.06493
0.10919	0.81932	0.07149
0.10842	0.8131	0.07848
0.10761	0.80647	0.08593
0.10673	0.79939	0.09388
0.1058	0.79182	0.10238
0.1048	0.78372	0.11147
0.10373	0.77505	0.12122
0.10259	0.76575	0.13166
0.10136	0.75577	0.14287
0.10004	0.74507	0.15489
0.09863	0.7336	0.16777
0.09711	0.72131	0.18158
0.09549	0.70815	0.19635
0.09376	0.69411	0.21213
0.09192	0.67915	0.22893
0.08997	0.66328	0.24675
0.0879	0.6465	0.2656
0.08572	0.62884	0.28543
0.08344	0.61034	0.30621
0.08107	0.59106	0.32787
0.0786	0.57105	0.35034
0.07606	0.5504	0.37354
0.07344	0.52916	0.3974
0.07076	0.50741	0.42182
0.06803	0.48522	0.44675
0.06525	0.46264	0.47211
0.06243	0.43973	0.49785
0.05957	0.41653	0.5239
0.05668	0.3931	0.55022
0.05377	0.36946	0.57678
0.05083	0.34564	0.60353
0.04788	0.32167	0.63045
0.04491	0.29757	0.65752
0.04193	0.27336	0.68471
0.03893	0.24906	0.71201
0.03593	0.22467	0.7394
0.03292	0.20022	0.76687
0.0299	0.1757	0.7944
0.02687	0.15113	0.822
0.02384	0.12652	0.84965
0.0208	0.10186	0.87734
0.01776	0.07717	0.90507
0.01471	0.05245	0.93284
0.01166	0.0277	0.96063
0.00861	0.00293	0.98846
0.00825	1e-05	0.99174
0.38771	0.61226	2.5307e-05
0.38786	0.61177	0.000363623
0.39176	0.5992	0.00904
0.39584	0.58603	0.01813
0.40012	0.57223	0.02765
0.40459	0.5578	0.0376
0.40926	0.54273	0.048
0.41414	0.52702	0.05885
0.41921	0.51066	0.07013
0.42447	0.49368	0.08185
0.42993	0.47608	0.094
0.43557	0.45788	0.10656
0.44138	0.43911	0.11951
0.44737	0.4198	0.13283
0.45351	0.39998	0.14651
0.4598	0.37968	0.16051
0.46623	0.35894	0.17483
0.47279	0.33779	0.18942
0.47946	0.31627	0.20427
0.48624	0.29441	0.21936
0.49311	0.27224	0.23466
0.49996	0.25014	0.2499
0.50008	0.24932	0.2506
0.50249	0.22894	0.26857
0.50494	0.20821	0.28685
0.50743	0.18715	0.30542
0.50995	0.16578	0.32427
0.51252	0.14411	0.34337
0.51511	0.12219	0.36271
0.51773	0.10001	0.38226
0.52037	0.07761	0.40201
0.52305	0.05501	0.42195
0.52574	0.03221	0.44205
0.52846	0.00924	0.46231
0.52955	1e-05	0.47044
0.23974	1e-05	0.76025
0.2396	0.001	0.7594
0.23614	0.02587	0.73799
0.23269	0.05072	0.71659
0.22924	0.07556	0.69521
0.22579	0.10037	0.67384
0.22234	0.12517	0.65249
0.2189	0.14994	0.63116
0.21546	0.17469	0.60985
0.21203	0.1994	0.58857
0.2086	0.22408	0.56733
0.20517	0.24871	0.54612
0.20176	0.27329	0.52495
0.19835	0.29782	0.50383
0.19495	0.32228	0.48278
0.19156	0.34665	0.46179
0.18819	0.37093	0.44088
0.18483	0.3951	0.42008
0.18149	0.41913	0.39939
0.17817	0.44299	0.37883
0.17488	0.46667	0.35845
0.17162	0.49011	0.33827
0.1684	0.51327	0.31832
0.16523	0.5361	0.29867
0.16211	0.55853	0.27936
0.15906	0.58049	0.26045
0.15609	0.60189	0.24202
0.1532	0.62265	0.22414
0.15042	0.64268	0.2069
0.14775	0.66188	0.19037
0.14521	0.68016	0.17463
0.1428	0.69748	0.15972
0.14054	0.71377	0.14569
0.13842	0.72902	0.13256
0.13645	0.74322	0.12033
0.13461	0.7564	0.10898
0.13292	0.7686	0.09848
0.13135	0.77988	0.08877
0.1299	0.79029	0.07981
0.12857	0.7999	0.07153
0.12734	0.80877	0.06389
0.1262	0.81697	0.05683
0.12514	0.82456	0.0503
0.12416	0.83159	0.04424
0.12326	0.83812	0.03863
0.12241	0.84419	0.0334
0.12163	0.84984	0.02853
0.1209	0.85511	0.02399
0.12021	0.86004	0.01975
0.11957	0.86466	0.01577
0.11897	0.86899	0.01205
0.1184	0.87306	0.00854
0.11787	0.87689	0.00524
0.11737	0.8805	0.00214
0.11703	0.88294	3.2075e-05
0.25029	1e-05	0.7497
0.25021	0.000994689	0.74879
0.2484	0.02559	0.72601
0.24659	0.05015	0.70326
0.24478	0.07466	0.68056
0.24298	0.09911	0.65791
0.24118	0.12351	0.63531
0.23938	0.14784	0.61278
0.2376	0.17209	0.59031
0.23581	0.19625	0.56793
0.23404	0.22031	0.54565
0.23227	0.24426	0.52347
0.23052	0.26808	0.50141
0.22877	0.29174	0.47949
0.22704	0.31523	0.45773
0.22532	0.33852	0.43616
0.22362	0.36159	0.41479
0.22194	0.38439	0.39367
0.22028	0.4069	0.37282
0.21864	0.42906	0.35229
0.21704	0.45085	0.33212
0.21546	0.4722	0.31234
0.21392	0.49306	0.29301
0.21243	0.51339	0.27418
0.21097	0.53313	0.2559
0.20956	0.55223	0.23821
0.2082	0.57064	0.22116
0.2069	0.58833	0.20477
0.20565	0.60526	0.18909
0.20446	0.62141	0.17413
0.20333	0.63677	0.1599
0.20225	0.65134	0.14641
0.20123	0.66513	0.13364
0.20027	0.67815	0.12157
0.19937	0.69044	0.11019
0.19851	0.70201	0.09947
0.19771	0.71291	0.08938
0.19695	0.72317	0.07987
0.19624	0.73283	0.07093
0.19557	0.74192	0.0625
0.19494	0.75049	0.05457
0.19434	0.75856	0.0471
0.19378	0.76617	0.04004
0.19325	0.77336	0.03339
0.19275	0.78015	0.0271
0.19228	0.78657	0.02115
0.19183	0.79264	0.01553
0.19141	0.7984	0.01019
0.191	0.80386	0.00513
0.19062	0.80905	0.000328781
0.1906	0.80937	3.0235e-05
0.25029	1e-05	0.7497
0.25029	0.0009801	0.74873
0.25027	0.0252	0.72453
0.25026	0.04933	0.70041
0.25025	0.07338	0.67637
0.25023	0.09734	0.65243
0.25022	0.12118	0.6286
0.2502	0.14491	0.60489
0.25019	0.16849	0.58132
0.25018	0.19193	0.5579
0.25016	0.21519	0.53465
0.25015	0.23825	0.5116
0.25014	0.2611	0.48876
0.25012	0.28371	0.46616
0.25011	0.30605	0.44384
0.2501	0.32809	0.42181
0.25009	0.34979	0.40012
0.25007	0.37113	0.3788
0.25006	0.39206	0.35788
0.25005	0.41254	0.33741
0.25004	0.43255	0.31741
0.25003	0.45204	0.29793
0.25002	0.47098	0.279
0.25001	0.48934	0.26066
0.25001	0.49075	0.25924
0.25	0.49216	0.25783
0.25	0.49497	0.25503
0.25	0.49776	0.25223
0.25	0.49806	0.25194
0.25	0.49835	0.25165
0.25	0.49894	0.25106
0.25	0.49953	0.25047
0.25	0.49959	0.25041
0.25	0.49966	0.25034
0.25	0.49983	0.25016
0.25	0.49989	0.25011
0.25	0.49996	0.25004
0.25	0.5	0.25
0.25267	1e-05	0.74732
0.25266	0.000980641	0.74636
0.25253	0.02521	0.72226
0.2524	0.04936	0.69823
0.25228	0.07343	0.67429
0.25215	0.0974	0.65045
0.25202	0.12127	0.62671
0.25189	0.14501	0.60309
0.25177	0.16862	0.57961
0.25164	0.19208	0.55627
0.25152	0.21537	0.53311
0.2514	0.23847	0.51014
0.25127	0.26135	0.48737
0.25115	0.284	0.46485
0.25103	0.30638	0.44259
0.25092	0.32845	0.42063
0.2508	0.3502	0.399
0.25069	0.37158	0.37773
0.25057	0.39256	0.35686
0.25046	0.4131	0.33643
0.25036	0.43316	0.31648
0.25025	0.45271	0.29704
0.25015	0.47171	0.27814
0.25005	0.49012	0.25983
0.25	0.4991	0.2509
0.25	0.49953	0.25047
0.25	0.49996	0.25004
0.25	0.5	0.25
0.25463	1e-05	0.74536
0.25462	0.000981085	0.7444
0.2544	0.02522	0.72038
0.25417	0.04939	0.69644
0.25395	0.07347	0.67258
0.25373	0.09746	0.64881
0.25351	0.12134	0.62515
0.25329	0.1451	0.60161
0.25307	0.16873	0.5782
0.25285	0.19221	0.55494
0.25264	0.21552	0.53184
0.25242	0.23865	0.50893
0.25221	0.26156	0.48623
0.252	0.28423	0.46377
0.25179	0.30664	0.44157
0.25159	0.32876	0.41966
0.25138	0.35054	0.39807
0.25119	0.37196	0.37685
0.25099	0.39298	0.35603
0.2508	0.41357	0.33563
0.25061	0.43367	0.31571
0.25043	0.45326	0.2963
0.25026	0.47231	0.27744
0.25009	0.49077	0.25915
0.25	0.49977	0.25023
0.25	0.5	0.25
0.24984	0.50085	0.24932
0.2458	0.52185	0.23234
0.24188	0.5423	0.21582
0.23807	0.56212	0.19981
0.2344	0.58126	0.18434
0.23086	0.59967	0.16947
0.22748	0.6173	0.15522
0.22425	0.63411	0.14164
0.22118	0.65009	0.12872
0.21828	0.66523	0.1165
0.21553	0.67951	0.10495
0.21295	0.69297	0.09408
0.21052	0.70562	0.08386
0.20824	0.7175	0.07426
0.2061	0.72864	0.06526
0.2041	0.73908	0.05682
0.20222	0.74886	0.04892
0.20046	0.75804	0.04151
0.1988	0.76664	0.03455
0.19725	0.77471	0.02803
0.1958	0.7823	0.0219
0.19443	0.78943	0.01614
0.19314	0.79614	0.01072
0.19193	0.80246	0.00561
0.19078	0.80842	0.000792795
0.1906	0.80937	3.0235e-05
0.25972	1e-05	0.74027
0.2597	0.000982223	0.73932
0.25923	0.02525	0.71552
0.25876	0.04945	0.69179
0.25829	0.07357	0.66814
0.25782	0.09759	0.64459
0.25736	0.12152	0.62113
0.25689	0.14533	0.59778
0.25643	0.16901	0.57456
0.25598	0.19254	0.55148
0.25552	0.21591	0.52856
0.25507	0.2391	0.50583
0.25462	0.26209	0.48329
0.25418	0.28484	0.46098
0.25374	0.30733	0.43893
0.25331	0.32953	0.41715
0.25289	0.35141	0.3957
0.25247	0.37294	0.3746
0.25206	0.39406	0.35388
0.25166	0.41476	0.33358
0.25126	0.43498	0.31375
0.25088	0.45469	0.29443
0.25051	0.47386	0.27563
0.25015	0.49244	0.25741
0.25	0.5	0.25
0.25972	1e-05	0.74027
0.25992	0.000911128	0.73917
0.26487	0.02334	0.71179
0.26978	0.04556	0.68466
0.27464	0.06755	0.65781
0.27944	0.08931	0.63125
0.28419	0.11081	0.605
0.28888	0.13203	0.57909
0.2935	0.15295	0.55355
0.29805	0.17356	0.52839
0.30253	0.19384	0.50363
0.30693	0.21376	0.47931
0.31124	0.23331	0.45545
0.31547	0.25246	0.43206
0.31961	0.27121	0.40918
0.32366	0.28953	0.38681
0.32761	0.30742	0.36497
0.33146	0.32485	0.34369
0.33333	0.33333	0.33333
0.25975	1e-05	0.74024
0.25995	0.000911152	0.73914
0.2649	0.02334	0.71176
0.26981	0.04556	0.68463
0.27466	0.06756	0.65778
0.27947	0.08931	0.63122
0.28421	0.11081	0.60497
0.2889	0.13203	0.57907
0.29352	0.15296	0.55352
0.29807	0.17357	0.52836
0.30254	0.19385	0.50361
0.30694	0.21377	0.47929
0.31125	0.23332	0.45543
0.31548	0.25247	0.43204
0.31962	0.27122	0.40916
0.32367	0.28954	0.38679
0.32762	0.30743	0.36496
0.33146	0.32486	0.34367
0.33257	0.32986	0.33757
0.33312	0.33235	0.33454
0.33333	0.33333	0.33333
0.3351	1e-05	0.66489
0.3351	0.000959546	0.66394
0.33497	0.02464	0.64039
0.33485	0.0482	0.61696
0.33472	0.07162	0.59366
0.3346	0.09489	0.57051
0.33448	0.11799	0.54753
0.33435	0.14091	0.52473
0.33423	0.16363	0.50213
0.33411	0.18613	0.47976
0.334	0.20838	0.45762
0.33388	0.23037	0.43575
0.33376	0.25206	0.41418
0.33365	0.27343	0.39292
0.33354	0.29445	0.37201
0.33343	0.3151	0.35147
0.33338	0.32527	0.34135
0.33335	0.33032	0.33633
0.33334	0.33284	0.33383
0.33333	0.33333	0.33333
0.34402	1e-05	0.65597
0.34399	0.000964489	0.65505
0.34322	0.02477	0.632
0.34246	0.04847	0.60907
0.34171	0.07204	0.58625
0.34096	0.09547	0.56357
0.34021	0.11875	0.54104
0.33947	0.14186	0.51867
0.33874	0.16478	0.49648
0.33801	0.1875	0.4745
0.33729	0.20998	0.45273
0.33657	0.23221	0.43122
0.33587	0.25416	0.40997
0.33518	0.27581	0.38901
0.33449	0.29712	0.36838
0.33382	0.31808	0.3481
0.33349	0.32841	0.3381
0.3334	0.33122	0.33538
0.33336	0.33262	0.33402
0.33333	0.33333	0.33333
0.33415	0.33293	0.33293
0.35473	0.32263	0.32263
0.37585	0.31207	0.31207
0.39751	0.30124	0.30124
0.41973	0.29014	0.29014
0.44252	0.27874	0.27874
0.46588	0.26706	0.26706
0.48984	0.25508	0.25508
0.49941	0.25029	0.25029
0.49843	0.25078	0.25078
0.49274	0.25363	0.25363
0.48708	0.25646	0.25646
0.48706	0.25647	0.25647
0.4861	0.25695	0.25695
0.46223	0.26889	0.26889
0.43895	0.28052	0.28052
0.41626	0.29187	0.29187
0.39412	0.30294	0.30294
0.37255	0.31373	0.31373
0.35151	0.32424	0.32424
0.33333	0.33333	0.33333
0.42072	1e-05	0.57927
0.42046	0.000997582	0.57854
0.41399	0.02567	0.56034
0.40753	0.05031	0.54216
0.40108	0.07491	0.52401
0.39464	0.09947	0.50589
0.38822	0.12398	0.4878
0.38181	0.14843	0.46976
0.37541	0.17282	0.45177
0.36904	0.19713	0.43383
0.36269	0.22136	0.41595
0.35636	0.2455	0.39814
0.35006	0.26952	0.38041
0.3438	0.29342	0.36278
0.33757	0.31717	0.34526
0.33333	0.33333	0.33333
0.47585	1e-05	0.52414
0.47543	0.00101	0.52356
0.46475	0.02598	0.50927
0.45408	0.05094	0.49498
0.44341	0.0759	0.48069
0.43273	0.10086	0.46641
0.42207	0.12581	0.45212
0.4114	0.15076	0.43784
0.40074	0.1757	0.42357
0.39008	0.20063	0.4093
0.37942	0.22555	0.39503
0.36877	0.25046	0.38077
0.35812	0.27536	0.36652
0.34748	0.30025	0.35227
0.33685	0.32512	0.33804
0.33419	0.33133	0.33448
0.33352	0.33289	0.33359
0.33336	0.33327	0.33337
0.33333	0.33333	0.33333
0.62545	1e-05	0.37454
0.62496	0.001	0.37404
0.61251	0.0258	0.36169
0.60008	0.05058	0.34934
0.58765	0.07533	0.33701
0.57524	0.10006	0.32469
0.56285	0.12476	0.31239
0.55048	0.14942	0.30011
0.53812	0.17404	0.28784
0.52579	0.19861	0.2756
0.51348	0.22313	0.26338
0.50121	0.24759	0.2512
0.50044	0.24912	0.25044
0.50006	0.24988	0.25006
0.50001	0.24997	0.25001
0.50001	0.25	0.25
0.70392	1e-05	0.29607
0.70311	0.001	0.29589
0.68285	0.02584	0.29131
0.66261	0.05066	0.28674
0.64238	0.07546	0.28217
0.62217	0.10023	0.2776
0.60198	0.12498	0.27304
0.58181	0.1497	0.26848
0.56167	0.17439	0.26393
0.54157	0.19904	0.25939
0.5215	0.22364	0.25486
0.50147	0.2482	0.25033
0.50022	0.24973	0.25005
0.50006	0.24992	0.25001
0.50001	0.24999	0.25
0.50001	0.24999	0.25
0.5	0.25	0.25
0.5	0.25	0.25
0.70392	1e-05	0.29607
0.70341	0.000992787	0.29559
0.69074	0.02554	0.28372
0.67808	0.05004	0.27188
0.66546	0.07449	0.26005
0.65286	0.09888	0.24826
0.6403	0.1232	0.2365
0.62778	0.14745	0.22477
0.6153	0.17161	0.21309
0.60287	0.19568	0.20145
0.5905	0.21963	0.18987
0.57819	0.24346	0.17835
0.56596	0.26714	0.1669
0.55382	0.29065	0.15553
0.54177	0.31398	0.14425
0.52983	0.33709	0.13307
0.51803	0.35996	0.12202
0.50636	0.38254	0.1111
0.49486	0.40481	0.10033
0.48355	0.42672	0.08974
0.47244	0.44822	0.07934
0.46157	0.46928	0.06916
0.45095	0.48983	0.05922
0.44062	0.50983	0.04955
0.4306	0.52923	0.04017
0.42092	0.54799	0.0311
0.41158	0.56606	0.02236
0.40262	0.58341	0.01397
0.39405	0.60001	0.00594
0.38773	0.61225	2.5306e-05
0.49996	0.25014	0.2499
0.49996	0.25014	0.2499
0.49941	0.25029	0.25029
0.49941	0.25029	0.25029
0.49843	0.25078	0.25078
0.47426	0.26287	0.26287
0.45069	0.27466	0.27466
0.44056	0.27972	0.27972
0.43054	0.28473	0.28473
0.41572	0.29214	0.29214
0.40789	0.29605	0.29605
0.40023	0.29989	0.29989
0.48706	0.25647	0.25647
0.48706	0.25647	0.25647
0.48682	0.25659	0.25659
0.25	0.5	0.25
0.33333	0.33333	0.33333
