# Supplementary material for: Large-scale conformal synthesis of one-dimensional MAX phases
Source: Nat Commun. 2024 Oct 28;15:9275. doi: 10.1038/s41467-024-53137-0 (PMC11519885; doi:10.1038/s41467-024-53137-0)
Supplement: Supplementary file 3 — Source data [file 41467_2024_53137_MOESM3_ESM.zip › Source data/Fig.3c.xlsx]

## Sheet: Sheet1
2 theta	observed	calculated	difference			brag position
5	322	272.565	2.75102			9.4968
5.01	322	276.321	2.54178			19.1613
5.02	322	280.057	2.33361			28.9674
5.03	322	283.774	2.12653			33.7138
5.04	328	287.472	2.23417			34.0724
5.05	331	291.151	2.18678			35.1289
5.06	330	294.81	1.93365			36.8311
5.07	328	298.45	1.62815			38.9974
5.08	328	302.072	1.42825			39.1073
5.09	332	305.674	1.44148			41.8807
5.1	339	309.258	1.61213			45.0803
5.11	344	312.822	1.6778			48.647
5.12	348	316.369	1.6925			49.351
5.13	351	319.896	1.65715			52.5349
5.14	356	323.405	1.72454			56.7113
5.15	356	326.895	1.5396			60.1568
5.16	358	330.367	1.45754			60.3964
5.17	355	333.821	1.12121			61.1556
5.18	355	337.256	0.93892			61.3138
5.19	360	340.673	1.01585			64.0204
5.2	368	344.072	1.24464			65.858
5.21	376	347.453	1.46959			68.401
5.22	377	350.816	1.34599			70.8187
5.23	376	354.161	1.12375			71.0389
5.24	381	357.488	1.20211			71.2507
5.25	382	360.797	1.08243			71.5922
5.26	380	364.088	0.81387			71.8845
5.27	379	367.362	0.59547			72.9358
5.28	384	370.618	0.68061			74.3258
5.29	391	373.856	0.86476			74.3978
5.3	392	377.077	0.75152			76.0482
5.31	392	380.281	0.58976			76.2626
5.32	393	383.467	0.47877			78.5223
5.33	389	386.636	0.11779			81.1701
5.34	389	389.787	-0.04196			81.5678
5.35	388	392.922	-0.25187			81.7081
5.36	392	396.039	-0.20596			83.9233
5.37	396	399.139	-0.15967			84.2024
5.38	402	402.223	-0.01296			87.4118
5.39	401	405.289	-0.21601			87.6203
5.4	403	408.338	-0.26771
5.41	408	411.371	-0.16864
5.42	409	414.387	-0.26808
5.43	410	417.386	-0.36645
5.44	416	420.369	-0.21583
5.45	419	423.335	-0.21337
5.46	427	426.285	0.03308
5.47	426	429.218	-0.15742
5.48	424	432.135	-0.39654
5.49	420	435.035	-0.7351
5.5	418	437.92	-0.97573
5.51	419	440.788	-1.06579
5.52	415	443.64	-1.40724
5.53	424	446.476	-1.09284
5.54	426	449.296	-1.12997
5.55	426	452.1	-1.2658
5.56	437	454.888	-0.85691
5.57	440	457.66	-0.8431
5.58	442	460.417	-0.87715
5.59	451	463.158	-0.5736
5.6	454	465.883	-0.55878
5.61	461	468.593	-0.35468
5.62	466	471.292	-0.24616
5.63	466	473.971	-0.37023
5.64	460	476.634	-0.77654
5.65	461	479.282	-0.85243
5.66	467	481.915	-0.69109
5.67	469	484.536	-0.71825
5.68	474	487.138	-0.6043
5.69	481	489.726	-0.39866
5.7	487	492.298	-0.24085
5.71	491	494.855	-0.17473
5.72	485	497.398	-0.56368
5.73	475	499.925	-1.14435
5.74	471	502.438	-1.44927
5.75	476	504.936	-1.32693
5.76	476	507.419	-1.44072
5.77	483	509.888	-1.22404
5.78	486	512.342	-1.19546
5.79	491	514.781	-1.07378
5.8	502	517.206	-0.67921
5.81	508	519.617	-0.51591
5.82	505	522.013	-0.75755
5.83	508	524.395	-0.72787
5.84	504	526.763	-1.01437
5.85	499	529.116	-1.34861
5.86	500	531.456	-1.40714
5.87	502	533.781	-1.41883
5.88	506	536.092	-1.33812
5.89	506	538.39	-1.44022
5.9	516	540.673	-1.08648
5.91	517	542.943	-1.14124
5.92	520	545.198	-1.10528
5.93	524	547.44	-1.02424
5.94	522	549.669	-1.21125
5.95	524	551.883	-1.21829
5.96	537	554.084	-0.73743
5.97	540	556.272	-0.7004
5.98	545	558.446	-0.57611
5.99	545	560.607	-0.66864
6	550	562.754	-0.54394
6.01	546	564.888	-0.80842
6.02	542	567.009	-1.07428
6.03	542	569.116	-1.16479
6.04	543	571.21	-1.21066
6.05	542	573.292	-1.34411
6.06	547	575.36	-1.21258
6.07	550	577.415	-1.16896
6.08	557	579.457	-0.9515
6.09	564	581.486	-0.73626
6.1	569	583.503	-0.60793
6.11	565	585.506	-0.86263
6.12	567	587.497	-0.86071
6.13	570	589.476	-0.81563
6.14	568	591.441	-0.98344
6.15	566	593.394	-1.15132
6.16	565	595.334	-1.27602
6.17	566	597.262	-1.31388
6.18	569	599.178	-1.26494
6.19	573	601.081	-1.1729
6.2	567	602.972	-1.51046
6.21	566	604.85	-1.63277
6.22	572	606.716	-1.45132
6.23	579	608.57	-1.22865
6.24	579	610.412	-1.30519
6.25	584	612.242	-1.16839
6.26	587	614.06	-1.11659
6.27	581	615.866	-1.44617
6.28	577	617.66	-1.69236
6.29	578	619.441	-1.7234
6.3	574	621.212	-1.97022
6.31	580	622.97	-1.78387
6.32	591	624.716	-1.38654
6.33	608	626.451	-0.74792
6.34	625	628.174	-0.12659
6.35	640	629.886	0.40018
6.36	646	631.586	0.56751
6.37	642	633.275	0.34478
6.38	635	634.952	0.00235
6.39	628	636.617	-0.34343
6.4	636	638.272	-0.08962
6.41	629	639.914	-0.43473
6.42	632	641.546	-0.37926
6.43	631	643.167	-0.48386
6.44	636	644.776	-0.3475
6.45	632	646.374	-0.57127
6.46	628	647.961	-0.79602
6.47	624	649.537	-1.02178
6.48	627	651.102	-0.96201
6.49	630	652.656	-0.9021
6.5	644	654.199	-0.40137
6.51	652	655.732	-0.14559
6.52	666	657.253	0.33949
6.53	663	658.764	0.16508
6.54	662	660.264	0.06805
6.55	651	661.753	-0.42086
6.56	639	663.232	-0.958
6.57	635	664.7	-1.178
6.58	636	666.158	-1.19521
6.59	624	667.605	-1.74495
6.6	625	669.041	-1.76101
6.61	640	670.468	-1.20369
6.62	653	671.884	-0.73832
6.63	656	673.289	-0.67437
6.64	664	674.684	-0.41398
6.65	668	676.069	-0.31155
6.66	671	677.444	-0.24811
6.67	667	678.809	-0.45657
6.68	666	680.164	-0.54814
6.69	666	681.508	-0.60023
6.7	671	682.843	-0.45648
6.71	671	684.167	-0.50761
6.72	672	685.482	-0.51936
6.73	670	686.787	-0.6478
6.74	675	688.082	-0.50279
6.75	678	689.367	-0.43581
6.76	675	690.642	-0.60133
6.77	668	691.908	-0.92427
6.78	678	693.164	-0.58161
6.79	686	694.41	-0.32034
6.8	691	695.647	-0.17602
6.81	691	696.874	-0.2227
6.82	693	698.092	-0.19265
6.83	687	699.3	-0.4685
6.84	689	700.499	-0.43729
6.85	688	701.688	-0.52107
6.86	688	702.868	-0.56605
6.87	690	704.039	-0.53366
6.88	690	705.201	-0.57787
6.89	686	706.353	-0.77627
6.9	692	707.496	-0.58826
6.91	688	708.63	-0.78569
6.92	688	709.755	-0.82857
6.93	684	710.871	-1.0266
6.94	687	711.977	-0.95212
6.95	695	713.075	-0.6848
6.96	698	714.164	-0.61099
6.97	699	715.244	-0.61357
6.98	701	716.315	-0.57761
6.99	706	717.378	-0.42736
7	708	718.431	-0.39118
7.01	705	719.476	-0.54435
7.02	704	720.512	-0.62147
7.03	695	721.54	-1.00584
7.04	705	722.558	-0.66042
7.05	711	723.569	-0.4705
7.06	709	724.57	-0.58389
7.07	705	725.564	-0.77359
7.08	710	726.548	-0.62017
7.09	710	727.525	-0.6568
7.1	707	728.492	-0.80742
7.11	709	729.452	-0.7672
7.12	713	730.403	-0.65087
7.13	720	731.346	-0.42196
7.14	744	732.281	0.43052
7.15	741	733.207	0.28715
7.16	749	734.126	0.54438
7.17	751	735.036	0.58342
7.18	752	735.938	0.5866
7.19	746	736.832	0.33655
7.2	748	737.718	0.37683
7.21	746	738.596	0.27197
7.22	747	739.466	0.27654
7.23	745	740.328	0.17205
7.24	741	741.183	-0.00581
7.25	736	742.029	-0.22133
7.26	740	742.868	-0.10452
7.27	747	743.699	0.12169
7.28	756	744.522	0.41835
7.29	758	745.338	0.46082
7.3	767	746.146	0.75391
7.31	759	746.946	0.43845
7.32	752	747.739	0.15631
7.33	748	748.524	-0.01823
7.34	745	749.301	-0.15666
7.35	749	750.071	-0.03823
7.36	749	750.834	-0.0661
7.37	744	751.589	-0.27731
7.38	749	752.337	-0.12102
7.39	749	753.078	-0.14808
7.4	759	753.811	0.18926
7.41	761	754.537	0.2352
7.42	766	755.256	0.38911
7.43	780	755.968	0.86141
7.44	789	756.672	1.15181
7.45	793	757.369	1.26619
7.46	790	758.06	1.1373
7.47	779	758.743	0.72671
7.48	784	759.419	0.87881
7.49	781	760.088	0.74921
7.5	776	760.75	0.54836
7.51	771	761.406	0.34646
7.52	762	762.054	-0.00102
7.53	768	762.695	0.19234
7.54	769	763.33	0.20539
7.55	765	763.958	0.03861
7.56	763	764.579	-0.05623
7.57	770	765.194	0.17414
7.58	770	765.801	0.15224
7.59	771	766.402	0.16651
7.6	768	766.997	0.03713
7.61	773	767.585	0.19571
7.62	774	768.166	0.21063
7.63	783	768.741	0.51051
7.64	791	769.309	0.77216
7.65	794	769.871	0.85723
7.66	791	770.426	0.73244
7.67	792	770.975	0.748
7.68	790	771.518	0.65849
7.69	790	772.054	0.63941
7.7	789	772.584	0.58534
7.71	792	773.108	0.67222
7.72	788	773.625	0.513
7.73	787	774.137	0.45945
7.74	787	774.642	0.44145
7.75	783	775.141	0.28179
7.76	776	775.634	0.01408
7.77	783	776.12	0.24678
7.78	793	776.601	0.58326
7.79	790	777.076	0.46074
7.8	790	777.544	0.44406
7.81	795	778.007	0.60358
7.82	798	778.464	0.69247
7.83	801	778.915	0.78124
7.84	794	779.36	0.52046
7.85	796	779.799	0.57512
7.86	800	780.233	0.69977
7.87	801	780.661	0.71956
7.88	799	781.083	0.63477
7.89	791	781.499	0.33872
7.9	790	781.91	0.28875
7.91	792	782.314	0.34506
7.92	796	782.714	0.47182
7.93	805	783.108	0.7725
7.94	804	783.496	0.72402
7.95	809	783.878	0.88411
7.96	813	784.256	1.00899
7.97	798	784.627	0.47428
7.98	791	784.994	0.21445
7.99	786	785.355	0.02391
8	784	785.71	-0.06018
8.01	782	786.06	-0.1443
8.02	785	786.405	-0.04926
8.03	792	786.745	0.18762
8.04	795	787.079	0.2818
8.05	801	787.408	0.48111
8.06	810	787.732	0.78328
8.07	817	788.051	1.01366
8.08	821	788.365	1.13984
8.09	829	788.673	1.40146
8.1	829	788.977	1.39091
8.11	825	789.275	1.24463
8.12	819	789.569	1.02926
8.13	812	789.857	0.77791
8.14	812	790.141	0.76796
8.15	812	790.419	0.75818
8.16	813	790.693	0.78318
8.17	814	790.962	0.80832
8.18	809	791.226	0.62574
8.19	803	791.485	0.40719
8.2	793	791.74	0.0456
8.21	784	791.99	-0.28449
8.22	780	792.235	-0.43722
8.23	775	792.475	-0.62687
8.24	780	792.711	-0.45428
8.25	785	792.942	-0.28262
8.26	788	793.169	-0.18329
8.27	790	793.391	-0.1198
8.28	793	793.608	-0.02077
8.29	795	793.821	0.04263
8.3	794	794.03	-0.000235565
8.31	791	794.234	-0.11417
8.32	797	794.434	0.09172
8.33	798	794.629	0.12014
8.34	799	794.82	0.14868
8.35	797	795.007	0.0714
8.36	801	795.19	0.2061
8.37	803	795.368	0.27012
8.38	806	795.542	0.36915
8.39	817	795.712	0.74555
8.4	811	795.878	0.53179
8.41	805	796.04	0.31659
8.42	805	796.198	0.31102
8.43	795	796.352	-0.04715
8.44	793	796.501	-0.12355
8.45	785	796.647	-0.41492
8.46	790	796.789	-0.24076
8.47	790	796.927	-0.24568
8.48	794	797.061	-0.10787
8.49	804	797.192	0.24087
8.5	800	797.319	0.09557
8.51	806	797.442	0.30222
8.52	808	797.561	0.368
8.53	805	797.677	0.25887
8.54	813	797.789	0.53423
8.55	812	797.897	0.49565
8.56	815	798.002	0.59614
8.57	815	798.104	0.59258
8.58	816	798.202	0.62378
8.59	823	798.297	0.86182
8.6	829	798.388	1.0639
8.61	839	798.477	1.39973
8.62	836	798.562	1.29554
8.63	843	798.644	1.52842
8.64	842	798.722	1.49214
8.65	836	798.798	1.28735
8.66	822	798.871	0.80742
8.67	814	798.941	0.52852
8.68	806	799.008	0.24699
8.69	804	799.072	0.1745
8.7	793	799.133	-0.2171
8.71	790	799.192	-0.32635
8.72	793	799.248	-0.22119
8.73	804	799.302	0.16637
8.74	805	799.353	0.1997
8.75	808	799.402	0.30315
8.76	808	799.448	0.30151
8.77	808	799.493	0.29994
8.78	806	799.535	0.22837
8.79	804	799.575	0.15669
8.8	803	799.614	0.12014
8.81	807	799.65	0.25936
8.82	814	799.685	0.50236
8.83	817	799.719	0.60522
8.84	820	799.751	0.70775
8.85	820	799.781	0.70667
8.86	816	799.811	0.56733
8.87	809	799.84	0.32266
8.88	808	799.867	0.2867
8.89	808	799.895	0.28573
8.9	801	799.921	0.0387
8.91	802	799.948	0.07304
8.92	794	799.974	-0.21144
8.93	793	800.001	-0.24804
8.94	794	800.028	-0.21336
8.95	804	800.056	0.13965
8.96	810	800.084	0.34893
8.97	820	800.114	0.69495
8.98	833	800.146	1.13882
8.99	836	800.18	1.23935
9	822	800.217	0.76027
9.01	828	800.256	0.96464
9.02	817	800.299	0.58475
9.03	810	800.347	0.33964
9.04	810	800.399	0.33778
9.05	813	800.458	0.4403
9.06	807	800.524	0.2284
9.07	814	800.598	0.47015
9.08	816	800.682	0.53663
9.09	805	800.778	0.14919
9.1	794	800.888	-0.24408
9.11	794	801.014	-0.2486
9.12	790	801.161	-0.39679
9.13	781	801.332	-0.72726
9.14	781	801.531	-0.73443
9.15	785	801.765	-0.59816
9.16	783	802.039	-0.68024
9.17	785	802.361	-0.61955
9.18	782	802.74	-0.74164
9.19	776	803.187	-0.97599
9.2	780	803.712	-0.84915
9.21	789	804.329	-0.54592
9.22	791	805.051	-0.4999
9.23	795	805.894	-0.3868
9.24	795	806.875	-0.42172
9.25	795	808.011	-0.46216
9.26	793	809.32	-0.58042
9.27	794	810.821	-0.59801
9.28	798	812.531	-0.51565
9.29	798	814.467	-0.58442
9.3	811	816.646	-0.19997
9.31	815	819.08	-0.14488
9.32	824	821.78	0.07514
9.33	829	824.752	0.14509
9.34	830	827.997	0.0668
9.35	837	831.512	0.18671
9.36	846	835.285	0.36513
9.37	841	839.3	0.05511
9.38	835	843.528	-0.29892
9.39	831	847.934	-0.59147
9.4	832	852.471	-0.71392
9.41	828	857.078	-1.01494
9.42	841	861.684	-0.71772
9.43	855	866.202	-0.38758
9.44	874	870.531	0.11294
9.45	902	874.558	0.9095
9.46	921	878.161	1.40764
9.47	1092	881.213	6.37533
9.48	1098	883.596	6.46741
9.49	1105	885.204	6.60951
9.5	1112	885.96	6.77639
9.51	1118	885.821	6.94228
9.52	1125	884.784	7.16076
9.53	1131	882.889	7.37701
9.54	1138	880.208	7.64173
9.55	1145	876.843	7.92508
9.56	1181	872.911	8.96567
9.57	1033	868.538	5.11801
9.58	1024	863.846	5.00609
9.59	1007	858.949	4.66696
9.6	986	853.95	4.20697
9.61	962	848.937	3.64705
9.62	931	843.986	2.85363
9.63	891	839.156	1.73874
9.64	850	834.498	0.53366
9.65	820	830.049	-0.34899
9.66	802	825.838	-0.83985
9.67	799	821.884	-0.80773
9.68	805	818.198	-0.46343
9.69	811	814.786	-0.13131
9.7	822	811.646	0.36263
9.71	839	808.774	1.04489
9.72	842	806.16	1.23641
9.73	838	803.791	1.18293
9.74	837	801.651	1.22295
9.75	826	799.723	0.91529
9.76	813	797.991	0.52732
9.77	810	796.435	0.47747
9.78	815	795.038	0.70001
9.79	805	793.782	0.39609
9.8	801	792.651	0.29568
9.81	804	791.628	0.43695
9.82	798	790.699	0.25901
9.83	790	789.852	0.00579
9.84	792	789.075	0.10443
9.85	788	788.358	-0.01227
9.86	796	787.691	0.29496
9.87	808	787.067	0.73685
9.88	819	786.479	1.13678
9.89	816	785.922	1.05334
9.9	812	785.39	0.93419
9.91	803	784.881	0.63977
9.92	791	784.39	0.23538
9.93	775	783.915	-0.31988
9.94	769	783.453	-0.52086
9.95	767	783.003	-0.57751
9.96	775	782.564	-0.27136
9.97	781	782.132	-0.04019
9.98	775	781.709	-0.24067
9.99	779	781.292	-0.08181
10	775	780.881	-0.21095
10.01	770	780.476	-0.37722
10.02	769	780.075	-0.39908
10.03	770	779.679	-0.3485
10.04	774	779.286	-0.18971
10.05	783	778.897	0.14692
10.06	793	778.511	0.51481
10.07	799	778.128	0.73869
10.08	786	777.747	0.29465
10.09	785	777.369	0.27264
10.1	784	776.993	0.25053
10.11	778	776.618	0.0498
10.12	779	776.246	0.09895
10.13	782	775.875	0.2193
10.14	785	775.505	0.33915
10.15	786	775.137	0.38774
10.16	785	774.769	0.3654
10.17	786	774.403	0.4139
10.18	780	774.038	0.21374
10.19	786	773.673	0.43994
10.2	788	773.309	0.52359
10.21	782	772.946	0.32403
10.22	782	772.583	0.337
10.23	780	772.22	0.2788
10.24	777	771.858	0.1847
10.25	780	771.496	0.30472
10.26	786	771.134	0.53046
10.27	792	770.773	0.75449
10.28	793	770.412	0.80236
10.29	803	770.05	1.16299
10.3	797	769.689	0.96762
10.31	789	769.328	0.70057
10.32	778	768.966	0.32409
10.33	769	768.605	0.01447
10.34	769	768.243	0.0275
10.35	772	767.881	0.14844
10.36	774	767.519	0.23315
10.37	772	767.157	0.17451
10.38	768	766.794	0.0437
10.39	776	766.431	0.34368
10.4	776	766.068	0.35671
10.41	767	765.705	0.04695
10.42	756	765.341	-0.33955
10.43	750	764.977	-0.5467
10.44	754	764.613	-0.38631
10.45	754	764.248	-0.37303
10.46	762	763.882	-0.06802
10.47	765	763.517	0.05379
10.48	769	763.151	0.21109
10.49	774	762.784	0.4033
10.5	774	762.417	0.41649
10.51	777	762.05	0.53649
10.52	778	761.682	0.58518
10.53	773	761.314	0.42048
10.54	778	760.945	0.6116
10.55	776	760.576	0.55384
10.56	781	760.206	0.74421
10.57	777	759.836	0.6159
10.58	774	759.465	0.52258
10.59	766	759.094	0.24966
10.6	763	758.722	0.15499
10.61	778	758.35	0.70461
10.62	777	757.978	0.68255
10.63	772	757.605	0.51823
10.64	771	757.231	0.496
10.65	766	756.857	0.33047
10.66	762	756.482	0.2
10.67	751	756.107	-0.18625
10.68	746	755.732	-0.35619
10.69	746	755.356	-0.34243
10.7	750	754.979	-0.18171
10.71	760	754.602	0.1959
10.72	756	754.225	0.06467
10.73	750	753.847	-0.14036
10.74	750	753.468	-0.12655
10.75	748	753.089	-0.18599
10.76	740	752.71	-0.46714
10.77	729	752.33	-0.86399
10.78	727	751.95	-0.92525
10.79	729	751.569	-0.83581
10.8	742	751.188	-0.33722
10.81	751	750.806	0.00715
10.82	745	750.424	-0.19865
10.83	740	750.042	-0.36906
10.84	747	749.659	-0.0972
10.85	745	749.275	-0.15656
10.86	746	748.891	-0.10579
10.87	743	748.507	-0.20197
10.88	743	748.122	-0.18786
10.89	749	747.737	0.0462
10.9	767	747.352	0.70952
10.91	767	746.966	0.72345
10.92	763	746.579	0.59452
10.93	759	746.193	0.46493
10.94	754	745.806	0.29848
10.95	746	745.418	0.02136
10.96	739	745.03	-0.22178
10.97	726	744.642	-0.69182
10.98	716	744.253	-1.05583
10.99	712	743.864	-1.19412
11	710	743.475	-1.25625
11.01	711	743.085	-1.20325
11.02	719	742.695	-0.88364
11.03	722	742.305	-0.75563
11.04	730	741.914	-0.44093
11.05	740	741.523	-0.05595
11.06	741	741.131	-0.0048
11.07	738	740.74	-0.10083
11.08	734	740.348	-0.23428
11.09	724	739.955	-0.59296
11.1	713	739.563	-0.99477
11.11	706	739.17	-1.24835
11.12	705	738.777	-1.27209
11.13	705	738.383	-1.25727
11.14	721	737.989	-0.63271
11.15	730	737.595	-0.28111
11.16	736	737.201	-0.04426
11.17	738	736.806	0.04394
11.18	740	736.412	0.13191
11.19	741	736.017	0.18307
11.2	735	735.621	-0.02292
11.21	731	735.226	-0.1563
11.22	737	734.83	0.07993
11.23	737	734.434	0.09452
11.24	745	734.038	0.40162
11.25	745	733.641	0.41614
11.26	743	733.245	0.35788
11.27	736	732.848	0.11618
11.28	730	732.451	-0.09072
11.29	721	732.053	-0.41167
11.3	713	731.656	-0.69869
11.31	713	731.258	-0.68381
11.32	714	730.861	-0.63102
11.33	715	730.463	-0.5783
11.34	717	730.065	-0.48794
11.35	727	729.666	-0.09892
11.36	726	729.268	-0.12132
11.37	728	728.869	-0.03226
11.38	730	728.471	0.05656
11.39	723	728.072	-0.18867
11.4	731	727.673	0.12301
11.41	741	727.274	0.5042
11.42	746	726.875	0.70018
11.43	740	726.476	0.49712
11.44	732	726.076	0.2189
11.45	729	725.677	0.12303
11.46	714	725.277	-0.42209
11.47	708	724.878	-0.63435
11.48	707	724.478	-0.65738
11.49	704	724.078	-0.75678
11.5	714	723.678	-0.36226
11.51	721	723.278	-0.08491
11.52	723	722.878	0.00446
11.53	716	722.478	-0.24217
11.54	718	722.078	-0.15226
11.55	718	721.678	-0.13733
11.56	713	721.278	-0.31008
11.57	704	720.878	-0.63618
11.58	701	720.478	-0.73573
11.59	691	720.077	-1.10623
11.6	692	719.677	-1.0522
11.61	694	719.277	-0.95958
11.62	703	718.877	-0.59888
11.63	711	718.476	-0.28047
11.64	716	718.076	-0.07767
11.65	723	717.676	0.19792
11.66	728	717.276	0.39738
11.67	722	716.876	0.19063
11.68	720	716.476	0.13127
11.69	712	716.075	-0.15282
11.7	710	715.675	-0.21308
11.71	705	715.275	-0.38708
11.72	711	714.875	-0.14543
11.73	710	714.475	-0.16805
11.74	698	714.076	-0.60856
11.75	696	713.676	-0.67009
11.76	703	713.276	-0.38766
11.77	704	712.876	-0.33464
11.78	706	712.477	-0.24385
11.79	712	712.077	-0.003
11.8	718	711.678	0.23584
11.81	720	711.279	0.32493
11.82	728	710.879	0.63443
11.83	728	710.48	0.64922
11.84	716	710.081	0.22109
11.85	710	709.682	0.01181
11.86	712	709.284	0.10169
11.87	708	708.885	-0.03337
11.88	700	708.487	-0.32087
11.89	709	708.088	0.03414
11.9	716	707.69	0.31045
11.91	704	707.292	-0.12418
11.92	703	706.894	-0.14697
11.93	697	706.496	-0.3598
11.94	696	706.098	-0.38289
11.95	696	705.701	-0.36783
11.96	705	705.304	-0.01155
11.97	716	704.906	0.41447
11.98	720	704.509	0.57718
11.99	726	704.113	0.8122
12	723	703.716	0.71706
12.01	713	703.32	0.36242
12.02	709	702.923	0.22809
12.03	700	702.527	-0.09564
12.04	696	702.131	-0.23253
12.05	693	701.736	-0.33197
12.06	693	701.34	-0.31695
12.07	697	700.945	-0.14956
12.08	696	700.55	-0.1726
12.09	689	700.155	-0.42511
12.1	689	699.761	-0.41008
12.11	691	699.366	-0.3184
12.12	690	698.972	-0.3417
12.13	683	698.578	-0.59622
12.14	678	698.185	-0.77532
12.15	675	697.791	-0.87737
12.16	675	697.398	-0.86224
12.17	682	697.005	-0.57471
12.18	685	696.613	-0.44383
12.19	685	696.22	-0.42884
12.2	694	695.828	-0.06953
12.21	703	695.436	0.28514
12.22	711	695.045	0.59824
12.23	713	694.653	0.68695
12.24	710	694.262	0.59049
12.25	708	693.872	0.53084
12.26	705	693.481	0.43369
12.27	700	693.091	0.261
12.28	685	692.701	-0.29439
12.29	675	692.312	-0.66647
12.3	665	691.922	-1.04415
12.31	661	691.533	-1.18775
12.32	663	691.145	-1.09319
12.33	667	690.756	-0.91999
12.34	667	690.368	-0.90497
12.35	668	689.981	-0.8506
12.36	671	689.593	-0.71793
12.37	682	689.206	-0.27608
12.38	682	688.819	-0.26128
12.39	687	688.433	-0.05482
12.4	683	688.047	-0.19326
12.41	684	687.661	-0.14014
12.42	676	687.276	-0.43383
12.43	672	686.891	-0.57457
12.44	668	686.506	-0.71617
12.45	664	686.122	-0.85864
12.46	668	685.738	-0.68645
12.47	681	685.354	-0.167
12.48	685	684.971	0.000961366
12.49	688	684.588	0.12993
12.5	684	684.205	-0.00801
12.51	686	683.823	0.08295
12.52	682	683.442	-0.05535
12.53	682	683.06	-0.04075
12.54	684	682.679	0.05035
12.55	682	682.298	-0.01158
12.56	686	681.918	0.15569
12.57	691	681.538	0.35978
12.58	691	681.159	0.37422
12.59	684	680.78	0.12297
12.6	678	680.401	-0.09237
12.61	678	680.023	-0.07784
12.62	677	679.645	-0.10181
12.63	676	679.268	-0.12583
12.64	686	678.89	0.27129
12.65	683	678.514	0.1715
12.66	694	678.138	0.60197
12.67	692	677.762	0.5411
12.68	692	677.386	0.55537
12.69	694	677.011	0.64472
12.7	699	676.637	0.84569
12.71	699	676.263	0.85984
12.72	691	675.889	0.57469
12.73	684	675.516	0.32424
12.74	682	675.143	0.26241
12.75	684	674.771	0.35273
12.76	686	674.399	0.44278
12.77	683	674.027	0.34317
12.78	680	673.656	0.24311
12.79	685	673.286	0.44742
12.8	678	672.916	0.19511
12.81	675	672.546	0.0943
12.82	673	672.177	0.03158
12.83	665	671.808	-0.26416
12.84	664	671.44	-0.28887
12.85	671	671.072	-0.00293
12.86	668	670.704	-0.1048
12.87	665	670.338	-0.20714
12.88	661	669.971	-0.3491
12.89	658	669.605	-0.45258
12.9	655	669.24	-0.55655
12.91	666	668.875	-0.11155
12.92	670	668.51	0.0574
12.93	665	668.146	-0.12216
12.94	664	667.783	-0.14695
12.95	660	667.42	-0.28896
12.96	657	667.057	-0.39252
12.97	648	666.695	-0.73456
12.98	649	666.333	-0.68055
12.99	648	665.972	-0.70617
13	653	665.612	-0.49369
13.01	653	665.252	-0.47959
13.02	644	664.892	-0.82341
13.03	636	664.533	-1.13156
13.04	640	664.174	-0.95573
13.05	645	663.816	-0.74104
13.06	659	663.459	-0.17383
13.07	669	663.101	0.2279
13.08	679	662.745	0.62366
13.09	683	662.389	0.78851
13.1	684	662.033	0.83977
13.11	679	661.678	0.66459
13.12	667	661.324	0.21963
13.13	656	660.97	-0.19419
13.14	653	660.617	-0.29821
13.15	657	660.264	-0.12747
13.16	659	659.911	-0.03564
13.17	658	659.559	-0.06094
13.18	660	659.208	0.03068
13.19	661	658.857	0.0832
13.2	659	658.507	0.01906
13.21	660	658.157	0.07158
13.22	652	657.808	-0.22761
13.23	647	657.459	-0.41135
13.24	648	657.111	-0.35807
13.25	651	656.764	-0.22604
13.26	647	656.417	-0.37035
13.27	648	656.07	-0.31717
13.28	649	655.724	-0.2641
13.29	648	655.379	-0.29002
13.3	641	655.034	-0.55446
13.31	650	654.69	-0.18409
13.32	642	654.346	-0.4874
13.33	642	654.003	-0.47386
13.34	640	653.66	-0.54011
13.35	644	653.318	-0.36733
13.36	648	652.977	-0.19564
13.37	651	652.636	-0.06425
13.38	650	652.295	-0.09017
13.39	651	651.956	-0.03759
13.4	649	651.616	-0.10284
13.41	659	651.278	0.30068
13.42	652	650.94	0.04139
13.43	645	650.602	-0.22071
13.44	641	650.265	-0.36608
13.45	639	649.929	-0.43246
13.46	642	649.593	-0.2998
13.47	634	649.258	-0.60609
13.48	631	648.923	-0.71363
13.49	638	648.589	-0.41934
13.5	642	648.255	-0.247
13.51	650	647.922	0.08137
13.52	647	647.59	-0.02331
13.53	650	647.258	0.10742
13.54	654	646.927	0.27646
13.55	646	646.596	-0.02358
13.56	646	646.266	-0.01059
13.57	637	645.937	-0.3542
13.58	633	645.608	-0.50123
13.59	637	645.279	-0.32816
13.6	637	644.952	-0.31518
13.61	638	644.625	-0.26239
13.62	638	644.298	-0.24946
13.63	646	643.972	0.07967
13.64	649	643.647	0.21002
13.65	649	643.322	0.22277
13.66	650	642.998	0.27454
13.67	651	642.674	0.3262
13.68	642	642.351	-0.01397
13.69	638	642.029	-0.15961
13.7	630	641.707	-0.46653
13.71	627	641.386	-0.57462
13.72	624	641.065	-0.68326
13.73	620	640.745	-0.83326
13.74	618	640.426	-0.9022
13.75	619	640.107	-0.84847
13.76	625	639.789	-0.59166
13.77	631	639.471	-0.33733
13.78	629	639.154	-0.40498
13.79	635	638.838	-0.1524
13.8	644	638.522	0.21577
13.81	654	638.207	0.61747
13.82	652	637.892	0.55241
13.83	647	637.578	0.37031
13.84	648	637.265	0.42162
13.85	643	636.952	0.23841
13.86	645	636.64	0.32909
13.87	643	636.328	0.26301
13.88	636	636.017	-0.000781399
13.89	636	635.707	0.01153
13.9	634	635.397	-0.05558
13.91	633	635.088	-0.08309
13.92	626	634.78	-0.351
13.93	622	634.472	-0.50016
13.94	625	634.165	-0.36667
13.95	623	633.858	-0.4351
13.96	624	633.552	-0.38246
13.97	625	633.246	-0.32994
13.98	620	632.942	-0.51983
13.99	616	632.637	-0.67042
14	607	632.334	-1.02835
14.01	610	632.031	-0.89208
14.02	613	631.728	-0.75651
14.03	621	631.427	-0.41848
14.04	631	631.126	-0.00507
14.05	633	630.825	0.08638
14.06	637	630.525	0.25647
14.07	640	630.226	0.38629
14.08	631	629.927	0.04264
14.09	619	629.629	-0.42729
14.1	616	629.332	-0.53722
14.11	622	629.035	-0.28214
14.12	627	628.739	-0.0695
14.13	630	628.443	0.06196
14.14	637	628.148	0.35066
14.15	632	627.854	0.16486
14.16	629	627.56	0.05735
14.17	625	627.267	-0.09074
14.18	619	626.975	-0.32058
14.19	618	626.683	-0.34933
14.2	624	626.392	-0.09579
14.21	623	626.101	-0.12429
14.22	627	625.811	0.04743
14.23	628	625.522	0.09885
14.24	633	625.233	0.30867
14.25	636	624.945	0.43832
14.26	636	624.657	0.44972
14.27	630	624.37	0.22425
14.28	630	624.084	0.23565
14.29	627	623.799	0.12782
14.3	625	623.514	0.05942
14.31	620	623.229	-0.12972
14.32	623	622.945	0.00215
14.33	628	622.662	0.21297
14.34	629	622.38	0.26394
14.35	638	622.098	0.62954
14.36	633	621.817	0.44447
14.37	629	621.536	0.29759
14.38	624	621.256	0.10983
14.39	623	620.976	0.08105
14.4	621	620.698	0.01211
14.41	623	620.419	0.10336
14.42	623	620.142	0.11448
14.43	623	619.865	0.12558
14.44	615	619.589	-0.18505
14.45	614	619.313	-0.21443
14.46	613	619.038	-0.24389
14.47	619	618.764	0.00949
14.48	623	618.49	0.18069
14.49	632	618.217	0.54827
14.5	641	617.944	0.91065
14.51	642	617.672	0.96014
14.52	639	617.401	0.85445
14.53	629	617.13	0.47328
14.54	617	616.86	0.00564
14.55	615	616.59	-0.06413
14.56	612	616.322	-0.17469
14.57	606	616.053	-0.40839
14.58	605	615.786	-0.4385
14.59	611	615.519	-0.18281
14.6	611	615.252	-0.17203
14.61	607	614.987	-0.32416
14.62	604	614.722	-0.43624
14.63	598	614.457	-0.67297
14.64	591	614.193	-0.95403
14.65	595	613.93	-0.77603
14.66	597	613.667	-0.68213
14.67	603	613.405	-0.42371
14.68	611	613.144	-0.08671
14.69	617	612.883	0.16577
14.7	606	612.623	-0.26901
14.71	605	612.363	-0.29933
14.72	601	612.104	-0.45292
14.73	593	611.846	-0.77388
14.74	583	611.588	-1.18397
14.75	586	611.331	-1.04638
14.76	591	611.075	-0.82572
14.77	605	610.819	-0.23653
14.78	614	610.563	0.13873
14.79	621	610.309	0.42906
14.8	616	610.055	0.23958
14.81	625	609.801	0.60799
14.82	626	609.548	0.65758
14.83	617	609.296	0.31019
14.84	618	609.045	0.36028
14.85	619	608.794	0.41028
14.86	616	608.543	0.30049
14.87	611	608.293	0.10955
14.88	606	608.044	-0.08299
14.89	603	607.796	-0.19524
14.9	598	607.548	-0.39038
14.91	597	607.301	-0.42151
14.92	587	607.054	-0.82765
14.93	584	606.808	-0.94372
14.94	589	606.562	-0.72357
14.95	594	606.317	-0.50531
14.96	602	606.073	-0.16593
14.97	604	605.829	-0.07436
14.98	606	605.586	0.01689
14.99	608	605.344	0.1078
15	604	605.102	-0.04475
15.01	589	604.86	-0.65344
15.02	581	604.62	-0.97983
15.03	578	604.38	-1.09717
15.04	587	604.14	-0.70737
15.05	600	603.901	-0.15918
15.06	605	603.663	0.05444
15.07	612	603.425	0.3467
15.08	609	603.188	0.2356
15.09	605	602.952	0.08337
15.1	596	602.716	-0.27499
15.11	588	602.48	-0.59707
15.12	582	602.246	-0.83911
15.13	582	602.012	-0.82941
15.14	591	601.778	-0.44325
15.15	592	601.545	-0.3922
15.16	593	601.313	-0.34126
15.17	595	601.081	-0.24919
15.18	590	600.85	-0.44658
15.19	591	600.619	-0.39558
15.2	587	600.389	-0.55253
15.21	586	600.16	-0.58483
15.22	585	599.931	-0.61721
15.23	588	599.703	-0.4825
15.24	589	599.475	-0.43151
15.25	594	599.248	-0.21522
15.26	600	599.022	0.04005
15.27	597	598.796	-0.07338
15.28	596	598.571	-0.10517
15.29	601	598.346	0.10839
15.3	594	598.122	-0.16899
15.31	589	597.898	-0.36652
15.32	592	597.675	-0.23312
15.33	590	597.453	-0.3067
15.34	586	597.231	-0.46382
15.35	585	597.01	-0.49641
15.36	581	596.789	-0.65491
15.37	572	596.569	-1.02715
15.38	568	596.35	-1.18938
15.39	571	596.131	-1.05154
15.4	576	595.912	-0.82954
15.41	586	595.695	-0.40033
15.42	597	595.477	0.06246
15.43	604	595.261	0.35574
15.44	606	595.045	0.44518
15.45	605	594.829	0.41365
15.46	601	594.614	0.26063
15.47	584	594.4	-0.43019
15.48	577	594.186	-0.71531
15.49	578	593.973	-0.66422
15.5	581	593.76	-0.52922
15.51	583	593.548	-0.4367
15.52	589	593.337	-0.17852
15.53	592	593.126	-0.0461
15.54	592	592.915	-0.03745
15.55	595	592.706	0.09424
15.56	588	592.496	-0.18525
15.57	573	592.288	-0.80557
15.58	574	592.079	-0.75444
15.59	574	591.872	-0.74577
15.6	575	591.665	-0.69478
15.61	582	591.458	-0.39187
15.62	585	591.252	-0.25831
15.63	584	591.047	-0.29141
15.64	581	590.842	-0.40813
15.65	577	590.638	-0.56755
15.66	573	590.434	-0.72812
15.67	572	590.231	-0.76207
15.68	580	590.028	-0.4162
15.69	586	589.826	-0.15786
15.7	593	589.625	0.13881
15.71	600	589.424	0.43198
15.72	592	589.223	0.11433
15.73	581	589.023	-0.33265
15.74	578	588.824	-0.45
15.75	580	588.625	-0.35792
15.76	584	588.427	-0.18297
15.77	581	588.229	-0.2997
15.78	577	588.032	-0.45904
15.79	574	587.835	-0.57725
15.8	573	587.639	-0.61133
15.81	578	587.444	-0.39257
15.82	575	587.248	-0.51057
15.83	572	587.054	-0.62921
15.84	582	586.86	-0.20122
15.85	593	586.667	0.26031
15.86	591	586.474	0.18642
15.87	582	586.281	-0.17723
15.88	572	586.089	-0.58887
15.89	570	585.898	-0.66565
15.9	569	585.707	-0.70016
15.91	577	585.517	-0.35432
15.92	583	585.327	-0.09614
15.93	589	585.138	0.15938
15.94	589	584.949	0.16716
15.95	593	584.761	0.33858
15.96	589	584.573	0.18265
15.97	576	584.386	-0.34917
15.98	569	584.2	-0.63694
15.99	571	584.013	-0.54434
16	577	583.828	-0.28399
16.01	588	583.643	0.17995
16.02	598	583.458	0.59492
16.03	598	583.274	0.60245
16.04	595	583.091	0.4885
16.05	588	582.908	0.21027
16.06	576	582.725	-0.27994
16.07	564	582.543	-0.78053
16.08	563	582.362	-0.81571
16.09	564	582.181	-0.76526
16.1	567	582	-0.62966
16.11	573	581.82	-0.36818
16.12	589	581.641	0.30352
16.13	588	581.462	0.26992
16.14	590	581.283	0.35915
16.15	581	581.105	-0.00407
16.16	578	580.928	-0.12148
16.17	585	580.751	0.17598
16.18	578	580.574	-0.10678
16.19	577	580.398	-0.14117
16.2	574	580.223	-0.25943
16.21	575	580.048	-0.2102
16.22	581	579.873	0.04705
16.23	574	579.699	-0.23758
16.24	576	579.526	-0.1466
16.25	571	579.353	-0.34924
16.26	575	579.18	-0.17401
16.27	581	579.008	0.08295
16.28	572	578.836	-0.28553
16.29	578	578.665	-0.02736
16.3	580	578.495	0.06282
16.31	574	578.325	-0.18019
16.32	574	578.155	-0.17311
16.33	575	577.986	-0.1242
16.34	583	577.817	0.21497
16.35	589	577.649	0.46803
16.36	590	577.481	0.51571
16.37	589	577.314	0.48184
16.38	579	577.147	0.07733
16.39	576	576.981	-0.04054
16.4	575	576.815	-0.07536
16.41	569	576.65	-0.32035
16.42	572	576.485	-0.18718
16.43	571	576.32	-0.22231
16.44	578	576.156	0.07702
16.45	583	575.993	0.29054
16.46	576	575.83	0.00743
16.47	570	575.667	-0.23704
16.48	556	575.505	-0.82686
16.49	550	575.344	-1.0803
16.5	544	575.183	-1.33658
16.51	545	575.022	-1.28563
16.52	548	574.862	-1.14711
16.53	553	574.702	-0.9225
16.54	562	574.542	-0.52871
16.55	568	574.384	-0.26749
16.56	571	574.225	-0.13461
16.57	571	574.067	-0.128
16.58	564	573.91	-0.41691
16.59	560	573.753	-0.58079
16.6	558	573.596	-0.65987
16.61	557	573.44	-0.69622
16.62	556	573.284	-0.73265
16.63	556	573.129	-0.72606
16.64	557	572.974	-0.67648
16.65	559	572.82	-0.58415
16.66	569	572.666	-0.15332
16.67	566	572.513	-0.27337
16.68	560	572.36	-0.52191
16.69	561	572.207	-0.47278
16.7	563	572.055	-0.38124
16.71	559	571.903	-0.54537
16.72	563	571.752	-0.36847
16.73	564	571.601	-0.31968
16.74	560	571.451	-0.4835
16.75	557	571.301	-0.60556
16.76	558	571.152	-0.55635
16.77	547	571.002	-1.02587
16.78	544	570.854	-1.15095
16.79	551	570.706	-0.83909
16.8	559	570.558	-0.48845
16.81	565	570.411	-0.22723
16.82	575	570.264	0.19791
16.83	577	570.117	0.28693
16.84	576	569.971	0.2516
16.85	571	569.826	0.04955
16.86	569	569.68	-0.02812
16.87	564	569.536	-0.23269
16.88	563	569.391	-0.26895
16.89	566	569.247	-0.13609
16.9	565	569.104	-0.17224
16.91	562	568.961	-0.29322
16.92	560	568.818	-0.37223
16.93	558	568.676	-0.45154
16.94	556	568.534	-0.53115
16.95	553	568.393	-0.65415
16.96	556	568.252	-0.51918
16.97	559	568.112	-0.38495
16.98	559	567.971	-0.37902
16.99	562	567.832	-0.24557
17	563	567.692	-0.19734
17.01	566	567.554	-0.06487
17.02	562	567.415	-0.22799
17.03	565	567.277	-0.09537
17.04	563	567.14	-0.17403
17.05	560	567.002	-0.29547
17.06	557	566.866	-0.41758
17.07	553	566.729	-0.58338
17.08	554	566.593	-0.53459
17.09	562	566.458	-0.18759
17.1	564	566.322	-0.09735
17.11	564	566.188	-0.09168
17.12	564	566.053	-0.08602
17.13	564	565.92	-0.08038
17.14	563	565.786	-0.11697
17.15	563	565.653	-0.11136
17.16	563	565.52	-0.10577
17.17	563	565.388	-0.10019
17.18	563	565.256	-0.09463
17.19	563	565.125	-0.08909
17.2	562	564.994	-0.12582
17.21	562	564.863	-0.12031
17.22	562	564.733	-0.11481
17.23	562	564.603	-0.10933
17.24	562	564.473	-0.10387
17.25	561	564.344	-0.14074
17.26	561	564.216	-0.13531
17.27	561	564.088	-0.12989
17.28	561	563.96	-0.12449
17.29	561	563.832	-0.11911
17.3	560	563.705	-0.15611
17.31	560	563.579	-0.15076
17.32	560	563.453	-0.14543
17.33	560	563.327	-0.14011
17.34	560	563.201	-0.13481
17.35	560	563.076	-0.12953
17.36	559	562.952	-0.16667
17.37	559	562.828	-0.16142
17.38	559	562.704	-0.15618
17.39	559	562.581	-0.15097
17.4	559	562.458	-0.14576
17.41	558	562.335	-0.18304
17.42	558	562.213	-0.17787
17.43	558	562.091	-0.17272
17.44	558	561.97	-0.16758
17.45	558	561.849	-0.16246
17.46	558	561.729	-0.15736
17.47	557	561.609	-0.19479
17.48	557	561.489	-0.18972
17.49	557	561.37	-0.18467
17.5	557	561.251	-0.17963
17.51	557	561.133	-0.17461
17.52	557	561.015	-0.16962
17.53	557	560.897	-0.16463
17.54	557	560.78	-0.15967
17.55	557	560.663	-0.15473
17.56	557	560.547	-0.1498
17.57	557	560.431	-0.14489
17.58	557	560.316	-0.14
17.59	557	560.201	-0.13513
17.6	557	560.086	-0.13027
17.61	557	559.972	-0.12544
17.62	557	559.858	-0.12062
17.63	557	559.745	-0.11582
17.64	557	559.632	-0.11104
17.65	557	559.52	-0.10628
17.66	557	559.408	-0.10154
17.67	557	559.297	-0.09681
17.68	557	559.186	-0.09211
17.69	557	559.075	-0.08742
17.7	557	558.965	-0.08276
17.71	557	558.855	-0.07811
17.72	557	558.746	-0.07349
17.73	557	558.638	-0.06888
17.74	557	558.529	-0.0643
17.75	557	558.422	-0.05973
17.76	557	558.314	-0.05519
17.77	557	558.208	-0.05067
17.78	557	558.101	-0.04616
17.79	557	557.996	-0.04168
17.8	557	557.89	-0.03722
17.81	557	557.786	-0.03278
17.82	557	557.681	-0.02837
17.83	557	557.578	-0.02397
17.84	557	557.475	-0.0196
17.85	557	557.372	-0.01525
17.86	557	557.27	-0.01092
17.87	557	557.168	-0.00662
17.88	557	557.067	-0.00234
17.89	557	556.967	0.00192
17.9	557	556.867	0.00615
17.91	557	556.768	0.01036
17.92	557	556.669	0.01454
17.93	557	556.571	0.0187
17.94	557	556.473	0.02283
17.95	557	556.376	0.02693
17.96	557	556.28	0.03101
17.97	557	556.185	0.03506
17.98	557	556.09	0.03908
17.99	557	555.995	0.04308
18	557	555.902	0.04704
18.01	557	555.809	0.05098
18.02	557	555.717	0.05489
18.03	557	555.625	0.05876
18.04	557	555.534	0.06261
18.05	557	555.444	0.06642
18.06	557	555.355	0.0702
18.07	557	555.267	0.07395
18.08	557	555.179	0.07766
18.09	557	555.092	0.08134
18.1	557	555.006	0.08498
18.11	557	554.921	0.08859
18.12	557	554.837	0.09215
18.13	557	554.754	0.09568
18.14	557	554.671	0.09917
18.15	557	554.59	0.10262
18.16	557	554.509	0.10602
18.17	557	554.43	0.10939
18.18	557	554.352	0.1127
18.19	557	554.274	0.11597
18.2	557	554.198	0.1192
18.21	557	554.123	0.12237
18.22	557	554.05	0.1255
18.23	557	553.977	0.12857
18.24	557	553.906	0.13159
18.25	557	553.836	0.13455
18.26	557	553.767	0.13745
18.27	557	553.7	0.14029
18.28	557	553.634	0.14308
18.29	557	553.57	0.14579
18.3	557	553.508	0.14844
18.31	557	553.447	0.15102
18.32	557	553.387	0.15353
18.33	557	553.33	0.15596
18.34	557	553.274	0.15832
18.35	557	553.22	0.16059
18.36	557	553.169	0.16278
18.37	557	553.119	0.16488
18.38	557	553.072	0.16689
18.39	557	553.026	0.1688
18.4	557	552.984	0.17061
18.41	544	552.943	-0.38301
18.42	554	552.906	0.04692
18.43	555	552.871	0.0908
18.44	562	552.838	0.38686
18.45	556	552.809	0.13571
18.46	549	552.783	-0.16107
18.47	544	552.761	-0.37522
18.48	543	552.741	-0.41767
18.49	541	552.726	-0.50377
18.5	540	552.714	-0.54678
18.51	546	552.707	-0.28667
18.52	543	552.704	-0.41608
18.53	541	552.705	-0.5029
18.54	542	552.711	-0.45976
18.55	537	552.722	-0.67816
18.56	545	552.739	-0.33121
18.57	546	552.762	-0.28909
18.58	553	552.79	0.00919
18.59	554	552.825	0.05017
18.6	556	552.867	0.1331
18.61	558	552.916	0.21543
18.62	554	552.974	0.04382
18.63	548	553.039	-0.21507
18.64	546	553.113	-0.30426
18.65	551	553.197	-0.09347
18.66	558	553.292	0.19944
18.67	552	553.397	-0.05936
18.68	561	553.514	0.31613
18.69	557	553.644	0.14225
18.7	560	553.787	0.26254
18.71	560	553.946	0.25581
18.72	554	554.12	-0.00517
18.73	552	554.313	-0.09852
18.74	551	554.524	-0.15026
18.75	553	554.756	-0.07486
18.76	556	555.011	0.04169
18.77	559	555.293	0.15652
18.78	565	555.602	0.39501
18.79	566	555.945	0.42224
18.8	567	556.324	0.44786
18.81	565	556.745	0.34671
18.82	562	557.215	0.20115
18.83	553	557.742	-0.20247
18.84	545	558.336	-0.57224
18.85	535	559.01	-1.03921
18.86	526	559.78	-1.47422
18.87	529	560.663	-1.37823
18.88	526	561.682	-1.55769
18.89	531	562.865	-1.38503
18.9	535	564.243	-1.2669
18.91	543	565.854	-0.98385
18.92	553	567.742	-0.6305
18.93	556	569.955	-0.59606
18.94	562	572.547	-0.44987
18.95	556	575.579	-0.83618
18.96	554	579.113	-1.07379
18.97	554	583.215	-1.24921
18.98	547	587.953	-1.7603
18.99	544	593.391	-2.1283
19	539	599.589	-2.62202
19.01	540	606.601	-2.87989
19.02	540	614.466	-3.22004
19.03	551	623.209	-3.09333
19.04	563	632.835	-2.96186
19.05	564	643.322	-3.36043
19.06	563	654.619	-3.88328
19.07	578	666.636	-3.70992
19.08	584	679.239	-3.96526
19.09	591	692.243	-4.18957
19.1	597	705.405	-4.46202
19.11	604	718.418	-4.68064
19.12	610	730.913	-4.91983
19.13	616	742.472	-5.1184
19.14	623	752.652	-5.21482
19.15	629	761.017	-5.2814
19.16	636	767.188	-5.216
19.17	687	770.878	-3.21005
19.18	693	771.926	-3.00415
19.19	699	770.3	-2.69896
19.2	704	766.098	-2.33887
19.21	713	759.528	-1.73757
19.22	579	750.886	-7.13461
19.23	585	740.536	-6.41924
19.24	592	728.88	-5.61232
19.25	594	716.327	-5.00427
19.26	589	703.268	-4.69251
19.27	586	690.056	-4.2822
19.28	578	676.987	-4.10092
19.29	575	664.304	-3.70815
19.3	569	652.192	-3.47206
19.31	562	640.787	-3.30863
19.32	559	630.179	-2.99669
19.33	565	620.421	-2.31888
19.34	564	611.537	-1.99003
19.35	560	603.521	-1.82854
19.36	549	596.35	-2.01128
19.37	535	589.983	-2.36853
19.38	537	584.37	-2.03658
19.39	535	579.451	-1.91509
19.4	534	575.162	-1.77538
19.41	531	571.437	-1.74966
19.42	530	568.211	-1.65529
19.43	525	565.422	-1.76023
19.44	529	563.011	-1.47534
19.45	537	560.925	-1.02949
19.46	538	559.116	-0.90776
19.47	539	557.54	-0.79626
19.48	538	556.16	-0.78088
19.49	535	554.945	-0.86045
19.5	534	553.868	-0.85807
19.51	534	552.905	-0.81655
19.52	539	552.038	-0.56018
19.53	541	551.253	-0.43946
19.54	551	550.535	0.02106
19.55	565	549.874	0.63749
19.56	564	549.264	0.62162
19.57	556	548.695	0.31084
19.58	547	548.164	-0.04876
19.59	541	547.666	-0.28559
19.6	534	547.196	-0.57009
19.61	538	546.753	-0.37641
19.62	544	546.332	-0.09907
19.63	550	545.933	0.17432
19.64	553	545.552	0.31758
19.65	554	545.189	0.37518
19.66	550	544.842	0.22075
19.67	544	544.51	-0.02106
19.68	535	544.192	-0.39659
19.69	525	543.886	-0.82345
19.7	519	543.592	-1.07867
19.71	522	543.309	-0.93188
19.72	522	543.036	-0.91995
19.73	524	542.773	-0.81932
19.74	532	542.518	-0.45526
19.75	535	542.271	-0.31363
19.76	543	542.033	0.04224
19.77	546	541.801	0.18041
19.78	540	541.577	-0.06712
19.79	538	541.358	-0.14406
19.8	540	541.146	-0.04859
19.81	545	540.939	0.17466
19.82	548	540.737	0.31094
19.83	543	540.541	0.10623
19.84	545	540.349	0.19993
19.85	540	540.161	-0.00625
19.86	541	539.978	0.04463
19.87	543	539.798	0.13807
19.88	537	539.623	-0.1125
19.89	540	539.45	0.02432
19.9	543	539.282	0.16024
19.91	548	539.116	0.38018
19.92	553	538.953	0.59799
19.93	547	538.793	0.35156
19.94	547	538.636	0.35828
19.95	546	538.481	0.32243
19.96	552	538.329	0.58252
19.97	553	538.179	0.63089
19.98	543	538.031	0.21388
19.99	543	537.886	0.22012
20	543	537.742	0.22629
20.01	547	537.6	0.40255
20.02	543	537.46	0.23837
20.03	543	537.322	0.24431
20.04	545	537.185	0.33538
20.05	546	537.05	0.38364
20.06	555	536.917	0.76822
20.07	555	536.785	0.77382
20.08	544	536.654	0.31559
20.09	546	536.525	0.40614
20.1	557	536.396	0.87362
20.11	564	536.269	1.16828
20.12	569	536.144	1.37802
20.13	575	536.019	1.62623
20.14	569	535.895	1.38844
20.15	568	535.773	1.35285
20.16	568	535.651	1.35795
20.17	561	535.53	1.07596
20.18	555	535.41	0.83216
20.19	551	535.291	0.66984
20.2	551	535.173	0.67487
20.21	554	535.055	0.80549
20.22	558	534.939	0.97687
20.23	554	534.823	0.81537
20.24	551	534.708	0.69469
20.25	551	534.593	0.69958
20.26	546	534.479	0.49367
20.27	541	534.366	0.28585
20.28	539	534.253	0.20509
20.29	533	534.141	-0.04879
20.3	533	534.029	-0.04396
20.31	537	533.918	0.13362
20.32	535	533.807	0.05218
20.33	532	533.697	-0.07297
20.34	541	533.588	0.3193
20.35	543	533.478	0.40922
20.36	542	533.37	0.37132
20.37	553	533.261	0.83998
20.38	568	533.153	1.46273
20.39	585	533.046	2.14863
20.4	593	532.939	2.46701
20.41	588	532.832	2.27568
20.42	582	532.725	2.04309
20.43	576	532.619	1.80812
20.44	572	532.513	1.65161
20.45	579	532.408	1.93689
20.46	551	532.302	0.79714
20.47	565	532.197	1.3806
20.48	542	532.093	0.42615
20.49	566	531.988	1.4302
20.5	563	531.884	1.31196
20.51	543	531.78	0.48208
20.52	545	531.677	0.57131
20.53	537	531.573	0.23479
20.54	548	531.47	0.70673
20.55	538	531.367	0.28658
20.56	543	531.264	0.50424
20.57	572	531.161	1.70813
20.58	565	531.059	1.4285
20.59	568	530.956	1.55489
20.6	565	530.854	1.4371
20.61	565	530.752	1.44139
20.62	521	530.65	-0.42219
20.63	536	530.549	0.23605
20.64	521	530.447	-0.41329
20.65	530	530.346	-0.01443
20.66	535	530.244	0.20619
20.67	557	530.143	1.13853
20.68	524	530.042	-0.26336
20.69	536	529.941	0.26228
20.7	539	529.84	0.39511
20.71	539	529.74	0.39945
20.72	543	529.639	0.57395
20.73	550	529.539	0.87305
20.74	554	529.438	1.04411
20.75	554	529.338	1.04837
20.76	553	529.237	1.01106
20.77	558	529.137	1.22243
20.78	553	529.037	1.01958
20.79	556	528.937	1.1483
20.8	555	528.837	1.11113
20.81	543	528.737	0.61266
20.82	541	528.637	0.5321
20.83	541	528.537	0.5364
20.84	530	528.437	0.06846
20.85	530	528.337	0.0728
20.86	532	528.238	0.16369
20.87	539	528.138	0.46843
20.88	538	528.038	0.43005
20.89	545	527.938	0.7314
20.9	544	527.839	0.69347
20.91	541	527.739	0.57069
20.92	545	527.639	0.7442
20.93	551	527.54	0.99999
20.94	552	527.44	1.04588
20.95	556	527.341	1.21598
20.96	554	527.241	1.13743
20.97	551	527.141	1.01696
20.98	548	527.042	0.89584
20.99	550	526.942	0.98373
21	558	526.843	1.31954
21.01	562	526.743	1.48776
21.02	563	526.644	1.53278
21.03	567	526.544	1.69953
21.04	570	526.444	1.82488
21.05	568	526.345	1.74835
21.06	559	526.245	1.38593
21.07	560	526.145	1.43116
21.08	558	526.046	1.35328
21.09	556	525.946	1.27512
21.1	561	525.846	1.48473
21.11	561	525.746	1.48895
21.12	557	525.646	1.32903
21.13	550	525.547	1.04323
21.14	544	525.447	0.79601
21.15	539	525.347	0.58863
21.16	535	525.247	0.42221
21.17	537	525.147	0.51204
21.18	538	525.047	0.55899
21.19	536	524.946	0.47797
21.2	532	524.846	0.31069
21.21	534	524.746	0.40099
21.22	535	524.646	0.44818
21.23	535	524.546	0.45251
21.24	531	524.445	0.28499
21.25	530	524.345	0.24618
21.26	533	524.244	0.37978
21.27	536	524.144	0.51264
21.28	538	524.043	0.60224
21.29	537	523.942	0.56399
21.3	537	523.842	0.56834
21.31	536	523.741	0.53003
21.32	538	523.64	0.61961
21.33	534	523.539	0.4532
21.34	536	523.438	0.5431
21.35	537	523.337	0.59011
21.36	541	523.236	0.76424
21.37	544	523.135	0.89509
21.38	541	523.034	0.77294
21.39	548	522.932	1.07135
21.4	552	522.831	1.24202
21.41	548	522.729	1.08001
21.42	548	522.628	1.08435
21.43	548	522.526	1.08869
21.44	550	522.424	1.17633
21.45	551	522.322	1.2222
21.46	553	522.221	1.30937
21.47	562	522.119	1.68278
21.48	561	522.016	1.64637
21.49	558	521.914	1.52812
21.5	550	521.812	1.20243
21.51	540	521.71	0.78758
21.52	545	521.607	1.00252
21.53	544	521.505	0.96496
21.54	544	521.402	0.96936
21.55	553	521.299	1.34853
21.56	560	521.196	1.64026
21.57	570	521.093	2.04897
21.58	574	520.99	2.21308
21.59	566	520.887	1.89673
21.6	559	520.783	1.61686
21.61	549	520.68	1.20914
21.62	552	520.577	1.33794
21.63	547	520.473	1.13468
21.64	551	520.37	1.30537
21.65	545	520.265	1.05999
21.66	544	520.161	1.02254
21.67	539	520.057	0.81638
21.68	535	519.953	0.65099
21.69	526	519.849	0.26866
21.7	525	519.745	0.22982
21.71	521	519.641	0.06002
21.72	525	519.536	0.23893
21.73	533	519.432	0.58817
21.74	539	519.327	0.84784
21.75	535	519.222	0.6826
21.76	539	519.117	0.85687
21.77	540	519.012	0.90363
21.78	540	518.907	0.90815
21.79	538	518.802	0.82814
21.8	538	518.696	0.83269
21.81	536	518.591	0.75241
21.82	537	518.485	0.79941
21.83	547	518.38	1.22416
21.84	542	518.274	1.01957
21.85	535	518.168	0.72816
21.86	538	518.062	0.86004
21.87	539	517.956	0.90689
21.88	537	517.849	0.82686
21.89	534	517.743	0.70396
21.9	535	517.636	0.75114
21.91	530	517.54	0.54165
21.92	535	517.434	0.7599
21.93	541	517.327	1.01823
21.94	538	517.22	0.89634
21.95	538	517.112	0.90096
21.96	537	517.005	0.86327
21.97	520	516.898	0.13648
21.98	517	516.79	0.00967
21.99	516	516.682	-0.02961
22	518	516.581	0.06276
22.01	514	516.473	-0.10867
22.02	523	516.365	0.29054
22.03	533	516.257	0.72563
22.04	539	516.149	0.98468
22.05	543	516.04	1.15736
22.06	544	515.932	1.20383
22.07	535	515.823	0.82951
22.08	535	515.714	0.83421
22.09	528	515.605	0.53983
22.1	521	515.496	0.24155
22.11	518	515.387	0.11524
22.12	516	515.277	0.03223
22.13	520	515.168	0.21232
22.14	522	515.058	0.30425
22.15	530	514.948	0.65421
22.16	541	514.838	1.12518
22.17	541	514.728	1.12991
22.18	542	514.618	1.17656
22.19	536	514.507	0.92873
22.2	530	514.397	0.67815
22.21	531	514.286	0.72571
22.22	527	514.175	0.55904
22.23	528	514.064	0.60686
22.24	532	513.953	0.78281
22.25	534	513.842	0.87271
22.26	540	513.731	1.13084
22.27	540	513.619	1.13563
22.28	541	513.507	1.18238
22.29	540	513.395	1.14525
22.3	537	513.283	1.02382
22.31	539	513.171	1.11289
22.32	540	513.059	1.15972
22.33	540	512.947	1.16456
22.34	538	512.834	1.08535
22.35	538	512.721	1.0902
22.36	542	512.608	1.26283
22.37	550	512.495	1.59956
22.38	552	512.382	1.6866
22.39	551	512.269	1.65035
22.4	546	512.155	1.44876
22.41	543	512.042	1.32889
22.42	533	511.928	0.91308
22.43	521	511.814	0.40279
22.44	518	511.7	0.27716
22.45	519	511.586	0.3258
22.46	522	511.471	0.46117
22.47	537	511.357	1.10692
22.48	540	511.242	1.23788
22.49	538	511.127	1.1589
22.5	543	511.012	1.37306
22.51	542	510.897	1.33631
22.52	539	510.782	1.21577
22.53	538	510.666	1.17877
22.54	544	510.551	1.43445
22.55	541	510.435	1.31442
22.56	545	510.319	1.48589
22.57	549	510.203	1.65614
22.58	542	510.087	1.37111
22.59	539	509.97	1.25072
22.6	543	509.854	1.42276
22.61	542	509.737	1.38613
22.62	543	509.62	1.43278
22.63	539	509.503	1.27084
22.64	536	509.386	1.14987
22.65	535	509.269	1.11278
22.66	538	509.151	1.24408
22.67	535	509.033	1.12295
22.68	534	508.915	1.08582
22.69	534	508.797	1.09093
22.7	539	508.679	1.30631
22.71	541	508.561	1.39496
22.72	543	508.442	1.4833
22.73	545	508.324	1.57133
22.74	548	508.205	1.70025
22.75	549	508.086	1.74646
22.76	542	507.967	1.46214
22.77	530	507.848	0.96253
22.78	525	507.728	0.7541
22.79	521	507.608	0.58699
22.8	522	507.489	0.63543
22.81	526	507.369	0.81265
22.82	533	507.249	1.1157
22.83	539	507.128	1.37309
22.84	539	507.008	1.37828
22.85	537	506.887	1.29974
22.86	538	506.766	1.34685
22.87	535	506.645	1.22615
22.88	533	506.524	1.14706
22.89	534	506.403	1.19451
22.9	534	506.282	1.19976
22.91	532	506.16	1.12058
22.92	529	506.038	0.99861
22.93	531	505.917	1.08879
22.94	534	505.794	1.22083
22.95	539	505.672	1.43579
22.96	547	505.55	1.77254
22.97	549	505.427	1.8599
22.98	550	505.304	1.90608
22.99	548	505.181	1.82937
23	554	505.058	2.07959
23.01	547	504.935	1.79882
23.02	548	504.812	1.84516
23.03	548	504.688	1.85044
23.04	547	504.564	1.81467
23.05	541	504.44	1.57207
23.06	541	504.316	1.57741
23.07	535	504.192	1.3322
23.08	529	504.067	1.08427
23.09	528	503.942	1.0472
23.1	525	503.818	0.92471
23.11	524	503.693	0.88736
23.12	523	503.567	0.84996
23.13	521	503.442	0.76945
23.14	526	503.317	0.98927
23.15	529	503.191	1.12236
23.16	532	503.065	1.25471
23.17	530	502.939	1.17568
23.18	533	502.813	1.30777
23.19	532	502.686	1.27112
23.2	533	502.56	1.31873
23.21	535	502.433	1.4082
23.22	534	502.306	1.37174
23.23	538	502.179	1.54456
23.24	538	502.052	1.55004
23.25	531	501.924	1.26198
23.26	525	501.797	1.01288
23.27	525	501.669	1.01845
23.28	524	501.541	0.98132
23.29	527	501.413	1.11479
23.3	532	501.285	1.33188
23.31	520	501.156	0.82655
23.32	523	501.028	0.96098
23.33	522	500.899	0.92377
23.34	517	500.77	0.714
23.35	509	500.641	0.37072
23.36	513	500.511	0.55158
23.37	513	500.382	0.5573
23.38	511	500.252	0.47565
23.39	516	500.122	0.69917
23.4	512	499.992	0.53086
23.41	507	499.862	0.3172
23.42	505	499.731	0.23463
23.43	507	499.601	0.32878
23.44	507	499.47	0.33459
23.45	506	499.339	0.29628
23.46	507	499.208	0.34622
23.47	508	499.077	0.39607
23.48	512	498.945	0.5771
23.49	511	498.814	0.53925
23.5	515	498.682	0.71922
23.51	516	498.55	0.76835
23.52	515	498.418	0.73085
23.53	520	498.285	0.9524
23.54	518	498.153	0.87218
23.55	515	498.02	0.74837
23.56	512	497.887	0.62384
23.57	513	497.754	0.67326
23.58	510	497.621	0.54829
23.59	504	497.488	0.29022
23.6	511	497.354	0.60379
23.61	511	497.22	0.60971
23.62	522	497.087	1.09057
23.63	521	496.952	1.05368
23.64	522	496.818	1.10231
23.65	518	496.684	0.93671
23.66	518	496.549	0.94263
23.67	518	496.414	0.94855
23.68	519	496.279	0.99745
23.69	518	496.144	0.96041
23.7	522	496.009	1.13772
23.71	518	495.873	0.97231
23.72	517	495.738	0.93523
23.73	510	495.602	0.63768
23.74	508	495.466	0.55623
23.75	506	495.33	0.47447
23.76	514	495.193	0.82965
23.77	526	495.057	1.34931
23.78	532	494.92	1.60773
23.79	533	494.783	1.65547
23.8	524	494.646	1.28245
23.81	516	494.508	0.94621
23.82	506	494.371	0.51707
23.83	498	494.233	0.16888
23.84	497	494.096	0.13038
23.85	497	493.958	0.13656
23.86	499	493.819	0.23201
23.87	510	493.681	0.7227
23.88	516	493.543	0.98872
23.89	516	493.404	0.99482
23.9	515	493.265	0.95784
23.91	517	493.126	1.05006
23.92	519	492.987	1.14194
23.93	520	492.847	1.1908
23.94	517	492.708	1.06845
23.95	518	492.568	1.11749
23.96	513	492.428	0.90835
23.97	505	492.288	0.56575
23.98	504	492.148	0.52802
23.99	500	492.007	0.35752
24	503	491.867	0.49648
24.01	505	491.726	0.59076
24.02	510	491.585	0.8155
24.03	508	491.444	0.73463
24.04	507	491.302	0.69722
24.05	515	491.161	1.05054
24.06	509	491.019	0.79705
24.07	504	490.877	0.58459
24.08	502	490.735	0.50283
24.09	501	490.593	0.46501
24.1	507	490.45	0.73504
24.11	506	490.308	0.69765
24.12	507	490.165	0.74771
24.13	504	490.022	0.62267
24.14	503	489.879	0.58508
24.15	497	489.736	0.32588
24.16	494	489.592	0.19835
24.17	494	489.449	0.20481
24.18	492	489.305	0.12154
24.19	497	489.161	0.35167
24.2	504	489.017	0.66744
24.21	502	488.872	0.58594
24.22	504	488.728	0.6803
24.23	508	488.583	0.86151
24.24	507	488.438	0.82438
24.25	497	488.293	0.39057
24.26	497	488.148	0.39708
24.27	493	488.003	0.22509
24.28	494	487.857	0.2764
24.29	492	487.711	0.19336
24.3	489	487.565	0.06488
24.31	486	487.419	-0.06437
24.32	488	487.273	0.03291
24.33	492	487.127	0.21971
24.34	497	486.98	0.44946
24.35	496	486.833	0.4116
24.36	496	486.686	0.4182
24.37	494	486.539	0.33568
24.38	496	486.392	0.43141
24.39	496	486.244	0.43803
24.4	501	486.097	0.66582
24.41	502	485.949	0.71639
24.42	497	485.801	0.50234
24.43	498	485.653	0.55328
24.44	491	485.504	0.248
24.45	483	485.356	-0.10721
24.46	478	485.207	-0.32967
24.47	475	485.058	-0.46153
24.48	477	484.909	-0.36217
24.49	486	484.76	0.05622
24.5	496	484.611	0.51137
24.51	500	484.461	0.69489
24.52	503	484.311	0.83325
24.53	517	484.161	1.4442
24.54	506	484.016	0.97726
24.55	502	483.866	0.80932
24.56	499	483.716	0.68419
24.57	494	483.565	0.46945
24.58	485	483.414	0.07196
24.59	485	483.263	0.07881
24.6	484	483.112	0.0403
24.61	484	482.961	0.04718
24.62	487	482.81	0.18984
24.63	495	482.661	0.55455
24.64	494	482.509	0.51694
24.65	494	482.357	0.52377
24.66	501	482.205	0.83963
24.67	503	482.053	0.93393
24.68	507	481.9	1.11465
24.69	509	481.748	1.20787
24.7	511	481.595	1.30073
24.71	514	481.442	1.436
24.72	511	481.289	1.31427
24.73	509	481.136	1.23499
24.74	513	480.982	1.41354
24.75	501	480.829	0.90111
24.76	498	480.675	0.77628
24.77	496	480.521	0.69495
24.78	499	480.367	0.83405
24.79	496	480.213	0.70879
24.8	502	480.058	0.97923
24.81	504	479.904	1.07326
24.82	500	479.749	0.90558
24.83	496	479.594	0.73657
24.84	496	479.439	0.74353
24.85	487	479.283	0.34958
24.86	485	479.128	0.26654
24.87	482	478.972	0.13781
24.88	495	478.817	0.72729
24.89	498	478.661	0.86652
24.9	504	478.504	1.13556
24.91	498	478.348	0.88051
24.92	496	478.192	0.79951
24.93	495	478.035	0.7624
24.94	494	477.878	0.72523
24.95	492	477.721	0.64361
24.96	497	477.564	0.87169
24.97	499	477.407	0.96651
24.98	505	477.25	1.23475
[truncated: 6,502 more rows]
