# Supplementary material for: Large-scale conformal synthesis of one-dimensional MAX phases
Source: Nat Commun. 2024 Oct 28;15:9275. doi: 10.1038/s41467-024-53137-0 (PMC11519885; doi:10.1038/s41467-024-53137-0)
Supplement: Supplementary file 3 — Source data [file 41467_2024_53137_MOESM3_ESM.zip › Source data/Fig.3d.xlsx]

## Sheet: Sheet1
2 theta	observed	calculaated	difference			brag postion
5	151	148.598	0.17918			10.0631
5.01	151	149.71	0.0897			20.1361
5.02	151	150.833	-0.000655691			30.3682
5.03	152	151.966	-0.01045			33.8169
5.04	153	153.109	-0.02101			34.2063
5.05	154	154.262	-0.0323			35.3516
5.06	155	155.424	-0.04431			37.192
5.07	156	156.595	-0.057			39.6447
5.08	157	157.775	-0.07035			40.8541
5.09	157	158.964	-0.16442			42.6233
5.1	158	160.162	-0.17882			46.0494
5.11	158	161.368	-0.27398			49.8595
5.12	158	162.582	-0.36981			51.7099
5.13	158	163.803	-0.46629			54.0056
5.14	158	165.033	-0.56341			58.4551
5.15	158	166.27	-0.66115			60.4308
5.16	159	167.514	-0.67778			61.4261
5.17	159	168.766	-0.77639			63.0891
5.18	160	170.024	-0.79377			63.1892
5.19	162	171.289	-0.73052			64.3581
5.2	163	172.56	-0.74897			68.2013
5.21	165	173.838	-0.68764			69.0934
5.22	167	175.121	-0.62757			71.0387
5.23	170	176.411	-0.49034			71.2684
5.24	172	177.706	-0.43329			71.9557
5.25	174	179.007	-0.37734			73.0953
5.26	176	180.313	-0.32247			73.4965
5.27	178	181.625	-0.26863			74.6792
5.28	180	182.941	-0.21579			75.2098
5.29	183	184.262	-0.08954			75.4867
5.3	185	185.588	-0.03914			76.6984
5.31	188	186.918	0.08329			79.0922
5.32	191	188.253	0.20345			79.1436
5.33	194	189.591	0.32145			82.0079
5.34	196	190.934	0.36705			83.4516
5.35	198	192.28	0.41191			85.0195
5.36	199	193.63	0.38631			85.2883
5.37	200	194.984	0.36059			88.4131
5.38	202	196.34	0.40429			88.9876
5.39	203	197.7	0.37824
5.4	204	199.063	0.3521
5.41	205	200.429	0.32589
5.42	206	201.797	0.2996
5.43	207	203.168	0.27326
5.44	208	204.541	0.24687
5.45	209	205.917	0.22045
5.46	210	207.295	0.19399
5.47	211	208.674	0.16752
5.48	211	210.055	0.07253
5.49	212	211.438	0.04615
5.5	213	212.823	0.01978
5.51	214	214.209	-0.00657
5.52	215	215.596	-0.03289
5.53	215	216.985	-0.12751
5.54	216	218.374	-0.15365
5.55	216	219.764	-0.2482
5.56	216	221.155	-0.3428
5.57	217	222.546	-0.36856
5.58	219	223.938	-0.32577
5.59	220	225.331	-0.35147
5.6	223	226.723	-0.24145
5.61	226	228.116	-0.13293
5.62	230	229.509	0.04015
5.63	234	230.901	0.21024
5.64	238	232.294	0.37747
5.65	241	233.686	0.47867
5.66	243	235.077	0.5157
5.67	245	236.468	0.55246
5.68	247	237.858	0.58897
5.69	248	239.248	0.563
5.7	249	240.636	0.53719
5.71	250	242.024	0.51154
5.72	251	243.411	0.48606
5.73	253	244.796	0.52272
5.74	255	246.18	0.55917
5.75	258	247.562	0.65653
5.76	260	248.943	0.6923
5.77	262	250.323	0.72791
5.78	263	251.701	0.70314
5.79	265	253.077	0.73873
5.8	265	254.451	0.65423
5.81	265	255.823	0.56984
5.82	265	257.193	0.48558
5.83	265	258.561	0.40145
5.84	265	259.926	0.31745
5.85	266	261.29	0.29447
5.86	267	262.651	0.27172
5.87	269	264.009	0.30971
5.88	271	265.365	0.34758
5.89	273	266.718	0.38534
5.9	274	268.068	0.36334
5.91	276	269.416	0.40117
5.92	277	270.761	0.37961
5.93	278	272.102	0.35831
5.94	279	273.441	0.33726
5.95	281	274.777	0.37557
5.96	282	276.109	0.35498
5.97	284	277.438	0.39341
5.98	286	278.764	0.43177
5.99	287	280.086	0.41186
6	288	281.405	0.39221
6.01	289	282.721	0.37285
6.02	289	284.032	0.29556
6.03	290	285.34	0.27682
6.04	290	286.645	0.20009
6.05	292	287.945	0.2402
6.06	312.355	289.242	1.31048
6.07	312.355	290.535	1.2372
6.08	312.355	291.823	1.16415
6.09	312.355	293.108	1.09132
6.1	312.355	294.389	1.01873
6.11	312.626	295.665	0.96126
6.12	313.119	296.937	0.91636
6.13	313.613	298.205	0.87178
6.14	314.107	299.469	0.82751
6.15	314.6	300.728	0.78356
6.16	315.094	301.983	0.73993
6.17	315.588	303.233	0.69661
6.18	316.081	304.479	0.65362
6.19	316.575	305.72	0.61096
6.2	317.069	306.957	0.56862
6.21	317.562	308.189	0.52661
6.22	318.056	309.416	0.48493
6.23	318.549	310.639	0.44358
6.24	319.043	311.856	0.40257
6.25	319.537	313.069	0.36189
6.26	320.03	314.277	0.32155
6.27	320.524	315.48	0.28155
6.28	321.018	316.678	0.24188
6.29	321.511	317.871	0.20256
6.3	322.005	319.059	0.16358
6.31	322.499	320.242	0.12495
6.32	322.992	321.42	0.08666
6.33	323.486	322.592	0.04872
6.34	323.979	323.76	0.01113
6.35	324.473	324.922	-0.02612
6.36	324.967	326.079	-0.06301
6.37	325.46	327.23	-0.09955
6.38	325.954	328.377	-0.13575
6.39	326.448	329.517	-0.17158
6.4	326.941	330.653	-0.20707
6.41	327.435	331.783	-0.2422
6.42	327.928	332.907	-0.27697
6.43	328.422	334.026	-0.31139
6.44	328.916	335.14	-0.34545
6.45	329.409	336.248	-0.37915
6.46	329.903	337.35	-0.4125
6.47	330.397	338.447	-0.44548
6.48	330.89	339.538	-0.47811
6.49	331.384	340.624	-0.51037
6.5	334.806	341.704	-0.37986
6.51	335.793	342.778	-0.38415
6.52	336.78	343.846	-0.38811
6.53	337.768	344.909	-0.39175
6.54	338.755	345.966	-0.39506
6.55	339.496	347.017	-0.41153
6.56	340.299	348.062	-0.42432
6.57	341.101	349.102	-0.43677
6.58	341.903	350.135	-0.44887
6.59	342.705	351.163	-0.46062
6.6	343.507	352.185	-0.47203
6.61	344.309	353.201	-0.48309
6.62	345.112	354.211	-0.49381
6.63	345.914	355.215	-0.50418
6.64	346.716	356.214	-0.51421
6.65	347.518	357.206	-0.5239
6.66	348.32	358.192	-0.53324
6.67	349.122	359.173	-0.54224
6.68	349.924	360.147	-0.5509
6.69	350.727	361.115	-0.55921
6.7	351.529	362.077	-0.56718
6.71	352.331	363.034	-0.57482
6.72	353.133	363.984	-0.58211
6.73	353.935	364.928	-0.58907
6.74	354.737	365.866	-0.59568
6.75	355.54	366.798	-0.60196
6.76	356.342	367.724	-0.6079
6.77	357.144	368.644	-0.6135
6.78	357.946	369.558	-0.61877
6.79	358.748	370.465	-0.6237
6.8	359.55	371.367	-0.6283
6.81	360.353	372.262	-0.63256
6.82	361.155	373.152	-0.6365
6.83	361.957	374.035	-0.6401
6.84	362.759	374.912	-0.64337
6.85	363.561	375.783	-0.64631
6.86	364.363	376.648	-0.64892
6.87	365.165	377.506	-0.6512
6.88	365.968	378.359	-0.65315
6.89	366.77	379.205	-0.65478
6.9	367.572	380.045	-0.65609
6.91	368.374	380.879	-0.65707
6.92	369.176	381.707	-0.65772
6.93	370.596	382.529	-0.62544
6.94	372.077	383.345	-0.58973
6.95	373.558	384.154	-0.55384
6.96	375.038	384.957	-0.51778
6.97	376.519	385.754	-0.48155
6.98	377.18	386.545	-0.48784
6.99	377.921	387.33	-0.48966
7	378.661	388.109	-0.49116
7.01	379.402	388.881	-0.49235
7.02	380.142	389.648	-0.49321
7.03	380.883	390.408	-0.49376
7.04	381.623	391.162	-0.49399
7.05	382.364	391.91	-0.49391
7.06	383.104	392.652	-0.49351
7.07	383.844	393.388	-0.4928
7.08	384.585	394.118	-0.49178
7.09	385.325	394.841	-0.49045
7.1	386.066	395.559	-0.48881
7.11	386.806	396.27	-0.48686
7.12	387.547	396.975	-0.4846
7.13	388.287	397.675	-0.48204
7.14	389.028	398.368	-0.47917
7.15	389.768	399.055	-0.47601
7.16	390.508	399.736	-0.47254
7.17	393.398	400.411	-0.35914
7.18	393.891	401.08	-0.36774
7.19	394.385	401.742	-0.37601
7.2	394.879	402.399	-0.38398
7.21	395.372	403.05	-0.39162
7.22	396.407	403.695	-0.37151
7.23	397.394	404.334	-0.35355
7.24	398.381	404.967	-0.33533
7.25	399.369	405.594	-0.31686
7.26	400.356	406.214	-0.29814
7.27	400.705	406.829	-0.31128
7.28	401.198	407.439	-0.31683
7.29	401.692	408.042	-0.32206
7.3	402.186	408.639	-0.327
7.31	402.679	409.23	-0.33163
7.32	403.173	409.815	-0.33596
7.33	403.666	410.395	-0.34
7.34	404.16	410.969	-0.34373
7.35	404.654	411.536	-0.34717
7.36	405.488	412.098	-0.33327
7.37	406.475	412.655	-0.31144
7.38	407.462	413.205	-0.28937
7.39	408.449	413.749	-0.26707
7.4	409.437	414.288	-0.24453
7.41	410.424	414.821	-0.22177
7.42	411.411	415.348	-0.19877
7.43	412.398	415.87	-0.17555
7.44	413.386	416.386	-0.1521
7.45	414.373	416.896	-0.12842
7.46	415.539	417.4	-0.09574
7.47	416.691	417.899	-0.06356
7.48	417.842	418.392	-0.03119
7.49	418.994	418.879	0.00137
7.5	420.146	419.361	0.03412
7.51	421.298	419.837	0.06705
7.52	422.45	420.307	0.10016
7.53	423.601	420.772	0.13346
7.54	424.753	421.232	0.16694
7.55	425.905	421.686	0.2006
7.56	427.057	422.134	0.23443
7.57	428.209	422.577	0.26844
7.58	429.361	423.014	0.30263
7.59	430.512	423.446	0.33699
7.6	430.883	423.872	0.33424
7.61	430.883	424.293	0.31403
7.62	430.883	424.709	0.29408
7.63	430.883	425.119	0.27439
7.64	430.883	425.524	0.25497
7.65	430.883	425.923	0.2358
7.66	430.883	426.317	0.21689
7.67	430.883	426.706	0.19824
7.68	430.883	427.089	0.17984
7.69	430.883	427.468	0.1617
7.7	431.237	427.84	0.16077
7.71	431.566	428.208	0.15893
7.72	431.895	428.571	0.15735
7.73	432.224	428.928	0.15602
7.74	432.553	429.28	0.15494
7.75	432.882	429.627	0.15411
7.76	433.211	429.968	0.15352
7.77	433.54	430.305	0.15319
7.78	433.869	430.636	0.1531
7.79	434.198	430.963	0.15326
7.8	434.527	431.284	0.15366
7.81	434.856	431.6	0.1543
7.82	435.186	431.912	0.15519
7.83	435.515	432.218	0.15631
7.84	435.624	432.519	0.1472
7.85	435.624	432.815	0.13309
7.86	435.624	433.107	0.11922
7.87	435.624	433.393	0.10559
7.88	435.624	433.675	0.09219
7.89	435.624	433.952	0.07902
7.9	435.624	434.223	0.06609
7.91	435.624	434.49	0.05339
7.92	435.624	434.753	0.04092
7.93	435.624	435.01	0.02869
7.94	436.149	435.263	0.04177
7.95	436.642	435.511	0.0536
7.96	437.136	435.754	0.06565
7.97	437.63	435.992	0.0779
7.98	438.123	436.226	0.09037
7.99	438.202	436.455	0.08329
8	438.367	436.68	0.0805
8.01	438.531	436.9	0.07794
8.02	438.696	437.115	0.0756
8.03	438.86	437.326	0.07348
8.04	439.025	437.532	0.07158
8.05	439.19	437.734	0.06989
8.06	439.354	437.931	0.06842
8.07	439.519	438.124	0.06716
8.08	439.683	438.312	0.06612
8.09	439.848	438.496	0.06529
8.1	440.012	438.675	0.06466
8.11	440.177	438.85	0.06425
8.12	440.341	439.021	0.06405
8.13	440.471	439.187	0.06238
8.14	440.594	439.349	0.06063
8.15	440.718	439.507	0.05909
8.16	440.841	439.661	0.05775
8.17	440.964	439.81	0.05662
8.18	441.088	439.955	0.05568
8.19	441.211	440.096	0.05495
8.2	441.335	440.233	0.05441
8.21	441.458	440.365	0.05408
8.22	441.581	440.493	0.05394
8.23	441.705	440.618	0.05399
8.24	441.828	440.738	0.05424
8.25	441.952	440.854	0.05468
8.26	442.075	440.966	0.05532
8.27	442.198	441.074	0.05614
8.28	442.322	441.178	0.05716
8.29	442.445	441.278	0.05836
8.3	442.569	441.375	0.05975
8.31	442.692	441.467	0.06133
8.32	442.736	441.555	0.05932
8.33	442.736	441.64	0.05541
8.34	442.736	441.72	0.05168
8.35	442.736	441.797	0.04813
8.36	442.736	441.87	0.04477
8.37	442.875	441.94	0.04815
8.38	443.039	442.005	0.05296
8.39	443.204	442.067	0.05793
8.4	443.368	442.125	0.06308
8.41	443.533	442.179	0.06841
8.42	443.697	442.23	0.0739
8.43	443.862	442.277	0.07957
8.44	444.026	442.321	0.0854
8.45	444.191	442.36	0.09141
8.46	444.355	442.397	0.09758
8.47	444.52	442.429	0.10392
8.48	444.685	442.459	0.11042
8.49	444.849	442.484	0.11708
8.5	445.014	442.507	0.12391
8.51	445.178	442.526	0.13089
8.52	445.107	442.541	0.12688
8.53	445.107	442.553	0.12642
8.54	445.107	442.561	0.12611
8.55	445.107	442.567	0.12596
8.56	445.107	442.569	0.12598
8.57	445.107	442.567	0.12614
8.58	445.107	442.562	0.12647
8.59	445.107	442.555	0.12694
8.6	445.107	442.543	0.12758
8.61	445.107	442.529	0.12836
8.62	445.107	442.511	0.12929
8.63	445.107	442.491	0.13038
8.64	445.107	442.467	0.13161
8.65	445.107	442.44	0.13299
8.66	445.107	442.409	0.13452
8.67	445.107	442.376	0.13619
8.68	445.107	442.34	0.13801
8.69	445.107	442.3	0.13997
8.7	445.107	442.258	0.14207
8.71	444.501	442.213	0.11571
8.72	444.008	442.164	0.09474
8.73	443.514	442.113	0.07388
8.74	443.021	442.059	0.05314
8.75	442.527	442.002	0.03251
8.76	442.736	441.942	0.04538
8.77	442.736	441.879	0.04846
8.78	442.736	441.814	0.05167
8.79	442.736	441.745	0.05501
8.8	442.736	441.674	0.05849
8.81	442.736	441.6	0.06209
8.82	442.736	441.523	0.06583
8.83	442.736	441.444	0.06969
8.84	442.736	441.362	0.07368
8.85	442.736	441.277	0.0778
8.86	442.736	441.19	0.08204
8.87	442.736	441.1	0.08641
8.88	442.736	441.007	0.0909
8.89	442.736	440.912	0.09551
8.9	442.593	440.814	0.09344
8.91	442.452	440.714	0.0916
8.92	442.311	440.611	0.08988
8.93	442.169	440.506	0.08828
8.94	442.028	440.398	0.08679
8.95	441.887	440.288	0.08542
8.96	441.746	440.175	0.08416
8.97	441.605	440.06	0.08302
8.98	441.464	439.943	0.08198
8.99	441.323	439.823	0.08106
9	441.182	439.701	0.08025
9.01	441.041	439.576	0.07954
9.02	440.9	439.45	0.07895
9.03	440.759	439.321	0.07846
9.04	440.618	439.19	0.07807
9.05	440.477	439.056	0.07779
9.06	440.336	438.921	0.07762
9.07	440.195	438.783	0.07754
9.08	440.054	438.643	0.07757
9.09	439.913	438.501	0.0777
9.1	439.772	438.357	0.07793
9.11	439.631	438.211	0.07825
9.12	439.49	438.063	0.07867
9.13	439.349	437.912	0.07919
9.14	439.208	437.76	0.0798
9.15	439.067	437.606	0.08051
9.16	438.926	437.45	0.08131
9.17	438.785	437.292	0.0822
9.18	438.644	437.131	0.08318
9.19	438.502	436.97	0.08425
9.2	438.361	436.806	0.0854
9.21	438.22	436.64	0.08665
9.22	438.079	436.473	0.08798
9.23	437.938	436.303	0.08939
9.24	437.303	436.132	0.06732
9.25	436.81	435.96	0.05205
9.26	436.316	435.785	0.03685
9.27	435.822	435.609	0.02171
9.28	435.329	435.431	0.00663
9.29	434.835	435.252	-0.00839
9.3	434.341	435.071	-0.02336
9.31	433.848	434.889	-0.03826
9.32	433.354	434.704	-0.05311
9.33	433.254	434.519	-0.04898
9.34	433.254	434.332	-0.03996
9.35	433.254	434.143	-0.03086
9.36	433.254	433.953	-0.0217
9.37	433.254	433.762	-0.01248
9.38	433.254	433.569	-0.00319
9.39	433.254	433.375	0.00616
9.4	433.254	433.18	0.01557
9.41	433.254	432.983	0.02504
9.42	433.254	432.785	0.03456
9.43	436	432.586	0.17552
9.44	435	432.386	0.13739
9.45	433	432.185	0.05127
9.46	431	431.983	-0.03519
9.47	429	431.779	-0.12202
9.48	427	431.575	-0.2092
9.49	426	431.37	-0.24796
9.5	425	431.164	-0.28677
9.51	424	430.957	-0.32564
9.52	424	430.75	-0.31557
9.53	425	430.542	-0.25661
9.54	425	430.333	-0.2465
9.55	425	430.124	-0.23638
9.56	425	429.914	-0.22623
9.57	424	429.704	-0.26489
9.58	423	429.494	-0.30364
9.59	421	429.283	-0.39162
9.6	419	429.073	-0.48002
9.61	418	428.862	-0.51927
9.62	417	428.652	-0.55862
9.63	418	428.442	-0.49884
9.64	419	428.232	-0.43923
9.65	421	428.023	-0.33062
9.66	423	427.815	-0.22257
9.67	424	427.608	-0.16379
9.68	425	427.402	-0.10522
9.69	425	427.198	-0.09544
9.7	424	426.995	-0.13442
9.71	422	426.795	-0.22249
9.72	420	426.597	-0.31112
9.73	417	426.402	-0.44979
9.74	415	426.21	-0.53985
9.75	413	426.022	-0.63056
9.76	412	425.839	-0.67184
9.77	411	425.662	-0.71352
9.78	412	425.491	-0.65532
9.79	413	425.329	-0.59771
9.8	415	425.177	-0.49107
9.81	417	425.039	-0.38566
9.82	419	424.918	-0.28166
9.83	420	424.818	-0.22834
9.84	422	424.747	-0.12776
9.85	423	424.713	-0.07827
9.86	424	424.726	-0.03141
9.87	425	424.8	0.01212
9.88	427	424.951	0.09983
9.89	428	425.198	0.13396
9.9	430	425.562	0.20987
9.91	433	426.067	0.32577
9.92	435	426.738	0.3848
9.93	438	427.598	0.48097
9.94	440	428.672	0.51835
9.95	442	429.971	0.54389
9.96	443	431.508	0.51013
9.97	445	433.282	0.51103
9.98	447	435.28	0.50037
9.99	451	437.475	0.57273
10	455	439.815	0.63704
10.01	462	442.228	0.8343
10.02	470	444.618	1.07486
10.03	479	446.857	1.3632
10.04	488	448.795	1.66106
10.05	496	450.273	1.93317
10.06	503	451.145	2.1881
10.07	506	451.305	2.30587
10.08	506	450.714	2.33314
10.09	502	449.408	2.22613
10.1	495	447.483	2.02021
10.11	485	445.078	1.70462
10.12	473	442.35	1.30992
10.13	461	439.445	0.91428
10.14	449	436.492	0.51083
10.15	439	433.596	0.18891
10.16	430	430.832	-0.09895
10.17	424	428.254	-0.25566
10.18	419	425.894	-0.37691
10.19	421.225	423.77	-0.15577
10.2	420.732	421.883	-0.08079
10.21	420.238	420.226	-0.01795
10.22	419.744	418.784	0.03354
10.23	416.99	417.535	-0.0357
10.24	416.25	416.456	-0.01556
10.25	415.509	415.523	-0.00318
10.26	414.769	414.711	0.00267
10.27	414.029	414	0.00314
10.28	413.288	413.37	-0.00072296
10.29	412.548	412.805	-0.00806
10.3	411.807	412.29	-0.01814
10.31	411.067	411.814	-0.03037
10.32	410.326	411.369	-0.04427
10.33	409.548	410.948	-0.06135
10.34	409.548	410.545	-0.04095
10.35	409.548	410.158	-0.02134
10.36	409.548	409.782	-0.00237
10.37	409.548	409.415	0.01608
10.38	409.548	409.057	0.0341
10.39	413.582	408.705	0.24984
10.4	412.965	408.359	0.23695
10.41	412.348	408.018	0.22376
10.42	411.731	407.681	0.21032
10.43	411.113	407.348	0.19664
10.44	410.496	407.018	0.18277
10.45	409.879	406.692	0.1687
10.46	409.262	406.368	0.15446
10.47	408.645	406.047	0.14006
10.48	408.028	405.728	0.12551
10.49	407.411	405.412	0.11083
10.5	406.794	405.097	0.09602
10.51	406.177	404.784	0.0811
10.52	405.56	404.472	0.06606
10.53	404.943	404.162	0.05092
10.54	404.326	403.854	0.03569
10.55	403.709	403.546	0.02036
10.56	403.092	403.24	0.00494
10.57	402.475	402.935	-0.01056
10.58	402.437	402.631	0.00273
10.59	402.437	402.327	0.01788
10.6	402.437	402.025	0.03297
10.61	402.437	401.724	0.04803
10.62	402.437	401.423	0.06304
10.63	399.786	401.123	-0.05431
10.64	399.539	400.823	-0.05169
10.65	399.292	400.525	-0.0491
10.66	399.045	400.227	-0.04655
10.67	398.798	399.929	-0.04402
10.68	398.552	399.632	-0.04153
10.69	398.305	399.336	-0.03906
10.7	398.058	399.04	-0.03663
10.71	397.811	398.745	-0.03421
10.72	397.564	398.45	-0.03183
10.73	397.318	398.155	-0.02946
10.74	397.071	397.861	-0.02712
10.75	396.824	397.568	-0.02481
10.76	396.577	397.275	-0.02251
10.77	396.33	396.982	-0.02024
10.78	396.083	396.69	-0.01799
10.79	395.837	396.398	-0.01575
10.8	395.59	396.107	-0.01354
10.81	395.343	395.815	-0.01135
10.82	395.096	395.525	-0.00918
10.83	394.849	395.234	-0.00703
10.84	394.603	394.944	-0.00489
10.85	394.356	394.655	-0.00278
10.86	394.109	394.366	-0.00068013
10.87	393.862	394.077	0.0014
10.88	393.615	393.788	0.00346
10.89	393.368	393.5	0.0055
10.9	393.122	393.212	0.00752
10.91	392.875	392.925	0.00953
10.92	392.628	392.638	0.01152
10.93	392.381	392.351	0.01349
10.94	392.134	392.065	0.01544
10.95	391.888	391.779	0.01737
10.96	391.641	391.493	0.01929
10.97	391.394	391.208	0.02118
10.98	391.147	390.923	0.02306
10.99	390.9	390.639	0.02492
11	390.653	390.354	0.02677
11.01	390.407	390.071	0.02859
11.02	390.16	389.787	0.0304
11.03	389.913	389.504	0.03218
11.04	389.666	389.222	0.03395
11.05	389.419	388.939	0.0357
11.06	389.173	388.657	0.03743
11.07	388.926	388.376	0.03915
11.08	388.679	388.095	0.04084
11.09	388.432	387.814	0.04251
11.1	388.183	387.533	0.04404
11.11	387.914	387.253	0.04454
11.12	387.644	386.974	0.04501
11.13	387.375	386.695	0.04547
11.14	387.106	386.416	0.0459
11.15	386.837	386.137	0.04632
11.16	386.567	385.859	0.04671
11.17	386.298	385.582	0.04708
11.18	386.029	385.305	0.04743
11.19	385.759	385.028	0.04777
11.2	385.49	384.752	0.04807
11.21	385.221	384.476	0.04836
11.22	384.952	384.2	0.04862
11.23	384.682	383.925	0.04887
11.24	384.413	383.65	0.04909
11.25	384.144	383.376	0.04928
11.26	383.875	383.102	0.04946
11.27	383.605	382.829	0.04961
11.28	383.336	382.556	0.04974
11.29	383.067	382.284	0.04985
11.3	382.798	382.012	0.04993
11.31	382.528	381.74	0.04999
11.32	382.259	381.469	0.05003
11.33	381.99	381.198	0.05004
11.34	381.721	380.928	0.05003
11.35	381.451	380.658	0.04999
11.36	381.182	380.389	0.04994
11.37	380.913	380.12	0.04985
11.38	380.644	379.852	0.04974
11.39	380.374	379.584	0.04961
11.4	380.105	379.317	0.04945
11.41	379.836	379.05	0.04927
11.42	379.567	378.783	0.04906
11.43	379.297	378.517	0.04883
11.44	379.028	378.252	0.04857
11.45	378.759	377.987	0.04828
11.46	378.49	377.722	0.04797
11.47	378.22	377.458	0.04764
11.48	377.951	377.195	0.04727
11.49	377.682	376.932	0.04689
11.5	377.413	376.67	0.04647
11.51	377.143	376.408	0.04603
11.52	376.874	376.146	0.04556
11.53	376.605	375.885	0.04506
11.54	376.336	375.625	0.04454
11.55	376.066	375.365	0.04399
11.56	375.797	375.105	0.04342
11.57	375.528	374.846	0.04281
11.58	375.259	374.588	0.04218
11.59	374.989	374.33	0.04152
11.6	374.72	374.073	0.04084
11.61	374.451	373.816	0.04012
11.62	374.182	373.56	0.03938
11.63	373.99	373.304	0.04261
11.64	373.99	373.049	0.05573
11.65	373.99	372.794	0.06881
11.66	373.99	372.54	0.08186
11.67	373.99	372.286	0.09489
11.68	373.99	372.033	0.10789
11.69	373.99	371.78	0.12086
11.7	373.99	371.528	0.1338
11.71	373.99	371.277	0.14671
11.72	374.146	371.026	0.16764
11.73	373.652	370.776	0.15508
11.74	373.159	370.526	0.14247
11.75	372.665	370.277	0.12981
11.76	372.171	370.028	0.11711
11.77	371.678	369.78	0.10437
11.78	371.184	369.532	0.09158
11.79	370.691	369.285	0.07874
11.8	370.197	369.039	0.06586
11.81	369.703	368.793	0.05293
11.82	369.21	368.548	0.03995
11.83	368.716	368.303	0.02693
11.84	368.222	368.058	0.01386
11.85	367.729	367.815	0.000739932
11.86	367.235	367.572	-0.01242
11.87	366.878	367.329	-0.0185
11.88	366.878	367.087	-0.00595
11.89	366.878	366.846	0.00656
11.9	366.878	366.605	0.01904
11.91	366.878	366.365	0.03149
11.92	366.878	366.125	0.04391
11.93	366.878	365.886	0.0563
11.94	366.878	365.648	0.06866
11.95	366.878	365.41	0.081
11.96	367.04	365.172	0.10172
11.97	366.546	364.935	0.08828
11.98	366.053	364.699	0.0748
11.99	365.559	364.464	0.06126
12	365.065	364.229	0.04768
12.01	364.572	363.994	0.03405
12.02	364.078	363.76	0.02036
12.03	363.584	363.527	0.00664
12.04	363.091	363.294	-0.00714
12.05	362.597	363.062	-0.02097
12.06	362.104	362.83	-0.03485
12.07	361.61	362.599	-0.04878
12.08	361.116	362.369	-0.06275
12.09	360.623	362.139	-0.07678
12.1	360.129	361.91	-0.09086
12.11	359.723	361.681	-0.10036
12.12	359.558	361.453	-0.09713
12.13	359.394	361.226	-0.09392
12.14	359.229	360.999	-0.09075
12.15	359.065	360.773	-0.0876
12.16	358.9	360.547	-0.08448
12.17	358.736	360.322	-0.08139
12.18	358.571	360.097	-0.07833
12.19	358.406	359.873	-0.0753
12.2	358.242	359.65	-0.0723
12.21	358.077	359.427	-0.06933
12.22	357.913	359.205	-0.06639
12.23	357.748	358.983	-0.06348
12.24	357.584	358.762	-0.0606
12.25	357.396	358.542	-0.05898
12.26	357.396	358.322	-0.04744
12.27	357.396	358.103	-0.03593
12.28	357.396	357.884	-0.02445
12.29	357.396	357.666	-0.013
12.3	357.396	357.449	-0.00159
12.31	357.396	357.232	0.0098
12.32	357.396	357.015	0.02115
12.33	357.396	356.8	0.03248
12.34	357.396	356.585	0.04377
12.35	357.34	356.37	0.05208
12.36	357.121	356.156	0.05173
12.37	356.901	355.943	0.05134
12.38	356.682	355.73	0.05092
12.39	356.463	355.518	0.05047
12.4	356.243	355.306	0.04999
12.41	356.024	355.095	0.04948
12.42	355.804	354.884	0.04893
12.43	355.585	354.675	0.04836
12.44	355.366	354.465	0.04775
12.45	355.146	354.256	0.04712
12.46	354.927	354.048	0.04645
12.47	354.707	353.841	0.04575
12.48	354.488	353.634	0.04503
12.49	354.269	353.427	0.04427
12.5	354.049	353.221	0.04348
12.51	353.83	353.016	0.04266
12.52	353.61	352.812	0.04181
12.53	353.391	352.607	0.04092
12.54	353.172	352.404	0.04001
12.55	352.952	352.201	0.03907
12.56	352.733	351.998	0.03809
12.57	352.514	351.797	0.03709
12.58	352.294	351.595	0.03605
12.59	352.075	351.395	0.03499
12.6	351.855	351.195	0.03389
12.61	351.636	350.995	0.03276
12.62	351.417	350.796	0.0316
12.63	351.197	350.598	0.03041
12.64	350.978	350.4	0.02919
12.65	350.758	350.202	0.02795
12.66	350.539	350.006	0.02666
12.67	350.32	349.81	0.02535
12.68	350.1	349.614	0.02401
12.69	349.881	349.419	0.02264
12.7	349.661	349.224	0.02124
12.71	349.442	349.03	0.01981
12.72	349.223	348.837	0.01835
12.73	349.003	348.644	0.01685
12.74	348.784	348.452	0.01533
12.75	348.564	348.26	0.01378
12.76	348.345	348.069	0.0122
12.77	348.126	347.878	0.01058
12.78	347.907	347.688	0.00896
12.79	347.695	347.499	0.0077
12.8	347.483	347.31	0.00642
12.81	347.272	347.121	0.00511
12.82	347.06	346.933	0.00377
12.83	346.849	346.746	0.0024
12.84	346.637	346.559	0.000997019
12.85	346.426	346.373	-0.000432059
12.86	346.214	346.187	-0.00189
12.87	346.003	346.002	-0.00338
12.88	345.791	345.817	-0.0049
12.89	345.579	345.633	-0.00644
12.9	345.368	345.45	-0.00802
12.91	345.156	345.267	-0.00962
12.92	344.945	345.084	-0.01126
12.93	344.733	344.902	-0.01292
12.94	344.522	344.721	-0.01461
12.95	344.31	344.54	-0.01633
12.96	344.099	344.359	-0.01808
12.97	343.887	344.179	-0.01986
12.98	343.675	344	-0.02166
12.99	343.464	343.821	-0.0235
13	343.252	343.643	-0.02536
13.01	343.041	343.465	-0.02725
13.02	342.829	343.287	-0.02917
13.03	342.618	343.111	-0.03112
13.04	342.406	342.934	-0.0331
13.05	342.194	342.758	-0.0351
13.06	341.983	342.583	-0.03714
13.07	341.771	342.408	-0.0392
13.08	341.56	342.234	-0.04129
13.09	341.348	342.06	-0.0434
13.1	341.137	341.887	-0.04555
13.11	340.925	341.714	-0.04772
13.12	340.714	341.542	-0.04992
13.13	340.502	341.37	-0.05215
13.14	340.29	341.199	-0.0544
13.15	340.079	341.028	-0.05669
13.16	339.867	340.858	-0.059
13.17	339.656	340.688	-0.06133
13.18	339.444	340.518	-0.0637
13.19	339.233	340.349	-0.06609
13.2	339.021	340.181	-0.06851
13.21	338.81	340.013	-0.07096
13.22	338.598	339.846	-0.07343
13.23	338.386	339.679	-0.07593
13.24	338.175	339.512	-0.07846
13.25	337.963	339.346	-0.08101
13.26	337.752	339.181	-0.08359
13.27	337.54	339.016	-0.0862
13.28	337.329	338.851	-0.08883
13.29	337.117	338.687	-0.09149
13.3	336.906	338.523	-0.09417
13.31	336.694	338.36	-0.09689
13.32	336.482	338.197	-0.09962
13.33	336.271	338.035	-0.10239
13.34	336.059	337.873	-0.10518
13.35	335.848	337.712	-0.108
13.36	335.636	337.551	-0.11084
13.37	335.425	337.39	-0.1137
13.38	335.213	337.23	-0.1166
13.39	335.002	337.07	-0.11952
13.4	334.79	336.911	-0.12246
13.41	334.578	336.753	-0.12543
13.42	334.367	336.594	-0.12843
13.43	334.155	336.436	-0.13144
13.44	333.944	336.279	-0.13449
13.45	333.729	336.122	-0.13771
13.46	333.532	335.965	-0.14003
13.47	333.334	335.809	-0.14238
13.48	333.137	335.654	-0.14475
13.49	332.94	335.498	-0.14714
13.5	332.742	335.344	-0.14956
13.51	332.545	335.189	-0.152
13.52	332.347	335.035	-0.15446
13.53	332.15	334.881	-0.15695
13.54	331.952	334.728	-0.15946
13.55	331.755	334.576	-0.162
13.56	331.557	334.423	-0.16455
13.57	331.36	334.271	-0.16714
13.58	331.163	334.12	-0.16974
13.59	330.965	333.969	-0.17237
13.6	330.768	333.818	-0.17502
13.61	330.57	333.667	-0.17769
13.62	330.373	333.517	-0.18039
13.63	330.175	333.368	-0.18311
13.64	329.978	333.219	-0.18585
13.65	329.78	333.07	-0.18862
13.66	329.583	332.922	-0.1914
13.67	329.385	332.774	-0.19421
13.68	329.188	332.626	-0.19705
13.69	329.001	332.479	-0.19933
13.7	328.754	332.332	-0.20494
13.71	328.507	332.185	-0.21058
13.72	328.26	332.039	-0.21624
13.73	328.014	331.894	-0.22193
13.74	327.767	331.748	-0.22764
13.75	327.52	331.603	-0.23338
13.76	327.273	331.459	-0.23914
13.77	327.026	331.315	-0.24492
13.78	326.779	331.171	-0.25073
13.79	326.548	331.027	-0.2557
13.8	326.383	330.884	-0.25697
13.81	326.219	330.741	-0.25826
13.82	326.054	330.599	-0.25956
13.83	325.89	330.457	-0.26089
13.84	325.725	330.315	-0.26223
13.85	325.561	330.173	-0.2636
13.86	325.396	330.032	-0.26498
13.87	325.232	329.892	-0.26638
13.88	325.067	329.751	-0.26781
13.89	324.903	329.611	-0.26925
13.9	324.738	329.472	-0.27071
13.91	324.573	329.332	-0.27219
13.92	324.409	329.193	-0.27368
13.93	324.208	329.055	-0.27723
13.94	324.208	328.916	-0.26955
13.95	324.208	328.778	-0.26189
13.96	324.208	328.64	-0.25426
13.97	324.208	328.503	-0.24663
13.98	324.208	328.366	-0.23903
13.99	324.208	328.229	-0.23144
14	324.208	328.093	-0.22387
14.01	324.208	327.957	-0.21631
14.02	324.208	327.821	-0.20877
14.03	324.208	327.685	-0.20125
14.04	324.208	327.55	-0.19375
14.05	324.208	327.415	-0.18626
14.06	324.208	327.281	-0.17878
14.07	324.208	327.146	-0.17133
14.08	324.157	327.012	-0.16674
14.09	324.02	326.879	-0.16697
14.1	323.883	326.745	-0.16721
14.11	323.746	326.612	-0.16746
14.12	323.609	326.479	-0.16773
14.13	323.471	326.347	-0.16802
14.14	323.334	326.214	-0.16833
14.15	323.197	326.082	-0.16865
14.16	323.06	325.951	-0.16898
14.17	322.923	325.819	-0.16933
14.18	322.786	325.688	-0.16969
14.19	322.649	325.557	-0.17007
14.2	322.512	325.427	-0.17046
14.21	322.374	325.296	-0.17087
14.22	322.237	325.166	-0.17129
14.23	322.1	325.037	-0.17173
14.24	321.963	324.907	-0.17218
14.25	321.826	324.778	-0.17264
14.26	321.689	324.649	-0.17312
14.27	321.552	324.52	-0.17361
14.28	321.415	324.392	-0.17412
14.29	321.277	324.263	-0.17464
14.3	321.14	324.135	-0.17517
14.31	321.003	324.008	-0.17572
14.32	320.866	323.88	-0.17628
14.33	320.729	323.753	-0.17686
14.34	320.592	323.626	-0.17744
14.35	320.455	323.499	-0.17805
14.36	320.318	323.373	-0.17866
14.37	320.181	323.246	-0.17928
14.38	320.043	323.12	-0.17992
14.39	319.906	322.995	-0.18058
14.4	319.769	322.869	-0.18124
14.41	319.632	322.744	-0.18191
14.42	319.495	322.618	-0.1826
14.43	319.358	322.494	-0.18331
14.44	319.221	322.369	-0.18402
14.45	319.084	322.244	-0.18474
14.46	318.946	322.12	-0.18548
14.47	318.809	321.996	-0.18623
14.48	318.672	321.872	-0.18699
14.49	318.535	321.749	-0.18776
14.5	318.398	321.625	-0.18855
14.51	318.261	321.502	-0.18934
14.52	318.124	321.379	-0.19015
14.53	317.987	321.256	-0.19096
14.54	317.849	321.134	-0.19179
14.55	317.712	321.011	-0.19263
14.56	317.575	320.889	-0.19348
14.57	317.438	320.767	-0.19434
14.58	317.301	320.645	-0.19521
14.59	317.164	320.524	-0.1961
14.6	317.027	320.402	-0.19699
14.61	316.89	320.281	-0.19789
14.62	316.752	320.16	-0.19881
14.63	316.615	320.039	-0.19973
14.64	316.478	319.919	-0.20066
14.65	316.341	319.798	-0.20161
14.66	316.204	319.678	-0.20256
14.67	316.067	319.558	-0.20352
14.68	315.93	319.438	-0.20449
14.69	315.793	319.318	-0.20548
14.7	315.656	319.198	-0.20647
14.71	315.518	319.079	-0.20747
14.72	315.381	318.96	-0.20848
14.73	315.244	318.84	-0.2095
14.74	315.107	318.722	-0.21053
14.75	314.97	318.603	-0.21156
14.76	314.833	318.484	-0.21261
14.77	314.696	318.366	-0.21366
14.78	314.559	318.247	-0.21473
14.79	314.421	318.129	-0.2158
14.8	314.284	318.011	-0.21688
14.81	314.147	317.893	-0.21797
14.82	314.01	317.775	-0.21907
14.83	313.873	317.658	-0.22017
14.84	313.736	317.54	-0.22129
14.85	313.599	317.423	-0.22241
14.86	313.462	317.306	-0.22353
14.87	313.324	317.189	-0.22467
14.88	313.187	317.072	-0.22582
14.89	313.05	316.955	-0.22697
14.9	312.913	316.839	-0.22813
14.91	312.776	316.722	-0.2293
14.92	312.639	316.606	-0.23047
14.93	312.502	316.49	-0.23165
14.94	312.363	316.374	-0.23292
14.95	312.247	316.258	-0.23292
14.96	312.131	316.142	-0.23293
14.97	312.015	316.026	-0.23295
14.98	311.899	315.911	-0.23297
14.99	311.782	315.795	-0.23299
15	311.666	315.68	-0.23302
15.01	311.55	315.564	-0.23306
15.02	311.434	315.449	-0.23311
15.03	311.318	315.334	-0.23316
15.04	311.202	315.219	-0.23321
15.05	311.086	315.105	-0.23327
15.06	310.969	314.99	-0.23334
15.07	310.853	314.875	-0.23341
15.08	310.737	314.761	-0.23349
15.09	310.621	314.646	-0.23357
15.1	310.505	314.532	-0.23366
15.11	310.389	314.418	-0.23376
15.12	310.273	314.304	-0.23385
15.13	310.156	314.19	-0.23396
15.14	310.04	314.076	-0.23406
15.15	309.924	313.962	-0.23418
15.16	309.808	313.848	-0.23429
15.17	309.692	313.735	-0.23442
15.18	309.576	313.621	-0.23454
15.19	309.459	313.507	-0.23467
15.2	309.343	313.394	-0.23481
15.21	309.227	313.281	-0.23495
15.22	309.111	313.167	-0.23509
15.23	308.995	313.054	-0.23524
15.24	308.879	312.941	-0.23539
15.25	308.763	312.828	-0.23554
15.26	308.646	312.715	-0.2357
15.27	308.53	312.602	-0.23586
15.28	308.414	312.49	-0.23603
15.29	308.298	312.377	-0.2362
15.3	308.182	312.264	-0.23637
15.31	308.066	312.152	-0.23655
15.32	307.95	312.039	-0.23673
15.33	307.833	311.927	-0.23691
15.34	307.717	311.814	-0.2371
15.35	307.601	311.702	-0.23729
15.36	307.485	311.59	-0.23748
15.37	307.369	311.477	-0.23767
15.38	307.253	311.365	-0.23787
15.39	307.136	311.253	-0.23807
15.4	307.02	311.141	-0.23827
15.41	306.904	311.029	-0.23848
15.42	306.788	310.917	-0.23869
15.43	306.672	310.805	-0.2389
15.44	306.556	310.693	-0.23911
15.45	306.44	310.581	-0.23933
15.46	306.323	310.47	-0.23955
15.47	306.207	310.358	-0.23977
15.48	306.091	310.246	-0.23999
15.49	305.975	310.135	-0.24021
15.5	305.859	310.023	-0.24044
15.51	305.743	309.911	-0.24067
15.52	305.627	309.8	-0.2409
15.53	305.51	309.688	-0.24113
15.54	305.394	309.577	-0.24136
15.55	305.278	309.465	-0.2416
15.56	305.162	309.354	-0.24184
15.57	305.046	309.243	-0.24207
15.58	304.93	309.131	-0.24231
15.59	304.814	309.02	-0.24255
15.6	304.697	308.909	-0.2428
15.61	304.581	308.798	-0.24304
15.62	304.465	308.686	-0.24328
15.63	304.349	308.575	-0.24353
15.64	304.233	308.464	-0.24377
15.65	304.117	308.353	-0.24402
15.66	304	308.242	-0.24427
15.67	303.884	308.13	-0.24452
15.68	303.768	308.019	-0.24477
15.69	303.652	307.908	-0.24502
15.7	303.536	307.797	-0.24527
15.71	303.42	307.686	-0.24552
15.72	303.304	307.575	-0.24577
15.73	303.187	307.464	-0.24602
15.74	303.071	307.353	-0.24627
15.75	302.955	307.242	-0.24653
15.76	302.873	307.131	-0.24481
15.77	302.873	307.02	-0.23834
15.78	302.873	306.909	-0.23187
15.79	302.873	306.798	-0.2254
15.8	302.873	306.687	-0.21893
15.81	302.873	306.576	-0.21246
15.82	302.873	306.465	-0.20599
15.83	302.873	306.354	-0.19952
15.84	302.873	306.243	-0.19306
15.85	302.873	306.132	-0.18659
15.86	302.873	306.021	-0.18011
15.87	302.873	305.91	-0.17364
15.88	302.873	305.799	-0.16717
15.89	302.873	305.688	-0.1607
15.9	302.873	305.577	-0.15423
15.91	302.873	305.466	-0.14775
15.92	302.873	305.354	-0.14128
15.93	302.873	305.243	-0.1348
15.94	302.873	305.132	-0.12833
15.95	302.873	305.021	-0.12185
15.96	302.873	304.91	-0.11537
15.97	302.873	304.799	-0.10889
15.98	302.873	304.688	-0.10241
15.99	302.873	304.577	-0.09593
16	302.734	304.466	-0.09748
16.01	302.24	304.354	-0.11947
16.02	301.746	304.243	-0.14149
16.03	301.253	304.132	-0.16354
16.04	300.759	304.021	-0.18563
16.05	300.503	303.909	-0.19399
16.06	300.503	303.798	-0.18747
16.07	300.503	303.687	-0.18096
16.08	300.503	303.576	-0.17444
16.09	300.503	303.464	-0.16791
16.1	300.503	303.353	-0.16139
16.11	300.503	303.241	-0.15487
16.12	300.503	303.13	-0.14834
16.13	300.503	303.019	-0.14181
16.14	300.503	302.907	-0.13528
16.15	300.503	302.796	-0.12875
16.16	300.503	302.684	-0.12222
16.17	300.503	302.572	-0.11568
16.18	300.503	302.461	-0.10914
16.19	300.503	302.349	-0.1026
16.2	300.503	302.237	-0.09606
16.21	300.503	302.126	-0.08951
16.22	300.503	302.014	-0.08297
16.23	300.503	301.902	-0.07642
16.24	300.503	301.79	-0.06987
16.25	300.503	301.678	-0.06331
16.26	300.503	301.567	-0.05676
16.27	300.503	301.455	-0.0502
16.28	300.503	301.343	-0.04364
16.29	300.503	301.231	-0.03708
16.3	300.503	301.119	-0.03051
16.31	300.503	301.007	-0.02394
16.32	300.503	300.894	-0.01737
16.33	300.503	300.782	-0.0108
16.34	300.503	300.67	-0.00422
16.35	300.503	300.558	0.00236
16.36	300.503	300.445	0.00894
16.37	300.503	300.333	0.01552
16.38	300.503	300.221	0.02211
16.39	300.503	300.108	0.0287
16.4	300.503	299.996	0.03529
16.41	300.503	299.883	0.04189
16.42	300.503	299.77	0.04848
16.43	300.499	299.658	0.05488
16.44	300.441	299.545	0.05814
16.45	300.383	299.432	0.0614
16.46	300.325	299.32	0.06467
16.47	300.267	299.207	0.06794
16.48	300.209	299.094	0.07121
16.49	300.15	298.981	0.07449
16.5	300.092	298.868	0.07777
16.51	300.034	298.755	0.08106
16.52	299.976	298.642	0.08435
16.53	299.918	298.529	0.08764
16.54	299.86	298.415	0.09094
16.55	299.802	298.302	0.09424
16.56	299.744	298.189	0.09754
16.57	299.686	298.075	0.10085
16.58	299.628	297.962	0.10416
16.59	299.57	297.848	0.10748
16.6	299.512	297.735	0.1108
16.61	299.454	297.621	0.11413
16.62	299.396	297.507	0.11746
16.63	299.337	297.394	0.12079
16.64	299.279	297.28	0.12412
16.65	299.221	297.166	0.12747
16.66	299.163	297.052	0.13081
16.67	299.105	296.938	0.13416
16.68	299.047	296.824	0.13751
16.69	298.989	296.71	0.14087
16.7	298.931	296.596	0.14423
16.71	298.873	296.482	0.1476
16.72	298.815	296.367	0.15097
16.73	298.757	296.253	0.15435
16.74	298.699	296.139	0.15773
16.75	298.641	296.024	0.16111
16.76	298.582	295.91	0.1645
16.77	298.524	295.795	0.16789
16.78	298.466	295.68	0.17129
16.79	298.408	295.566	0.17469
16.8	298.35	295.451	0.17809
16.81	298.292	295.336	0.1815
16.82	298.234	295.221	0.18492
16.83	298.176	295.106	0.18834
16.84	298.118	294.991	0.19176
16.85	298.06	294.876	0.19519
16.86	298.002	294.761	0.19862
16.87	297.944	294.645	0.20206
16.88	297.886	294.53	0.2055
16.89	297.828	294.415	0.20894
16.9	297.769	294.299	0.2124
16.91	297.711	294.184	0.21585
16.92	297.653	294.068	0.21931
16.93	297.595	293.952	0.22277
16.94	297.537	293.837	0.22624
16.95	297.479	293.721	0.22972
16.96	297.421	293.605	0.23319
16.97	297.363	293.489	0.23668
16.98	297.305	293.373	0.24016
16.99	297.247	293.257	0.24366
17	297.189	293.141	0.24715
17.01	297.131	293.024	0.25065
17.02	297.073	292.908	0.25416
17.03	297.014	292.792	0.25767
17.04	296.956	292.675	0.26118
17.05	296.898	292.559	0.2647
17.06	296.84	292.442	0.26823
17.07	296.782	292.326	0.27176
17.08	296.724	292.209	0.27529
17.09	296.666	292.092	0.27883
17.1	296.608	291.975	0.28238
17.11	296.55	291.858	0.28592
17.12	296.492	291.741	0.28948
17.13	296.434	291.624	0.29303
17.14	296.376	291.507	0.2966
17.15	296.318	291.39	0.30016
17.16	296.259	291.273	0.30373
17.17	296.201	291.155	0.30731
17.18	296.143	291.038	0.31089
17.19	296.085	290.92	0.31448
17.2	296.027	290.803	0.31807
17.21	295.969	290.685	0.32166
17.22	295.911	290.567	0.32526
17.23	295.853	290.449	0.32887
17.24	295.795	290.332	0.33248
17.25	295.736	290.214	0.33607
17.26	295.677	290.096	0.33962
17.27	295.618	289.978	0.34317
17.28	295.559	289.859	0.34674
17.29	295.499	289.741	0.3503
17.3	295.44	289.623	0.35387
17.31	295.381	289.505	0.35745
17.32	295.322	289.386	0.36103
17.33	295.262	289.268	0.36461
17.34	295.203	289.149	0.3682
17.35	295.144	289.03	0.3718
17.36	295.085	288.912	0.3754
17.37	295.025	288.793	0.379
17.38	294.966	288.674	0.38261
17.39	294.907	288.555	0.38622
17.4	294.848	288.436	0.38984
17.41	294.789	288.317	0.39347
17.42	294.729	288.198	0.39709
17.43	294.67	288.078	0.40073
17.44	294.611	287.959	0.40436
17.45	294.552	287.84	0.40801
17.46	294.492	287.72	0.41165
17.47	294.433	287.601	0.4153
17.48	294.374	287.481	0.41896
17.49	294.315	287.362	0.42262
17.5	294.255	287.242	0.42628
17.51	294.196	287.122	0.42995
17.52	294.137	287.002	0.43362
17.53	294.078	286.882	0.4373
17.54	294.018	286.762	0.44098
17.55	293.959	286.642	0.44467
17.56	293.9	286.522	0.44836
17.57	293.841	286.402	0.45206
17.58	293.782	286.282	0.45576
17.59	293.722	286.161	0.45946
17.6	293.663	286.041	0.46317
17.61	293.604	285.92	0.46689
17.62	293.545	285.8	0.47061
17.63	293.485	285.679	0.47433
17.64	293.426	285.558	0.47806
17.65	293.367	285.438	0.48179
17.66	293.308	285.317	0.48553
17.67	293.248	285.196	0.48927
17.68	293.189	285.075	0.49301
17.69	293.13	284.954	0.49676
17.7	293.071	284.833	0.50051
17.71	293.011	284.712	0.50427
17.72	292.952	284.591	0.50803
17.73	292.893	284.469	0.5118
17.74	292.834	284.348	0.51557
17.75	292.775	284.227	0.51934
17.76	292.715	284.105	0.52312
17.77	292.656	283.984	0.52691
17.78	292.597	283.862	0.53069
17.79	292.538	283.74	0.53448
17.8	292.478	283.619	0.53828
17.81	292.419	283.497	0.54208
17.82	292.36	283.375	0.54588
17.83	292.301	283.253	0.54969
17.84	292.241	283.131	0.5535
17.85	292.182	283.009	0.55732
17.86	292.123	282.887	0.56114
17.87	292.064	282.765	0.56496
17.88	292.004	282.643	0.56879
17.89	291.945	282.52	0.57262
17.9	291.886	282.398	0.57645
17.91	291.827	282.276	0.58029
17.92	291.768	282.153	0.58414
17.93	291.708	282.031	0.58798
17.94	291.649	281.908	0.59183
17.95	291.59	281.785	0.59569
17.96	291.531	281.663	0.59954
17.97	291.471	281.54	0.6034
17.98	291.412	281.417	0.60727
17.99	291.353	281.294	0.61114
18	291.294	281.172	0.61501
18.01	291.234	281.049	0.61889
18.02	291.175	280.926	0.62277
18.03	291.116	280.803	0.62665
18.04	291.057	280.679	0.63054
18.05	290.997	280.556	0.63442
18.06	290.938	280.433	0.63832
18.07	290.879	280.31	0.64221
18.08	290.82	280.187	0.64611
18.09	290.76	280.063	0.65002
18.1	290.701	279.94	0.65392
18.11	290.642	279.816	0.65783
18.12	290.583	279.693	0.66174
18.13	290.524	279.569	0.66566
18.14	290.464	279.446	0.66958
18.15	290.405	279.322	0.6735
18.16	290.346	279.198	0.67742
18.17	290.287	279.075	0.68135
18.18	290.227	278.951	0.68528
18.19	290.168	278.827	0.68922
18.2	290.109	278.703	0.69315
18.21	290.05	278.579	0.69709
18.22	289.99	278.455	0.70103
18.23	289.931	278.331	0.70498
18.24	289.872	278.207	0.70892
18.25	289.813	278.083	0.71287
18.26	289.753	277.959	0.71683
18.27	289.694	277.835	0.72078
18.28	289.635	277.711	0.72474
18.29	289.576	277.587	0.7287
18.3	289.517	277.463	0.73266
18.31	289.457	277.338	0.73662
18.32	289.398	277.214	0.74059
18.33	289.339	277.09	0.74456
18.34	289.28	276.965	0.74853
18.35	289.22	276.841	0.7525
18.36	289.161	276.717	0.75647
18.37	289.102	276.592	0.76045
18.38	289.043	276.468	0.76443
18.39	288.983	276.343	0.76841
18.4	288.924	276.219	0.77239
18.41	288.865	276.094	0.77638
18.42	288.806	275.97	0.78036
18.43	288.746	275.845	0.78435
18.44	288.687	275.72	0.78834
18.45	288.577	275.596	0.78941
18.46	288.38	275.471	0.78545
18.47	288.182	275.347	0.78149
18.48	287.985	275.222	0.77753
18.49	287.787	275.097	0.77356
18.5	287.59	274.972	0.7696
18.51	287.393	274.848	0.76563
18.52	287.195	274.723	0.76165
18.53	286.998	274.598	0.75768
18.54	286.8	274.474	0.7537
18.55	286.603	274.349	0.74972
18.56	286.405	274.224	0.74574
18.57	286.208	274.099	0.74175
18.58	286.01	273.974	0.73776
18.59	285.813	273.85	0.73377
18.6	285.615	273.725	0.72977
18.61	285.418	273.6	0.72577
18.62	285.221	273.475	0.72177
18.63	285.023	273.351	0.71776
18.64	284.826	273.226	0.71375
18.65	284.628	273.101	0.70973
18.66	284.431	272.977	0.70572
18.67	284.233	272.852	0.70169
18.68	284.036	272.727	0.69766
18.69	283.838	272.602	0.69363
18.7	283.641	272.478	0.6896
18.71	283.443	272.353	0.68555
18.72	283.246	272.229	0.68151
18.73	283.049	272.104	0.67746
18.74	282.851	271.979	0.6734
18.75	282.654	271.855	0.66934
18.76	282.456	271.73	0.66527
18.77	282.259	271.606	0.6612
18.78	282.061	271.482	0.65712
18.79	281.864	271.357	0.65304
18.8	281.666	271.233	0.64895
18.81	281.469	271.109	0.64485
18.82	281.271	270.984	0.64074
18.83	281.074	270.86	0.63663
18.84	280.877	270.736	0.63252
18.85	280.679	270.612	0.62839
18.86	280.482	270.488	0.62426
18.87	280.284	270.364	0.62012
18.88	280.087	270.24	0.61597
18.89	279.889	270.116	0.61182
18.9	279.692	269.993	0.60765
18.91	279.494	269.869	0.60348
18.92	279.297	269.745	0.5993
18.93	279.111	269.622	0.59577
18.94	278.946	269.499	0.59351
18.95	278.782	269.375	0.59124
18.96	278.617	269.252	0.58895
18.97	278.453	269.129	0.58666
18.98	278.288	269.006	0.58436
18.99	278.124	268.883	0.58206
19	277.959	268.761	0.57974
19.01	277.794	268.638	0.57741
19.02	277.63	268.516	0.57507
19.03	277.465	268.393	0.57272
19.04	277.301	268.271	0.57036
19.05	277.136	268.149	0.56798
19.06	276.972	268.027	0.56559
19.07	276.812	267.906	0.5635
19.08	276.565	267.784	0.55622
19.09	276.319	267.663	0.54893
19.1	276.072	267.542	0.54161
19.11	275.825	267.421	0.53428
19.12	275.578	267.3	0.52692
19.13	275.331	267.179	0.51954
19.14	275.085	267.059	0.51214
19.15	274.838	266.939	0.50472
19.16	274.591	266.819	0.49728
19.17	274.426	266.7	0.4947
19.18	274.426	266.581	0.50189
19.19	274.426	266.462	0.50906
19.2	274.426	266.343	0.51621
19.21	274.426	266.225	0.52334
19.22	274.426	266.107	0.53044
19.23	274.426	265.989	0.53753
19.24	274.426	265.872	0.54459
19.25	274.426	265.755	0.55162
19.26	272.1	265.638	0.42001
19.27	271.936	265.522	0.41717
19.28	271.771	265.407	0.4143
19.29	271.607	265.291	0.4114
19.3	271.442	265.177	0.40846
19.31	271.278	265.062	0.40549
19.32	271.113	264.949	0.40249
19.33	270.949	264.836	0.39944
19.34	270.784	264.723	0.39635
19.35	270.62	264.611	0.39322
19.36	270.455	264.5	0.39005
19.37	270.29	264.389	0.38683
19.38	270.126	264.279	0.38357
19.39	269.961	264.17	0.38024
19.4	269.797	264.062	0.37687
19.41	267.315	263.954	0.2333
19.42	267.315	263.847	0.23975
19.43	267.315	263.742	0.24613
19.44	267.315	263.637	0.25244
19.45	267.315	263.533	0.25869
19.46	267.315	263.431	0.26486
19.47	267.315	263.329	0.27096
19.48	267.315	263.229	0.27698
19.49	267.315	263.13	0.28291
19.5	267.315	263.033	0.28874
19.51	267.315	262.936	0.29449
19.52	267.315	262.842	0.30012
19.53	267.315	262.749	0.30565
19.54	267.315	262.658	0.31105
19.55	267.315	262.569	0.31634
19.56	267.315	262.482	0.32149
19.57	267.315	262.397	0.3265
19.58	267.315	262.314	0.33136
19.59	267.315	262.234	0.33606
19.6	267.315	262.156	0.34058
19.61	267.315	262.081	0.34492
19.62	267.315	262.009	0.34906
19.63	267.315	261.941	0.35298
19.64	267.315	261.876	0.35667
19.65	267.315	261.814	0.36012
19.66	265	261.757	0.22269
19.67	265	261.704	0.22559
19.68	265	261.656	0.22818
19.69	264	261.613	0.16932
19.7	263	261.576	0.10986
19.71	262	261.544	0.04977
19.72	262	261.52	0.05082
19.73	261	261.502	-0.01041
19.74	262	261.492	0.05143
19.75	262	261.491	0.0509
19.76	263	261.5	0.11131
19.77	263	261.519	0.10946
19.78	263	261.549	0.10684
19.79	263	261.592	0.10338
19.8	262	261.65	0.03737
19.81	262	261.723	0.03187
19.82	261	261.815	-0.0367
19.83	260	261.928	-0.10695
19.84	259	262.067	-0.17913
19.85	259	262.234	-0.19096
19.86	260	262.438	-0.14277
19.87	261	262.687	-0.09774
19.88	262	262.991	-0.05662
19.89	263	263.368	-0.02042
19.9	264	263.838	0.00952
19.91	264	264.427	-0.03006
19.92	264	265.172	-0.07992
19.93	263	266.118	-0.20496
19.94	262	267.319	-0.34747
19.95	261	268.844	-0.51201
19.96	260	270.77	-0.70394
19.97	259	273.188	-0.92942
19.98	259	276.194	-1.1307
19.99	260	279.889	-1.31336
20	261	284.373	-1.54783
20.01	263	289.736	-1.77469
20.02	265	296.05	-2.06276
20.03	268	303.36	-2.34874
20.04	271	311.671	-2.69718
20.05	274	320.938	-3.10421
20.06	277	331.059	-3.56235
20.07	281	341.859	-3.99264
20.08	284	353.075	-4.511
20.09	287	364.353	-5.02844
20.1	290	375.247	-5.51676
20.11	293	385.228	-5.9432
20.12	295	393.728	-6.34207
20.13	297	400.213	-6.61283
20.14	298	404.276	-6.80038
20.15	298	405.693	-6.89186
20.16	296	404.442	-6.95602
20.17	294	400.671	-6.8621
20.18	291	394.644	-6.69502
20.19	287	386.703	-6.4748
20.2	282	377.26	-6.22549
20.21	278	366.766	-5.83314
20.22	273	355.683	-5.46704
20.23	270	344.448	-4.94367
20.24	267	333.441	-4.42931
20.25	265	322.958	-3.87489
20.26	263	313.214	-3.36523
20.27	257.832	304.346	-3.12517
20.28	257.832	296.425	-2.5933
20.29	257.832	289.47	-2.12623
20.3	257.832	283.457	-1.72237
20.31	257.832	278.327	-1.37787
20.32	257.832	274.003	-1.08757
20.33	257.3	270.397	-0.87962
20.34	256.806	267.414	-0.71071
20.35	256.313	264.959	-0.57716
20.36	255.819	262.945	-0.47314
20.37	255.325	261.292	-0.39332
20.38	255.462	259.93	-0.2932
20.39	255.462	258.799	-0.21737
20.4	255.462	257.849	-0.15385
20.41	255.462	257.042	-0.09996
20.42	255.462	256.346	-0.05355
20.43	255.462	255.736	-0.01296
20.44	255.462	255.192	0.02308
20.45	255.462	254.702	0.05553
20.46	255.462	254.254	0.08511
20.47	255.462	253.841	0.11238
20.48	255.462	253.456	0.13773
20.49	255.462	253.094	0.16147
20.5	255.462	252.753	0.18383
20.51	255.462	252.43	0.205
20.52	254.062	252.122	0.13791
20.53	253.815	251.828	0.14174
20.54	253.568	251.547	0.14474
20.55	253.321	251.276	0.14699
20.56	253.075	251.015	0.14856
20.57	252.828	250.764	0.14951
20.58	252.581	250.521	0.1499
20.59	252.334	250.285	0.14978
20.6	252.087	250.056	0.14918
20.61	251.841	249.834	0.14814
20.62	251.594	249.618	0.14671
20.63	251.347	249.407	0.14491
20.64	251.1	249.201	0.14276
20.65	250.853	249	0.1403
20.66	250.721	248.802	0.14473
20.67	250.721	248.609	0.15722
20.68	250.721	248.42	0.16946
20.69	250.721	248.234	0.18147
20.7	250.721	248.051	0.19327
20.71	250.721	247.871	0.20485
20.72	250.721	247.694	0.21625
20.73	250.721	247.52	0.22748
20.74	250.721	247.347	0.23854
20.75	250.721	247.178	0.24944
20.76	250.721	247.01	0.2602
20.77	250.721	246.844	0.27082
20.78	250.721	246.68	0.28132
20.79	250.721	246.518	0.29169
20.8	248.35	246.358	0.15296
20.81	248.35	246.199	0.16316
20.82	248.35	246.042	0.17326
20.83	248.35	245.886	0.18326
20.84	248.35	245.731	0.19318
20.85	248.308	245.578	0.20036
20.86	248.144	245.426	0.19974
20.87	247.979	245.275	0.19903
20.88	247.815	245.125	0.19825
20.89	247.65	244.976	0.19739
20.9	247.486	244.828	0.19647
20.91	247.321	244.681	0.19549
20.92	247.157	244.535	0.19445
20.93	246.992	244.389	0.19335
20.94	246.828	244.245	0.19219
20.95	246.663	244.101	0.19098
20.96	246.498	243.958	0.18972
20.97	246.334	243.816	0.18841
20.98	246.169	243.674	0.18705
20.99	245.98	243.533	0.18406
21	245.98	243.393	0.19304
21.01	245.98	243.253	0.20199
21.02	245.98	243.113	0.21089
21.03	245.98	242.975	0.21977
21.04	245.98	242.836	0.2286
21.05	245.98	242.699	0.2374
21.06	245.98	242.561	0.24616
21.07	245.98	242.424	0.2549
21.08	245.98	242.288	0.2636
21.09	245.98	242.152	0.27228
21.1	245.98	242.017	0.28092
21.11	245.98	241.882	0.28954
21.12	245.98	241.747	0.29813
21.13	245.98	241.612	0.3067
21.14	245.98	241.478	0.31524
21.15	245.98	241.345	0.32376
21.16	245.98	241.211	0.33225
21.17	245.98	241.078	0.34072
21.18	245.98	240.946	0.34917
21.19	245.98	240.813	0.3576
21.2	245.98	240.681	0.36601
21.21	245.98	240.55	0.37439
21.22	245.98	240.418	0.38276
21.23	245.98	240.287	0.39111
21.24	245.98	240.156	0.39944
21.25	245.98	240.025	0.40775
21.26	245.98	239.895	0.41605
21.27	245.98	239.765	0.42433
21.28	245.963	239.635	0.43154
21.29	245.469	239.505	0.40872
21.3	244.976	239.375	0.38584
21.31	244.482	239.246	0.3629
21.32	243.988	239.117	0.33989
21.33	243.575	238.988	0.32191
21.34	243.427	238.86	0.32073
21.35	243.279	238.731	0.31953
21.36	243.131	238.603	0.31832
21.37	242.982	238.475	0.3171
21.38	242.834	238.347	0.31586
21.39	242.686	238.22	0.3146
21.4	242.538	238.092	0.31334
21.41	242.39	237.965	0.31206
21.42	242.242	237.838	0.31077
21.43	242.094	237.711	0.30946
21.44	241.946	237.584	0.30815
21.45	241.798	237.458	0.30682
21.46	241.65	237.331	0.30548
21.47	241.502	237.205	0.30412
21.48	241.353	237.079	0.30276
21.49	241.205	236.953	0.30138
21.5	241.057	236.827	0.29999
21.51	240.909	236.701	0.29859
21.52	240.761	236.576	0.29718
21.53	240.613	236.451	0.29575
21.54	240.465	236.325	0.29432
21.55	240.317	236.2	0.29287
21.56	240.169	236.076	0.29142
21.57	240.021	235.951	0.28995
21.58	239.873	235.826	0.28847
21.59	239.724	235.702	0.28699
21.6	239.576	235.577	0.28549
21.61	239.428	235.453	0.28398
21.62	239.28	235.329	0.28247
21.63	239.132	235.205	0.28094
21.64	238.984	235.081	0.2794
21.65	238.836	234.958	0.27785
21.66	238.688	234.834	0.2763
21.67	238.54	234.711	0.27473
21.68	238.392	234.587	0.27315
21.69	238.244	234.464	0.27157
21.7	238.095	234.341	0.26997
21.71	237.947	234.218	0.26837
21.72	237.799	234.095	0.26675
21.73	237.651	233.973	0.26513
21.74	237.503	233.85	0.2635
21.75	237.355	233.728	0.26186
21.76	237.207	233.605	0.26021
21.77	237.059	233.483	0.25855
21.78	236.911	233.361	0.25688
21.79	236.763	233.239	0.2552
21.8	236.615	233.117	0.25352
21.81	236.497	232.995	0.25382
21.82	236.497	232.874	0.26167
21.83	236.497	232.752	0.26951
21.84	236.497	232.631	0.27734
21.85	236.497	232.509	0.28517
21.86	236.453	232.388	0.29011
21.87	236.343	232.267	0.29086
21.88	236.233	232.146	0.29159
21.89	236.124	232.025	0.29232
21.9	236.014	231.904	0.29305
21.91	235.904	231.783	0.29377
21.92	235.795	231.663	0.29448
21.93	235.685	231.542	0.29518
21.94	235.575	231.422	0.29588
21.95	235.466	231.302	0.29657
21.96	235.356	231.182	0.29725
21.97	235.246	231.061	0.29793
21.98	235.136	230.941	0.2986
21.99	235.027	230.822	0.29926
22	234.917	230.702	0.29991
22.01	234.807	230.582	0.30056
22.02	234.698	230.463	0.30121
22.03	234.588	230.343	0.30185
22.04	234.478	230.224	0.30248
22.05	234.369	230.104	0.3031
22.06	234.259	229.985	0.30372
22.07	234.149	229.866	0.30433
22.08	234.04	229.747	0.30493
22.09	233.93	229.628	0.30553
22.1	233.82	229.51	0.30612
22.11	233.71	229.391	0.30671
22.12	233.601	229.272	0.30729
22.13	233.491	229.154	0.30786
22.14	233.381	229.035	0.30842
22.15	233.272	228.917	0.30899
22.16	233.162	228.799	0.30954
22.17	233.052	228.681	0.31009
22.18	232.943	228.563	0.31063
22.19	232.833	228.445	0.31116
22.2	232.723	228.327	0.31169
22.21	232.613	228.209	0.31221
22.22	232.504	228.092	0.31273
22.23	232.394	227.974	0.31324
22.24	232.284	227.857	0.31375
22.25	232.175	227.739	0.31424
22.26	232.065	227.622	0.31474
22.27	231.955	227.505	0.31522
22.28	231.846	227.388	0.3157
22.29	231.743	227.271	0.31665
22.3	231.673	227.154	0.31966
22.31	231.602	227.037	0.32267
22.32	231.532	226.921	0.32568
22.33	231.461	226.804	0.32868
22.34	231.391	226.687	0.33167
22.35	231.32	226.571	0.33466
22.36	231.25	226.455	0.33764
22.37	231.179	226.338	0.34062
22.38	231.109	226.222	0.34359
22.39	231.038	226.106	0.34656
22.4	230.967	225.99	0.34952
22.41	230.897	225.874	0.35247
22.42	230.826	225.759	0.35542
22.43	230.756	225.643	0.35837
22.44	230.685	225.527	0.36131
22.45	230.615	225.412	0.36425
22.46	230.544	225.296	0.36717
22.47	230.474	225.181	0.3701
22.48	230.403	225.066	0.37302
22.49	230.333	224.951	0.37593
22.5	230.262	224.836	0.37884
22.51	230.192	224.721	0.38175
22.52	230.121	224.606	0.38465
22.53	230.051	224.491	0.38754
22.54	229.98	224.376	0.39043
22.55	229.91	224.262	0.39331
22.56	229.839	224.147	0.39619
22.57	229.769	224.033	0.39906
22.58	229.698	223.918	0.40193
22.59	229.628	223.804	0.40479
22.6	229.557	223.69	0.40765
22.61	229.487	223.576	0.41051
22.62	229.562	223.462	0.42288
22.63	229.151	223.348	0.40353
22.64	228.74	223.234	0.38413
22.65	228.328	223.12	0.36469
22.66	227.917	223.007	0.34519
22.67	227.506	222.893	0.32567
22.68	227.094	222.78	0.30611
22.69	226.683	222.667	0.28651
22.7	226.272	222.553	0.26687
22.71	225.86	222.44	0.24718
22.72	225.449	222.327	0.22746
22.73	225.037	222.214	0.20769
22.74	224.626	222.101	0.18788
22.75	224.215	221.988	0.16802
22.76	223.803	221.875	0.14812
22.77	223.392	221.763	0.12819
22.78	222.981	221.65	0.10821
22.79	222.569	221.538	0.08819
22.8	222.158	221.425	0.06813
22.81	221.747	221.313	0.04802
22.82	221.335	221.201	0.02787
22.83	220.924	221.088	0.00768
22.84	220.512	220.976	-0.01256
22.85	220.101	220.864	-0.03284
22.86	219.69	220.752	-0.05317
22.87	219.278	220.641	-0.07354
22.88	218.867	220.529	-0.09395
22.89	218.456	220.417	-0.1144
22.9	218.044	220.306	-0.1349
22.91	217.533	220.194	-0.16226
22.92	217.533	220.083	-0.1548
22.93	217.533	219.971	-0.14735
22.94	217.533	219.86	-0.1399
22.95	217.533	219.749	-0.13245
22.96	217.533	219.638	-0.12502
22.97	217.533	219.527	-0.11758
22.98	217.533	219.416	-0.11016
22.99	217.533	219.305	-0.10273
23	217.533	219.195	-0.09532
23.01	215.128	219.089	-0.2527
23.02	214.904	218.978	-0.26069
23.03	214.679	218.868	-0.26869
23.04	214.455	218.757	-0.27671
23.05	214.231	218.647	-0.28474
23.06	214.006	218.537	-0.29279
23.07	213.782	218.427	-0.30085
23.08	213.558	218.317	-0.30892
23.09	213.333	218.207	-0.31701
23.1	213.109	218.099	-0.32529
23.11	212.884	217.989	-0.33341
23.12	212.66	217.88	-0.34154
23.13	212.436	217.77	-0.34969
23.14	212.211	217.661	-0.35785
23.15	211.987	217.551	-0.36602
23.16	211.763	217.442	-0.37422
23.17	211.538	217.332	-0.38242
23.18	211.314	217.223	-0.39064
23.19	211.089	217.114	-0.39888
23.2	210.865	217.005	-0.40712
23.21	210.641	216.896	-0.41539
23.22	210.416	216.787	-0.42367
23.23	210.192	216.678	-0.43196
23.24	209.968	216.57	-0.44026
23.25	209.743	216.461	-0.44859
23.26	209.519	216.352	-0.45693
23.27	209.294	216.244	-0.46528
23.28	209.07	216.136	-0.47364
23.29	208.846	216.027	-0.48202
23.3	208.621	215.919	-0.49042
23.31	208.397	215.811	-0.49883
23.32	208.172	215.703	-0.50725
23.33	207.948	215.595	-0.51569
23.34	207.724	215.487	-0.52415
23.35	207.499	215.379	-0.53262
23.36	207.275	215.271	-0.5411
23.37	207.051	215.164	-0.5496
23.38	206.826	215.056	-0.55812
23.39	206.602	214.949	-0.56665
23.4	206.377	214.841	-0.57519
23.41	206.153	214.734	-0.58375
23.42	205.929	214.627	-0.59233
23.43	205.704	214.519	-0.60092
23.44	205.48	214.412	-0.60952
23.45	205.256	214.305	-0.61814
23.46	205.031	214.198	-0.62677
23.47	204.807	214.092	-0.63542
23.48	204.582	213.985	-0.64409
23.49	204.358	213.878	-0.65277
23.5	204.134	213.771	-0.66147
23.51	203.909	213.665	-0.67018
23.52	203.685	213.558	-0.67891
23.53	203.46	213.452	-0.68765
23.54	203.31	213.346	-0.69112
23.55	203.31	213.239	-0.68377
23.56	203.31	213.133	-0.67642
23.57	203.31	213.027	-0.66907
23.58	203.31	212.921	-0.66173
23.59	203.31	212.815	-0.6544
23.6	203.31	212.709	-0.64707
23.61	203.31	212.604	-0.63975
23.62	203.31	212.498	-0.63243
23.63	203.31	212.392	-0.62512
23.64	203.31	212.287	-0.61781
23.65	203.31	212.181	-0.61051
23.66	203.31	212.076	-0.60322
23.67	203.31	211.971	-0.59593
23.68	203.31	211.865	-0.58864
23.69	203.31	211.76	-0.58136
23.7	203.31	211.655	-0.57409
23.71	203.31	211.55	-0.56682
23.72	203.31	211.445	-0.55955
23.73	203.31	211.34	-0.55229
23.74	203.31	211.236	-0.54504
23.75	203.31	211.131	-0.53779
23.76	203.31	211.026	-0.53055
23.77	203.31	210.922	-0.52331
23.78	203.31	210.817	-0.51608
23.79	203.31	210.713	-0.50885
23.8	203.31	210.609	-0.50163
23.81	203.31	210.504	-0.49441
23.82	203.31	210.4	-0.4872
23.83	203.31	210.296	-0.47999
23.84	203.31	210.192	-0.47279
23.85	203.31	210.088	-0.4656
23.86	203.31	209.984	-0.4584
23.87	203.31	209.881	-0.45122
23.88	203.31	209.777	-0.44404
23.89	203.31	209.673	-0.43686
23.9	203.31	209.57	-0.42969
23.91	203.31	209.466	-0.42253
23.92	203.31	209.363	-0.41536
23.93	203.31	209.259	-0.40821
23.94	203.31	209.156	-0.40106
23.95	203.31	209.053	-0.39391
23.96	203.31	208.95	-0.38677
23.97	203.31	208.847	-0.37964
23.98	203.31	208.744	-0.37251
23.99	203.31	208.641	-0.36538
24	203.31	208.538	-0.35826
24.01	203.31	208.435	-0.35114
24.02	203.31	208.333	-0.34403
24.03	203.31	208.23	-0.33694
24.04	203.31	208.128	-0.32984
24.05	203.31	208.025	-0.32274
24.06	203.31	207.923	-0.31565
24.07	203.31	207.82	-0.30856
24.08	203.31	207.718	-0.30148
24.09	203.31	207.616	-0.29441
24.1	203.31	207.514	-0.28734
24.11	203.31	207.412	-0.28027
24.12	203.31	207.31	-0.27321
24.13	203.31	207.208	-0.26616
24.14	203.31	207.106	-0.2591
24.15	203.31	207.004	-0.25206
24.16	203.314	206.903	-0.24472
24.17	203.273	206.801	-0.24059
24.18	203.232	206.7	-0.23646
24.19	203.19	206.598	-0.23234
24.2	203.149	206.497	-0.22823
24.21	203.108	206.395	-0.22411
24.22	203.067	206.294	-0.22
24.23	203.026	206.193	-0.2159
24.24	202.985	206.092	-0.2118
24.25	202.944	205.991	-0.2077
24.26	202.902	205.89	-0.20361
24.27	202.861	205.789	-0.19952
24.28	202.82	205.688	-0.19543
24.29	202.779	205.587	-0.19135
24.3	202.738	205.486	-0.18727
24.31	202.697	205.386	-0.1832
24.32	202.656	205.285	-0.17913
24.33	202.615	205.185	-0.17506
24.34	202.573	205.084	-0.171
24.35	202.532	204.984	-0.16694
24.36	202.491	204.883	-0.16288
24.37	202.45	204.783	-0.15883
24.38	202.409	204.683	-0.15478
24.39	202.368	204.583	-0.15074
24.4	202.327	204.483	-0.1467
24.41	202.285	204.383	-0.14266
24.42	202.244	204.283	-0.13863
24.43	202.203	204.183	-0.13459
24.44	202.162	204.083	-0.13057
24.45	202.121	203.984	-0.12655
24.46	202.08	203.884	-0.12253
24.47	202.039	203.784	-0.11851
24.48	201.997	203.685	-0.1145
24.49	201.956	203.585	-0.11049
24.5	201.915	203.486	-0.10649
24.51	201.874	203.387	-0.10249
24.52	201.833	203.287	-0.09849
24.53	201.792	203.188	-0.0945
24.54	201.751	203.089	-0.09051
24.55	201.71	202.99	-0.08652
24.56	201.668	202.891	-0.08254
24.57	201.627	202.792	-0.07856
24.58	201.586	202.693	-0.07458
24.59	201.545	202.595	-0.07061
24.6	201.504	202.496	-0.06664
24.61	201.463	202.397	-0.06268
24.62	201.422	202.298	-0.05871
24.63	201.38	202.2	-0.05476
24.64	201.339	202.101	-0.0508
24.65	201.298	202.003	-0.04685
24.66	201.257	201.905	-0.0429
24.67	201.216	201.806	-0.03896
24.68	201.175	201.708	-0.03502
24.69	201.134	201.61	-0.03108
24.7	201.092	201.512	-0.02714
24.71	201.051	201.414	-0.02321
24.72	201.01	201.316	-0.01928
24.73	200.969	201.218	-0.01536
24.74	200.939	201.12	-0.01065
24.75	200.939	201.022	-0.00383
24.76	200.939	200.925	0.00299
24.77	200.939	200.827	0.0098
24.78	200.939	200.729	0.01661
24.79	200.92	200.632	0.02205
24.8	200.879	200.534	0.02595
24.81	200.838	200.437	0.02985
24.82	200.796	200.34	0.03374
24.83	200.755	200.242	0.03763
24.84	200.714	200.145	0.04152
24.85	200.673	200.048	0.04541
24.86	200.632	199.951	0.04929
24.87	200.591	199.854	0.05317
24.88	200.55	199.757	0.05704
24.89	200.508	199.66	0.06091
24.9	200.467	199.563	0.06478
24.91	200.426	199.466	0.06865
24.92	200.385	199.369	0.07251
24.93	200.344	199.273	0.07637
24.94	200.303	199.176	0.08022
24.95	200.262	199.079	0.08408
24.96	200.22	198.983	0.08793
24.97	200.179	198.886	0.09177
24.98	200.138	198.79	0.09562
[truncated: 6,502 more rows]
