# Supplementary material for: Large-scale conformal synthesis of one-dimensional MAX phases
Source: Nat Commun. 2024 Oct 28;15:9275. doi: 10.1038/s41467-024-53137-0 (PMC11519885; doi:10.1038/s41467-024-53137-0)
Supplement: Supplementary file 3 — Source data [file 41467_2024_53137_MOESM3_ESM.zip › Source data/Fig.3e.xlsx]

## Sheet: Sheet1
2 theta	observed	calculated		diffrence		barg position
5	263	277.446		-41.646		12.2866
5.01	263	278.437		-42.6374		25.4666
5.02	263	279.434		-43.634		32.6724
5.03	264	280.436		-43.6357		33.3328
5.04	265	281.474		-43.6744		35.2494
5.05	267	282.486		-42.686		38.2596
5.06	268	283.503		-42.7026		38.982
5.07	270	284.524		-41.7239		42.1688
5.08	272	285.55		-40.7499		46.8025
5.09	273	286.581		-40.7806		52.0285
5.1	275	287.616		-39.8159		53.0512
5.11	276	288.656		-39.8556		57.7591
5.12	278	289.7		-38.8998		58.8169
5.13	280	290.748		-37.9483		60.4864
5.14	282	291.817		-37.0171		63.9463
5.15	285	292.874		-35.0741		65.3387
5.16	288	293.935		-33.1353		67.9834
5.17	292	295.001		-30.2005		69.1396
5.18	296	296.07		-27.2697		69.5235
5.19	299	297.143		-25.3428		70.5757
5.2	302	298.22		-23.4198		70.6694
5.21	305	299.301		-21.5006		72.5608
5.22	307	300.385		-20.5851		73.0308
5.23	308	301.473		-20.6732		75.1746
5.24	309	302.565		-20.765		77.6644
5.25	310	303.66		-20.8602		78.4866
5.26	311	304.759		-20.9589		82.4775
5.27	311	305.861		-22.061		83.2884
5.28	312	306.966		-22.1664		84.278
5.29	312	308.075		-23.275		85.2637
5.3	311	309.187		-25.3868		87.1402
5.31	311	310.302		-26.5018
5.32	310	311.42		-28.6198
5.33	309	312.541		-30.7407
5.34	309	313.665		-31.8647
5.35	310	314.791		-31.9915
5.36	311	315.921		-32.1211
5.37	313	317.053		-31.2534
5.38	315	318.188		-30.3885
5.39	318	319.326		-28.5261
5.4	321	320.466		-26.6664
5.41	324	321.609		-24.8091
5.42	327	322.754		-22.9542
5.43	329	323.902		-22.1018
5.44	331	325.052		-21.2517
5.45	332	326.209		-21.4092
5.46	333	327.364		-21.5635
5.47	334	328.52		-21.7201
5.48	334	329.679		-22.8787
5.49	334	330.839		-24.0393
5.5	334	332.002		-25.2019
5.51	334	333.166		-26.3665
5.52	334	334.333		-27.5329
5.53	335	335.501		-27.7011
5.54	337	336.671		-26.8711
5.55	339	337.845		-26.0455
5.56	341	339.019		-25.2188
5.57	344	340.194		-23.3938
5.58	347	341.37		-21.5703
5.59	349	342.548		-20.7482
5.6	351	343.728		-19.9277
5.61	352	344.908		-20.1085
5.62	352	346.091		-21.2906
5.63	352	347.274		-22.4741
5.64	351	348.459		-24.6588
5.65	351	349.645		-25.8446
5.66	351	350.832		-27.0316
5.67	351	352.02		-28.2197
5.68	352	353.209		-28.4088
5.69	353	354.399		-28.5989
5.7	354	355.59		-28.79
5.71	355	356.782		-28.9819
5.72	356	357.975		-29.1747
5.73	358	359.168		-28.3682
5.74	359	360.363		-28.5626
5.75	361	361.558		-27.7576
5.76	362	362.753		-27.9533
5.77	364	363.95		-27.1496
5.78	365	365.146		-27.3464
5.79	367	366.344		-26.5438
5.8	368	367.542		-26.7416
5.81	370	368.74		-25.9399
5.82	372	369.939		-25.1385
5.83	374	371.138		-24.3376
5.84	377	372.337		-22.5369
5.85	379	373.536		-21.7364
5.86	382	374.736		-19.9362
5.87	385	375.936		-18.1361
5.88	387	377.136		-17.3362
5.89	389	378.336		-16.5363
5.9	391	379.536		-15.7365
5.91	392	380.737		-15.9367
5.92	393	381.937		-16.1368
5.93	394	383.137		-16.3369
5.94	394	384.337		-17.5369
5.95	394	385.537		-18.7367
5.96	394	386.736		-19.9363
5.97	394	387.936		-21.1356
5.98	394	389.135		-22.3347
5.99	395	390.334		-22.5335
6	397	391.532		-21.7319
6.01	398	392.73		-21.93
6.02	401	393.928		-20.1276
6.03	403	395.125		-19.3247
6.04	405	396.321		-18.5213
6.05	408	397.517		-16.7174
6.06	410	398.713		-15.913
6.07	413	399.908		-14.1079
6.08	415	401.102		-13.3021
6.09	417	402.296		-12.4957
6.1	418	403.489		-12.6886
6.11	419	404.681		-12.8807
6.12	420	405.872		-13.072
6.13	420	407.063		-14.2625
6.14	420	408.252		-15.4522
6.15	420	409.441		-16.641
6.16	421	410.629		-16.8288
6.17	422	411.816		-17.0157
6.18	423	413.002		-17.2016
6.19	425	414.187		-16.3865
6.2	427	415.37		-15.5703
6.21	429	416.553		-14.7531
6.22	430	417.735		-14.9347
6.23	431	418.915		-15.1152
6.24	431	420.095		-16.2945
6.25	431	421.273		-17.4727
6.26	430	422.45		-19.6495
6.27	429	423.625		-21.8251
6.28	428	424.799		-23.9994
6.29	428	425.972		-25.1724
6.3	428	427.144		-26.344
6.31	429	428.314		-26.5143
6.32	431	429.483		-25.6831
6.33	433	430.65		-24.8505
6.34	435	431.816		-24.0164
6.35	437	432.981		-23.1808
6.36	439	434.144		-22.3437
6.37	440	435.305		-22.505
6.38	441	436.465		-22.6648
6.39	441	437.623		-23.8229
6.4	440	438.779		-25.9794
6.41	440	439.934		-27.1343
6.42	440	441.087		-28.2875
6.43	440	442.239		-29.4389
6.44	440	443.389		-30.5886
6.45	441	444.537		-30.7366
6.46	442	445.683		-30.8827
6.47	444	446.827		-30.0271
6.48	446	447.97		-29.1696
6.49	448	449.11		-28.3102
6.5	450	450.249		-27.449
6.51	452	451.386		-26.5858
6.52	454	452.521		-25.7208
6.53	456	453.654		-24.8537
6.54	458	454.785		-23.9847
6.55	459	455.914		-24.1137
6.56	460	457.041		-24.2406
6.57	461	458.166		-24.3655
6.58	461	459.288		-25.4884
6.59	461	460.409		-26.6091
6.6	462	461.528		-26.7277
6.61	462	462.644		-27.8442
6.62	463	463.759		-27.9585
6.63	464	464.871		-28.0707
6.64	465	465.981		-28.1807
6.65	467	467.088		-27.2884
6.66	469	468.194		-26.3939
6.67	472	469.297		-24.4972
6.68	475	470.398		-22.5981
6.69	478	471.497		-20.6968
6.7	482	472.593		-17.7931
6.71	485	473.687		-15.8871
6.72	488	474.779		-13.9788
6.73	489	475.868		-14.0681
6.74	490	476.955		-14.155
6.75	489	478.039		-16.2394
6.76	487	479.121		-19.3215
6.77	485	480.201		-22.4011
6.78	482	481.278		-26.4782
6.79	479	482.353		-30.5529
6.8	477	483.425		-33.625
6.81	477	484.495		-34.6946
6.82	477	485.562		-35.7617
6.83	479	486.626		-34.8263
6.84	482	487.688		-32.8883
6.85	486	488.748		-29.9477
6.86	491	489.804		-26.0045
6.87	496	490.859		-22.0587
6.88	502	491.91		-17.1102
6.89	506	492.959		-14.1591
6.9	511	494.005		-10.2054
6.91	514	495.049		-8.24893
6.92	516	496.09		-7.28981
6.93	517	497.128		-7.32798
6.94	517	498.163		-8.36344
6.95	516	499.196		-10.3962
6.96	514	500.226		-13.4261
6.97	511	501.253		-17.4533
6.98	507	502.278		-22.4778
6.99	503	503.299		-27.4994
7	499	504.318		-32.5183
7.01	496	505.334		-36.5343
7.02	493	506.347		-40.5475
7.03	492	507.358		-42.5578
7.04	491	508.365		-44.5653
7.05	492	509.37		-44.57
7.06	493	510.372		-44.5717
7.07	495	511.371		-43.5706
7.08	498	512.367		-41.5666
7.09	501	513.36		-39.5596
7.1	504	514.35		-37.5497
7.11	506	515.337		-36.5369
7.12	509	516.321		-34.5212
7.13	510	517.302		-34.5025
7.14	511	518.281		-34.4808
7.15	511	519.256		-35.4561
7.16	511	520.228		-36.4284
7.17	512	521.198		-36.3978
7.18	512	522.164		-37.3641
7.19	514	523.127		-36.3274
7.2	516	524.088		-35.2877
7.21	519	525.045		-33.2449
7.22	522	525.999		-31.1991
7.23	526	526.95		-28.1502
7.24	529	527.898		-26.0983
7.25	532	528.843		-24.0433
7.26	534	529.785		-22.9852
7.27	535	530.724		-22.924
7.28	536	531.66		-22.8596
7.29	536	532.592		-23.7922
7.3	535	533.522		-25.7217
7.31	535	534.448		-26.6481
7.32	535	535.371		-27.5712
7.33	534	536.291		-29.4913
7.34	534	537.208		-30.4082
7.35	535	538.122		-30.322
7.36	535	539.033		-31.2325
7.37	535	539.94		-32.1399
7.38	535	540.844		-33.0442
7.39	536	541.745		-32.9452
7.4	536	542.643		-33.8431
7.41	537	543.538		-33.7377
7.42	538	544.429		-33.6292
7.43	540	545.317		-32.5174
7.44	541	546.202		-32.4024
7.45	543	547.084		-31.2842
7.46	545	547.963		-30.1627
7.47	547	548.838		-29.0381
7.48	548	549.71		-28.9102
7.49	549	550.579		-28.779
7.5	549	551.445		-29.6446
7.51	549	552.307		-30.5069
7.52	548	553.166		-32.3659
7.53	547	554.022		-34.2218
7.54	547	554.874		-35.0743
7.55	547	555.724		-35.9235
7.56	547	556.569		-36.7695
7.57	548	557.412		-36.6122
7.58	550	558.252		-35.4515
7.59	552	559.088		-34.2876
7.6	554	559.92		-33.1204
7.61	556	560.75		-31.95
7.62	558	561.576		-30.7761
7.63	558	562.399		-31.599
7.64	559	563.219		-31.4186
7.65	559	564.035		-32.2349
7.66	558	564.848		-34.0478
7.67	557	565.657		-35.8574
7.68	557	566.464		-36.6637
7.69	557	567.267		-37.4667
7.7	557	568.066		-38.2663
7.71	558	568.863		-38.0626
7.72	560	569.656		-36.8556
7.73	562	570.445		-35.6452
7.74	565	571.232		-33.4315
7.75	568	572.014		-31.2145
7.76	571	572.794		-28.9941
7.77	574	573.57		-26.7703
7.78	577	574.343		-24.5433
7.79	579	575.113		-23.3128
7.8	581	575.879		-22.079
7.81	582	576.642		-21.8419
7.82	583	577.401		-21.6014
7.83	584	578.158		-21.3576
7.84	585	578.91		-21.1104
7.85	586	579.66		-20.8598
7.86	587	580.406		-20.6059
7.87	588	581.149		-20.3486
7.88	589	581.888		-20.088
7.89	590	582.624		-19.824
7.9	590	583.357		-20.5567
7.91	590	584.086		-21.286
7.92	590	584.812		-22.0119
7.93	589	585.534		-23.7345
7.94	588	586.254		-25.4537
7.95	586	586.97		-28.1696
7.96	585	587.682		-29.882
7.97	584	588.391		-31.5912
7.98	583	589.097		-33.297
7.99	583	589.799		-33.9994
8	583	590.498		-34.6984
8.01	584	591.194		-34.3941
8.02	585	591.886		-34.0864
8.03	586	592.575		-33.7754
8.04	588	593.261		-32.4611
8.05	590	593.943		-31.1433
8.06	592	594.622		-29.8223
8.07	594	595.298		-28.4978
8.08	597	595.97		-26.17
8.09	599	596.639		-24.8389
8.1	602	597.304		-22.5044
8.11	605	597.967		-20.1666
8.12	607	598.625		-18.8254
8.13	609	599.281		-17.4809
8.14	611	599.933		-16.133
8.15	612	600.582		-15.7818
8.16	612	601.227		-16.4273
8.17	611	601.869		-18.0694
8.18	609	602.508		-20.7082
8.19	607	603.144		-23.3437
8.2	604	603.776		-26.9758
8.21	601	604.405		-30.6046
8.22	599	605.03		-33.2301
8.23	598	605.652		-34.8523
8.24	597	606.271		-36.4712
8.25	598	606.887		-36.0867
8.26	599	607.499		-35.6989
8.27	601	608.108		-34.3078
8.28	604	608.713		-31.9134
8.29	608	609.316		-28.5157
8.3	612	609.915		-25.1147
8.31	616	610.51		-21.7104
8.32	621	611.103		-17.3028
8.33	625	611.692		-13.892
8.34	629	612.278		-10.4778
8.35	632	612.86		-8.06034
8.36	635	613.44		-5.6396
8.37	636	614.016		-5.21559
8.38	637	614.588		-4.78831
8.39	637	615.158		-5.35776
8.4	636	615.724		-6.92394
8.41	633	616.287		-10.4869
8.42	631	616.847		-13.0465
8.43	627	617.403		-17.6029
8.44	624	617.956		-21.1561
8.45	622	618.506		-23.706
8.46	619	619.053		-27.2527
8.47	618	619.596		-28.7961
8.48	617	620.136		-30.3363
8.49	617	620.673		-30.8733
8.5	617	621.207		-31.4071
8.51	618	621.738		-30.9376
8.52	619	622.265		-30.465
8.53	619	622.789		-30.9891
8.54	620	623.31		-30.51
8.55	620	623.828		-31.0277
8.56	620	624.342		-31.5422
8.57	620	624.854		-32.0536
8.58	619	625.362		-33.5617
8.59	619	625.867		-34.0667
8.6	618	626.368		-35.5685
8.61	618	626.867		-36.0671
8.62	618	627.363		-36.5626
8.63	618	627.855		-37.0549
8.64	619	628.344		-36.544
8.65	620	628.83		-36.03
8.66	621	629.313		-35.5129
8.67	623	629.793		-33.9926
8.68	624	630.269		-33.4692
8.69	626	630.743		-31.9427
8.7	627	631.213		-31.413
8.71	629	631.68		-29.8803
8.72	631	632.144		-28.3444
8.73	633	632.605		-26.8054
8.74	636	633.063		-24.2634
8.75	639	633.518		-21.7182
8.76	642	633.97		-19.17
8.77	645	634.419		-16.6187
8.78	648	634.864		-14.0643
8.79	650	635.307		-12.5068
8.8	651	635.746		-11.9463
8.81	652	636.183		-11.3827
8.82	652	636.616		-11.8161
8.83	651	637.046		-13.2465
8.84	649	637.474		-15.6738
8.85	648	637.898		-17.0981
8.86	646	638.319		-19.5194
8.87	644	638.738		-21.9376
8.88	642	639.153		-24.3529
8.89	641	639.565		-25.7651
8.9	641	639.974		-26.1744
8.91	641	640.381		-26.5806
8.92	642	640.784		-25.9839
8.93	644	641.184		-24.3842
8.94	646	641.582		-22.7816
8.95	648	641.976		-21.176
8.96	650	642.367		-19.5674
8.97	651	642.756		-18.9559
8.98	652	643.141		-18.3414
8.99	652	643.524		-18.724
9	652	643.904		-19.1037
9.01	651	644.28		-20.4805
9.02	650	644.654		-21.8543
9.03	649	645.025		-23.2253
9.04	647	645.393		-25.5934
9.05	644	645.759		-28.9585
9.06	642	646.121		-31.3208
9.07	639	646.48		-34.6802
9.08	636	646.837		-38.0368
9.09	634	647.19		-40.3905
9.1	633	647.541		-41.7413
9.11	633	647.889		-42.0893
9.12	635	648.234		-40.4345
9.13	637	648.577		-38.7768
9.14	641	648.916		-35.1163
9.15	645	649.253		-31.453
9.16	649	649.587		-27.7869
9.17	653	649.918		-24.118
9.18	657	650.246		-20.4463
9.19	660	650.572		-17.7718
9.2	661	650.895		-17.0945
9.21	661	651.215		-17.4145
9.22	660	651.532		-18.7317
9.23	657	651.846		-22.0462
9.24	654	652.158		-25.3579
9.25	651	652.467		-28.6669
9.26	648	652.773		-31.9731
9.27	646	653.077		-34.2767
9.28	644	653.378		-36.5775
9.29	643	653.676		-37.8756
9.3	643	653.971		-38.171
9.31	644	654.264		-37.4638
9.32	646	654.554		-35.7538
9.33	648	654.841		-34.0412
9.34	650	655.126		-32.3259
9.35	653	655.408		-29.608
9.36	655	655.687		-27.8874
9.37	657	655.964		-26.1642
9.38	659	656.238		-24.4384
9.39	661	656.51		-22.7099
9.4	662	656.779		-21.9788
9.41	663	657.045		-21.2451
9.42	663	657.309		-21.5089
9.43	663	657.57		-21.77
9.44	662	657.829		-23.0285
9.45	661	658.085		-24.2845
9.46	659	658.338		-26.5379
9.47	658	658.589		-27.7888
9.48	656	658.837		-30.0371
9.49	655	659.083		-31.2829
9.5	654	659.326		-32.5262
9.51	653	659.567		-33.7669
9.52	652	659.805		-35.0051
9.53	652	660.041		-35.2408
9.54	651	660.274		-36.474
9.55	650	660.505		-37.7048
9.56	649	660.733		-38.9331
9.57	648	660.959		-40.1588
9.58	646	661.182		-42.3822
9.59	644	661.403		-44.6031
9.6	643	661.621		-45.8215
9.61	641	661.837		-48.0375
9.62	640	662.051		-49.2511
9.63	640	662.262		-49.4622
9.64	640	662.471		-49.671
9.65	641	662.677		-48.8774
9.66	643	662.881		-47.0813
9.67	645	663.083		-45.2829
9.68	648	663.282		-42.4821
9.69	651	663.479		-39.679
9.7	654	663.673		-36.8735
9.71	656	663.866		-35.0656
9.72	658	664.055		-33.2555
9.73	659	664.243		-32.443
9.74	659	664.428		-32.6281
9.75	658	664.611		-33.811
9.76	657	664.792		-34.9916
9.77	656	664.97		-36.1698
9.78	654	665.146		-38.3458
9.79	652	665.32		-40.5195
9.8	650	665.491		-42.691
9.81	648	665.66		-44.8602
9.82	646	665.827		-47.0271
9.83	645	665.992		-48.1918
9.84	645	666.154		-48.3543
9.85	646	666.315		-47.5146
9.86	648	666.473		-45.6726
9.87	651	666.628		-42.8285
9.88	655	666.782		-38.9821
9.89	659	666.934		-35.1336
9.9	664	667.083		-30.2829
9.91	669	667.23		-25.4301
9.92	673	667.375		-21.5751
9.93	676	667.518		-18.7179
9.94	679	667.659		-15.8586
9.95	680	667.797		-14.9971
9.96	680	667.934		-15.1336
9.97	680	668.068		-15.2679
9.98	679	668.2		-16.4002
9.99	677	668.33		-18.5303
10	675	668.458		-20.6583
10.01	673	668.584		-22.7843
10.02	671	668.708		-24.9082
10.03	669	668.83		-27.0301
10.04	667	668.95		-29.1499
10.05	665	669.068		-31.2677
10.06	663	669.183		-33.3835
10.07	660	669.297		-36.4972
10.08	658	669.409		-38.6089
10.09	656	669.519		-40.7186
10.1	654	669.626		-42.8263
10.11	653	669.732		-43.9321
10.12	652	669.836		-45.0358
10.13	652	669.938		-45.1376
10.14	652	670.037		-45.2375
10.15	653	670.135		-44.3354
10.16	655	670.231		-42.4314
10.17	656	670.325		-41.5254
10.18	657	670.418		-40.6175
10.19	658	670.508		-39.7077
10.2	658	670.596		-39.796
10.21	657	670.682		-40.8824
10.22	656	670.767		-41.967
10.23	655	670.85		-43.0496
10.24	653	670.93		-45.1305
10.25	651	671.009		-47.2094
10.26	650	671.087		-48.2865
10.27	649	671.162		-49.3618
10.28	649	671.235		-49.4352
10.29	650	671.307		-48.5068
10.3	652	671.377		-46.5766
10.31	654	671.445		-44.6446
10.32	657	671.511		-41.7109
10.33	660	671.575		-38.7753
10.34	663	671.638		-35.838
10.35	665	671.699		-33.8989
10.36	667	671.758		-31.958
10.37	669	671.815		-30.0155
10.38	670	671.871		-29.0711
10.39	670	671.925		-29.1251
10.4	671	671.977		-28.1773
10.41	671	672.028		-28.2278
10.42	671	672.077		-28.2767
10.43	671	672.124		-28.3238
10.44	670	672.169		-29.3692
10.45	669	672.213		-30.413
10.46	668	672.255		-31.4551
10.47	666	672.296		-33.4956
10.48	664	672.334		-35.5344
10.49	662	672.372		-37.5716
10.5	660	672.407		-39.6072
10.51	659	672.441		-40.6411
10.52	659	672.473		-40.6735
10.53	660	672.504		-39.7042
10.54	662	672.533		-37.7334
10.55	664	672.561		-35.7609
10.56	667	672.587		-32.7869
10.57	670	672.611		-29.8114
10.58	672	672.634		-27.8342
10.59	673	672.656		-26.8556
10.6	673	672.675		-26.8754
10.61	672	672.694		-27.8937
10.62	670	672.71		-29.9104
10.63	667	672.726		-32.9257
10.64	663	672.739		-36.9394
10.65	659	672.752		-40.9517
10.66	655	672.762		-44.9625
10.67	652	672.772		-47.9718
10.68	649	672.78		-50.9796
10.69	648	672.786		-51.986
10.7	647	672.791		-52.9909
10.71	647	672.794		-52.9944
10.72	647	672.797		-52.9965
10.73	648	672.797		-51.9972
10.74	649	672.796		-50.9964
10.75	649	672.794		-50.9943
10.76	649	672.791		-50.9907
10.77	650	672.786		-49.9858
10.78	650	672.78		-49.9795
10.79	651	672.772		-48.9719
10.8	653	672.763		-46.9628
10.81	654	672.752		-45.9524
10.82	657	672.741		-42.9407
10.83	660	672.728		-39.9277
10.84	663	672.713		-36.9133
10.85	666	672.698		-33.8977
10.86	669	672.681		-30.8807
10.87	671	672.662		-28.8624
10.88	672	672.643		-27.8429
10.89	673	672.622		-26.822
10.9	673	672.6		-26.7999
10.91	672	672.577		-27.7766
10.92	670	672.552		-29.752
10.93	667	672.526		-32.7261
10.94	664	672.499		-35.699
10.95	661	672.471		-38.6707
10.96	657	672.441		-42.6412
10.97	654	672.41		-45.6104
10.98	651	672.378		-48.5785
10.99	649	672.345		-50.5454
11	648	672.311		-51.511
11.01	648	672.276		-51.4756
11.02	648	672.239		-51.4389
11.03	649	672.201		-50.4011
11.04	650	672.162		-49.3622
11.05	651	672.122		-48.3221
11.06	653	672.081		-46.2809
11.07	654	672.039		-45.2385
11.08	656	671.995		-43.1951
11.09	658	671.951		-41.1506
11.1	660	671.905		-39.1049
11.11	662	671.858		-37.0582
11.12	664	671.81		-35.0104
11.13	665	671.761		-33.9615
11.14	666	671.712		-32.9115
11.15	666	671.661		-32.8606
11.16	666	671.609		-32.8085
11.17	665	671.555		-33.7555
11.18	664	671.501		-34.7013
11.19	663	671.446		-35.6462
11.2	662	671.39		-36.5901
11.21	661	671.333		-37.533
11.22	662	671.275		-36.4749
11.23	662	671.216		-36.4158
11.24	664	671.156		-34.3557
11.25	666	671.095		-32.2947
11.26	668	671.033		-30.2327
11.27	670	670.97		-28.1697
11.28	671	670.906		-27.1058
11.29	671	670.841		-27.041
11.3	671	670.775		-26.9753
11.31	670	670.709		-27.9086
11.32	668	670.641		-29.841
11.33	666	670.573		-31.7726
11.34	663	670.503		-34.7032
11.35	661	670.433		-36.633
11.36	659	670.362		-38.5619
11.37	658	670.29		-39.4899
11.38	658	670.217		-39.4171
11.39	658	670.143		-39.3434
11.4	659	670.069		-38.2689
11.41	660	669.994		-37.1936
11.42	661	669.917		-36.1174
11.43	661	669.84		-36.0405
11.44	661	669.763		-35.9627
11.45	660	669.684		-36.8841
11.46	659	669.605		-37.8048
11.47	657	669.525		-39.7247
11.48	656	669.444		-40.6438
11.49	655	669.362		-41.5621
11.5	654	669.28		-42.4797
11.51	654	669.197		-42.3966
11.52	655	669.113		-41.3128
11.53	656	669.028		-40.2282
11.54	658	668.943		-38.1429
11.55	661	668.857		-35.0569
11.56	663	668.77		-32.9702
11.57	664	668.683		-31.8828
11.58	665	668.595		-30.7948
11.59	664	668.506		-31.7061
11.6	663	668.417		-32.6167
11.61	661	668.327		-34.5267
11.62	658	668.236		-37.4361
11.63	654	668.145		-41.3449
11.64	650	668.053		-45.253
11.65	647	667.961		-48.1606
11.66	644	667.868		-51.0675
11.67	642	667.774		-52.9739
11.68	641	667.68		-53.8797
11.69	640	667.585		-54.785
11.7	641	667.49		-53.6897
11.71	643	667.394		-51.594
11.72	645	667.298		-49.4977
11.73	648	667.201		-46.4009
11.74	651	667.104		-43.3036
11.75	653	667.006		-41.2059
11.76	655	666.908		-39.1077
11.77	657	666.809		-37.0091
11.78	657	666.71		-36.9101
11.79	657	666.611		-36.8106
11.8	655	666.511		-38.7108
11.81	654	666.411		-39.6107
11.82	653	666.31		-40.5102
11.83	652	666.209		-41.4094
11.84	651	666.108		-42.3083
11.85	651	666.007		-42.207
11.86	653	665.905		-40.1054
11.87	656	665.804		-37.0036
11.88	659	665.702		-33.9017
11.89	662	665.6		-30.7996
11.9	665	665.497		-27.6973
11.91	669	665.395		-23.595
11.92	671	665.293		-21.4926
11.93	673	665.19		-19.3902
11.94	673	665.088		-19.2879
11.95	672	664.986		-20.1855
11.96	671	664.883		-21.0833
11.97	669	664.781		-22.9812
11.98	666	664.679		-25.8793
11.99	664	664.578		-27.7775
12	663	664.476		-28.6761
12.01	663	664.375		-28.5749
12.02	663	664.274		-28.474
12.03	665	664.173		-26.3735
12.04	667	664.073		-24.2734
12.05	669	663.974		-22.1737
12.06	671	663.875		-20.0745
12.07	673	663.776		-17.9758
12.08	674	663.678		-16.8776
12.09	673	663.58		-17.7799
12.1	672	663.483		-18.6828
12.11	670	663.386		-20.5861
12.12	668	663.29		-22.4899
12.13	665	663.194		-25.3941
12.14	663	663.099		-27.2987
12.15	662	663.003		-28.2035
12.16	662	662.908		-28.1084
12.17	663	662.813		-27.0133
12.18	666	662.718		-23.9179
12.19	669	662.622		-20.8221
12.2	674	662.525		-15.7255
12.21	680	662.428		-9.6278
12.22	685	662.329		-4.52871
12.23	690	662.228		0.57215
12.24	694	662.125		4.67517
12.25	697	662.019		7.7807
12.26	699	661.911		9.88909
12.27	700	661.799		11.0007
12.28	700	661.684		11.1156
12.29	699	661.566		10.2342
12.3	699	661.443		10.3565
12.31	698	661.317		9.4825
12.32	698	661.188		9.6121
12.33	699	661.055		10.7452
12.34	700	660.919		11.8814
12.35	701	660.779		13.0205
12.36	703	660.638		15.1622
12.37	705	660.494		17.3061
12.38	707	660.348		19.4517
12.39	708	660.201		20.5988
12.4	709	660.053		21.7469
12.41	709	659.904		21.8957
12.42	708	659.755		21.045
12.43	708	659.606		21.1944
12.44	707	659.456		20.3438
12.45	706	659.307		19.493
12.46	706	659.158		19.6417
12.47	706	659.01		19.7899
12.48	708	658.862		21.9375
12.49	710	658.716		24.0845
12.5	713	658.569		27.2307
12.51	716	658.424		30.3762
12.52	719	658.279		33.5209
12.53	722	658.135		36.6649
12.54	724	657.992		38.808
12.55	726	657.85		40.9504
12.56	727	657.708		42.0921
12.57	727	657.567		42.233
12.58	726	657.427		41.3733
12.59	724	657.287		39.5128
12.6	722	657.148		37.6517
12.61	720	657.01		35.79
12.62	718	656.872		33.9277
12.63	716	656.735		32.0649
12.64	715	656.599		31.2015
12.65	715	656.462		31.3376
12.66	715	656.331		31.4691
12.67	715	656.196		31.6043
12.68	716	656.061		32.739
12.69	716	655.927		32.8733
12.7	716	655.793		33.0072
12.71	715	655.659		32.1407
12.72	713	655.526		30.2739
12.73	710	655.393		27.4068
12.74	706	655.261		23.5393
12.75	701	655.128		18.6716
12.76	695	654.996		12.8035
12.77	688	654.865		5.93523
12.78	682	654.733		0.06666
12.79	675	654.602		-6.80216
12.8	669	654.473		-12.6732
12.81	663	654.343		-18.5425
12.82	658	654.212		-23.412
12.83	654	654.082		-27.2817
12.84	650	653.952		-31.1517
12.85	648	653.822		-33.0218
12.86	647	653.692		-33.8921
12.87	647	653.563		-33.7626
12.88	648	653.433		-32.6333
12.89	650	653.304		-30.5042
12.9	652	653.175		-28.3753
12.91	654	653.047		-26.2466
12.92	656	652.918		-24.118
12.93	657	652.79		-22.9897
12.94	657	652.661		-22.8615
12.95	657	652.533		-22.7335
12.96	656	652.406		-23.6056
12.97	654	652.278		-25.478
12.98	652	652.15		-27.3505
12.99	649	652.023		-30.2232
13	646	651.896		-33.0961
13.01	644	651.769		-34.9692
13.02	643	651.642		-35.8425
13.03	642	651.516		-36.7159
13.04	643	651.39		-35.5896
13.05	644	651.263		-34.4634
13.06	646	651.137		-32.3374
13.07	649	651.012		-29.2117
13.08	652	650.886		-26.0861
13.09	655	650.761		-22.9607
13.1	657	650.636		-20.8355
13.11	659	650.511		-18.7106
13.12	660	650.386		-17.5858
13.13	660	650.261		-17.4613
13.14	660	650.137		-17.337
13.15	659	650.013		-18.2128
13.16	659	649.889		-18.089
13.17	659	649.765		-17.9653
13.18	659	649.642		-17.8418
13.19	659	649.519		-17.7186
13.2	660	649.396		-16.5956
13.21	661	649.273		-15.4729
13.22	662	649.15		-14.3504
13.23	663	649.028		-13.2281
13.24	664	648.906		-12.1061
13.25	664	648.784		-11.9843
13.26	664	648.663		-11.8628
13.27	663	648.541		-12.7415
13.28	662	648.42		-13.6204
13.29	661	648.3		-14.4997
13.3	660	648.179		-15.3791
13.31	660	648.059		-15.2589
13.32	660	647.939		-15.1389
13.33	661	647.819		-14.0192
13.34	662	647.7		-12.8998
13.35	663	647.581		-11.7806
13.36	665	647.462		-9.66176
13.37	666	647.343		-8.54316
13.38	667	647.225		-7.42485
13.39	667	647.107		-7.30683
13.4	667	646.989		-7.18911
13.41	666	646.872		-8.07168
13.42	665	646.755		-8.95454
13.43	664	646.638		-9.83771
13.44	662	646.521		-11.7212
13.45	661	646.405		-12.605
13.46	660	646.289		-13.4891
13.47	658	646.173		-15.3735
13.48	657	646.058		-16.2582
13.49	655	645.943		-18.1432
13.5	652	645.829		-21.0286
13.51	650	645.714		-22.9142
13.52	647	645.6		-25.8003
13.53	644	645.487		-28.6866
13.54	641	645.373		-31.5733
13.55	639	645.26		-33.4603
13.56	637	645.148		-35.3477
13.57	636	645.035		-36.2354
13.58	636	644.923		-36.1234
13.59	637	644.812		-35.0118
13.6	639	644.701		-32.9005
13.61	641	644.59		-30.7896
13.62	643	644.479		-28.6791
13.63	644	644.369		-27.5689
13.64	646	644.259		-25.4591
13.65	646	644.15		-25.3496
13.66	646	644.041		-25.2405
13.67	646	643.932		-25.1318
13.68	646	643.823		-25.0235
13.69	645	643.715		-25.9155
13.7	646	643.608		-24.8079
13.71	646	643.501		-24.7007
13.72	647	643.394		-23.5939
13.73	648	643.287		-22.4874
13.74	650	643.181		-20.3814
13.75	651	643.076		-19.2757
13.76	653	642.97		-17.1704
13.77	654	642.866		-16.0656
13.78	654	642.761		-15.9611
13.79	654	642.657		-15.857
13.8	653	642.553		-16.7534
13.81	651	642.45		-18.6501
13.82	649	642.347		-20.5472
13.83	646	642.245		-23.4448
13.84	643	642.143		-26.3428
13.85	640	642.041		-29.2412
13.86	638	641.94		-31.14
13.87	636	641.839		-33.0392
13.88	634	641.739		-34.9389
13.89	633	641.639		-35.839
13.9	633	641.539		-35.7395
13.91	633	641.44		-35.6404
13.92	634	641.342		-34.5418
13.93	635	641.244		-33.4436
13.94	635	641.146		-33.3458
13.95	636	641.049		-32.2485
13.96	637	640.952		-31.1516
13.97	637	640.855		-31.0552
13.98	637	640.759		-30.9592
13.99	638	640.664		-29.8637
14	638	640.569		-29.7686
14.01	639	640.474		-28.674
14.02	639	640.38		-28.5798
14.03	639	640.286		-28.486
14.04	638	640.193		-29.3928
14.05	638	640.1		-29.3
14.06	637	640.008		-30.2076
14.07	636	639.916		-31.1157
14.08	636	639.824		-31.0243
14.09	636	639.733		-30.9334
14.1	637	639.643		-29.8429
14.11	638	639.553		-28.7529
14.12	641	639.463		-25.6634
14.13	643	639.374		-23.5743
14.14	645	639.286		-21.4857
14.15	647	639.198		-19.3976
14.16	648	639.11		-18.31
14.17	649	639.023		-17.2229
14.18	649	638.936		-17.1362
14.19	647	638.85		-19.0501
14.2	645	638.764		-20.9644
14.21	643	638.679		-22.8792
14.22	641	638.595		-24.7945
14.23	638	638.51		-27.7103
14.24	637	638.427		-28.6266
14.25	636	638.343		-29.5434
14.26	637	638.261		-28.4607
14.27	637	638.178		-28.3785
14.28	638	638.097		-27.2968
14.29	640	638.016		-25.2156
14.3	641	637.935		-24.1349
14.31	642	637.855		-23.0547
14.32	642	637.775		-22.975
14.33	641	637.696		-23.8958
14.34	641	637.617		-23.8172
14.35	640	637.539		-24.739
14.36	639	637.461		-25.6613
14.37	639	637.384		-25.5842
14.38	639	637.308		-25.5076
14.39	639	637.232		-25.4315
14.4	640	637.156		-24.3559
14.41	642	637.081		-22.2809
14.42	644	637.006		-20.2064
14.43	646	636.932		-18.1323
14.44	648	636.859		-16.0588
14.45	650	636.786		-13.9859
14.46	651	636.713		-12.9135
14.47	651	636.642		-12.8415
14.48	651	636.57		-12.7702
14.49	650	636.499		-13.6993
14.5	648	636.429		-15.629
14.51	645	636.359		-18.5592
14.52	642	636.29		-21.49
14.53	639	636.221		-24.4213
14.54	635	636.153		-28.3531
14.55	632	636.085		-31.2855
14.56	629	636.018		-34.2184
14.57	626	635.952		-37.1518
14.58	624	635.886		-39.0858
14.59	623	635.82		-40.0203
14.6	622	635.755		-40.9554
14.61	622	635.691		-40.891
14.62	623	635.627		-39.8271
14.63	625	635.564		-37.7638
14.64	627	635.501		-35.7011
14.65	630	635.439		-32.6388
14.66	632	635.377		-30.5772
14.67	634	635.316		-28.5161
14.68	636	635.255		-26.4555
14.69	637	635.195		-25.3955
14.7	637	635.136		-25.336
14.71	637	635.077		-25.2771
14.72	636	635.019		-26.2188
14.73	635	634.961		-27.161
14.74	635	634.904		-27.1037
14.75	635	634.847		-27.047
14.76	636	634.791		-25.9909
14.77	638	634.735		-23.9353
14.78	640	634.68		-21.8803
14.79	642	634.626		-19.8258
14.8	645	634.572		-16.7719
14.81	647	634.519		-14.7186
14.82	649	634.466		-12.6658
14.83	651	634.414		-10.6136
14.84	652	634.362		-9.56193
14.85	653	634.311		-8.51084
14.86	653	634.26		-8.4603
14.87	652	634.21		-9.41033
14.88	651	634.161		-10.3609
14.89	649	634.112		-12.3121
14.9	646	634.064		-15.2638
14.91	644	634.016		-17.2161
14.92	641	633.969		-20.1689
14.93	639	633.922		-22.1224
14.94	637	633.876		-24.0764
14.95	636	633.831		-25.0309
14.96	635	633.786		-25.986
14.97	634	633.742		-26.9417
14.98	633	633.698		-27.898
14.99	633	633.655		-27.8548
15	632	633.612		-28.8122
15.01	632	633.57		-28.7702
15.02	631	633.529		-29.7287
15.03	631	633.488		-29.6878
15.04	631	633.447		-29.6475
15.05	631	633.408		-29.6077
15.06	631	633.369		-29.5686
15.07	632	633.33		-28.5299
15.08	632	633.292		-28.4919
15.09	633	633.254		-27.4544
15.1	635	633.218		-25.4175
15.11	636	633.181		-24.3812
15.12	638	633.145		-22.3455
15.13	640	633.11		-20.3103
15.14	641	633.076		-19.2757
15.15	642	633.042		-18.2416
15.16	642	633.008		-18.2082
15.17	641	632.975		-19.1753
15.18	640	632.943		-20.143
15.19	638	632.911		-22.1112
15.2	636	632.88		-24.0801
15.21	633	632.849		-27.0495
15.22	631	632.819		-29.0195
15.23	629	632.79		-30.99
15.24	628	632.761		-31.9611
15.25	628	632.733		-31.9328
15.26	630	632.705		-29.9051
15.27	631	632.678		-28.8779
15.28	634	632.651		-25.8514
15.29	637	632.625		-22.8253
15.3	640	632.6		-19.7999
15.31	642	632.575		-17.775
15.32	643	632.551		-16.7508
15.33	643	632.527		-16.727
15.34	641	632.504		-18.7039
15.35	639	632.481		-20.6813
15.36	636	632.459		-23.6593
15.37	632	632.438		-27.6379
15.38	628	632.417		-31.617
15.39	624	632.397		-35.5967
15.4	621	632.377		-38.577
15.41	619	632.358		-40.5579
15.42	618	632.339		-41.5393
15.43	619	632.321		-40.5213
15.44	621	632.304		-38.5038
15.45	623	632.287		-36.487
15.46	627	632.271		-32.4707
15.47	631	632.255		-28.4549
15.48	636	632.24		-23.4398
15.49	640	632.225		-19.4253
15.5	644	632.211		-15.4113
15.51	648	632.198		-11.3979
15.52	650	632.185		-9.38497
15.53	652	632.173		-7.37265
15.54	652	632.161		-7.36089
15.55	652	632.15		-7.34971
15.56	650	632.139		-9.33909
15.57	647	632.129		-12.329
15.58	644	632.12		-15.3195
15.59	640	632.111		-19.3106
15.6	636	632.102		-23.3023
15.61	632	632.094		-27.2945
15.62	630	632.087		-29.2872
15.63	627	632.081		-32.2805
15.64	626	632.075		-33.2745
15.65	626	632.069		-33.269
15.66	627	632.064		-32.264
15.67	628	632.06		-31.2595
15.68	629	632.056		-30.2557
15.69	631	632.052		-28.2524
15.7	632	632.05		-27.2496
15.71	633	632.047		-26.2474
15.72	633	632.046		-26.2458
15.73	634	632.045		-25.2447
15.74	635	632.044		-24.2442
15.75	636	632.044		-23.2442
15.76	638	632.045		-21.2448
15.77	640	632.046		-19.2459
15.78	643	632.048		-16.2476
15.79	645	632.05		-14.2499
15.8	647	632.053		-12.2527
15.81	649	632.056		-10.256
15.82	649	632.06		-10.2599
15.83	648	632.064		-11.2644
15.84	647	632.069		-12.2694
15.85	644	632.075		-15.2749
15.86	641	632.081		-18.281
15.87	637	632.088		-22.2876
15.88	634	632.095		-25.2948
15.89	631	632.103		-28.3026
15.9	629	632.111		-30.3108
15.91	629	632.12		-30.3196
15.92	629	632.129		-30.329
15.93	629	632.139		-30.3389
15.94	630	632.149		-29.3494
15.95	632	632.16		-27.3603
15.96	633	632.172		-26.3718
15.97	634	632.184		-25.3839
15.98	634	632.197		-25.3965
15.99	635	632.21		-24.4096
16	636	632.227		-23.4267
16.01	636	632.241		-23.4409
16.02	637	632.256		-22.4556
16.03	638	632.271		-21.4709
16.04	639	632.287		-20.4867
16.05	640	632.303		-19.503
16.06	641	632.32		-18.5199
16.07	641	632.337		-18.5373
16.08	640	632.355		-19.5552
16.09	639	632.374		-20.5736
16.1	636	632.393		-23.5926
16.11	632	632.412		-27.6121
16.12	627	632.432		-32.6321
16.13	622	632.453		-37.6526
16.14	618	632.474		-41.6737
16.15	615	632.495		-44.6953
16.16	613	632.519		-46.7191
16.17	612	632.542		-47.7417
16.18	613	632.565		-46.7648
16.19	616	632.588		-43.7884
16.2	619	632.613		-40.8126
16.21	623	632.637		-36.8373
16.22	627	632.662		-32.8625
16.23	630	632.688		-29.8881
16.24	632	632.714		-27.9144
16.25	633	632.741		-26.9411
16.26	632	632.768		-27.9683
16.27	630	632.796		-29.996
16.28	627	632.824		-33.0243
16.29	624	632.853		-36.053
16.3	621	632.882		-39.0822
16.31	619	632.912		-41.112
16.32	617	632.942		-43.1422
16.33	616	632.973		-44.173
16.34	616	633.004		-44.2042
16.35	617	633.036		-43.2359
16.36	619	633.068		-41.2681
16.37	621	633.101		-39.3009
16.38	623	633.134		-37.3341
16.39	626	633.168		-34.3678
16.4	628	633.202		-32.402
16.41	629	633.237		-31.4367
16.42	630	633.272		-30.4718
16.43	631	633.308		-29.5075
16.44	631	633.344		-29.5436
16.45	632	633.38		-28.5803
16.46	632	633.417		-28.6174
16.47	633	633.455		-27.655
16.48	633	633.493		-27.693
16.49	634	633.532		-26.7316
16.5	634	633.571		-26.7706
16.51	635	633.61		-25.8101
16.52	636	633.65		-24.8501
16.53	638	633.691		-22.8905
16.54	639	633.731		-21.9314
16.55	641	633.773		-19.9728
16.56	643	633.815		-18.0146
16.57	644	633.857		-17.057
16.58	644	633.9		-17.0998
16.59	644	633.943		-17.143
16.6	643	633.987		-18.1867
16.61	640	634.031		-21.2309
16.62	637	634.076		-24.2755
16.63	634	634.121		-27.3206
16.64	629	634.166		-32.3661
16.65	625	634.212		-36.4121
16.66	621	634.259		-40.4586
16.67	618	634.305		-43.5055
16.68	617	634.353		-44.5528
16.69	616	634.401		-45.6006
16.7	617	634.449		-44.6489
16.71	620	634.498		-41.6976
16.72	623	634.547		-38.7467
16.73	627	634.596		-34.7963
16.74	632	634.646		-29.8463
16.75	637	634.697		-24.8968
16.76	642	634.748		-19.9477
16.77	645	634.799		-16.999
16.78	648	634.851		-14.0508
16.79	649	634.903		-13.103
16.8	650	634.956		-12.1556
16.81	649	635.009		-13.2087
16.82	647	635.062		-15.2622
16.83	644	635.116		-18.3161
16.84	642	635.17		-20.3704
16.85	641	635.225		-21.4252
16.86	640	635.28		-22.4804
16.87	640	635.336		-22.536
16.88	642	635.392		-20.592
16.89	644	635.448		-18.6485
16.9	646	635.505		-16.7053
16.91	649	635.563		-13.7626
16.92	650	635.62		-12.8203
16.93	651	635.678		-11.8784
16.94	650	635.737		-12.9369
16.95	648	635.796		-14.9958
16.96	645	635.855		-18.0551
16.97	640	635.915		-23.1148
16.98	635	635.975		-28.175
16.99	629	636.035		-34.2355
17	623	636.096		-40.2964
17.01	617	636.158		-46.3577
17.02	613	636.219		-50.4194
17.03	610	636.282		-53.4815
17.04	609	636.344		-54.544
17.05	609	636.407		-54.6069
17.06	610	636.47		-53.6702
17.07	613	636.534		-50.7338
17.08	617	636.598		-46.7979
17.09	621	636.662		-42.8623
17.1	626	636.727		-37.9271
17.11	630	636.792		-33.9923
17.12	634	636.858		-30.0579
17.13	638	636.924		-26.1238
17.14	641	636.99		-23.1901
17.15	643	637.057		-21.2568
17.16	645	637.124		-19.3239
17.17	646	637.191		-18.3913
17.18	645	637.259		-19.4591
17.19	644	637.327		-20.5272
17.2	642	637.396		-22.5958
17.21	640	637.465		-24.6646
17.22	637	637.534		-27.7339
17.23	634	637.603		-30.8035
17.24	632	637.673		-32.8734
17.25	630	637.744		-34.9437
17.26	629	637.814		-36.0144
17.27	629	637.885		-36.0854
17.28	629	637.957		-36.1568
17.29	629	638.028		-36.2285
17.3	630	638.101		-35.3005
17.31	630	638.173		-35.3729
17.32	631	638.246		-34.4456
17.33	631	638.319		-34.5187
17.34	631	638.392		-34.5921
17.35	631	638.466		-34.6659
17.36	631	638.54		-34.74
17.37	630	638.614		-35.8144
17.38	630	638.689		-35.8891
17.39	629	638.764		-36.9642
17.4	629	638.84		-37.0396
17.41	628	638.915		-38.1153
17.42	627	638.991		-39.1913
17.43	627	639.068		-39.2677
17.44	626	639.144		-40.3443
17.45	626	639.221		-40.4213
17.46	627	639.299		-39.4986
17.47	628	639.376		-38.5763
17.48	630	639.454		-36.6542
17.49	632	639.532		-34.7325
17.5	635	639.611		-31.811
17.51	637	639.69		-29.8898
17.52	639	639.769		-27.969
17.53	640	639.848		-27.0485
17.54	640	639.928		-27.1282
17.55	639	640.008		-28.2083
17.56	637	640.089		-30.2886
17.57	634	640.169		-33.3693
17.58	631	640.25		-36.4502
17.59	628	640.331		-39.5314
17.6	625	640.413		-42.6129
17.61	622	640.495		-45.6947
17.62	620	640.577		-47.7768
17.63	618	640.659		-49.8592
17.64	617	640.742		-50.9418
17.65	616	640.825		-52.0247
17.66	617	640.908		-51.1079
17.67	618	640.991		-50.1914
17.68	620	641.075		-48.2751
17.69	623	641.159		-45.3591
17.7	627	641.243		-41.4434
17.71	630	641.328		-38.5279
17.72	633	641.413		-35.6128
17.73	636	641.498		-32.6978
17.74	637	641.583		-31.7831
17.75	638	641.669		-30.8687
17.76	638	641.755		-30.9546
17.77	637	641.841		-32.0407
17.78	635	641.927		-34.127
17.79	634	642.014		-35.2136
17.8	633	642.1		-36.3005
17.81	632	642.188		-37.3875
17.82	633	642.275		-36.4749
17.83	633	642.362		-36.5625
17.84	635	642.45		-34.6503
17.85	636	642.538		-33.7383
17.86	637	642.627		-32.8266
17.87	638	642.715		-31.9151
17.88	638	642.804		-32.0039
17.89	638	642.893		-32.0929
17.9	637	642.982		-33.1821
17.91	635	643.072		-35.2715
17.92	633	643.161		-37.3612
17.93	630	643.251		-40.4511
17.94	628	643.341		-42.5412
17.95	626	643.432		-44.6315
17.96	625	643.522		-45.722
17.97	624	643.613		-46.8128
17.98	625	643.704		-45.9037
17.99	625	643.795		-45.9949
18	627	643.886		-44.0863
18.01	629	643.978		-42.1779
18.02	631	644.07		-40.2696
18.03	633	644.162		-38.3616
18.04	634	644.254		-37.4538
18.05	636	644.346		-35.5462
18.06	637	644.439		-34.6388
18.07	638	644.532		-33.7316
18.08	640	644.625		-31.8245
18.09	641	644.718		-30.9177
18.1	642	644.811		-30.011
18.11	643	644.905		-29.1045
18.12	644	644.998		-28.1982
18.13	644	645.092		-28.2921
18.14	644	645.186		-28.3862
18.15	644	645.28		-28.4804
18.16	644	645.375		-28.5749
18.17	644	645.469		-28.6694
18.18	644	645.564		-28.7642
18.19	645	645.659		-27.8591
18.2	645	645.754		-27.9542
18.21	645	645.849		-28.0495
18.22	645	645.945		-28.1449
18.23	644	646.04		-29.2405
18.24	642	646.136		-31.3362
18.25	640	646.232		-33.4321
18.26	637	646.328		-36.5282
18.27	633	646.424		-40.6244
18.28	630	646.521		-43.7207
18.29	627	646.617		-46.8172
18.3	624	646.714		-49.9139
18.31	622	646.811		-52.0107
18.32	621	646.908		-53.1076
18.33	621	647.005		-53.2047
18.34	622	647.102		-52.3019
18.35	624	647.199		-50.3992
18.36	627	647.297		-47.4967
18.37	630	647.394		-44.5943
18.38	634	647.492		-40.692
18.39	638	647.59		-36.7899
18.4	641	647.688		-33.8879
18.41	644	647.786		-30.986
18.42	647	647.884		-28.0843
18.43	649	647.983		-26.1826
18.44	650	648.081		-25.2811
18.45	650	648.18		-25.3797
18.46	649	648.278		-26.4784
18.47	647	648.377		-28.5772
18.48	645	648.476		-30.6761
18.49	642	648.575		-33.7751
18.5	640	648.674		-35.8742
18.51	638	648.773		-37.9735
18.52	636	648.873		-40.0728
18.53	635	648.972		-41.1722
18.54	634	649.072		-42.2718
18.55	633	649.171		-43.3714
18.56	632	649.271		-44.4711
18.57	631	649.371		-45.5709
18.58	630	649.471		-46.6708
18.59	630	649.571		-46.7708
18.6	629	649.671		-47.8708
18.61	629	649.771		-47.971
18.62	629	649.871		-48.0712
18.63	630	649.972		-47.1715
18.64	631	650.072		-46.2719
18.65	633	650.172		-44.3724
18.66	636	650.273		-41.4729
18.67	639	650.373		-38.5735
18.68	643	650.474		-34.6741
18.69	646	650.575		-31.7749
18.7	649	650.676		-28.8757
18.71	651	650.777		-26.9765
18.72	653	650.877		-25.0774
18.73	654	650.978		-24.1784
18.74	654	651.079		-24.2794
18.75	653	651.181		-25.3805
18.76	652	651.282		-26.4816
18.77	651	651.383		-27.5828
18.78	649	651.484		-29.684
18.79	647	651.585		-31.7853
18.8	645	651.687		-33.8866
18.81	643	651.788		-35.988
18.82	641	651.889		-38.0894
18.83	639	651.991		-40.1908
18.84	638	652.092		-41.2923
18.85	638	652.194		-41.3938
18.86	638	652.295		-41.4953
18.87	639	652.397		-40.597
18.88	641	652.499		-38.6986
18.89	644	652.6		-35.8002
18.9	647	652.702		-32.9018
18.91	650	652.803		-30.0035
18.92	653	652.905		-27.1052
18.93	655	653.007		-25.2069
18.94	656	653.109		-24.3086
18.95	656	653.21		-24.4103
18.96	655	653.312		-25.512
18.97	653	653.414		-27.6138
18.98	650	653.516		-30.7155
18.99	646	653.617		-34.8173
19	642	653.719		-38.919
19.01	638	653.821		-43.0208
19.02	635	653.923		-46.1226
19.03	632	654.024		-49.2243
19.04	630	654.126		-51.3261
19.05	629	654.228		-52.4279
19.06	629	654.33		-52.5296
19.07	630	654.431		-51.6313
19.08	632	654.533		-49.733
19.09	635	654.635		-46.8347
19.1	639	654.736		-42.9364
19.11	643	654.838		-39.038
19.12	647	654.94		-35.1397
19.13	650	655.041		-32.2413
19.14	652	655.143		-30.3429
19.15	654	655.244		-28.4444
19.16	655	655.346		-27.546
19.17	654	655.447		-28.6475
19.18	652	655.549		-30.749
19.19	649	655.65		-33.8504
19.2	646	655.752		-36.9518
19.21	642	655.853		-41.0532
19.22	638	655.954		-45.1545
19.23	634	656.056		-49.2557
19.24	632	656.157		-51.357
19.25	630	656.258		-53.4582
19.26	630	656.359		-53.5593
19.27	631	656.46		-52.6604
19.28	634	656.561		-49.7614
19.29	637	656.662		-46.8624
19.3	641	656.763		-42.9633
19.31	646	656.864		-38.0642
19.32	650	656.965		-34.165
19.33	653	657.066		-31.2657
19.34	655	657.166		-29.3664
19.35	655	657.267		-29.467
19.36	654	657.368		-30.5676
19.37	652	657.468		-32.6681
19.38	649	657.568		-35.7685
19.39	646	657.669		-38.8688
19.4	642	657.769		-42.9691
19.41	639	657.869		-46.0692
19.42	637	657.969		-48.1693
19.43	636	658.069		-49.2694
19.44	637	658.169		-48.3693
19.45	638	658.269		-47.4691
19.46	640	658.369		-45.5689
19.47	643	658.469		-42.6686
19.48	646	658.568		-39.7682
19.49	650	658.668		-35.8676
19.5	653	658.767		-32.9671
19.51	657	658.866		-29.0663
19.52	660	658.966		-26.1656
19.53	663	659.065		-23.2647
19.54	665	659.164		-21.3637
19.55	666	659.263		-20.4626
19.56	667	659.361		-19.5614
19.57	667	659.46		-19.66
19.58	665	659.559		-21.7586
19.59	663	659.657		-23.8571
19.6	660	659.755		-26.9554
19.61	657	659.854		-30.0537
19.62	653	659.952		-34.1518
19.63	650	660.05		-37.2498
19.64	648	660.148		-39.3477
19.65	647	660.245		-40.4454
19.66	646	660.343		-41.5431
19.67	647	660.441		-40.6406
19.68	648	660.538		-39.738
19.69	650	660.635		-37.8352
19.7	652	660.732		-35.9323
19.71	654	660.829		-34.0293
19.72	656	660.926		-32.1262
19.73	657	661.023		-31.2229
19.74	657	661.119		-31.3195
19.75	657	661.216		-31.4159
19.76	656	661.312		-32.5122
19.77	654	661.408		-34.6084
19.78	653	661.504		-35.7044
19.79	652	661.6		-36.8002
19.8	651	661.696		-37.8959
19.81	650	661.791		-38.9915
19.82	650	661.887		-39.0869
19.83	651	661.982		-38.1821
19.84	652	662.077		-37.2772
19.85	653	662.172		-36.3722
19.86	655	662.267		-34.4669
19.87	656	662.362		-33.5615
19.88	657	662.456		-32.656
19.89	658	662.55		-31.7503
19.9	659	662.644		-30.8444
19.91	659	662.738		-30.9384
19.92	659	662.832		-31.0321
19.93	658	662.926		-32.1257
19.94	657	663.019		-33.2192
19.95	656	663.112		-34.3124
19.96	654	663.206		-36.4055
19.97	652	663.298		-38.4984
19.98	650	663.391		-40.5911
19.99	648	663.484		-42.6837
20	647	663.576		-43.776
20.01	646	663.668		-44.8682
20.02	646	663.76		-44.9602
20.03	646	663.852		-45.052
20.04	646	663.944		-45.1436
20.05	647	664.035		-44.235
20.06	648	664.126		-43.3262
20.07	649	664.217		-42.4172
20.08	651	664.308		-40.508
20.09	653	664.399		-38.5986
20.1	656	664.489		-35.6891
20.11	658	664.579		-33.7793
20.12	661	664.669		-30.8693
20.13	663	664.759		-28.9591
20.14	664	664.849		-28.0487
20.15	664	664.938		-28.1381
20.16	664	665.027		-28.2272
20.17	664	665.116		-28.3162
20.18	663	665.205		-29.4049
20.19	662	665.293		-30.4935
20.2	662	665.382		-30.5818
20.21	663	665.47		-29.6699
20.22	665	665.558		-27.7578
20.23	667	665.645		-25.8454
20.24	670	665.733		-22.9328
20.25	673	665.82		-20.02
20.26	677	665.907		-16.107
20.27	680	665.994		-13.1937
20.28	682	666.08		-11.2803
20.29	684	666.167		-9.36655
20.3	684	666.253		-9.4526
20.31	683	666.338		-10.5384
20.32	681	666.424		-12.624
20.33	677	666.509		-16.7093
20.34	673	666.594		-20.7944
20.35	669	666.679		-24.8793
20.36	665	666.764		-28.9639
20.37	661	666.848		-33.0483
20.38	657	666.933		-37.1327
20.39	655	667.017		-39.2166
20.4	654	667.1		-40.3002
20.41	654	667.184		-40.3836
20.42	654	667.267		-40.4667
20.43	655	667.35		-39.5496
20.44	657	667.432		-37.6322
20.45	659	667.515		-35.7146
20.46	661	667.597		-33.7967
20.47	662	667.678		-32.8785
20.48	663	667.76		-31.9601
20.49	664	667.841		-31.0414
20.5	664	667.922		-31.1224
20.51	664	668.003		-31.2032
20.52	664	668.084		-31.2837
20.53	664	668.164		-31.364
20.54	665	668.244		-30.444
20.55	666	668.324		-29.5237
20.56	667	668.403		-28.6031
20.57	669	668.482		-26.6822
20.58	671	668.561		-24.7613
20.59	672	668.64		-23.8399
20.6	673	668.718		-22.9182
20.61	673	668.796		-22.9962
20.62	673	668.874		-23.074
20.63	671	668.951		-25.1515
20.64	669	669.029		-27.2287
20.65	667	669.106		-29.3056
20.66	664	669.182		-32.3822
20.67	662	669.258		-34.4585
20.68	660	669.335		-36.5345
20.69	658	669.41		-38.6103
20.7	658	669.486		-38.6857
20.71	657	669.561		-39.7608
20.72	658	669.636		-38.8357
20.73	659	669.71		-37.9103
20.74	660	669.785		-36.9845
20.75	662	669.858		-35.0585
20.76	664	669.932		-33.1321
20.77	665	670.005		-32.2055
20.78	666	670.079		-31.2785
20.79	666	670.151		-31.3513
20.8	666	670.224		-31.4237
20.81	665	670.296		-32.4958
20.82	663	670.368		-34.5676
20.83	661	670.439		-36.6391
20.84	659	670.51		-38.7103
20.85	657	670.581		-40.7812
20.86	656	670.652		-41.8517
20.87	656	670.722		-41.922
20.88	657	670.792		-40.9919
20.89	658	670.864		-40.0644
20.9	661	670.934		-37.1337
20.91	665	671.003		-33.2026
20.92	669	671.071		-29.2712
20.93	672	671.14		-26.3395
20.94	676	671.208		-22.4075
20.95	679	671.275		-19.4752
20.96	681	671.343		-17.5425
20.97	682	671.41		-16.6095
20.98	681	671.476		-17.6762
20.99	680	671.543		-18.7425
21	678	671.609		-20.8085
21.01	675	671.674		-23.8742
21.02	671	671.74		-27.9395
21.03	668	671.805		-31.0045
21.04	664	671.869		-35.0692
21.05	661	671.933		-38.1335
21.06	659	671.997		-40.1975
21.07	657	672.061		-42.2611
21.08	656	672.124		-43.3244
21.09	656	672.189		-43.3888
21.1	657	672.251		-42.4513
21.11	658	672.314		-41.5136
21.12	660	672.375		-39.5755
21.13	661	672.437		-38.637
21.14	662	672.498		-37.6982
21.15	663	672.559		-36.7591
21.16	664	672.62		-35.8196
21.17	665	672.68		-34.8797
21.18	666	672.739		-33.9395
21.19	667	672.799		-32.9989
21.2	669	672.858		-31.058
21.21	671	672.917		-29.1167
21.22	675	672.975		-25.175
21.23	679	673.033		-21.233
21.24	683	673.091		-17.2906
21.25	689	673.148		-11.3479
21.26	694	673.205		-6.40478
21.27	699	673.261		-1.46131
21.28	703	673.317		2.48253
21.29	706	673.373		5.42674
21.3	708	673.429		7.37132
21.31	708	673.484		7.31627
21.32	706	673.538		5.26159
21.33	703	673.593		2.20729
21.34	699	673.647		-1.84664
21.35	694	673.7		-6.9002
21.36	689	673.753		-11.9534
21.37	685	673.806		-16.0062
21.38	680	673.859		-21.0586
21.39	676	673.911		-25.1107
21.4	673	673.962		-28.1623
21.41	670	674.014		-31.2136
21.42	668	674.065		-33.2645
21.43	666	674.115		-35.315
21.44	665	674.165		-36.3652
21.45	664	674.215		-37.4149
21.46	664	674.264		-37.4643
21.47	665	674.313		-36.5132
21.48	667	674.362		-34.5618
21.49	670	674.41		-31.61
21.5	673	674.458		-28.6578
21.51	677	674.505		-24.7052
21.52	680	674.552		-21.7523
21.53	683	674.599		-18.7989
21.54	685	674.645		-16.8451
21.55	687	674.691		-14.891
21.56	688	674.736		-13.9364
21.57	688	674.781		-13.9814
21.58	687	674.826		-15.0261
21.59	687	674.87		-15.0703
21.6	686	674.914		-16.1141
21.61	685	674.958		-17.1576
21.62	684	675.003		-18.2028
21.63	684	675.045		-18.2455
21.64	683	675.088		-19.2877
21.65	682	675.13		-20.3295
21.66	681	675.171		-21.3709
21.67	680	675.212		-22.4119
21.68	678	675.253		-24.4525
21.69	677	675.293		-25.4927
21.7	675	675.333		-27.5325
21.71	674	675.372		-28.5719
21.72	673	675.411		-29.6109
21.73	672	675.449		-30.6494
21.74	670	675.488		-32.6875
21.75	669	675.525		-33.7253
21.76	667	675.563		-35.7626
21.77	666	675.603		-36.8026
21.78	665	675.639		-37.8391
21.79	664	675.675		-38.8752
21.8	663	675.711		-39.9108
21.81	662	675.746		-40.946
21.82	662	675.781		-40.9808
21.83	662	675.816		-41.0163
21.84	662	675.85		-41.0502
21.85	663	675.884		-40.0838
21.86	663	675.917		-40.1169
21.87	664	675.95		-39.1496
21.88	664	675.982		-39.1818
21.89	664	676.014		-39.2137
21.9	663	676.045		-40.2451
21.91	663	676.076		-40.276
21.92	663	676.107		-40.3066
21.93	663	676.137		-40.3367
21.94	664	676.166		-39.3664
21.95	665	676.196		-38.3957
21.96	667	676.225		-36.4245
21.97	670	676.253		-33.4529
21.98	673	676.282		-30.4825
21.99	677	676.31		-26.51
22	681	676.337		-22.5371
22.01	684	676.364		-19.5637
22.02	686	676.39		-17.59
22.03	687	676.416		-16.6157
22.04	688	676.441		-15.6411
22.05	687	676.466		-16.666
22.06	686	676.49		-17.6905
22.07	684	676.515		-19.7145
22.08	681	676.538		-22.7381
22.09	679	676.561		-24.7613
22.1	677	676.584		-26.784
22.11	676	676.606		-27.8062
22.12	676	676.628		-27.8281
22.13	677	676.649		-26.8495
22.14	679	676.67		-24.8704
22.15	681	676.691		-22.8909
22.16	685	676.711		-18.9109
22.17	688	676.731		-15.9305
22.18	692	676.75		-11.9497
22.19	695	676.768		-8.96838
22.2	697	676.787		-6.98664
22.21	698	676.804		-6.00444
22.22	698	676.822		-6.0218
22.23	697	676.839		-7.03871
22.24	695	676.855		-9.05516
22.25	691	676.871		-13.0712
22.26	688	676.887		-16.0867
22.27	684	676.902		-20.1018
22.28	679	676.916		-25.1165
22.29	675	676.931		-29.1307
22.3	672	676.944		-32.1444
22.31	669	676.958		-35.1577
22.32	667	676.971		-37.1705
22.33	666	676.983		-38.1829
22.34	666	676.995		-38.1948
22.35	666	677.006		-38.2063
22.36	667	677.017		-37.2173
22.37	669	677.028		-35.2278
22.38	671	677.038		-33.2379
22.39	674	677.048		-30.2475
22.4	678	677.057		-26.2567
22.41	683	677.065		-21.2654
22.42	687	677.074		-17.2736
22.43	692	677.081		-12.2814
22.44	696	677.089		-8.28872
22.45	699	677.096		-5.29557
22.46	702	677.102		-2.30197
22.47	703	677.108		-1.3079
22.48	703	677.113		-1.31337
22.49	702	677.118		-2.31837
22.5	700	677.123		-4.32291
22.51	697	677.127		-7.32698
22.52	693	677.131		-11.3306
22.53	689	677.134		-15.3337
22.54	685	677.136		-19.3364
22.55	681	677.139		-23.3386
22.56	678	677.14		-26.3403
22.57	676	677.142		-28.3416
22.58	675	677.142		-29.3424
22.59	675	677.143		-29.3427
22.6	675	677.143		-29.3426
22.61	676	677.142		-28.342
22.62	677	677.141		-27.3409
22.63	678	677.139		-26.3394
22.64	678	677.137		-26.3374
22.65	678	677.135		-26.3349
22.66	678	677.132		-26.3319
22.67	677	677.129		-27.3285
22.68	676	677.125		-28.3246
22.69	675	677.12		-29.3202
22.7	673	677.115		-31.3154
22.71	672	677.11		-32.31
22.72	672	677.104		-32.3043
22.73	672	677.098		-32.298
22.74	672	677.091		-32.2912
22.75	674	677.084		-30.284
22.76	676	677.076		-28.2763
22.77	678	677.068		-26.2682
22.78	681	677.06		-23.2595
22.79	684	677.05		-20.2504
22.8	686	677.041		-18.2408
22.81	688	677.031		-16.2307
22.82	689	677.02		-15.2202
22.83	689	677.009		-15.2092
22.84	689	676.998		-15.1976
22.85	689	676.986		-15.1857
22.86	688	676.973		-16.1732
22.87	688	676.96		-16.1603
22.88	687	676.947		-17.1469
22.89	687	676.933		-17.133
22.9	687	676.919		-17.1186
22.91	688	676.904		-16.1038
22.92	689	676.888		-15.0884
22.93	690	676.873		-14.0726
22.94	691	676.856		-13.0563
22.95	691	676.84		-13.0396
22.96	691	676.822		-13.0223
22.97	689	676.805		-15.0046
22.98	687	676.786		-16.9864
22.99	684	676.768		-19.9677
23	680	676.749		-23.9485
23.01	676	676.729		-27.9289
23.02	672	676.709		-31.9088
23.03	669	676.688		-34.8881
23.04	666	676.667		-37.867
23.05	665	676.645		-38.8455
23.06	664	676.623		-39.8234
23.07	665	676.601		-38.8009
23.08	666	676.578		-37.7779
23.09	667	676.554		-36.7544
23.1	669	676.53		-34.7304
23.11	671	676.506		-32.7059
23.12	672	676.481		-31.681
23.13	673	676.456		-30.6556
23.14	673	676.43		-30.6297
23.15	674	676.403		-29.6033
23.16	674	676.376		-29.5764
23.17	675	676.349		-28.5491
23.18	676	676.321		-27.5212
23.19	677	676.293		-26.4929
23.2	679	676.264		-24.4641
23.21	681	676.235		-22.4349
23.22	683	676.205		-20.4051
23.23	684	676.175		-19.3748
23.24	685	676.144		-18.3441
23.25	685	676.113		-18.3129
23.26	685	676.081		-18.2812
23.27	684	676.049		-19.2491
23.28	683	676.016		-20.2164
23.29	681	675.983		-22.1833
23.3	679	675.95		-24.1497
23.31	676	675.916		-27.1156
23.32	673	675.881		-30.081
23.33	669	675.846		-34.0459
23.34	666	675.81		-37.0104
23.35	664	675.774		-38.9744
23.36	662	675.738		-40.9378
23.37	662	675.701		-40.9009
23.38	662	675.663		-40.8634
23.39	663	675.625		-39.8255
23.4	665	675.587		-37.787
23.41	668	675.548		-34.7481
23.42	670	675.509		-32.7088
23.43	673	675.469		-29.6689
23.44	675	675.429		-27.6286
23.45	676	675.388		-26.5877
23.46	677	675.346		-25.5465
23.47	677	675.305		-25.5047
23.48	676	675.262		-26.4624
23.49	675	675.22		-27.4197
23.5	673	675.176		-29.3765
23.51	672	675.133		-30.3328
23.52	671	675.089		-31.2886
23.53	670	675.044		-32.244
23.54	670	674.999		-32.1989
23.55	670	674.953		-32.1532
23.56	670	674.907		-32.1072
23.57	670	674.861		-32.0606
23.58	670	674.814		-32.0136
23.59	670	674.766		-31.9661
23.6	671	674.718		-30.9182
23.61	671	674.67		-30.8697
23.62	672	674.621		-29.8208
23.63	673	674.571		-28.7714
23.64	675	674.522		-26.7216
23.65	676	674.471		-25.6712
23.66	678	674.42		-23.6204
23.67	679	674.369		-22.5691
23.68	680	674.317		-21.5174
23.69	680	674.265		-21.4652
23.7	680	674.213		-21.4125
23.71	679	674.159		-22.3594
23.72	678	674.106		-23.3058
23.73	676	674.052		-25.2517
23.74	674	673.997		-27.1971
23.75	672	673.942		-29.1421
23.76	670	673.887		-31.0866
23.77	669	673.831		-32.0307
23.78	668	673.774		-32.9743
23.79	667	673.717		-33.9174
23.8	667	673.66		-33.8601
23.81	667	673.602		-33.8023
23.82	668	673.544		-32.7441
23.83	669	673.485		-31.6854
23.84	670	673.426		-30.6262
23.85	671	673.367		-29.5666
23.86	672	673.307		-28.5065
23.87	672	673.246		-28.446
23.88	673	673.185		-27.385
23.89	673	673.124		-27.3236
23.9	674	673.062		-26.2617
23.91	674	672.999		-26.1994
23.92	675	672.937		-25.1366
23.93	676	672.873		-24.0734
23.94	677	672.81		-23.0097
23.95	679	672.746		-20.9456
23.96	680	672.681		-19.881
23.97	681	672.616		-18.816
23.98	682	672.551		-17.7505
23.99	682	672.485		-17.6847
24	681	672.418		-18.6183
24.01	680	672.352		-19.5516
24.02	678	672.284		-21.4844
24.03	676	672.217		-23.4168
24.04	674	672.149		-25.3487
24.05	672	672.08		-27.2802
24.06	670	672.011		-29.2113
24.07	669	671.942		-30.142
24.08	669	671.872		-30.0722
24.09	669	671.802		-30.002
24.1	669	671.731		-29.9314
24.11	670	671.66		-28.8604
24.12	671	671.589		-27.7889
24.13	673	671.517		-25.7171
24.14	675	671.445		-23.6448
24.15	677	671.372		-21.5722
24.16	679	671.299		-19.4991
24.17	680	671.226		-18.4256
24.18	681	671.152		-17.3517
24.19	681	671.077		-17.2775
24.2	681	671.003		-17.2028
24.21	681	670.928		-17.1278
24.22	681	670.852		-17.0523
24.23	682	670.776		-15.9765
24.24	683	670.7		-14.9003
24.25	684	670.624		-13.8237
24.26	686	670.547		-11.7467
24.27	688	670.469		-9.66941
24.28	690	670.392		-7.59172
24.29	692	670.314		-5.51366
24.3	693	670.235		-4.43524
24.31	693	670.156		-4.35648
24.32	692	670.077		-5.27736
24.33	690	669.998		-7.1979
24.34	687	669.918		-10.1181
24.35	683	669.838		-14.038
24.36	678	669.758		-18.9575
24.37	673	669.677		-23.8767
24.38	668	669.596		-28.7956
24.39	664	669.514		-32.7142
24.4	661	669.432		-35.6325
24.41	659	669.35		-37.5504
24.42	658	669.268		-38.4681
24.43	658	669.186		-38.3855
24.44	659	669.103		-37.3026
24.45	661	669.019		-35.2195
24.46	663	668.937		-33.1366
24.47	666	668.853		-30.0529
24.48	668	668.769		-27.969
24.49	670	668.685		-25.8849
24.5	671	668.601		-24.8005
24.51	671	668.516		-24.7159
24.52	671	668.431		-24.6311
24.53	670	668.346		-25.5461
24.54	669	668.261		-26.4609
24.55	668	668.176		-27.3756
24.56	667	668.09		-28.2901
24.57	666	668.004		-29.2044
24.58	665	667.919		-30.1186
24.59	665	667.833		-30.0327
24.6	666	667.747		-28.9467
24.61	668	667.661		-26.8606
24.62	672	667.574		-22.7744
24.63	676	667.488		-18.6882
24.64	681	667.402		-13.6019
24.65	686	667.316		-8.51565
24.66	691	667.229		-3.42939
24.67	696	667.143		1.65684
24.68	699	667.057		4.74302
24.69	702	666.971		7.8291
24.7	704	666.885		9.91481
24.71	705	666.799		11.0007
24.72	705	666.714		11.0863
24.73	704	666.628		10.1718
24.74	703	666.543		9.25698
24.75	701	666.458		7.3419
24.76	699	666.374		5.4265
24.77	698	666.289		4.51072
24.78	696	666.205		2.59452
24.79	695	666.122		1.67785
24.8	693	666.04		-0.23963
24.81	691	665.957		-2.15744
24.82	688	665.876		-5.07591
24.83	686	665.795		-6.99512
24.84	683	665.715		-9.91514
24.85	681	665.636		-11.8361
24.86	679	665.558		-13.758
24.87	678	665.481		-14.681
24.88	679	665.405		-13.6052
24.89	680	665.331		-12.5307
24.9	682	665.258		-10.4576
24.91	685	665.186		-7.38613
24.92	689	665.116		-3.31634
24.93	694	665.048		1.75161
24.94	699	664.982		6.81753
24.95	704	664.919		11.8813
24.96	710	664.857		17.9427
24.97	716	664.799		24.0015
24.98	723	664.742		31.0575
[truncated: 6,502 more rows]
