# Supplementary material for: Large-scale conformal synthesis of one-dimensional MAX phases
Source: Nat Commun. 2024 Oct 28;15:9275. doi: 10.1038/s41467-024-53137-0 (PMC11519885; doi:10.1038/s41467-024-53137-0)
Supplement: Supplementary file 3 — Source data [file 41467_2024_53137_MOESM3_ESM.zip › Source data/Fig.3g.xlsx]

## Sheet: Sheet1
Energy	counts
-0.2	0
-0.19	0
-0.18	0
-0.17	0
-0.16	0
-0.15	0
-0.14	0
-0.13	0
-0.12	0
-0.11	0
-0.1	0
-0.09	0
-0.08	0
-0.07	0
-0.06	3
-0.05	5
-0.04	19
-0.03	91
-0.02	222
-0.01	436
0	623
0.01	691
0.02	647
0.03	548
0.04	434
0.05	349
0.06	230
0.07	132
0.08	66
0.09	37
0.1	30
0.11	24
0.12	24
0.13	26
0.14	22
0.15	23
0.16	16
0.17	23
0.18	19
0.19	29
0.2	41
0.21	48
0.22	97
0.23	154
0.24	268
0.25	396
0.26	465
0.27	469
0.28	405
0.29	283
0.3	158
0.31	85
0.32	45
0.33	32
0.34	38
0.35	60
0.36	81
0.37	104
0.38	133
0.39	128
0.4	120
0.41	117
0.42	118
0.43	123
0.44	126
0.45	129
0.46	132
0.47	131
0.48	165
0.49	211
0.5	254
0.51	291
0.52	311
0.53	271
0.54	236
0.55	160
0.56	87
0.57	57
0.58	27
0.59	17
0.6	13
0.61	10
0.62	12
0.63	13
0.64	11
0.65	13
0.66	13
0.67	14
0.68	10
0.69	14
0.7	11
0.71	16
0.72	18
0.73	10
0.74	9
0.75	11
0.76	13
0.77	16
0.78	17
0.79	16
0.8	19
0.81	26
0.82	19
0.83	19
0.84	22
0.85	30
0.86	28
0.87	32
0.88	28
0.89	36
0.9	37
0.91	60
0.92	72
0.93	76
0.94	66
0.95	53
0.96	45
0.97	41
0.98	30
0.99	20
1	17
1.01	28
1.02	24
1.03	29
1.04	28
1.05	24
1.06	33
1.07	31
1.08	25
1.09	23
1.1	14
1.11	25
1.12	20
1.13	21
1.14	17
1.15	17
1.16	18
1.17	15
1.18	15
1.19	13
1.2	17
1.21	22
1.22	20
1.23	20
1.24	22
1.25	20
1.26	25
1.27	20
1.28	17
1.29	25
1.3	25
1.31	25
1.32	48
1.33	39
1.34	24
1.35	36
1.36	31
1.37	26
1.38	28
1.39	43
1.4	57
1.41	103
1.42	185
1.43	293
1.44	476
1.45	726
1.46	1001
1.47	1287
1.48	1441
1.49	1505
1.5	1379
1.51	1211
1.52	990
1.53	699
1.54	467
1.55	301
1.56	190
1.57	113
1.58	67
1.59	49
1.6	36
1.61	31
1.62	26
1.63	25
1.64	18
1.65	19
1.66	20
1.67	20
1.68	18
1.69	18
1.7	21
1.71	24
1.72	29
1.73	31
1.74	33
1.75	36
1.76	30
1.77	27
1.78	21
1.79	17
1.8	18
1.81	10
1.82	13
1.83	18
1.84	16
1.85	16
1.86	16
1.87	19
1.88	18
1.89	15
1.9	10
1.91	14
1.92	19
1.93	13
1.94	12
1.95	14
1.96	13
1.97	13
1.98	8
1.99	15
2	16
2.01	17
2.02	12
2.03	16
2.04	15
2.05	14
2.06	14
2.07	14
2.08	16
2.09	13
2.1	14
2.11	19
2.12	15
2.13	19
2.14	20
2.15	16
2.16	14
2.17	12
2.18	12
2.19	13
2.2	19
2.21	19
2.22	14
2.23	18
2.24	24
2.25	14
2.26	15
2.27	15
2.28	19
2.29	25
2.3	28
2.31	24
2.32	25
2.33	22
2.34	25
2.35	17
2.36	16
2.37	19
2.38	14
2.39	13
2.4	14
2.41	9
2.42	12
2.43	15
2.44	13
2.45	16
2.46	14
2.47	11
2.48	8
2.49	9
2.5	12
2.51	18
2.52	17
2.53	16
2.54	13
2.55	13
2.56	18
2.57	18
2.58	19
2.59	28
2.6	27
2.61	32
2.62	41
2.63	30
2.64	25
2.65	28
2.66	20
2.67	21
2.68	24
2.69	22
2.7	23
2.71	16
2.72	14
2.73	23
2.74	24
2.75	18
2.76	26
2.77	25
2.78	24
2.79	30
2.8	24
2.81	25
2.82	15
2.83	17
2.84	17
2.85	16
2.86	13
2.87	13
2.88	9
2.89	8
2.9	12
2.91	9
2.92	10
2.93	15
2.94	11
2.95	9
2.96	11
2.97	12
2.98	13
2.99	7
3	14
3.01	19
3.02	13
3.03	10
3.04	12
3.05	8
3.06	11
3.07	14
3.08	12
3.09	11
3.1	16
3.11	11
3.12	13
3.13	11
3.14	14
3.15	13
3.16	14
3.17	16
3.18	11
3.19	11
3.2	7
3.21	11
3.22	8
3.23	8
3.24	14
3.25	18
3.26	15
3.27	16
3.28	21
3.29	20
3.3	15
3.31	21
3.32	24
3.33	19
3.34	12
3.35	19
3.36	18
3.37	13
3.38	14
3.39	13
3.4	8
3.41	7
3.42	9
3.43	6
3.44	4
3.45	12
3.46	11
3.47	8
3.48	5
3.49	7
3.5	11
3.51	9
3.52	12
3.53	7
3.54	6
3.55	7
3.56	9
3.57	7
3.58	9
3.59	8
3.6	12
3.61	11
3.62	9
3.63	11
3.64	9
3.65	7
3.66	10
3.67	5
3.68	10
3.69	10
3.7	12
3.71	11
3.72	11
3.73	16
3.74	12
3.75	9
3.76	9
3.77	14
3.78	13
3.79	7
3.8	4
3.81	9
3.82	10
3.83	11
3.84	11
3.85	8
3.86	8
3.87	6
3.88	10
3.89	15
3.9	10
3.91	6
3.92	9
3.93	10
3.94	6
3.95	10
3.96	8
3.97	12
3.98	7
3.99	7
4	5
4.01	8
4.02	14
4.03	13
4.04	7
4.05	10
4.06	6
4.07	8
4.08	7
4.09	8
4.1	6
4.11	5
4.12	7
4.13	6
4.14	8
4.15	8
4.16	9
4.17	10
4.18	13
4.19	9
4.2	13
4.21	11
4.22	8
4.23	7
4.24	5
4.25	10
4.26	14
4.27	19
4.28	21
4.29	16
4.3	22
4.31	22
4.32	24
4.33	26
4.34	37
4.35	32
4.36	35
4.37	46
4.38	69
4.39	100
4.4	138
4.41	203
4.42	281
4.43	441
4.44	598
4.45	769
4.46	977
4.47	1210
4.48	1448
4.49	1604
4.5	1733
4.51	1867
4.52	1806
4.53	1700
4.54	1574
4.55	1353
4.56	1145
4.57	933
4.58	691
4.59	515
4.6	363
4.61	249
4.62	156
4.63	103
4.64	62
4.65	44
4.66	37
4.67	18
4.68	10
4.69	13
4.7	14
4.71	15
4.72	13
4.73	13
4.74	11
4.75	15
4.76	18
4.77	17
4.78	15
4.79	17
4.8	25
4.81	28
4.82	27
4.83	42
4.84	56
4.85	79
4.86	113
4.87	127
4.88	144
4.89	175
4.9	210
4.91	230
4.92	234
4.93	242
4.94	239
4.95	214
4.96	209
4.97	175
4.98	155
4.99	123
5	104
5.01	72
5.02	62
5.03	46
5.04	29
5.05	20
5.06	17
5.07	12
5.08	6
5.09	7
5.1	10
5.11	5
5.12	2
5.13	4
5.14	7
5.15	9
5.16	6
5.17	5
5.18	4
5.19	4
5.2	4
5.21	3
5.22	8
5.23	5
5.24	5
5.25	7
5.26	5
5.27	6
5.28	6
5.29	9
5.3	8
5.31	2
5.32	8
5.33	8
5.34	6
5.35	7
5.36	6
5.37	8
5.38	8
5.39	9
5.4	13
5.41	9
5.42	10
5.43	12
5.44	11
5.45	14
5.46	9
5.47	13
5.48	12
5.49	5
5.5	7
5.51	4
5.52	9
5.53	7
5.54	8
5.55	10
5.56	9
5.57	9
5.58	4
5.59	8
5.6	7
5.61	5
5.62	3
5.63	5
5.64	5
5.65	4
5.66	6
5.67	7
5.68	9
5.69	9
5.7	7
5.71	8
5.72	4
5.73	8
5.74	9
5.75	7
5.76	4
5.77	5
5.78	10
5.79	7
5.8	9
5.81	4
5.82	6
5.83	9
5.84	10
5.85	10
5.86	6
5.87	5
5.88	5
5.89	5
5.9	6
5.91	9
5.92	5
5.93	6
5.94	11
5.95	10
5.96	10
5.97	10
5.98	6
5.99	8
6	15
6.01	9
6.02	6
6.03	8
6.04	7
6.05	4
6.06	5
6.07	8
6.08	8
6.09	3
6.1	1
6.11	6
6.12	10
6.13	7
6.14	5
6.15	4
6.16	6
6.17	6
6.18	3
6.19	4
6.2	9
6.21	8
6.22	9
6.23	10
6.24	10
6.25	10
6.26	12
6.27	10
6.28	7
6.29	4
6.3	10
6.31	11
6.32	8
6.33	10
6.34	9
6.35	9
6.36	12
6.37	9
6.38	15
6.39	10
6.4	13
6.41	10
6.42	13
6.43	10
6.44	4
6.45	10
6.46	10
6.47	7
6.48	9
6.49	7
6.5	6
6.51	8
6.52	7
6.53	4
6.54	6
6.55	5
6.56	7
6.57	6
6.58	3
6.59	5
6.6	8
6.61	8
6.62	7
6.63	5
6.64	4
6.65	7
6.66	8
6.67	6
6.68	4
6.69	3
6.7	4
6.71	4
6.72	6
6.73	5
6.74	6
6.75	4
6.76	8
6.77	5
6.78	6
6.79	7
6.8	9
6.81	8
6.82	4
6.83	3
6.84	5
6.85	2
6.86	3
6.87	7
6.88	10
6.89	9
6.9	7
6.91	5
6.92	7
6.93	5
6.94	2
6.95	10
6.96	6
6.97	7
6.98	10
6.99	11
7	11
7.01	9
7.02	7
7.03	7
7.04	6
7.05	11
7.06	7
7.07	11
7.08	8
7.09	8
7.1	8
7.11	7
7.12	8
7.13	4
7.14	3
7.15	5
7.16	5
7.17	6
7.18	6
7.19	8
7.2	9
7.21	7
7.22	3
7.23	5
7.24	3
7.25	4
7.26	9
7.27	6
7.28	9
7.29	5
7.3	5
7.31	8
7.32	8
7.33	5
7.34	5
7.35	3
7.36	6
7.37	10
7.38	11
7.39	6
7.4	7
7.41	9
7.42	4
7.43	4
7.44	3
7.45	4
7.46	10
7.47	7
7.48	7
7.49	8
7.5	9
7.51	6
7.52	8
7.53	8
7.54	10
7.55	6
7.56	6
7.57	6
7.58	8
7.59	6
7.6	6
7.61	9
7.62	10
7.63	5
7.64	6
7.65	5
7.66	7
7.67	8
7.68	6
7.69	5
7.7	9
7.71	6
7.72	8
7.73	7
7.74	6
7.75	1
7.76	3
7.77	7
7.78	9
7.79	12
7.8	5
7.81	5
7.82	9
7.83	15
7.84	8
7.85	16
7.86	17
7.87	26
7.88	29
7.89	45
7.9	49
7.91	69
7.92	94
7.93	121
7.94	127
7.95	160
7.96	202
7.97	258
7.98	319
7.99	351
8	419
8.01	460
8.02	453
8.03	508
8.04	496
8.05	511
8.06	491
8.07	423
8.08	390
8.09	367
8.1	317
8.11	269
8.12	217
8.13	183
8.14	133
8.15	104
8.16	87
8.17	59
8.18	43
8.19	23
8.2	17
8.21	15
8.22	13
8.23	11
8.24	8
8.25	5
8.26	10
8.27	7
8.28	10
8.29	9
8.3	6
8.31	8
8.32	7
8.33	7
8.34	5
8.35	4
8.36	6
8.37	4
8.38	7
8.39	7
8.4	5
8.41	4
8.42	4
8.43	6
8.44	3
8.45	4
8.46	5
8.47	5
8.48	6
8.49	5
8.5	7
8.51	8
8.52	7
8.53	7
8.54	5
8.55	5
8.56	4
8.57	8
8.58	6
8.59	6
8.6	11
8.61	6
8.62	6
8.63	8
8.64	6
8.65	5
8.66	7
8.67	9
8.68	4
8.69	5
8.7	4
8.71	10
8.72	7
8.73	9
8.74	11
8.75	18
8.76	16
8.77	19
8.78	17
8.79	21
8.8	36
8.81	35
8.82	38
8.83	53
8.84	56
8.85	64
8.86	75
8.87	89
8.88	87
8.89	88
8.9	89
8.91	90
8.92	82
8.93	67
8.94	66
8.95	57
8.96	52
8.97	54
8.98	38
8.99	32
9	27
9.01	25
9.02	21
9.03	22
9.04	13
9.05	8
9.06	5
9.07	7
9.08	6
9.09	5
9.1	7
9.11	7
9.12	3
9.13	3
9.14	2
9.15	3
9.16	5
9.17	6
9.18	5
9.19	4
9.2	3
9.21	5
9.22	3
9.23	3
9.24	2
9.25	3
9.26	5
9.27	6
9.28	3
9.29	2
9.3	4
9.31	2
9.32	4
9.33	3
9.34	3
9.35	5
9.36	4
9.37	1
9.38	6
9.39	4
9.4	5
9.41	7
9.42	4
9.43	5
9.44	3
9.45	3
9.46	1
9.47	2
9.48	5
9.49	2
9.5	3
9.51	5
9.52	7
9.53	5
9.54	4
9.55	5
9.56	3
9.57	8
9.58	4
9.59	5
9.6	8
9.61	7
9.62	7
9.63	8
9.64	5
9.65	5
9.66	4
9.67	8
9.68	7
9.69	6
9.7	8
9.71	6
9.72	11
9.73	8
9.74	6
9.75	8
9.76	7
9.77	8
9.78	6
9.79	5
9.8	7
9.81	4
9.82	5
9.83	6
9.84	3
9.85	4
9.86	3
9.87	5
9.88	3
9.89	6
9.9	4
9.91	2
9.92	3
9.93	3
9.94	5
9.95	2
9.96	2
9.97	3
9.98	3
9.99	1
10	5
10.01	4
10.02	3
10.03	1
10.04	3
10.05	3
10.06	3
10.07	3
10.08	5
10.09	5
10.1	3
10.11	4
10.12	2
10.13	4
10.14	9
10.15	7
10.16	3
10.17	2
10.18	4
10.19	3
10.2	2
10.21	3
10.22	5
10.23	4
10.24	3
10.25	4
10.26	4
10.27	2
10.28	4
10.29	2
10.3	1
10.31	2
10.32	0
10.33	3
10.34	3
10.35	3
10.36	5
10.37	3
10.38	4
10.39	6
10.4	3
10.41	6
10.42	7
10.43	5
10.44	5
10.45	3
10.46	5
10.47	4
10.48	3
10.49	3
10.5	6
10.51	5
10.52	4
10.53	4
10.54	5
10.55	3
10.56	5
10.57	5
10.58	3
10.59	3
10.6	4
10.61	5
10.62	3
10.63	4
10.64	2
10.65	1
10.66	3
10.67	2
10.68	4
10.69	4
10.7	3
10.71	1
10.72	2
10.73	3
10.74	5
10.75	5
10.76	2
10.77	1
10.78	4
10.79	3
10.8	3
10.81	2
10.82	2
10.83	2
10.84	2
10.85	2
10.86	3
10.87	5
10.88	4
10.89	4
10.9	2
10.91	1
10.92	3
10.93	1
10.94	1
10.95	1
10.96	2
10.97	5
10.98	3
10.99	5
11	2
11.01	3
11.02	7
11.03	3
11.04	3
11.05	4
11.06	2
11.07	3
11.08	5
11.09	5
11.1	6
11.11	3
11.12	4
11.13	2
11.14	4
11.15	4
11.16	2
11.17	4
11.18	3
11.19	3
11.2	1
11.21	3
11.22	3
11.23	2
11.24	3
11.25	4
11.26	4
11.27	2
11.28	2
11.29	4
11.3	2
11.31	2
11.32	2
11.33	2
11.34	5
11.35	8
11.36	8
11.37	6
11.38	2
11.39	3
11.4	9
11.41	6
11.42	3
11.43	7
11.44	6
11.45	6
11.46	8
11.47	10
11.48	8
11.49	6
11.5	3
11.51	4
11.52	7
11.53	3
11.54	1
11.55	1
11.56	5
11.57	5
11.58	3
11.59	4
11.6	4
11.61	4
11.62	3
11.63	2
11.64	3
11.65	5
11.66	4
11.67	3
11.68	2
11.69	3
11.7	4
11.71	2
11.72	3
11.73	5
11.74	3
11.75	1
11.76	2
11.77	3
11.78	1
11.79	2
11.8	1
11.81	3
11.82	3
11.83	4
11.84	2
11.85	3
11.86	6
11.87	4
11.88	1
11.89	5
11.9	5
11.91	2
11.92	5
11.93	6
11.94	6
11.95	3
11.96	1
11.97	3
11.98	2
11.99	0
12	2
12.01	2
12.02	3
12.03	4
12.04	5
12.05	2
12.06	3
12.07	1
12.08	4
12.09	3
12.1	0
12.11	2
12.12	1
12.13	3
12.14	2
12.15	2
12.16	2
12.17	1
12.18	5
12.19	1
12.2	1
12.21	0
12.22	1
12.23	1
12.24	5
12.25	3
12.26	3
12.27	1
12.28	2
12.29	1
12.3	2
12.31	2
12.32	5
12.33	3
12.34	3
12.35	2
12.36	1
12.37	0
12.38	3
12.39	4
12.4	3
12.41	2
12.42	1
12.43	3
12.44	4
12.45	2
12.46	3
12.47	4
12.48	2
12.49	3
12.5	1
12.51	4
12.52	3
12.53	4
12.54	3
12.55	2
12.56	2
12.57	3
12.58	1
12.59	4
12.6	3
12.61	2
12.62	2
12.63	2
12.64	4
12.65	1
12.66	2
12.67	4
12.68	3
12.69	1
12.7	4
12.71	2
12.72	3
12.73	3
12.74	2
12.75	2
12.76	0
12.77	2
12.78	3
12.79	1
12.8	2
12.81	1
12.82	2
12.83	1
12.84	2
12.85	1
12.86	5
12.87	2
12.88	3
12.89	3
12.9	2
12.91	2
12.92	4
12.93	2
12.94	0
12.95	3
12.96	2
12.97	2
12.98	2
12.99	2
13	4
13.01	2
13.02	2
13.03	2
13.04	3
13.05	1
13.06	1
13.07	6
13.08	2
13.09	0
13.1	0
13.11	2
13.12	3
13.13	1
13.14	0
13.15	4
13.16	4
13.17	6
13.18	4
13.19	5
13.2	3
13.21	2
13.22	2
13.23	4
13.24	2
13.25	4
13.26	3
13.27	2
13.28	5
13.29	4
13.3	1
13.31	1
13.32	3
13.33	5
13.34	5
13.35	4
13.36	3
13.37	3
13.38	2
13.39	4
13.4	4
13.41	3
13.42	1
13.43	3
13.44	2
13.45	2
13.46	4
13.47	5
13.48	3
13.49	2
13.5	3
13.51	1
13.52	2
13.53	2
13.54	1
13.55	3
13.56	2
13.57	0
13.58	1
13.59	0
13.6	0
13.61	2
13.62	4
13.63	6
13.64	1
13.65	2
13.66	4
13.67	2
13.68	3
13.69	4
13.7	2
13.71	4
13.72	3
13.73	2
13.74	1
13.75	3
13.76	1
13.77	3
13.78	2
13.79	1
13.8	4
13.81	2
13.82	1
13.83	3
13.84	5
13.85	3
13.86	0
13.87	3
13.88	4
13.89	2
13.9	3
13.91	3
13.92	1
13.93	2
13.94	1
13.95	0
13.96	2
13.97	1
13.98	2
13.99	2
14	2
14.01	2
14.02	1
14.03	0
14.04	1
14.05	1
14.06	5
14.07	2
14.08	0
14.09	1
14.1	1
14.11	3
14.12	2
14.13	2
14.14	2
14.15	0
14.16	1
14.17	0
14.18	2
14.19	1
14.2	2
14.21	2
14.22	2
14.23	3
14.24	1
14.25	0
14.26	2
14.27	2
14.28	0
14.29	2
14.3	2
14.31	0
14.32	3
14.33	3
14.34	2
14.35	1
14.36	0
14.37	2
14.38	3
14.39	2
14.4	1
14.41	2
14.42	2
14.43	1
14.44	2
14.45	0
14.46	2
14.47	2
14.48	4
14.49	4
14.5	4
14.51	2
14.52	3
14.53	1
14.54	3
14.55	3
14.56	5
14.57	4
14.58	3
14.59	1
14.6	3
14.61	2
14.62	3
14.63	3
14.64	1
14.65	0
14.66	3
14.67	2
14.68	3
14.69	2
14.7	3
14.71	2
14.72	1
14.73	5
14.74	3
14.75	1
14.76	2
14.77	2
14.78	4
14.79	2
14.8	3
14.81	2
14.82	1
14.83	3
14.84	3
14.85	1
14.86	2
14.87	1
14.88	0
14.89	3
14.9	1
14.91	1
14.92	1
14.93	1
14.94	3
14.95	3
14.96	1
14.97	1
14.98	3
14.99	1
15	3
15.01	3
15.02	2
15.03	3
15.04	1
15.05	2
15.06	3
15.07	3
15.08	1
15.09	2
15.1	1
15.11	0
15.12	1
15.13	1
15.14	2
15.15	2
15.16	2
15.17	1
15.18	2
15.19	2
15.2	3
15.21	2
15.22	2
15.23	3
15.24	3
15.25	1
15.26	3
15.27	1
15.28	1
15.29	2
15.3	2
15.31	1
15.32	2
15.33	1
15.34	2
15.35	3
15.36	1
15.37	0
15.38	1
15.39	1
15.4	2
15.41	4
15.42	1
15.43	1
15.44	3
15.45	1
15.46	2
15.47	3
15.48	2
15.49	1
15.5	1
15.51	1
15.52	0
15.53	3
15.54	2
15.55	3
15.56	3
15.57	1
15.58	1
15.59	4
15.6	3
15.61	3
15.62	1
15.63	1
15.64	1
15.65	2
15.66	1
15.67	1
15.68	1
15.69	1
15.7	1
15.71	0
15.72	0
15.73	2
15.74	4
15.75	2
15.76	0
15.77	0
15.78	2
15.79	2
15.8	4
15.81	2
15.82	1
15.83	1
15.84	3
15.85	2
15.86	1
15.87	1
15.88	0
15.89	2
15.9	1
15.91	2
15.92	0
15.93	2
15.94	1
15.95	3
15.96	1
15.97	0
15.98	2
15.99	1
16	2
16.01	1
16.02	0
16.03	2
16.04	1
16.05	0
16.06	2
16.07	1
16.08	0
16.09	2
16.1	1
16.11	1
16.12	3
16.13	2
16.14	2
16.15	3
16.16	4
16.17	2
16.18	2
16.19	4
16.2	3
16.21	2
16.22	1
16.23	4
16.24	3
16.25	2
16.26	2
16.27	2
16.28	1
16.29	0
16.3	2
16.31	3
16.32	2
16.33	1
16.34	0
16.35	2
16.36	1
16.37	0
16.38	2
16.39	1
16.4	2
16.41	2
16.42	1
16.43	1
16.44	1
16.45	1
16.46	1
16.47	0
16.48	0
16.49	1
16.5	1
16.51	1
16.52	0
16.53	1
16.54	0
16.55	1
16.56	1
16.57	3
16.58	1
16.59	1
16.6	1
16.61	0
16.62	2
16.63	2
16.64	1
16.65	1
16.66	0
16.67	2
16.68	4
16.69	2
16.7	0
16.71	0
16.72	1
16.73	1
16.74	2
16.75	1
16.76	1
16.77	0
16.78	2
16.79	2
16.8	0
16.81	3
16.82	2
16.83	1
16.84	2
16.85	0
16.86	1
16.87	1
16.88	2
16.89	4
16.9	3
16.91	4
16.92	2
16.93	3
16.94	1
16.95	0
16.96	0
16.97	2
16.98	2
16.99	1
17	1
17.01	1
17.02	2
17.03	1
17.04	0
17.05	1
17.06	2
17.07	3
17.08	2
17.09	3
17.1	1
17.11	3
17.12	1
17.13	3
17.14	2
17.15	1
17.16	0
17.17	2
17.18	2
17.19	2
17.2	3
17.21	1
17.22	1
17.23	1
17.24	1
17.25	1
17.26	1
17.27	1
17.28	0
17.29	2
17.3	0
17.31	2
17.32	2
17.33	1
17.34	2
17.35	4
17.36	3
17.37	2
17.38	1
17.39	1
17.4	1
17.41	0
17.42	0
17.43	2
17.44	2
17.45	2
17.46	4
17.47	2
17.48	2
17.49	1
17.5	1
17.51	1
17.52	1
17.53	2
17.54	3
17.55	1
17.56	1
17.57	3
17.58	1
17.59	0
17.6	2
17.61	1
17.62	2
17.63	1
17.64	1
17.65	1
17.66	3
17.67	1
17.68	2
17.69	0
17.7	2
17.71	3
17.72	3
17.73	1
17.74	1
17.75	0
17.76	1
17.77	3
17.78	2
17.79	1
17.8	0
17.81	1
17.82	0
17.83	0
17.84	1
17.85	1
17.86	0
17.87	1
17.88	3
17.89	1
17.9	0
17.91	0
17.92	0
17.93	2
17.94	2
17.95	2
17.96	0
17.97	1
17.98	0
17.99	1
18	0
18.01	0
18.02	1
18.03	1
18.04	1
18.05	0
18.06	0
18.07	0
18.08	0
18.09	1
18.1	0
18.11	2
18.12	1
18.13	0
18.14	1
18.15	0
18.16	2
18.17	3
18.18	2
18.19	1
18.2	3
18.21	1
18.22	2
18.23	0
18.24	1
18.25	1
18.26	0
18.27	2
18.28	0
18.29	2
18.3	1
18.31	1
18.32	0
18.33	2
18.34	1
18.35	0
18.36	1
18.37	0
18.38	2
18.39	3
18.4	2
18.41	2
18.42	1
18.43	3
18.44	1
18.45	2
18.46	1
18.47	0
18.48	1
18.49	0
18.5	1
18.51	3
18.52	1
18.53	2
18.54	4
18.55	1
18.56	0
18.57	1
18.58	3
18.59	1
18.6	1
18.61	1
18.62	0
18.63	0
18.64	2
18.65	1
18.66	2
18.67	1
18.68	3
18.69	4
18.7	2
18.71	2
18.72	3
18.73	1
18.74	0
18.75	1
18.76	0
18.77	1
18.78	1
18.79	0
18.8	0
18.81	1
18.82	2
18.83	2
18.84	0
18.85	2
18.86	2
18.87	2
18.88	0
18.89	1
18.9	0
18.91	1
18.92	0
18.93	1
18.94	1
18.95	0
18.96	1
18.97	0
18.98	2
18.99	2
19	0
19.01	2
19.02	1
19.03	2
19.04	1
19.05	1
19.06	2
19.07	0
19.08	1
19.09	1
19.1	0
19.11	1
19.12	0
19.13	1
19.14	1
19.15	0
19.16	2
19.17	2
19.18	0
19.19	0
19.2	0
19.21	0
19.22	2
19.23	1
19.24	0
19.25	0
19.26	0
19.27	1
19.28	0
19.29	1
19.3	2
19.31	0
19.32	2
19.33	2
19.34	2
19.35	1
19.36	0
19.37	1
19.38	2
19.39	2
19.4	0
19.41	0
19.42	0
19.43	2
19.44	2
19.45	0
19.46	0
19.47	1
19.48	2
19.49	1
19.5	0
19.51	0
19.52	0
19.53	1
19.54	0
19.55	2
19.56	2
19.57	1
19.58	0
19.59	1
19.6	2
19.61	1
19.62	1
19.63	0
19.64	1
19.65	1
19.66	1
19.67	1
19.68	1
19.69	0
19.7	2
19.71	0
19.72	2
19.73	0
19.74	1
19.75	0
19.76	1
19.77	3
19.78	1
[truncated: 50 more rows]
