# Supplementary material for: Large-scale conformal synthesis of one-dimensional MAX phases
Source: Nat Commun. 2024 Oct 28;15:9275. doi: 10.1038/s41467-024-53137-0 (PMC11519885; doi:10.1038/s41467-024-53137-0)
Supplement: Supplementary file 3 — Source data [file 41467_2024_53137_MOESM3_ESM.zip › Source data/Fig.4e.xlsx]

## Sheet: Sheet1
strain	VC-5	strain	VC-3	strain	VC-1	strain	p-Cu
0	-19.2793	0	-28.9789	0	-3.25288	0	-7.2892
0	-19.2983	0	-28.999	0	-3.54262	0.00814	-7.27529
0	-19.3252	0	-29.0131	0	-3.0661	0.03257	-7.03407
0	-19.3399	0	-29.0343	0	-1.91148	0.11813	-5.83089
0.00131	-19.3026	0	-29.0174	0	-0.48019	0.20772	-3.54473
0.00131	-19.2364	0.00118	-28.9662	0.00118	0.6435	0.28104	-1.68364
0.00197	-19.1657	0.00118	-28.8834	0.00118	1.06664	0.33807	-0.2416
0.00262	-19.0779	0.00177	-28.7614	0.00177	0.64427	0.39913	1.04007
0.00328	-18.9838	0.00236	-28.608	0.00236	-0.40845	0.45616	2.42171
0.00459	-18.8573	0.00354	-28.4086	0.00354	-1.70998	0.51319	3.60362
0.0059	-18.6552	0.00531	-28.0943	0.00472	-2.74585	0.57022	4.77104
0.00787	-18.3888	0.00708	-27.6268	0.00649	-3.05206	0.63132	6.01472
0.01049	-18.1219	0.00944	-26.9658	0.00885	-2.5506	0.68424	7.19656
0.01377	-17.9438	0.01181	-26.0641	0.01122	-1.39071	0.74127	8.28304
0.01705	-17.8804	0.01476	-24.9325	0.01358	0.00826	0.80644	9.5178
0.01968	-17.8787	0.01771	-23.5634	0.01653	1.08943	0.8594	10.6844
0.02296	-17.8652	0.02007	-22.0382	0.01948	1.42391	0.91232	11.6651
0.02623	-17.8507	0.02361	-20.455	0.02184	0.91326	0.97749	12.8007
0.02886	-17.8809	0.02597	-18.8529	0.02479	-0.15549	1.03452	13.9835
0.03148	-17.9564	0.02833	-17.2763	0.02715	-1.32348	1.08747	15.0396
0.0341	-17.981	0.03069	-15.7791	0.0301	-2.17353	1.1445	15.9793
0.03607	-17.8782	0.03306	-14.3617	0.03187	-2.44139	1.20964	17.1433
0.0387	-17.6714	0.03483	-13.0317	0.03424	-2.0058	1.26667	18.2616
0.04066	-17.4542	0.03719	-11.816	0.03601	-1.00437	1.31963	19.2185
0.04263	-17.2923	0.03896	-10.7102	0.03837	0.242	1.37665	20.1847
0.0446	-17.1906	0.04073	-9.69032	0.04014	1.28946	1.43368	21.1981
0.04722	-17.0961	0.0425	-8.74127	0.04191	1.79478	1.49068	22.1502
0.04919	-16.9792	0.04427	-7.86192	0.04309	1.68059	1.55178	23.1604
0.05116	-16.8845	0.04604	-7.03148	0.04486	1.06713	1.61288	24.1995
0.05312	-16.838	0.04781	-6.21677	0.04722	0.13422	1.66583	25.1161
0.05509	-16.816	0.04958	-5.39969	0.04899	-0.72814	1.72283	25.9557
0.05706	-16.7474	0.05194	-4.53152	0.05076	-1.21278	1.77986	26.9379
0.05903	-16.6333	0.05372	-3.62154	0.05253	-1.19242	1.83688	27.8553
0.06034	-16.4778	0.05549	-2.69975	0.0549	-0.66236	1.89391	28.677
0.06231	-16.3479	0.05726	-1.76835	0.05667	0.20688	1.95501	29.4603
0.06427	-16.29	0.05903	-0.82913	0.05844	1.15664	2.01608	30.286
0.06559	-16.275	0.0608	0.09101	0.06021	1.89889	2.06903	31.007
0.06755	-16.2284	0.06257	0.98748	0.06198	2.33305	2.12606	31.7254
0.06887	-16.1128	0.06434	1.86006	0.06434	2.39258	2.18309	32.4615
0.07083	-15.9664	0.06611	2.68523	0.06611	2.12182	2.23601	33.2047
0.0728	-15.8363	0.06729	3.46577	0.06729	1.64359	2.29711	33.9459
0.07477	-15.7424	0.06906	4.18932	0.06906	1.14339	2.35821	34.7599
0.07674	-15.6283	0.07083	4.88951	0.07024	0.74061	2.41524	35.5147
0.0787	-15.4639	0.07201	5.59502	0.0726	0.50869	2.4682	36.1373
0.08067	-15.2616	0.07378	6.29127	0.07378	0.46819	2.52926	36.826
0.08264	-15.0748	0.07556	7.00901	0.07556	0.61345	2.58222	37.5354
0.08461	-14.928	0.07733	7.7703	0.07733	0.94625	2.63925	38.1992
0.08657	-14.8058	0.0791	8.55123	0.0791	1.42452	2.70035	38.833
0.08854	-14.6568	0.08087	9.34829	0.08087	1.97136	2.76145	39.6208
0.08985	-14.4368	0.08264	10.1759	0.08264	2.5023	2.81844	40.2929
0.09182	-14.1834	0.08441	11.009	0.08441	2.94491	2.8714	40.8578
0.09379	-13.9221	0.08618	11.8342	0.08559	3.22962	2.92843	41.4597
0.09576	-13.7021	0.08795	12.6545	0.08736	3.29086	2.98953	42.0816
0.09707	-13.4987	0.08913	13.4473	0.08913	3.09877	3.04656	42.6701
0.09904	-13.3051	0.0909	14.2096	0.09031	2.66435	3.10762	43.3107
0.10035	-13.0787	0.09267	14.9579	0.09208	2.14573	3.16872	43.9874
0.10231	-12.8594	0.09444	15.6887	0.09385	1.70607	3.22168	44.4866
0.10428	-12.6677	0.09562	16.4089	0.09503	1.41497	3.27871	44.9916
0.10625	-12.4996	0.09681	17.1025	0.09681	1.41549	3.3357	45.5479
0.10756	-12.3319	0.09858	17.7589	0.09858	1.72977	3.39273	46.0935
0.11019	-12.1261	0.09976	18.3954	0.09976	2.29156	3.44569	46.5586
0.11215	-11.8674	0.10153	19.0464	0.10153	3.03315	3.51086	47.1018
0.11412	-11.6158	0.1033	19.7137	0.1033	3.79614	3.57196	47.7247
0.11609	-11.3924	0.10507	20.3927	0.10507	4.40074	3.62488	48.1943
0.11871	-11.1862	0.10684	21.1156	0.10684	4.71835	3.68191	48.6449
0.12068	-10.9723	0.10861	21.8523	0.10861	4.67043	3.73894	49.1172
0.12265	-10.755	0.11038	22.6061	0.11038	4.31182	3.7919	49.5613
0.12396	-10.5252	0.11156	23.3786	0.11215	3.76754	3.84889	49.9743
0.12593	-10.2922	0.11333	24.1524	0.11392	3.19782	3.91406	50.5112
0.12789	-10.0634	0.1151	24.9311	0.11569	2.77849	3.97109	51.0162
0.12921	-9.84771	0.11687	25.6996	0.11747	2.66879	4.02405	51.3359
0.13117	-9.62878	0.11865	26.4567	0.11865	2.87722	4.08514	51.7353
0.13248	-9.38621	0.12042	27.201	0.12042	3.36684	4.14214	52.1458
0.13445	-9.11905	0.1216	27.9423	0.12219	4.05414	4.1951	52.4989
0.13642	-8.85507	0.12337	28.6634	0.12337	4.78565	4.2562	52.7529
0.13839	-8.61037	0.12514	29.3698	0.12514	5.37112	4.3173	53.1341
0.14035	-8.35978	0.12632	30.0564	0.12691	5.6807	4.37432	53.4627
0.14232	-8.10695	0.12809	30.7201	0.12809	5.64123	4.43132	53.6934
0.14429	-7.83292	0.12986	31.3792	0.12986	5.33256	4.48835	53.9972
0.14626	-7.53933	0.13163	32.0561	0.13104	4.90057	4.54538	54.2416
0.14823	-7.23646	0.1334	32.7658	0.13281	4.49381	4.59833	54.4149
0.15019	-6.92988	0.13517	33.4955	0.13458	4.24771	4.65943	54.6788
0.15216	-6.63278	0.13635	34.2374	0.13635	4.25166	4.7205	54.9813
0.15413	-6.33343	0.13812	34.9796	0.13812	4.56817	4.77345	55.1598
0.1561	-6.03658	0.1399	35.7219	0.13931	5.13955	4.82641	55.3049
0.15741	-5.73483	0.14167	36.4607	0.14108	5.83516	4.88344	55.5306
0.15937	-5.44783	0.14344	37.1831	0.14285	6.48622	4.94451	55.7465
0.16134	-5.19699	0.14521	37.9006	0.14462	6.98874	4.99746	55.9174
0.16265	-4.96004	0.14639	38.6121	0.14639	7.23767	5.06263	56.1561
0.16462	-4.72573	0.14816	39.3162	0.14816	7.14004	5.12373	56.4047
0.16593	-4.48205	0.14993	40.0108	0.14993	6.74077	5.17669	56.5192
0.1679	-4.20928	0.1517	40.7074	0.15111	6.2036	5.23368	56.6517
0.16987	-3.89721	0.15288	41.3954	0.15288	5.6614	5.29071	56.8043
0.17184	-3.56798	0.15465	42.0756	0.15465	5.26636	5.34367	56.9249
0.1738	-3.22936	0.15642	42.7383	0.15642	5.18677	5.4007	57.0563
0.17577	-2.88571	0.15819	43.3847	0.1576	5.47633	5.46587	57.2815
0.17708	-2.53715	0.15997	44.0449	0.15937	6.07195	5.52286	57.4527
0.17905	-2.16903	0.16174	44.7263	0.16115	6.90239	5.57582	57.5244
0.18102	-1.78152	0.16351	45.4327	0.16233	7.85669	5.63285	57.6373
0.18299	-1.4175	0.16528	46.1696	0.1641	8.71245	5.68988	57.7823
0.18495	-1.08728	0.16705	46.9295	0.16646	9.36117	5.74687	57.9078
0.18692	-0.79897	0.16882	47.699	0.16823	9.64431	5.8039	58.0195
0.18823	-0.52076	0.17118	48.4767	0.17059	9.52918	5.86907	58.2391
0.1902	-0.24065	0.17236	49.246	0.17236	9.08353	5.92203	58.3508
0.19151	0.06003	0.17472	50.0001	0.17413	8.36309	5.97495	58.3819
0.19348	0.38299	0.1759	50.7454	0.1759	7.58013	6.03605	58.5224
0.19545	0.72775	0.17767	51.4491	0.17826	6.8983	6.09308	58.714
0.19676	1.07868	0.17885	52.1198	0.18003	6.50368	6.14604	58.8466
0.19873	1.4374	0.18062	52.7546	0.18122	6.52476	6.20714	59.069
0.20069	1.82944	0.1824	53.354	0.18299	6.95198	6.2682	59.3423
0.20266	2.24453	0.18417	53.9345	0.18476	7.77509	6.32116	59.5417
0.20463	2.67011	0.18535	54.5192	0.18594	8.93449	6.37819	59.748
0.2066	3.08595	0.18712	55.1085	0.18771	10.2071	6.43929	60.0419
0.20856	3.49747	0.18889	55.7033	0.18948	11.3683	6.49632	60.3231
0.20988	3.90898	0.19007	56.316	0.19125	12.2441	6.54924	60.5605
0.21184	4.32806	0.19184	56.9361	0.19302	12.6679	6.61441	60.8828
0.21381	4.74798	0.19361	57.5577	0.19479	12.5134	6.67551	61.2225
0.21578	5.16424	0.19538	58.1982	0.19597	11.856	6.72847	61.4498
0.21775	5.58447	0.19715	58.8471	0.19774	10.8199	6.78549	61.6863
0.21971	5.99423	0.19892	59.4751	0.19951	9.70648	6.84249	61.9855
0.22168	6.40845	0.2001	60.083	0.20069	8.77341	6.89952	62.2221
0.22299	6.81053	0.20187	60.6843	0.20247	8.19281	6.95247	62.4389
0.22496	7.20807	0.20365	61.2745	0.20424	8.08461	7.01357	62.7133
0.22693	7.59732	0.20483	61.8531	0.20542	8.50344	7.07057	62.9644
0.22824	7.97825	0.2066	62.424	0.20719	9.38476	7.12353	63.065
0.23021	8.36906	0.20778	62.9856	0.20896	10.6616	7.18463	63.2273
0.23218	8.79177	0.20955	63.523	0.21014	12.0918	7.24572	63.3948
0.23414	9.27167	0.21132	64.0538	0.21191	13.4127	7.30275	63.4764
0.23611	9.80003	0.2125	64.5886	0.21368	14.4296	7.36382	63.5181
0.23873	10.3378	0.21427	65.1325	0.21545	15.0079	7.42492	63.6616
0.2407	10.8773	0.21604	65.6923	0.21722	15.0581	7.47788	63.7077
0.24267	11.4108	0.21781	66.2846	0.21899	14.6263	7.5349	63.7217
0.24464	11.9275	0.22017	66.9134	0.22076	13.8244	7.596	63.8295
0.2466	12.4326	0.22194	67.5636	0.22253	12.8944	7.653	63.9051
0.24857	12.9163	0.22372	68.2099	0.22431	12.0531	7.70595	63.8924
0.24988	13.3807	0.22549	68.8691	0.22608	11.4162	7.76298	63.9402
0.25185	13.8228	0.22726	69.5279	0.22785	11.1121	7.82001	64.0488
0.25382	14.2462	0.22844	70.1568	0.22962	11.1944	7.87701	64.1011
0.25513	14.6727	0.23021	70.7553	0.23139	11.697	7.93403	64.1476
0.2571	15.1355	0.23198	71.3423	0.23257	12.5427	7.99106	64.3158
0.25907	15.6399	0.23316	71.9066	0.23434	13.5564	8.05216	64.6061
0.26038	16.1592	0.23493	72.4357	0.23552	14.6388	8.10512	64.9868
0.26235	16.6742	0.2367	72.9381	0.2367	15.6529	8.17026	65.4849
0.26431	17.1963	0.23788	73.4332	0.23847	16.4847	8.22728	66.037
0.26628	17.7138	0.23965	73.9203	0.23965	17.0167	8.28431	66.47
0.26825	18.2297	0.24142	74.4135	0.24142	17.2319	8.34134	66.9215
0.27022	18.7454	0.2426	74.9119	0.2426	17.1295	8.39837	67.4325
0.27218	19.2572	0.24437	75.4124	0.24437	16.7743	8.45129	67.8837
0.2735	19.7704	0.24615	75.9461	0.24615	16.305	8.51239	68.2933
0.27546	20.2742	0.24792	76.4975	0.24792	15.8026	8.57349	68.7942
0.27743	20.7846	0.24969	77.0519	0.2491	15.3553	8.62645	69.2384
0.2794	21.3139	0.25146	77.6229	0.25087	15.0721	8.68344	69.5799
0.28137	21.8529	0.25323	78.1897	0.25264	15.0148	8.74047	70.0266
0.28268	22.4032	0.255	78.7486	0.25441	15.1706	8.7975	70.4414
0.28465	22.9459	0.25677	79.3048	0.25618	15.5245	8.85453	70.8385
0.28596	23.469	0.25795	79.8443	0.25795	16.1037	8.91156	71.1795
0.28792	23.987	0.25972	80.3698	0.25972	16.8707	8.97262	71.6154
0.28989	24.5027	0.26149	80.8904	0.2609	17.7599	9.02965	71.9574
0.2912	25.0237	0.26326	81.3984	0.26267	18.6739	9.08261	72.2418
0.29317	25.5534	0.26503	81.9106	0.26444	19.5116	9.14371	72.6265
0.29579	26.1102	0.26622	82.4182	0.26622	20.1992	9.2007	72.9693
0.29776	26.6957	0.2674	82.8955	0.26799	20.6673	9.24959	73.2216
0.29973	27.2923	0.26917	83.3338	0.26917	20.8326	9.31069	73.5509
0.3017	27.8874	0.27094	83.7692	0.27094	20.6936	9.37179	73.9373
0.30367	28.4803	0.27271	84.2318	0.27212	20.281	9.42474	74.1963
0.30563	29.0679	0.27448	84.7178	0.27448	19.7612	9.48174	74.4711
0.3076	29.6581	0.27684	85.2411	0.27625	19.3162	9.54284	74.8452
0.30891	30.256	0.27861	85.7802	0.27802	19.0247	9.60394	75.1961
0.31088	30.8392	0.28038	86.3207	0.27979	18.9859	9.6569	75.477
0.31285	31.4034	0.28215	86.874	0.28156	19.2482	9.72207	75.8269
0.31416	31.9535	0.28392	87.4327	0.28333	19.7835	9.77906	76.1838
0.31613	32.4914	0.28569	87.9814	0.2851	20.5087	9.83202	76.3659
0.31809	33.0259	0.28747	88.5039	0.28687	21.3214	9.88905	76.6496
0.31941	33.5652	0.28865	88.995	0.28865	22.1648	9.95015	76.9839
0.32137	34.0971	0.29042	89.4439	0.29042	22.9897	10.0031	77.2561
0.32269	34.6216	0.2916	89.8538	0.29219	23.7003	10.0601	77.471
0.32465	35.1619	0.29337	90.2525	0.29337	24.2915	10.1212	77.8444
0.32662	35.7135	0.29514	90.6561	0.29514	24.7073	10.1741	78.1337
0.32859	36.2763	0.29691	91.076	0.29691	24.9739	10.2271	78.3254
0.33056	36.8473	0.29809	91.5036	0.29809	25.0777	10.2882	78.6291
0.33252	37.424	0.29986	91.9353	0.29986	25.0857	10.3452	78.9585
0.33449	37.9958	0.30163	92.3751	0.30104	25.0263	10.4022	79.267
0.3358	38.5647	0.3034	92.8191	0.30281	24.9157	10.4633	79.5312
0.33777	39.1362	0.30517	93.2757	0.30458	24.8541	10.5244	79.8912
0.33974	39.7255	0.30694	93.7513	0.30635	24.8841	10.5814	80.1769
0.34171	40.328	0.30872	94.2202	0.30812	24.9741	10.6385	80.4041
0.34367	40.9207	0.31049	94.6813	0.3099	25.1347	10.6996	80.7116
0.34498	41.5147	0.31226	95.1372	0.31108	25.4428	10.7566	80.9861
0.34761	42.111	0.31403	95.576	0.31285	25.887	10.8054	81.1757
0.34892	42.7227	0.3158	96.0038	0.31462	26.5033	10.8665	81.5029
0.35089	43.3225	0.31698	96.439	0.31639	27.2596	10.9276	81.8478
0.3522	43.895	0.31875	96.845	0.31816	28.0839	10.9806	82.079
0.35417	44.4229	0.31993	97.2272	0.31934	28.9293	11.0376	82.2791
0.35613	44.9248	0.3217	97.5896	0.32111	29.7604	11.0987	82.6242
0.3581	45.4301	0.32347	97.9392	0.32288	30.4665	11.1557	82.9089
0.36007	45.9713	0.32465	98.2966	0.32465	30.9445	11.2087	83.158
0.36204	46.5492	0.32642	98.6622	0.32583	31.2175	11.2738	83.5074
0.36466	47.164	0.32819	99.0323	0.3276	31.3057	11.3349	83.8502
0.36663	47.7959	0.32997	99.4193	0.32937	31.2787	11.3879	84.036
0.3686	48.4423	0.33174	99.8179	0.33115	31.226	11.4449	84.3279
0.37056	49.0892	0.33351	100.227	0.33351	31.2002	11.506	84.7433
0.37253	49.7424	0.33528	100.646	0.33528	31.2883	11.5589	85.1441
0.37384	50.3936	0.33705	101.06	0.33705	31.5032	11.6159	85.5408
0.37581	51.0062	0.33882	101.472	0.33882	31.8939	11.677	86.0768
0.37712	51.5793	0.34059	101.869	0.34059	32.4504	11.7341	86.5881
0.37909	52.117	0.34177	102.253	0.34236	33.0758	11.787	86.9675
0.38106	52.636	0.34354	102.641	0.34413	33.7341	11.8399	87.404
0.38302	53.1596	0.34531	103.034	0.34531	34.447	11.901	87.9018
0.38434	53.6942	0.34708	103.428	0.34708	35.2141	11.954	88.3741
0.3863	54.2188	0.34826	103.793	0.34885	35.9819	12.0192	88.8307
0.38827	54.7541	0.34944	104.126	0.35003	36.6995	12.0844	89.4119
0.39024	55.3202	0.35122	104.439	0.35181	37.3236	12.1373	89.8643
0.39221	55.9001	0.35299	104.753	0.35358	37.8585	12.1943	90.2067
0.39417	56.4992	0.35476	105.065	0.35535	38.3212	12.2554	90.6817
0.39614	57.1027	0.35594	105.388	0.35653	38.7122	12.3084	91.1057
0.39811	57.7034	0.35771	105.721	0.3583	39.0158	12.3613	91.4248
0.39942	58.316	0.35948	106.066	0.36007	39.2942	12.4224	91.8629
0.40139	58.919	0.36125	106.435	0.36184	39.5486	12.4794	92.3469
0.40336	59.5137	0.36302	106.8	0.36361	39.7707	12.5324	92.694
0.40532	60.0898	0.36479	107.158	0.36538	40.0363	12.5894	93.0401
0.40664	60.6671	0.36656	107.528	0.36715	40.3422	12.6505	93.4837
0.4086	61.2258	0.36833	107.9	0.36833	40.7475	12.7075	93.891
0.40992	61.7617	0.36951	108.259	0.3701	41.2547	12.7605	94.2095
0.41188	62.2778	0.37187	108.613	0.37187	41.861	12.8297	94.7011
0.41319	62.7768	0.37306	108.969	0.37365	42.5573	12.8867	95.1292
0.41516	63.2835	0.37483	109.321	0.37542	43.3135	12.9437	95.4328
0.41713	63.828	0.3766	109.671	0.37719	44.1396	13.0007	95.8194
0.41975	64.4155	0.37837	110.004	0.37837	44.9572	13.0578	96.1887
0.42172	65.0375	0.37955	110.311	0.38014	45.7473	13.1107	96.4931
0.42369	65.6716	0.38132	110.604	0.38191	46.4482	13.1677	96.8143
0.42566	66.328	0.38309	110.882	0.38309	47.0159	13.2288	97.2345
0.42762	67.003	0.38486	111.187	0.38486	47.458	13.2818	97.5624
0.42959	67.6831	0.38663	111.528	0.38604	47.7391	13.3347	97.7935
0.43156	68.3431	0.3884	111.876	0.3884	47.9381	13.3918	98.1718
0.43287	68.9686	0.39017	112.235	0.39017	48.1986	13.4488	98.5418
0.43549	69.5678	0.39194	112.612	0.39194	48.5473	13.5058	98.913
0.43681	70.1631	0.39372	112.997	0.39372	49.0245	13.5669	99.1855
0.43877	70.7377	0.39549	113.372	0.39608	49.6277	13.632	99.636
0.44008	71.2884	0.39785	113.739	0.39785	50.3373	13.685	99.9454
0.44205	71.8175	0.39962	114.098	0.39962	51.1062	13.7461	100.189
0.44336	72.3353	0.4008	114.435	0.40139	51.9333	13.8072	100.536
0.44533	72.8495	0.40257	114.764	0.40316	52.7852	13.8601	100.806
0.4473	73.3705	0.40434	115.059	0.40493	53.5691	13.9131	100.996
0.44861	73.9036	0.40552	115.324	0.40611	54.2396	13.9742	101.358
0.45058	74.4621	0.40729	115.583	0.40788	54.8249	14.0312	101.69
0.45255	75.0467	0.40906	115.856	0.40906	55.346	14.0841	101.877
0.45451	75.6435	0.41083	116.129	0.41083	55.8347	14.1412	102.132
0.45648	76.2457	0.41201	116.403	0.4126	56.3274	14.2023	102.449
0.45845	76.8421	0.41378	116.69	0.41437	56.8488	14.2593	102.708
0.46042	77.4345	0.41556	117.005	0.41615	57.3795	14.3081	102.91
0.46238	78.0368	0.41733	117.335	0.41792	57.9719	14.3733	103.214
0.46435	78.6341	0.4191	117.653	0.41969	58.5861	14.4344	103.531
0.46632	79.2198	0.42087	117.947	0.42146	59.1918	14.4874	103.732
0.46763	79.8009	0.42264	118.252	0.42323	59.7845	14.5484	103.989
0.4696	80.3649	0.42441	118.558	0.42441	60.3739	14.6055	104.232
0.47157	80.9399	0.42618	118.863	0.42618	60.9398	14.6584	104.41
0.47353	81.543	0.42736	119.162	0.42736	61.5003	14.7195	104.626
0.47485	82.1382	0.42913	119.44	0.42913	62.0725	14.7806	104.926
0.47681	82.71	0.43031	119.698	0.4309	62.6634	14.8336	105.128
0.47878	83.2609	0.43208	119.943	0.43208	63.2682	14.8906	105.254
0.48075	83.8054	0.43326	120.169	0.43385	63.8539	14.9476	105.516
0.48272	84.374	0.43503	120.394	0.43503	64.3854	15.0087	105.731
0.48468	84.9555	0.43622	120.625	0.43622	64.8777	15.0616	105.91
0.48665	85.5627	0.43799	120.862	0.43799	65.3941	15.1227	106.047
0.48862	86.1959	0.43976	121.107	0.43976	65.9038	15.1879	106.35
0.49124	86.8432	0.44153	121.383	0.44153	66.4306	15.2449	106.497
0.49321	87.5007	0.4433	121.672	0.4433	66.988	15.302	106.627
0.49518	88.1633	0.44507	121.97	0.44507	67.6127	15.359	106.842
0.49715	88.8231	0.44684	122.266	0.44684	68.283	15.4119	106.969
0.49911	89.4625	0.44861	122.56	0.44861	68.9288	15.4649	107.055
0.50108	90.0755	0.45038	122.85	0.45038	69.5765	15.526	107.283
0.50239	90.6543	0.45215	123.135	0.45215	70.2516	15.583	107.457
0.50436	91.1902	0.45333	123.413	0.45392	70.9021	15.6359	107.545
0.50567	91.711	0.4551	123.67	0.45569	71.5099	15.697	107.691
0.50764	92.2215	0.45687	123.915	0.45747	72.0668	15.754	107.891
0.50895	92.7332	0.45806	124.143	0.45865	72.6101	15.8151	108.034
0.51092	93.2595	0.45924	124.364	0.46042	73.1322	15.8681	108.105
0.51289	93.7944	0.46101	124.576	0.4616	73.5918	15.9292	108.249
0.51485	94.3199	0.46278	124.788	0.46337	74.0576	15.9903	108.46
0.51682	94.8661	0.46396	125.01	0.46514	74.5402	16.0473	108.53
0.51879	95.4454	0.46573	125.228	0.46632	75.0607	16.1084	108.697
0.52076	96.0339	0.46691	125.446	0.46809	75.6052	16.1654	108.828
0.52272	96.6052	0.46868	125.669	0.46986	76.1687	16.2143	108.878
0.52469	97.1703	0.47045	125.925	0.47163	76.7821	16.2754	109.002
0.52666	97.7257	0.47222	126.207	0.4734	77.4117	16.3365	109.196
0.52797	98.2822	0.47399	126.492	0.47458	78.0337	16.3894	109.295
0.52994	98.8422	0.47576	126.77	0.47635	78.6435	16.4424	109.33
0.53191	99.4045	0.47753	127.038	0.47812	79.2145	16.5035	109.472
0.53322	99.9673	0.47931	127.312	0.4799	79.7331	16.5605	109.574
0.53519	100.512	0.48108	127.58	0.48167	80.2139	16.6134	109.669
0.5365	101.033	0.48285	127.846	0.48344	80.6697	16.6745	109.722
0.53846	101.524	0.48462	128.118	0.48521	81.1403	16.7356	109.922
0.54043	102.001	0.48639	128.383	0.48698	81.6133	16.7926	109.911
0.5424	102.501	0.48816	128.652	0.48875	82.0969	16.8497	109.835
0.54437	103.014	0.48993	128.899	0.49052	82.6297	16.9108	109.922
0.54633	103.543	0.4917	129.134	0.4917	83.2043	16.9678	109.991
0.5483	104.094	0.49288	129.37	0.49347	83.7504	17.0207	109.954
0.55027	104.656	0.49465	129.59	0.49524	84.2849	17.0859	110.061
0.55224	105.239	0.49642	129.808	0.49642	84.8085	17.1388	110.113
0.55421	105.834	0.49819	130.039	0.49819	85.3411	17.1918	110.022
0.55617	106.411	0.49997	130.287	0.49937	85.8566	17.2529	110.079
0.55814	106.992	0.50174	130.56	0.50115	86.3446	17.314	110.149
0.56011	107.555	0.5041	130.845	0.50292	86.8114	17.3669	110.113
0.56142	108.104	0.50587	131.137	0.50469	87.2966	17.4158	109.974
0.56339	108.65	0.50764	131.43	0.50646	87.8232	17.4809	110.07
0.56535	109.189	0.50941	131.712	0.50823	88.3653	17.542	110.134
0.56667	109.692	0.51118	131.966	0.51059	88.9024	17.595	110.026
0.56863	110.163	0.51295	132.201	0.51177	89.4499	17.652	110.022
0.56995	110.617	0.51413	132.435	0.51354	89.9735	17.709	110.084
0.57191	111.068	0.5159	132.652	0.51531	90.4712	17.766	110.092
0.57388	111.531	0.51708	132.834	0.51708	90.9838	17.8231	110.112
0.57519	111.996	0.51885	132.998	0.51826	91.4664	17.8801	110.193
0.57716	112.46	0.52062	133.153	0.52003	91.9335	17.9371	110.171
0.57847	112.93	0.52181	133.327	0.52181	92.3814	17.9901	110.109
0.58044	113.41	0.52358	133.517	0.52358	92.8376	18.0512	110.184
0.58241	113.906	0.52535	133.728	0.52535	93.3067	18.1082	110.183
0.58437	114.406	0.52712	133.957	0.52712	93.8192	18.1652	110.103
0.58634	114.921	0.52889	134.187	0.5283	94.3187	18.2263	110.089
0.58765	115.439	0.53066	134.421	0.53066	94.835	18.2874	110.125
0.58962	115.961	0.53184	134.666	0.53184	95.3745	18.3444	110.028
0.59159	116.475	0.53361	134.899	0.53361	95.8927	18.4014	109.934
0.59356	116.982	0.53538	135.118	0.53538	96.3623	18.4585	109.857
0.59552	117.489	0.53715	135.319	0.53715	96.8148	18.5114	109.789
0.59749	117.987	0.53833	135.514	0.53892	97.2622	18.5684	109.693
0.5988	118.476	0.5401	135.705	0.54069	97.7454	18.6295	109.633
0.60077	118.946	0.54187	135.9	0.54247	98.2258	18.6906	109.462
0.60208	119.401	0.54306	136.092	0.54424	98.6767	18.7395	109.226
0.60405	119.841	0.54483	136.276	0.54601	99.1392	18.8006	109.102
0.60602	120.289	0.54601	136.449	0.54719	99.5973	18.8617	109.061
0.60799	120.739	0.54778	136.615	0.54896	100.008	18.9187	108.914
0.60995	121.237	0.54896	136.779	0.55073	100.411	18.9717	108.721
0.61258	121.77	0.55132	136.965	0.5525	100.863	19.0368	108.639
0.61454	122.322	0.55309	137.179	0.55368	101.307	19.0938	108.461
0.61651	122.885	0.55486	137.425	0.55604	101.764	19.1508	108.252
0.61914	123.456	0.55663	137.686	0.55781	102.226	19.2079	108.217
0.6211	124.027	0.5584	137.948	0.55958	102.679	19.2649	108.141
0.62307	124.581	0.56017	138.198	0.56135	103.15	19.3219	108.049
0.62504	125.114	0.56194	138.43	0.56312	103.633	19.383	107.974
0.62635	125.624	0.56372	138.641	0.5649	104.083	19.4441	107.915
0.62832	126.108	0.56549	138.834	0.56608	104.53	19.493	107.734
0.62963	126.56	0.56726	139.024	0.56785	104.983	19.55	107.605
0.6316	126.986	0.56903	139.212	0.56962	105.428	19.607	107.609
0.63356	127.405	0.57021	139.394	0.5708	105.806	19.6681	107.482
0.63553	127.824	0.57198	139.573	0.57257	106.179	19.7211	107.338
0.6375	128.246	0.57316	139.738	0.57375	106.57	19.7822	107.284
0.63947	128.685	0.57493	139.876	0.57552	106.916	19.8473	107.326
0.64144	129.139	0.57611	140.013	0.5767	107.242	19.9003	107.214
0.6434	129.604	0.57788	140.152	0.57847	107.546	19.9573	107.116
0.64537	130.081	0.57965	140.307	0.58024	107.87	20.0143	107.12
0.64668	130.556	0.58083	140.481	0.58142	108.221	20.0713	107.122
0.64865	131.025	0.5826	140.674	0.58319	108.616	20.1243	107.067
0.65062	131.476	0.58437	140.875	0.58497	109.029	20.1854	107.133
0.65258	131.919	0.58615	141.073	0.58674	109.441	20.2465	107.179
0.65455	132.365	0.58792	141.267	0.58851	109.846	20.2994	107.063
0.65586	132.798	0.58969	141.472	0.59028	110.258	20.3605	107.091
0.65783	133.232	0.59146	141.677	0.59146	110.644	20.4175	107.117
0.65914	133.65	0.59323	141.882	0.59323	110.987	20.4705	107.071
0.66111	134.046	0.595	142.081	0.595	111.343	20.5275	107.001
0.66242	134.412	0.59677	142.273	0.59677	111.737	20.5886	107.092
0.66439	134.773	0.59854	142.47	0.59854	112.129	20.6497	107.095
0.66636	135.139	0.60031	142.66	0.59972	112.484	20.7026	106.998
0.66833	135.522	0.60149	142.838	0.60149	112.83	20.7597	107.024
0.66964	135.916	0.60326	143.01	0.60326	113.183	20.8208	107.006
0.67226	136.329	0.60503	143.179	0.60503	113.564	20.8696	106.935
0.67423	136.775	0.60622	143.331	0.60622	113.95	20.9307	106.937
0.67554	137.231	0.60799	143.467	0.6074	114.28	20.9918	106.965
0.67816	137.698	0.60976	143.6	0.60917	114.586	21.0488	106.911
0.67948	138.165	0.61153	143.78	0.61094	114.888	21.1018	106.801
0.68144	138.615	0.6133	143.988	0.61271	115.218	21.1629	106.787
0.68341	139.055	0.61566	144.218	0.61448	115.54	21.2199	106.74
0.68538	139.495	0.61743	144.451	0.61625	115.883	21.2728	106.621
0.68735	139.921	0.6192	144.678	0.61861	116.28	21.3339	106.52
0.68866	140.331	0.62156	144.9	0.62038	116.682	21.3991	106.29
0.69062	140.708	0.62333	145.108	0.62215	117.111	21.452	105.869
0.69194	141.064	0.6251	145.298	0.62392	117.517	21.505	105.656
0.6939	141.416	0.62628	145.479	0.62569	117.904	21.562	105.507
0.69587	141.769	0.62806	145.633	0.62747	118.26	21.6191	105.288
0.69718	142.126	0.62924	145.757	0.62924	118.573	21.672	105.026
0.69915	142.493	0.63101	145.855	0.63042	118.891	21.7371	104.817
0.70112	142.864	0.63278	145.96	0.63219	119.229	21.7982	104.54
0.70309	143.241	0.63396	146.094	0.63396	119.562	21.8512	104.142
0.70505	143.622	0.63573	146.236	0.63573	119.893	21.9082	103.81
0.70637	143.995	0.6375	146.376	0.6375	120.216	21.9652	103.52
0.70833	144.362	0.63927	146.524	0.63927	120.524	22.0182	103.224
0.7103	144.745	0.64104	146.697	0.64104	120.861	22.0752	102.915
0.71227	145.142	0.64281	146.879	0.64281	121.214	22.1404	102.709
0.71424	145.53	0.64458	147.052	0.64399	121.557	22.1974	102.396
0.71555	145.913	0.64576	147.222	0.64576	121.874	22.2503	102.08
0.71752	146.292	0.64753	147.391	0.64753	122.185	22.3074	101.878
0.71948	146.67	0.64931	147.556	0.64931	122.495	22.3644	101.67
0.72145	147.041	0.65049	147.705	0.65108	122.799	22.4173	101.437
0.72276	147.41	0.65285	147.844	0.65226	123.087	22.4784	101.234
0.72407	147.757	0.65403	147.982	0.65403	123.363	22.5395	101.059
0.72604	148.071	0.65521	148.116	0.6558	123.645	22.5965	100.77
0.72801	148.386	0.65698	148.242	0.65757	123.945	22.6536	100.512
0.72998	148.71	0.65875	148.355	0.65875	124.228	22.7106	100.365
0.73194	149.069	0.65993	148.445	0.66052	124.486	22.7717	100.202
0.73391	149.461	0.66111	148.544	0.66229	124.75	22.8246	100.064
0.73654	149.874	0.66288	148.661	0.66347	125.043	22.8857	99.952
0.7385	150.301	0.66465	148.807	0.66524	125.319	22.9509	99.8738
0.74047	150.727	0.66701	148.988	0.66701	125.61	23.0038	99.6819
0.74244	151.148	0.66878	149.186	0.66878	125.895	23.0608	99.5618
0.74441	151.562	0.67056	149.379	0.67056	126.158	23.1179	99.5016
0.74703	151.965	0.67233	149.572	0.67233	126.432	23.1749	99.3754
0.749	152.358	0.6741	149.759	0.6741	126.729	23.2279	99.2344
0.75031	152.741	0.67587	149.93	0.67587	127.023	23.2889	99.1727
0.75228	153.097	0.67764	150.068	0.67764	127.316	23.3459	99.1139
0.75424	153.429	0.67941	150.201	0.67941	127.6	23.403	98.9835
0.75556	153.751	0.68118	150.338	0.68059	127.88	23.4641	98.9379
0.75752	154.062	0.68236	150.465	0.68236	128.133	23.5211	98.8935
0.75949	154.379	0.68413	150.577	0.68354	128.374	23.5781	98.8157
0.76146	154.709	0.68531	150.682	0.68531	128.596	23.6351	98.7066
0.76343	155.042	0.68708	150.794	0.68649	128.801	23.6962	98.7186
0.76474	155.382	0.68826	150.893	0.68826	128.999	23.7533	98.6356
0.76671	155.725	0.69003	150.976	0.68944	129.207	23.8062	98.5075
0.76867	156.078	0.69181	151.077	0.69122	129.424	23.8673	98.5085
0.77064	156.427	0.69299	151.198	0.69299	129.649	23.9284	98.4565
0.77261	156.762	0.69476	151.322	0.69476	129.853	23.9773	98.346
0.77458	157.09	0.69653	151.445	0.69653	130.08	24.0384	98.2999
0.77654	157.424	0.6983	151.582	0.6983	130.314	24.0954	98.3034
0.77785	157.75	0.69948	151.726	0.70007	130.59	24.1483	98.2178
0.77982	158.073	0.70125	151.875	0.70184	130.875	24.2053	98.107
0.78179	158.394	0.70302	152.022	0.70361	131.151	24.2664	98.0612
0.7831	158.696	0.70479	152.173	0.70538	131.439	24.3235	97.9746
0.78441	158.977	0.70656	152.328	0.70715	131.707	24.3764	97.8826
0.78638	159.232	0.70833	152.476	0.70892	131.961	24.4375	97.823
0.78835	159.488	0.7101	152.613	0.7101	132.194	24.5027	97.7798
0.78966	159.744	0.71187	152.745	0.71187	132.435	24.5556	97.639
0.79163	160.013	0.71306	152.86	0.71365	132.662	24.6126	97.5611
0.7936	160.312	0.71483	152.967	0.71542	132.879	24.6696	97.5077
0.79556	160.638	0.7166	153.085	0.7166	133.087	24.7267	97.3973
0.79819	160.977	0.71778	153.198	0.71837	133.259	24.7837	97.2561
0.80015	161.327	0.71955	153.295	0.71955	133.431	24.8407	97.189
0.80212	161.679	0.72132	153.396	0.72132	133.648	24.9018	97.0797
0.80409	162.022	0.72309	153.513	0.72309	133.84	24.9548	96.8559
0.80606	162.355	0.72486	153.658	0.72486	134.025	25.0118	96.7345
0.80802	162.681	0.72722	153.81	0.72663	134.242	25.0729	96.5708
0.80999	162.998	0.72899	153.979	0.7284	134.475	25.1299	96.373
0.8113	163.308	0.73076	154.157	0.73017	134.72	25.1828	96.1136
0.81327	163.617	0.73312	154.33	0.73194	134.977	25.248	95.968
0.81458	163.908	0.7349	154.485	0.73372	135.245	25.305	95.8297
0.81655	164.175	0.73667	154.625	0.73549	135.475	25.358	95.6188
0.81786	164.424	0.73844	154.757	0.73726	135.681	25.419	95.4522
0.81983	164.67	0.73962	154.86	0.73903	135.87	25.4801	95.2284
0.82114	164.915	0.74139	154.939	0.7408	136.046	25.529	94.9647
0.82311	165.162	0.74316	155.007	0.74257	136.214	25.5861	94.7807
0.82508	165.413	0.74434	155.067	0.74375	136.407	25.6472	94.6569
0.82704	165.671	0.74611	155.135	0.74552	136.602	25.7001	94.4204
0.82836	165.935	0.74788	155.234	0.7467	136.788	25.7571	94.1647
0.83032	166.221	0.74965	155.34	0.74847	136.948	25.8141	94.0184
0.83229	166.515	0.75083	155.443	0.75024	137.089	25.8752	93.8342
0.83426	166.815	0.7526	155.564	0.75201	137.267	25.9323	93.5993
0.83623	167.101	0.75437	155.697	0.75378	137.488	25.9933	93.3929
0.83819	167.379	0.75615	155.822	0.75556	137.704	26.0544	93.2091
0.84016	167.661	0.75792	155.938	0.75674	137.916	26.1074	92.8714
0.84213	167.951	0.7591	156.044	0.75851	138.078	26.1644	92.6718
0.84344	168.23	0.76087	156.141	0.76028	138.22	26.2255	92.5259
0.84541	168.501	0.76264	156.248	0.76205	138.382	26.2784	92.3279
0.84738	168.761	0.76382	156.349	0.76382	138.555	26.3314	92.1149
0.84934	169.014	0.76559	156.438	0.765	138.751	26.3925	91.9933
0.85066	169.268	0.76736	156.528	0.76677	138.946	26.4495	91.8395
0.85197	169.501	0.76854	156.606	0.76854	139.121	26.5024	91.6234
0.85393	169.712	0.76972	156.661	0.77031	139.289	26.5595	91.512
0.8559	169.93	0.77149	156.715	0.77149	139.445	26.6206	91.3614
0.85787	170.173	0.77267	156.789	0.77326	139.605	26.6776	91.1734
0.85984	170.461	0.77444	156.869	0.77503	139.766	26.7346	90.9734
0.86246	170.777	0.77622	156.969	0.77681	139.944	26.7998	90.8127
0.86443	171.101	0.77799	157.084	0.77858	140.108	26.8568	90.5078
0.8664	171.426	0.77976	157.226	0.78035	140.275	26.9138	90.0605
0.86902	171.751	0.78153	157.385	0.78212	140.462	26.9709	89.719
0.87099	172.066	0.7833	157.528	0.78389	140.664	27.0279	89.3802
0.87296	172.348	0.78507	157.654	0.78566	140.847	27.0808	88.9715
0.87492	172.626	0.78684	157.762	0.78743	140.996	27.1378	88.6663
0.87623	172.885	0.78861	157.863	0.7892	141.131	27.1989	88.3568
0.8782	173.118	0.79038	157.956	0.79097	141.273	27.256	87.9089
0.88017	173.338	0.79215	158.051	0.79274	141.411	27.3089	87.4074
0.88214	173.548	0.79392	158.146	0.79392	141.567	27.3659	86.9125
0.88345	173.755	0.7951	158.229	0.79569	141.737	27.427	86.3567
0.88542	173.976	0.79628	158.303	0.79747	141.909	27.484	85.7705
0.88738	174.21	0.79806	158.355	0.79865	142.053	27.5492	85.2707
0.88935	174.449	0.79983	158.397	0.80042	142.174
0.89132	174.694	0.80101	158.457	0.8016	142.288
0.89329	174.936	0.80278	158.525	0.80337	142.405
0.89525	175.177	0.80455	158.602	0.80514	142.548
0.89657	175.405	0.80573	158.697	0.80632	142.706
0.89853	175.621	0.8075	158.806	0.80809	142.849
0.9005	175.838	0.80927	158.917	0.80986	142.963
0.90181	176.056	0.81104	159.034	0.81163	143.057
0.90378	176.266	0.81281	159.153	0.81281	143.198
0.90575	176.482	0.81458	159.26	0.81458	143.344
0.90706	176.698	0.81635	159.365	0.81576	143.48
0.90903	176.895	0.81812	159.461	0.81753	143.622
0.91034	177.074	0.8199	159.545	0.81931	143.765
0.91231	177.251	0.82167	159.646	0.82108	143.919
0.91362	177.429	0.82344	159.749	0.82285	144.051
0.91559	177.627	0.82462	159.843	0.82462	144.194
0.91755	177.851	0.82639	159.917	0.82639	144.339
0.91952	178.094	0.82757	159.97	0.82757	144.485
0.92149	178.358	0.82934	160.003	0.82934	144.629
0.92346	178.629	0.83111	160.047	0.83111	144.74
0.92542	178.879	0.83229	160.107	0.83229	144.829
0.92739	179.117	0.83406	160.191	0.83406	144.928
0.92936	179.347	0.83642	160.306	0.83642	145.05
0.93133	179.565	0.83819	160.444	0.83819	145.209
0.93329	179.772	0.83997	160.576	0.83997	145.358
0.93461	179.978	0.84233	160.7	0.84174	145.505
0.93657	180.185	0.8441	160.818	0.84351	145.65
0.93789	180.377	0.84587	160.932	0.84587	145.794
0.93985	180.556	0.84764	161.041	0.84764	145.946
0.94182	180.725	0.84941	161.134	0.84882	146.061
0.94313	180.886	0.85118	161.208	0.85059	146.144
0.9451	181.058	0.85295	161.286	0.85236	146.23
0.94641	181.226	0.85413	161.356	0.85413	146.349
0.94838	181.412	0.8559	161.398	0.85531	146.448
0.951	181.631	0.85767	161.427	0.85708	146.536
0.95231	181.869	0.85885	161.466	0.85885	146.616
0.95494	182.096	0.86062	161.521	0.86003	146.714
0.95691	182.325	0.8624	161.599	0.86181	146.825
0.95887	182.549	0.86417	161.706	0.86299	146.943
0.96084	182.762	0.86594	161.801	0.86476	147.049
0.96215	182.967	0.86712	161.89	0.86653	147.175
0.96412	183.152	0.86889	161.971	0.8683	147.273
0.96609	183.341	0.87066	162.051	0.86948	147.37
0.96806	183.533	0.87243	162.127	0.87125	147.471
0.97002	183.717	0.8742	162.205	0.87302	147.611
0.97133	183.893	0.87597	162.295	0.87479	147.745
0.9733	184.073	0.87774	162.38	0.87656	147.868
0.97461	184.262	0.87892	162.452	0.87833	147.942
0.97658	184.434	0.88069	162.503	0.87951	147.994
0.97789	184.576	0.88187	162.544	0.88128	148.083
0.97986	184.712	0.88365	162.579	0.88306	148.158
0.98183	184.87	0.88483	162.612	0.88483	148.234
0.9838	185.068	0.8866	162.656	0.88601	148.305
0.98642	185.299	0.88837	162.72	0.88778	148.371
0.98839	185.539	0.89014	162.801	0.88955	148.488
0.99035	185.781	0.89191	162.913	0.89132	148.595
0.99232	186.017	0.89368	163.026	0.89309	148.713
0.99495	186.234	0.89604	163.14	0.89486	148.834
0.99691	186.434	0.89781	163.255	0.89663	148.987
0.99888	186.624	0.89958	163.359	0.8984	149.106
1.00085	186.811	0.90135	163.458	0.90017	149.206
1.00216	186.998	0.90312	163.539	0.90194	149.298
1.00413	187.166	0.9049	163.602	0.90372	149.403
1.0061	187.316	0.90608	163.663	0.90549	149.476
1.00741	187.462	0.90785	163.698	0.90726	149.518
1.00937	187.619	0.90903	163.712	0.90903	149.586
1.01134	187.791	0.91021	163.706	0.9108	149.669
1.01331	187.966	0.91198	163.711	0.91198	149.745
1.01528	188.144	0.91316	163.738	0.91375	149.827
1.01725	188.317	0.91493	163.779	0.91552	149.914
1.01921	188.493	0.91611	163.827	0.9167	150.038
1.02118	188.662	0.91788	163.893	0.91847	150.141
1.02249	188.832	0.91906	163.973	0.92024	150.215
1.02446	188.997	0.92083	164.052	0.92201	150.301
1.02643	189.155	0.9226	164.136	0.92378	150.398
1.02839	189.312	0.92437	164.218	0.92556	150.473
1.02971	189.464	0.92615	164.312	0.92733	150.53
1.03167	189.629	0.92792	164.409	0.92851	150.59
1.03364	189.796	0.92969	164.49	0.93028	150.634
1.03495	189.941	0.93146	164.571	0.93205	150.716
1.03692	190.072	0.93323	164.656	0.93382	150.817
1.03823	190.202	0.935	164.737	0.93559	150.908
1.0402	190.34	0.93618	164.814	0.93736	150.987
1.04217	190.503	0.93795	164.873	0.93913	151.041
1.04414	190.677	0.93972	164.922	0.94031	151.12
1.0461	190.849	0.9409	164.971	0.94208	151.195
1.04807	191.028	0.94267	165.02	0.94326	151.242
1.05004	191.208	0.94385	165.031	0.94503	151.261
1.05201	191.388	0.94562	165.054	0.94681	151.316
1.05397	191.563	0.9474	165.12	0.94799	151.374
1.05529	191.717	0.94917	165.2	0.94976	151.447
1.05725	191.851	0.95094	165.301	0.95153	151.542
1.05922	191.997	0.9533	165.411	0.95389	151.638
1.06119	192.155	0.95507	165.537	0.95566	151.748
1.0625	192.308	0.95743	165.657	0.95743	151.871
1.06447	192.426	0.9592	165.754	0.9592	151.954
1.06578	192.518	0.96097	165.829	0.96097	152.035
1.06709	192.63	0.96274	165.898	0.96274	152.113
1.06906	192.759	0.96451	165.95	0.96451	152.212
1.07103	192.885	0.96569	165.994	0.96628	152.304
1.07299	193.015	0.96747	166.024	0.96747	152.386
1.07496	193.181	0.96924	166.044	0.96924	152.448
1.07693	193.37	0.97101	166.066	0.97101	152.499
1.0789	193.563	0.97278	166.121	0.97219	152.543
1.08086	193.729	0.97396	166.171	0.97396	152.55
1.08283	193.892	0.97573	166.209	0.97573	152.558
1.0848	194.058	0.9775	166.279	0.9775	152.613
1.08611	194.21	0.97927	166.364	0.97868	152.672
1.08808	194.341	0.98104	166.437	0.98045	152.741
1.09005	194.469	0.98281	166.499	0.98222	152.802
1.09201	194.618	0.98399	166.554	0.98399	152.885
1.09398	194.766	0.98576	166.601	0.98517	152.957
1.09529	194.909	0.98753	166.653	0.98694	153.003
1.09726	195.047	0.98931	166.699	0.98872	153.054
1.09923	195.182	0.99108	166.731	0.99049	153.137
1.10054	195.322	0.99226	166.772	0.99226	153.209
1.10251	195.434	0.99344	166.812	0.99403	153.298
1.10382	195.525	0.99521	166.839	0.99521	153.359
1.10579	195.63	0.99698	166.878	0.99698	153.413
1.10775	195.784	0.99816	166.919	0.99875	153.454
1.10972	195.962	0.99993	166.964	1.00052	153.5
1.11235	196.152	1.0017	167.023	1.0017	153.567
1.11431	196.343	1.00347	167.101	1.00347	153.638
1.11628	196.537	1.00524	167.193	1.00524	153.689
1.11825	196.732	1.00701	167.303	1.00701	153.765
1.12087	196.902	1.00878	167.401	1.00878	153.845
1.12284	197.055	1.01056	167.483	1.01115	153.928
1.12415	197.19	1.01233	167.558	1.01292	153.995
1.12612	197.308	1.0141	167.616	1.01469	154.082
1.12809	197.421	1.01587	167.667	1.01646	154.167
1.13005	197.513	1.01764	167.709	1.01764	154.229
1.13137	197.605	1.01941	167.742	1.01941	154.284
1.13333	197.719	1.02059	167.767	1.02118	154.303
1.1353	197.856	1.02177	167.783	1.02236	154.325
1.13727	198.005	1.02354	167.783	1.02413	154.347
1.13924	198.157	1.02472	167.803	1.02531	154.408
1.1412	198.309	1.02649	167.835	1.02708	154.478
1.14317	198.464	1.02767	167.868	1.02826	154.515
1.14514	198.605	1.02944	167.916	1.03003	154.56
1.14711	198.731	1.03122	167.979	1.03181	154.597
1.14907	198.857	1.03299	168.055	1.03358	154.643
1.15039	198.972	1.03476	168.138	1.03535	154.707
1.15235	199.085	1.03653	168.233	1.03712	154.807
1.15432	199.19	1.0383	168.314	1.0383	154.877
1.15563	199.293	1.04007	168.371	1.04007	154.929
1.1576	199.401	1.04184	168.428	1.04184	154.98
1.15891	199.498	1.04302	168.477	1.04361	155.056
1.16088	199.581	1.04479	168.526	1.04538	155.155
1.16219	199.666	1.04656	168.578	1.04715	155.238
1.16416	199.769	1.04833	168.622	1.04892	155.276
1.16613	199.891	1.0501	168.665	1.0501	155.317
1.16809	200.035	1.05128	168.707	1.05187	155.377
1.17006	200.189	1.05306	168.756	1.05365	155.441
1.17203	200.344	1.05424	168.786	1.05542	155.507
1.174	200.484	1.05601	168.787	1.0566	155.55
1.17596	200.624	1.05719	168.796	1.05837	155.547
1.17793	200.76	1.05896	168.821	1.05955	155.58
1.1799	200.891	1.06132	168.897	1.06132	155.63
1.18187	201.01	1.06309	168.997	1.06309	155.674
1.18383	201.121	1.06545	169.11	1.06486	155.72
1.1858	201.22	1.06722	169.224	1.06722	155.822
1.18711	201.319	1.06899	169.331	1.06899	155.903
1.18908	201.415	1.07135	169.411	1.07076	155.998
1.19105	201.513	1.07312	169.48	1.07253	156.06
1.19236	201.61	1.0749	169.535	1.07431	156.083
1.19367	201.693	1.07667	169.564	1.07608	156.116
1.19564	201.775	1.07785	169.577	1.07785	156.165
1.19761	201.873	1.07903	169.586	1.07962	156.193
1.19958	201.989	1.0808	169.576	1.0808	156.251
1.20154	202.12	1.08257	169.567	1.08257	156.301
1.20351	202.263	1.08375	169.572	1.08434	156.339
1.20548	202.4	1.08552	169.596	1.08552	156.368
1.20745	202.534	1.08729	169.642	1.08729	156.404
1.20941	202.673	1.08906	169.694	1.08906	156.454
1.21138	202.801	1.09024	169.755	1.09083	156.508
1.21269	202.91	1.09201	169.827	1.09201	156.556
1.21466	203.014	1.09378	169.899	1.09378	156.607
1.21663	203.121	1.09556	169.967	1.09556	156.655
1.2186	203.235	1.09733	170.026	1.09733	156.713
1.22056	203.342	1.0991	170.07	1.09851	156.766
1.22253	203.436	1.10028	170.129	1.10028	156.822
1.2245	203.542	1.10205	170.186	1.10205	156.857
1.22581	203.649	1.10382	170.232	1.10382	156.897
1.22712	203.735	1.105	170.257	1.10559	156.966
1.22909	203.803	1.10677	170.288	1.10677	157.022
1.23106	203.871	1.10795	170.312	1.10854	157.043
1.23237	203.95	1.10972	170.317	1.10972	157.074
1.23434	204.047	1.1109	170.329	1.11149	157.128
1.2363	204.168	1.11267	170.364	1.11326	157.202
1.23827	204.293	1.11444	170.413	1.11503	157.256
1.24024	204.425	1.11622	170.491	1.11681	157.318
1.24286	204.559	1.11858	170.578	1.11858	157.383
1.24417	204.679	1.12035	170.668	1.12035	157.455
1.2468	204.785	1.12212	170.745	1.12212	157.523
1.24811	204.896	1.12389	170.797	1.12389	157.587
1.25008	204.997	1.12507	170.854	1.12566	157.654
1.25204	205.093	1.12684	170.904	1.12743	157.726
1.25336	205.171	1.12861	170.947	1.1292	157.747
1.25532	205.244	1.13038	170.973	1.13097	157.773	--
1.25729	205.321	1.13215	170.991	1.13274	157.823	--
1.25926	205.402	1.13333	171	1.13451	157.862	--
1.26123	205.496	1.13451	170.982	1.13569	157.889	--
1.26319	205.595	1.13569	170.979	1.13747	157.901	--
1.26516	205.698	1.13747	170.997	1.13924	157.924	--
1.26713	205.806	1.13924	171.028	1.14042	157.991	--
1.2691	205.936	1.14042	171.072	1.14219	158.034	--
1.27106	206.067	1.14219	171.127	1.14396	158.105
1.27303	206.175	1.14396	171.196	1.14573	158.173
1.275	206.274	1.14573	171.285	1.14691	158.23
1.27697	206.358	1.1475	171.38	1.14868	158.26
1.27828	206.432	1.14927	171.454	1.15045	158.313
1.28025	206.513	1.15104	171.516	1.15222	158.382
1.28156	206.586	1.15281	171.569	1.15399	158.439
1.28353	206.661	1.15458	171.61	1.15576	158.488
1.28484	206.721	1.15635	171.648	1.15753	158.54
1.28681	206.773	1.15812	171.696	1.15872	158.563
1.28812	206.828	1.1599	171.748	1.16049	158.577
1.29008	206.894	1.16167	171.783	1.16226	158.609
1.29205	206.995	1.16285	171.815	1.16403	158.655
1.29402	207.114	1.16462	171.844	1.1658	158.698
1.29599	207.246	1.16639	171.872	1.16698	158.765
1.29795	207.371	1.16757	171.884	1.16816	158.792
1.29992	207.491	1.16934	171.879	1.16993	158.79
1.30189	207.611	1.17052	171.89	1.1717	158.813
1.30451	207.716	1.17229	171.921	1.17288	158.828
1.30583	207.818	1.17406	171.967	1.17465	158.877
1.30779	207.907	1.17642	172.038	1.17642	158.953
1.30976	208.002	1.17819	172.127	1.17819	159.056
1.31173	208.089	1.17997	172.218	1.17997	159.16
1.3137	208.16	1.18233	172.293	1.18233	159.221
1.31501	208.206	1.1841	172.364	1.1841	159.258
1.31632	208.249	1.18587	172.437	1.18587	159.303
1.31829	208.31	1.18764	172.51	1.18764	159.372
1.32025	208.378	1.18941	172.566	1.18941	159.426
1.32222	208.455	1.19118	172.581	1.19118	159.456
1.32353	208.554	1.19236	172.583	1.19236	159.501
1.3255	208.651	1.19413	172.569	1.19413	159.541
1.32747	208.757	1.1959	172.589	1.1959	159.563
1.32944	208.868	1.19767	172.627	1.19708	159.569
1.3314	208.981	1.19944	172.685	1.19885	159.568
1.33337	209.103	1.20122	172.744	1.20062	159.585
1.33534	209.212	1.20299	172.794	1.2024	159.636
1.33731	209.303	1.20476	172.83	1.20417	159.704
1.33927	209.388	1.20653	172.854	1.20594	159.778
1.34124	209.468	1.2083	172.884	1.20771	159.831
1.34255	209.548	1.21007	172.918	1.20948	159.906
1.34452	209.628	1.21125	172.942	1.21125	159.975
1.34649	209.71	1.21302	172.971	1.21302	160.016
1.34846	209.789	1.2142	172.99	1.2142	160.003
1.34977	209.871	1.21597	172.998	1.21597	159.994
1.35174	209.935	1.21715	172.999	1.21774	160.013
1.35305	209.971	1.21892	173.004	1.21892	160.041
1.35502	210.02	1.2201	173.006	1.2201	160.074
1.35698	210.086	1.22187	173.015	1.22187	160.113
1.35895	210.177	1.22306	173.035	1.22365	160.166
1.36092	210.294	1.22483	173.078	1.22483	160.228
1.36289	210.426	1.2266	173.153	1.2266	160.266
1.36485	210.564	1.22837	173.237	1.22837	160.288
1.36682	210.686	1.23014	173.332	1.23014	160.342
1.36879	210.793	1.2325	173.432	1.23191	160.425
1.37076	210.888	1.23427	173.52	1.23368	160.484
1.37272	210.973	1.23604	173.595	1.23545	160.55
1.37469	211.045	1.23781	173.652	1.23722	160.585
1.376	211.099	1.23958	173.682	1.23899	160.608
1.37797	211.136	1.24076	173.704	1.24017	160.658
1.37994	211.173	1.24253	173.732	1.24194	160.696
1.38191	211.225	1.24431	173.758	1.24372	160.7
1.38322	211.301	1.24608	173.773	1.24549	160.752
1.38518	211.387	1.24726	173.768	1.24667	160.817
1.38715	211.483	1.24903	173.759	1.24844	160.852
1.38912	211.582	1.25021	173.75	1.25021	160.874
1.39109	211.677	1.25198	173.753	1.25139	160.894
1.39306	211.768	1.25316	173.769	1.25316	160.902
1.39502	211.86	1.25493	173.802	1.25493	160.925
1.39699	211.949	1.2567	173.851	1.2567	160.976
1.3983	212.031	1.25847	173.908	1.25788	161.036
1.40027	212.109	1.26024	173.973	1.25965	161.097
1.40224	212.195	1.26201	174.05	1.26142	161.16
1.4042	212.278	1.26378	174.127	1.26319	161.222
1.40617	212.352	1.26556	174.185	1.26497	161.264
1.40748	212.425	1.26733	174.22	1.26674	161.313
1.40945	212.485	1.2691	174.257	1.26792	161.378
1.41076	212.537	1.27087	174.293	1.26969	161.389
1.41273	212.584	1.27205	174.322	1.27146	161.387
1.41404	212.625	1.27382	174.354	1.27323	161.411
1.41601	212.676	1.27559	174.394	1.275	161.47
1.41798	212.767	1.27736	174.437	1.27677	161.545
1.41995	212.871	1.27854	174.464	1.27795	161.573
1.42191	212.984	1.28031	174.483	1.27972	161.586
1.42388	213.094	1.28208	174.496	1.28149	161.603
1.42585	213.2	1.28326	174.489	1.28267	161.645
1.42782	213.305	1.28503	174.49	1.28444	161.716
1.42978	213.4	1.28681	174.515	1.28622	161.752
1.43175	213.48	1.28858	174.552	1.28799	161.772
1.43372	213.54	1.29035	174.611	1.28976	161.797
1.43569	213.615	1.29212	174.695	1.29153	161.842
1.437	213.69	1.29448	174.788	1.29389	161.899
1.43897	213.742	1.29625	174.869	1.29566	161.969
1.44028	213.778	1.29802	174.927	1.29743	162.027
1.44225	213.821	1.29979	174.977	1.2992	162.078
1.44356	213.873	1.30156	175.014	1.30097	162.115
1.44552	213.929	1.30274	175.033	1.30274	162.169
1.44749	213.994	1.30451	175.02	1.30451	162.222
1.4488	214.072	1.30628	175.01	1.30569	162.263
1.45143	214.17	1.30746	175.019	1.30746	162.299
1.45339	214.277	1.30924	175.021	1.30924	162.311
1.45536	214.383	1.31101	175.042	1.31101	162.295
1.45733	214.483	1.31278	175.091	1.31219	162.304
1.4593	214.578	1.31455	175.141	1.31396	162.348
1.46127	214.649	1.31632	175.181	1.31573	162.389
1.46258	214.717	1.31809	175.227	1.3175	162.416
1.46454	214.779	1.31986	175.274	1.31927	162.48
1.46651	214.839	1.32104	175.318	1.32104	162.537
1.46848	214.887	1.32281	175.342	1.32222	162.572
1.46979	214.945	1.32458	175.369	1.32399	162.591
1.47176	215.007	1.32635	175.407	1.32576	162.623
1.47307	215.069	1.32753	175.429	1.32753	162.657
1.47438	215.124	1.32931	175.448	1.32931	162.687
1.47635	215.146	1.33049	175.476	1.33108	162.732
1.47766	215.158	1.33226	175.499	1.33226	162.778
1.47963	215.178	1.33403	175.505	1.33403	162.82
1.4816	215.241	1.33521	175.509	1.33521	162.876
1.48356	215.345	1.33698	175.538	1.33698	162.912
1.48553	215.476	1.33875	175.582	1.33816	162.913
1.4875	215.621	1.34052	175.638	1.33993	162.895
1.49012	215.779	1.34229	175.705	1.3417	162.916
1.49209	215.931	1.34465	175.77	1.34347	162.933
1.49471	216.054	1.34642	175.836	1.34524	162.975
1.49668	216.151	1.34819	175.894	1.34701	163.026
1.49865	216.223	1.34937	175.931	1.34878	163.056
1.50062	216.272	1.35115	175.956	1.35056	163.108
1.50193	216.318	1.35292	175.982	1.35233	163.182
1.5039	216.339	1.35469	175.998	1.35351	163.238
1.50586	216.352	1.35587	176.004	1.35587	163.299
1.50718	216.381	1.35764	176.015	1.35764	163.365
1.5098	216.437	1.35882	176.022	1.35882	163.381
1.51111	216.51	1.36059	176.014	1.36059	163.366
1.51308	216.578	1.36177	176.004	1.36236	163.356
1.51505	216.666	1.36354	176.011	1.36413	163.382
1.51701	216.762	1.36472	176.03	1.36531	163.434
1.51898	216.851	1.36649	176.06	1.36708	163.478
1.52095	216.925	1.36826	176.103	1.36885	163.498
1.52292	216.997	1.36944	176.154	1.37062	163.539
1.52488	217.072	1.37122	176.217	1.37181	163.595
1.5262	217.155	1.37299	176.283	1.37358	163.651
1.52816	217.22	1.37476	176.343	1.37535	163.674
1.53013	217.28	1.37653	176.394	1.37712	163.699
1.5321	217.353	1.3783	176.44	1.3783	163.715
1.53407	217.42	1.38007	176.471	1.38007	163.712
1.53538	217.473	1.38184	176.506	1.38184	163.703
1.53735	217.511	1.38302	176.533	1.38302	163.727
1.53931	217.554	1.38479	176.567	1.38479	163.755
1.54062	217.627	1.38656	176.601	1.38597	163.793
1.54259	217.699	1.38833	176.626	1.38774	163.828
1.54456	217.781	1.3901	176.648	1.38951	163.871
1.54653	217.877	1.39128	176.666	1.39069	163.911
1.5485	217.973	1.39247	176.665	1.39247	163.96
1.55046	218.053	1.39424	176.647	1.39365	164.016
1.55243	218.132	1.39601	176.641	1.39542	164.043
1.5544	218.192	1.39778	176.662	1.39719	164.084
1.55637	218.248	1.39955	176.721	1.39896	164.128
1.55833	218.317	1.40132	176.807	1.40073	164.185
1.55964	218.38	1.40309	176.893	1.4025	164.239
1.56161	218.429	1.40545	176.972	1.40427	164.299
1.56292	218.47	1.40722	177.046	1.40604	164.331
1.56489	218.512	1.40899	177.095	1.4084	164.386
1.5662	218.562	1.41076	177.114	1.41017	164.449
1.56817	218.606	1.41253	177.128	1.41194	164.495
1.57014	218.649	1.41372	177.144	1.41312	164.524
1.57145	218.703	1.41549	177.144	1.4149	164.529
1.57342	218.766	1.41667	177.137	1.41667	164.528
1.57539	218.835	1.41844	177.137	1.41785	164.501
1.57735	218.917	1.42021	177.147	1.41962	164.492
1.57866	219.012	1.42198	177.166	1.42139	164.501
1.58063	219.095	1.42316	177.192	1.42257	164.544
1.5826	219.172	1.42493	177.223	1.42434	164.602
1.58457	219.235	1.4267	177.255	1.42611	164.67
1.58654	219.294	1.42847	177.301	1.42788	164.745
1.58785	219.351	1.43024	177.341	1.42965	164.796
1.58981	219.41	1.43142	177.384	1.43142	164.827
1.59178	219.474	1.43319	177.415	1.43319	164.846
1.59375	219.534	1.43497	177.454	1.43497	164.885
1.59572	219.598	1.43674	177.491	1.43615	164.92
1.59703	219.664	1.43851	177.521	1.43792	164.952
1.599	219.719	1.43969	177.539	1.43969	164.993
1.60031	219.761	1.44146	177.548	1.44146	165.008
1.60162	219.786	1.44264	177.581	1.44264	164.996
1.60359	219.817	1.44441	177.605	1.44441	165.003
1.60556	219.87	1.44618	177.608	1.44559	165.038
1.60752	219.956	1.44795	177.598	1.44736	165.072
1.61015	220.048	1.44972	177.615	1.44913	165.101
1.61211	220.151	1.45149	177.662	1.4509	165.136
1.61408	220.257	1.45326	177.728	1.45267	165.174
1.61605	220.352	1.45503	177.798	1.45444	165.221
1.61802	220.431	1.45681	177.871	1.45621	165.246
1.61998	220.506	1.45858	177.942	1.45799	165.274
1.62195	220.567	1.46094	177.997	1.45976	165.341
1.62392	220.608	1.46271	178.036	1.46153	165.402
1.62589	220.639	1.46448	178.063	1.4633	165.461
1.6272	220.678	1.46625	178.092	1.46507	165.505
1.62917	220.715	1.46743	178.112	1.46684	165.543
1.63048	220.746	1.4692	178.111	1.46861	165.58
1.63245	220.78	1.47038	178.098	1.47038	165.601
1.63441	220.828	1.47215	178.081	1.47215	165.625
1.63573	220.887	1.47333	178.071	1.47333	165.634
1.63769	220.961	1.4751	178.066	1.4751	165.63
1.63966	221.047	1.47687	178.074	1.47687	165.662
1.64163	221.132	1.47806	178.094	1.47806	165.707
1.6436	221.213	1.47983	178.114	1.47983	165.727
1.64556	221.296	1.4816	178.155	1.4816	165.758
1.64753	221.37	1.48337	178.198	1.48337	165.812
1.6495	221.433	1.48455	178.245	1.48514	165.846
1.65081	221.489	1.48632	178.294	1.48691	165.889
1.65278	221.543	1.48809	178.343	1.48809	165.918
1.65475	221.595	1.48986	178.383	1.48986	165.957
1.65671	221.657	1.49163	178.427	1.49163	165.988
1.65868	221.716	1.4934	178.462	1.4934	166.008
1.65999	221.775	1.49458	178.482	1.49517	166.039
1.66196	221.815	1.49635	178.506	1.49694	166.103
1.66393	221.846	1.49812	178.528	1.49872	166.169
1.66524	221.891	1.4999	178.557	1.50049	166.192
1.66721	221.952	1.50167	178.598	1.50226	166.214
1.66983	222.032	1.50285	178.633	1.50403	166.23
1.6718	222.113	1.50462	178.643	1.50521	166.236
1.67377	222.2	1.5058	178.633	1.50698	166.26
1.67573	222.292	1.50757	178.618	1.50875	166.255
1.6777	222.372	1.50934	178.633	1.51052	166.252
1.67967	222.443	1.51111	178.692	1.51229	166.265
1.68164	222.51	1.51347	178.771	1.51406	166.307
1.6836	222.562	1.51524	178.852	1.51583	166.372
1.68557	222.617	1.51701	178.923	1.51819	166.437
1.68754	222.669	1.51878	178.973	1.51996	166.495
1.68885	222.71	1.52056	179.013	1.52174	166.529
1.69082	222.729	1.52233	179.046	1.52351	166.573
1.69213	222.749	1.5241	179.069	1.52528	166.611
1.6941	222.775	1.52587	179.084	1.52646	166.641
1.69606	222.818	1.52764	179.081	1.52823	166.665
1.69803	222.872	1.52882	179.073	1.52941	166.706
1.69934	222.931	1.53059	179.059	1.53118	166.714
1.70131	223.001	1.53236	179.04	1.53295	166.7
1.70328	223.083	1.53354	179.041	1.53413	166.659
1.70525	223.159	1.53531	179.059	1.53531	166.619
1.70721	223.233	1.53708	179.089	1.53767	166.617
1.70918	223.3	1.53885	179.115	1.53885	166.631
1.71115	223.359	1.54003	179.16	1.54062	166.675
1.71312	223.416	1.54181	179.206	1.5424	166.749
1.71508	223.466	1.54358	179.244	1.54417	166.858
1.71705	223.511	1.54535	179.274	1.54594	166.953
1.71902	223.557	1.54712	179.31	1.54771	167.009
1.72033	223.61	1.54889	179.329	1.54889	167.06
1.7223	223.666	1.55066	179.347	1.55066	167.076
1.72427	223.715	1.55184	179.38	1.55243	167.085
1.72558	223.744	1.55361	179.412	1.5542	167.101
1.72755	223.755	1.55538	179.436	1.55597	167.09
1.72886	223.783	1.55656	179.454	1.55715	167.086
1.73083	223.827	1.55833	179.449	1.55892	167.097
1.73279	223.899	1.55951	179.441	1.56069	167.139
1.73476	223.994	1.56128	179.459	1.56187	167.194
1.73673	224.105	1.56306	179.496	1.56306	167.228
1.7387	224.199	1.56483	179.546	1.56483	167.265
1.74066	224.275	1.5666	179.601	1.5666	167.327
1.74329	224.35	1.56896	179.658	1.56837	167.367
1.74525	224.416	1.57073	179.715	1.57014	167.388
1.74722	224.474	1.57191	179.77	1.57191	167.451
1.74853	224.523	1.57368	179.813	1.57368	167.506
1.7505	224.554	1.57545	179.845	1.57545	167.539
1.75247	224.575	1.57722	179.866	1.57663	167.565
1.75378	224.588	1.57899	179.869	1.5784	167.544
1.75575	224.592	1.58076	179.865	1.58017	167.563
1.75772	224.613	1.58194	179.862	1.58194	167.586
1.75903	224.658	1.58371	179.855	1.58371	167.631
1.761	224.717	1.5849	179.853	1.58549	167.664
1.76296	224.783	1.58667	179.858	1.58667	167.725
1.76493	224.854	1.58785	179.864	1.58844	167.766
1.7669	224.936	1.58962	179.872	1.59021	167.792
1.76887	225.005	1.59139	179.887	1.59139	167.787
1.77018	225.06	1.59316	179.91	1.59316	167.805
1.77214	225.103	1.59434	179.944	1.59493	167.837
1.77411	225.147	1.59611	180.007	1.5967	167.9
1.77608	225.18	1.59788	180.067	1.59788	167.925
1.77805	225.213	1.59965	180.119	1.59965	167.943
1.77936	225.256	1.60142	180.165	1.60142	167.954
1.78133	225.299	1.60319	180.192	1.60319	167.986
1.78329	225.355	1.60496	180.222	1.60496	168.024
1.78461	225.404	1.60674	180.257	1.60674	168.077
1.78657	225.442	1.60851	180.288	1.60851	168.1
1.78854	225.475	1.61028	180.308	1.61028	168.114
1.79051	225.519	1.61146	180.329	1.61205	168.164
1.79248	225.572	1.61323	180.335	1.61382	168.218
1.79444	225.639	1.615	180.348	1.61559	168.23
1.79641	225.715	1.61618	180.359	1.61677	168.259
1.79838	225.789	1.61795	180.357	1.61795	168.261
1.80035	225.846	1.61972	180.359	1.61972	168.239
1.80231	225.9	1.62149	180.39	1.62149	168.222
1.80428	225.967	1.62326	180.446	1.62326	168.262
1.80625	226.024	1.62503	180.514	1.62503	168.322
1.80822	226.071	1.62681	180.589	1.62681	168.418
1.81018	226.11	1.62917	180.655	1.62858	168.475
1.8115	226.144	1.63094	180.695	1.63035	168.508
1.81281	226.174	1.63271	180.734	1.63212	168.559
1.81478	226.19	1.63448	180.772	1.63448	168.605
1.81674	226.203	1.63625	180.797	1.63625	168.638
1.81806	226.212	1.63802	180.814	1.63802	168.674
1.82002	226.244	1.63979	180.822	1.63979	168.7
1.82199	226.291	1.64097	180.801	1.64156	168.721
1.8233	226.349	1.64215	180.776	1.64274	168.744
1.82527	226.406	1.64392	180.748	1.64392	168.737
1.82724	226.48	1.64569	180.74	1.64569	168.735
1.8292	226.552	1.64687	180.741	1.64746	168.728
1.83117	226.617	1.64865	180.75	1.64924	168.72
1.83314	226.677	1.65042	180.78	1.65101	168.75
1.83511	226.733	1.65219	180.835	1.65219	168.782
1.83708	226.78	1.65396	180.886	1.65396	168.825
1.83904	226.819	1.65514	180.932	1.65573	168.885
1.84101	226.862	1.65691	180.967	1.6575	168.93
1.84232	226.911	1.65868	180.994	1.65927	168.961
1.84429	226.964	1.66045	181.006	1.66104	168.996
1.84626	227.019	1.66163	181.027	1.66281	169.03
1.84822	227.067	1.6634	181.032	1.66458	169.062
1.84954	227.092	1.66517	181.047	1.66576	169.097
1.85085	227.096	1.66635	181.074	1.66753	169.136
1.85282	227.095	1.66812	181.103	1.66931	169.168
1.85478	227.109	1.6699	181.12	1.67049	169.181
1.85675	227.142	1.67108	181.137	1.67226	169.197
1.85872	227.205	1.67285	181.147	1.67403	169.213
1.86069	227.285	1.67403	181.155	1.67521	169.209
1.86265	227.372	1.6758	181.166	1.67698	169.203
1.86462	227.462	1.67757	181.198	1.67875	169.192
1.86724	227.536	1.67993	181.246	1.67993	169.223
1.86921	227.616	1.6817	181.31	1.6817	169.275
1.87118	227.695	1.68347	181.374	1.68347	169.328
1.87315	227.754	1.68524	181.436	1.68524	169.36
1.87512	227.789	1.68701	181.479	1.68701	169.372
1.87643	227.794	1.68878	181.514	1.68878	169.416
1.87839	227.794	1.69056	181.546	1.68996	169.489
1.88036	227.792	1.69233	181.569	1.69174	169.532
1.88167	227.792	1.6941	181.582	1.69351	169.56
1.88364	227.801	1.69528	181.592	1.69528	169.585
1.88561	227.842	1.69705	181.601	1.69705	169.62
1.88758	227.897	1.69882	181.591	1.69823	169.62
1.88954	227.943	1.7	181.571	1.7	169.633
1.89086	227.998	1.70177	181.559	1.70118	169.631
1.89282	228.056	1.70354	181.561	1.70295	169.633
1.89479	228.109	1.70472	181.586	1.70472	169.659
1.89676	228.154	1.70649	181.604	1.70649	169.709
1.89807	228.194	1.70826	181.619	1.70826	169.735
1.90004	228.231	1.71003	181.649	1.71003	169.786
1.90201	228.27	1.71122	181.693	1.71122	169.848
1.90397	228.304	1.71299	181.737	1.71358	169.913
1.90594	228.342	1.71476	181.775	1.71476	169.953
1.90725	228.379	1.71653	181.815	1.71653	169.99
1.90922	228.406	1.7183	181.843	1.7183	169.998
1.91053	228.43	1.71948	181.868	1.72007	169.994
1.9125	228.451	1.72125	181.899	1.72184	169.987
1.91447	228.472	1.72302	181.923	1.72361	170.018
1.91643	228.498	1.72479	181.951	1.72538	170.042
1.91775	228.535	1.72597	181.982	1.72715	170.068
1.91971	228.582	1.72774	181.993	1.72833	170.099
1.92168	228.648	1.72892	181.986	1.7301	170.12
1.92365	228.726	1.73069	181.978	1.73128	170.117
1.92562	228.8	1.73247	181.974	1.73306	170.132
1.92824	228.867	1.73424	181.988	1.73483	170.139
1.93021	228.927	1.73601	182.039	1.7366	170.183
1.93218	228.971	1.73837	182.104	1.73837	170.228
1.93414	229.009	1.74014	182.175	1.74014	170.289
1.93546	229.044	1.74191	182.239	1.74191	170.373
1.93742	229.068	1.74368	182.289	1.74368	170.473
1.93939	229.078	1.74545	182.332	1.74545	170.534
1.9407	229.066	1.74722	182.351	1.74722	170.564
1.94267	229.054	1.74899	182.364	1.74899	170.569
1.94398	229.06	1.75076	182.371	1.75076	170.578
1.94595	229.082	1.75253	182.372	1.75253	170.587
1.94792	229.115	1.75372	182.379	1.75431	170.562
1.94988	229.169	1.75549	182.367	1.75549	170.551
1.95185	229.228	1.75726	182.369	1.75726	170.579
1.95316	229.281	1.75844	182.371	1.75903	170.599
1.95513	229.327	1.76021	182.36	1.7608	170.613
1.9571	229.381	1.76198	182.371	1.76257	170.633
1.95907	229.428	1.76375	182.398	1.76434	170.681
1.96103	229.477	1.76552	182.43	1.76611	170.735
1.963	229.521	1.76729	182.472	1.76788	170.822
1.96497	229.545	1.76906	182.511	1.76965	170.884
1.96628	229.576	1.77024	182.553	1.77083	170.91
1.96825	229.606	1.77201	182.593	1.7726	170.908
1.97022	229.639	1.77378	182.624	1.77437	170.903
1.97153	229.666	1.77556	182.649	1.77615	170.889
1.9735	229.69	1.77733	182.653	1.77792	170.901
1.97481	229.702	1.7791	182.657	1.77969	170.919
1.97677	229.688	1.78028	182.669	1.78087	170.948
1.97809	229.677	1.78205	182.682	1.78264	170.981
1.98005	229.702	1.78323	182.682	1.78382	170.989
1.98202	229.753	1.785	182.696	1.78559	170.99
1.98399	229.82	1.78677	182.725	1.78736	171.013
1.98661	229.897	1.78854	182.749	1.78854	171.027
1.98858	229.979	1.79031	182.773	1.79031	171.014
1.99055	230.066	1.79208	182.813	1.79208	171.031
1.99252	230.15	1.79385	182.868	1.79385	171.094
1.99448	230.21	1.79562	182.925	1.79562	171.133
1.99645	230.243	1.79799	182.974	1.7974	171.201
1.99842	230.273	1.79917	183.026	1.79917	171.253
2.00039	230.289	1.80153	183.063	1.80094	171.313
2.00235	230.291	1.80271	183.088	1.80271	171.392
2.00366	230.291	1.80448	183.086	1.80448	171.437
2.00563	230.293	1.80625	183.079	1.80625	171.468
2.0076	230.312	1.80743	183.075	1.80743	171.486
2.00957	230.328	1.80861	183.057	1.8092	171.489
2.01088	230.337	1.81038	183.03	1.81038	171.488
2.01285	230.357	1.81156	183.011	1.81215	171.465
2.01481	230.401	1.81333	182.998	1.81392	171.44
2.01678	230.46	1.8151	183	1.8151	171.439
2.01875	230.508	1.81687	183.029	1.81687	171.45
2.02072	230.55	1.81806	183.072	1.81865	171.478
2.02268	230.588	1.81983	183.118	1.81983	171.504
2.02465	230.625	1.8216	183.165	1.8216	171.544
2.02662	230.654	1.82337	183.217	1.82337	171.589
2.02793	230.672	1.82514	183.262	1.82514	171.627
2.0299	230.692	1.82691	183.296	1.82691	171.66
2.03121	230.708	1.82868	183.333	1.82868	171.699
2.03318	230.714	1.83045	183.367	1.82986	171.729
2.03449	230.712	1.83222	183.395	1.83163	171.763
2.03646	230.712	1.8334	183.418	1.8334	171.805
2.03843	230.729	1.83517	183.445	1.83517	171.828
2.04039	230.763	1.83694	183.471	1.83635	171.875
2.04236	230.812	1.83871	183.49	1.83812	171.9
2.04367	230.863	1.8399	183.508	1.8399	171.895
2.0463	230.928	1.84167	183.503	1.84108	171.9
2.04826	231.004	1.84285	183.493	1.84285	171.916
2.05023	231.073	1.84521	183.499	1.84462	171.925
2.0522	231.138	1.84639	183.529	1.8458	171.936
2.05417	231.179	1.84875	183.57	1.84757	171.961
2.05613	231.199	1.85052	183.604	1.84934	171.998
2.0581	231.219	1.85229	183.654	1.8517	172.05
2.06007	231.234	1.85406	183.712	1.85347	172.12
2.06204	231.244	1.85583	183.767	1.85524	172.165
2.06335	231.261	1.8576	183.82	1.85701	172.221
2.06532	231.262	1.85937	183.85	1.85937	172.266
2.06663	231.257	1.86115	183.863	1.86115	172.296
2.0686	231.256	1.86292	183.874	1.86292	172.339
2.07056	231.267	1.8641	183.875	1.8641	172.366
2.07253	231.296	1.86587	183.856	1.86587	172.398
2.07384	231.337	1.86764	183.835	1.86764	172.416
2.07581	231.372	1.86882	183.812	1.86882	172.373
2.07778	231.409	1.87059	183.788	1.87059	172.346
2.07975	231.447	1.87236	183.794	1.87236	172.362
2.08171	231.494	1.87354	183.823	1.87413	172.396
2.08368	231.541	1.87531	183.866	1.87531	172.425
2.08565	231.584	1.87708	183.915	1.87708	172.469
2.08762	231.626	1.87885	183.958	1.87885	172.514
2.08958	231.663	1.88062	183.994	1.88062	172.539
2.09089	231.692	1.8824	184.034	1.8824	172.563
2.09286	231.712	1.88417	184.078	1.88417	172.607
2.09483	231.735	1.88594	184.119	1.88594	172.663
2.0968	231.754	1.88712	184.14	1.88712	172.708
2.09811	231.756	1.88889	184.139	1.88889	172.709
2.09942	231.747	1.89066	184.137	1.89066	172.706
2.10139	231.735	1.89243	184.155	1.89243	172.737
2.10336	231.737	1.89361	184.182	1.8942	172.762
2.10467	231.748	1.89538	184.2	1.89538	172.772
2.10664	231.788	1.89715	184.193	1.89656	172.772
2.1086	231.841	1.89892	184.179	1.89833	172.759
2.11057	231.901	1.9001	184.184	1.9001	172.766
2.11254	231.962	1.90187	184.212	1.90128	172.782
2.11451	232.019	1.90365	184.251	1.90306	172.783
2.11713	232.082	1.90601	184.305	1.90483	172.816
2.1191	232.149	1.90778	184.37	1.9066	172.857
2.12106	232.182	1.90955	184.417	1.90837	172.922
2.12303	232.19	1.91132	184.46	1.91014	172.988
2.12434	232.194	1.91309	184.507	1.91191	173.048
2.12631	232.19	1.91486	184.534	1.91309	173.094
2.12762	232.185	1.91663	184.546	1.91486	173.129
2.12959	232.172	1.91781	184.556	1.91663	173.163
2.13156	232.172	1.91958	184.553	1.9184	173.18
2.13287	232.182	1.92076	184.546	1.92017	173.202
2.13484	232.208	1.92253	184.53	1.92194	173.209
2.13681	232.247	1.92371	184.5	1.92312	173.224
2.13877	232.29	1.92549	184.477	1.9249	173.242
2.14074	232.349	1.92726	184.472	1.92667	173.272
2.14205	232.398	1.92844	184.487	1.92785	173.255
2.14402	232.427	1.93021	184.518	1.92962	173.258
2.14599	232.462	1.93198	184.555	1.93139	173.281
2.14795	232.491	1.93375	184.597	1.93316	173.326
2.14927	232.51	1.93552	184.649	1.93493	173.359
2.15123	232.526	1.9367	184.696	1.9367	173.407
2.1532	232.541	1.93847	184.728	1.93847	173.46
2.15517	232.553	1.94024	184.764	1.93965	173.472
2.15648	232.582	1.94201	184.8	1.94142	173.478
2.15845	232.602	1.94378	184.824	1.94319	173.496
2.15976	232.623	1.94556	184.845	1.94496	173.521
2.16173	232.648	1.94733	184.869	1.94674	173.544
2.1637	232.665	1.9491	184.892	1.94851	173.551
2.16566	232.676	1.95087	184.907	1.94969	173.559
2.16698	232.704	1.95205	184.931	1.95146	173.582
2.1696	232.744	1.95323	184.938	1.95323	173.623
2.17157	232.795	1.955	184.921	1.955	173.657
2.17353	232.854	1.95677	184.899	1.95618	173.674
2.1755	232.913	1.95854	184.896	1.95795	173.694
2.17747	232.965	1.95972	184.921	1.95913	173.685
2.17944	233.012	1.96149	184.96	1.9609	173.679
2.1814	233.04	1.96385	185.009	1.96267	173.696
2.18337	233.061	1.96562	185.061	1.96444	173.747
2.18534	233.077	1.9674	185.111	1.96621	173.832
2.18731	233.081	1.96917	185.159	1.96858	173.902
2.18862	233.074	1.97094	185.204	1.97035	173.932
2.19059	233.058	1.97271	185.247	1.97212	173.957
2.1919	233.05	1.97448	185.266	1.97389	173.986
2.19387	233.055	1.97625	185.271	1.97566	174.019
2.19583	233.069	1.97743	185.281	1.97684	174.054
2.1978	233.089	1.9792	185.297	1.97861	174.06
2.19911	233.118	1.98038	185.285	1.98038	174.096
2.20108	233.152	1.98215	185.258	1.98156	174.119
2.20305	233.188	1.98392	185.25	1.98333	174.105
2.20502	233.222	1.98569	185.27	1.9851	174.086
2.20698	233.249	1.98687	185.301	1.98628	174.096
2.20829	233.283	1.98865	185.331	1.98806	174.118
2.21026	233.306	1.99042	185.366	1.98983	174.137
2.21223	233.334	1.99219	185.399	1.9916	174.152
2.2142	233.36	1.99396	185.426	1.99337	174.207
2.21616	233.388	1.99573	185.443	1.99514	174.243
2.21813	233.414	1.9975	185.448	1.99691	174.307
2.21944	233.443	1.99868	185.458	1.99809	174.333
2.22141	233.464	2.00045	185.47	1.99986	174.332
2.22272	233.479	2.00222	185.5	2.00163	174.322
2.22469	233.472	2.0034	185.522	2.0034	174.32
2.22666	233.463	2.00517	185.541	2.00458	174.333
2.22797	233.468	2.00694	185.544	2.00635	174.371
2.22994	233.483	2.00812	185.541	2.00753	174.392
2.23256	233.524	2.0099	185.536	2.00931	174.406
2.23453	233.598	2.01167	185.557	2.01108	174.418
2.2365	233.676	2.01344	185.601	2.01226	174.43
2.23846	233.746	2.01521	185.647	2.01462	174.45
2.24109	233.808	2.01698	185.691	2.0158	174.488
2.24306	233.854	2.01875	185.729	2.01816	174.533
2.24502	233.876	2.02052	185.77	2.01934	174.581
2.24699	233.891	2.02229	185.82	2.0217	174.664
2.24896	233.885	2.02406	185.862	2.02347	174.74
2.25027	233.879	2.02583	185.894	2.02524	174.744
2.25224	233.858	2.0276	185.913	2.02642	174.75
2.25355	233.822	2.02937	185.943	2.02819	174.754
2.25552	233.801	2.03115	185.955	2.02996	174.715
2.25748	233.812	2.03292	185.941	2.03115	174.697
2.2588	233.829	2.0341	185.916	2.03292	174.711
2.26076	233.862	2.03587	185.88	2.0341	174.722
2.26273	233.905	2.03705	185.846	2.03587	174.734
2.2647	233.949	2.03882	185.837	2.03764	174.768
2.26667	234	2.04	185.847	2.03882	174.808
2.26863	234.044	2.04177	185.875	2.04059	174.831
2.2706	234.072	2.04354	185.895	2.04236	174.845
2.27191	234.091	2.04531	185.93	2.04354	174.868
2.27388	234.1	2.04649	185.982	2.04531	174.904
2.27585	234.106	2.04826	186.02	2.04708	174.953
2.27782	234.117	2.05003	186.05	2.04885	175.022
2.27913	234.135	2.05181	186.076	2.05062	175.101
2.2811	234.144	2.05358	186.097	2.0524	175.156
2.28306	234.154	2.05535	186.12	2.05476	175.185
2.28437	234.155	2.05653	186.146	2.05653	175.226
2.28634	234.148	2.0583	186.165	2.0583	175.291
2.28765	234.147	2.06007	186.185	2.06007	175.325
2.28962	234.152	2.06184	186.219	2.06184	175.324
2.29159	234.17	2.06302	186.238	2.06361	175.328
2.2929	234.212	2.06479	186.246	2.06538	175.346
2.29552	234.267	2.06597	186.238	2.06715	175.396
2.29749	234.33	2.06774	186.228	2.06833	175.434
2.29946	234.386	2.06951	186.235	2.0701	175.406
2.30143	234.438	2.07128	186.264	2.07187	175.379
2.30339	234.487	2.07306	186.316	2.07365	175.398
2.30536	234.52	2.07483	186.371	2.07542	175.429
2.30733	234.538	2.0766	186.427	2.07719	175.467
2.30864	234.554	2.07896	186.483	2.07896	175.499
2.31061	234.558	2.08073	186.529	2.08073	175.556
2.31258	234.563	2.0825	186.579	2.0825	175.605
2.31454	234.554	2.08427	186.617	2.08486	175.648
2.31586	234.543	2.08604	186.64	2.08604	175.683
2.31782	234.533	2.08781	186.653	2.08781	175.693
2.31914	234.533	2.08899	186.643	2.08958	175.713
2.3211	234.542	2.09076	186.612	2.09135	175.74
2.32307	234.574	2.09253	186.57	2.09253	175.751
2.32504	234.628	2.09372	186.548	2.09431	175.75
2.32701	234.677	2.09549	186.538	2.09608	175.71
2.32897	234.733	2.09726	186.545	2.09726	175.684
2.33094	234.794	2.09844	186.567	2.09903	175.7
2.33291	234.83	2.10021	186.594	2.1008	175.73
2.33488	234.861	2.10198	186.627	2.10257	175.746
2.33684	234.876	2.10375	186.661	2.10434	175.745
2.33881	234.882	2.10552	186.702	2.10611	175.772
2.34012	234.896	2.10729	186.74	2.10788	175.832
2.34209	234.916	2.10906	186.763	2.10965	175.879
2.34406	234.939	2.11083	186.788	2.11083	175.901
2.34603	234.958	2.11201	186.815	2.1126	175.919
2.34734	234.967	2.11378	186.831	2.11437	175.932
2.34931	234.981	2.11556	186.834	2.11615	175.952
2.35127	234.985	2.11674	186.844	2.11733	175.98
2.35258	234.99	2.11851	186.848	2.1191	175.988
2.35455	234.997	2.11969	186.832	2.12028	176.001
2.35652	235.015	2.12146	186.833	2.12205	176.024
2.35849	235.05	2.12264	186.833	2.12323	176.042
2.36045	235.11	2.12441	186.832	2.125	176.064
2.36308	235.175	2.12618	186.851	2.12677	176.106
2.36505	235.232	2.12795	186.884	2.12854	176.117
2.36701	235.272	2.12972	186.935	2.13031	176.138
2.36898	235.311	2.13149	187.018	2.13208	176.163
2.37095	235.328	2.13326	187.094	2.13385	176.215
2.37292	235.341	2.13562	187.154	2.13562	176.284
2.37423	235.344	2.1374	187.213	2.1374	176.366
2.3762	235.342	2.13917	187.254	2.13917	176.383
2.37816	235.325	2.14094	187.271	2.14094	176.389
2.37947	235.307	2.14271	187.289	2.14271	176.405
2.38144	235.3	2.14448	187.282	2.14448	176.455
2.38341	235.316	2.14566	187.267	2.14625	176.492
2.38538	235.348	2.14743	187.241	2.14743	176.502
2.38735	235.39	2.14861	187.22	2.1492	176.483
2.38931	235.435	2.15038	187.199	2.15038	176.476
2.39128	235.492	2.15215	187.198	2.15215	176.478
2.39325	235.55	2.15392	187.201	2.15392	176.505
2.39522	235.589	2.1551	187.232	2.1551	176.499
2.39718	235.621	2.15687	187.255	2.15687	176.52
2.39915	235.642	2.15865	187.277	2.15865	176.546
2.40046	235.652	2.16042	187.308	2.16042	176.563
2.40243	235.657	2.16219	187.345	2.1616	176.551
2.4044	235.658	2.16337	187.382	2.16337	176.563
2.40637	235.661	2.16514	187.406	2.16514	176.611
2.40768	235.662	2.16691	187.416	2.16691	176.666
2.40964	235.661	2.16868	187.418	2.16868	176.682
2.41096	235.667	2.16986	187.439	2.17045	176.724
2.41292	235.671	2.17163	187.471	2.17163	176.793
2.41489	235.678	2.1734	187.485	2.1734	176.853
2.41686	235.698	2.17517	187.495	2.17517	176.889
2.41883	235.735	2.17635	187.499	2.17694	176.906
2.42079	235.767	2.17812	187.498	2.17871	176.904
2.42211	235.802	2.17931	187.497	2.1799	176.924
2.42473	235.849	2.18108	187.504	2.18167	176.939
2.4267	235.906	2.18285	187.518	2.18344	176.951
2.42866	235.953	2.18462	187.551	2.18521	176.958
2.43063	235.991	2.18639	187.603	2.18698	176.999
2.4326	236.011	2.18816	187.658	2.18875	176.993
2.43457	236.028	2.19052	187.721	2.19052	176.995
2.43588	236.043	2.19229	187.793	2.19229	177.051
2.43785	236.046	2.19406	187.85	2.19406	177.13
2.43916	236.043	2.19583	187.902	2.19642	177.194
2.44113	236.027	2.1976	187.922	2.19819	177.248
2.44309	236.015	2.19937	187.905	2.19996	177.27
2.44441	236.007	2.20115	187.879	2.20115	177.299
2.44637	236.03	2.20233	187.869	2.20292	177.306
2.44834	236.072	2.2041	187.879	2.2041	177.289
2.45031	236.111	2.20587	187.874	2.20587	177.24
2.45228	236.145	2.20764	187.861	2.20705	177.205
2.45424	236.174	2.20882	187.851	2.20882	177.186
2.45621	236.214	2.21059	187.859	2.21	177.172
2.45818	236.25	2.21236	187.881	2.21177	177.158
2.46015	236.273	2.21413	187.9	2.21354	177.198
2.46146	236.292	2.2159	187.923	2.21472	177.26
2.46343	236.312	2.21767	187.95	2.21649	177.305
2.46539	236.334	2.21885	187.978	2.21826	177.329
2.46736	236.35	2.22062	188.006	2.22003	177.352
2.46933	236.363	2.2224	188.037	2.22181	177.402
2.47064	236.381	2.22417	188.044	2.22358	177.478
2.47261	236.385	2.22535	188.046	2.22535	177.498
2.47392	236.376	2.22712	188.047	2.22712	177.504
2.47589	236.352	2.2283	188.045	2.22889	177.505
2.4772	236.329	2.23007	188.04	2.23066	177.518
2.47917	236.331	2.23125	188.044	2.23243	177.568
2.48113	236.356	2.23243	188.047	2.23361	177.609
2.4831	236.41	2.2342	188.038	2.23538	177.623
2.48507	236.473	2.23597	188.042	2.23715	177.646
2.48704	236.545	2.23715	188.071	2.23833	177.668
2.489	236.611	2.23951	188.109	2.2401	177.679
2.49163	236.671	2.24069	188.157	2.24187	177.699
2.4936	236.725	2.24306	188.219	2.24365	177.735
2.49556	236.766	2.24483	188.286	2.24542	177.791
2.49687	236.776	2.2466	188.344	2.24719	177.876
2.49884	236.764	2.24837	188.391	2.24896	177.929
2.50015	236.749	2.25014	188.421	2.25073	177.954
2.50212	236.72	2.25191	188.44	2.25309	177.957
2.50343	236.691	2.25368	188.45	2.25427	177.964
2.5054	236.675	2.25486	188.449	2.25604	177.98
2.50737	236.678	2.25663	188.447	2.25781	177.992
2.50934	236.698	2.2584	188.445	2.25958	177.995
2.51065	236.73	2.25958	188.435	2.26076	178.001
2.51262	236.767	2.26135	188.415	2.26253	177.966
2.51458	236.819	2.26253	188.407	2.26371	177.935
2.51655	236.879	2.26431	188.414	2.26549	177.946
2.51852	236.929	2.26608	188.437	2.26667	177.988
2.52049	236.971	2.26785	188.461	2.26844	178.01
2.52245	237.012	2.26962	188.484	2.27021	178.029
2.52442	237.035	2.27139	188.52	2.27139	178.047
2.52639	237.054	2.27316	188.565	2.27316	178.105
2.52836	237.066	2.27493	188.591	2.27493	178.161
2.52967	237.077	2.27611	188.628	2.2767	178.198
2.53164	237.082	2.27847	188.673	2.27788	178.216
2.5336	237.088	2.27965	188.718	2.27965	178.211
2.53557	237.1	2.28142	188.747	2.28142	178.231
2.53688	237.102	2.28319	188.769	2.28319	178.287
2.53885	237.097	2.28497	188.782	2.28437	178.337
2.54082	237.092	2.28674	188.789	2.28615	178.358
2.54213	237.095	2.28851	188.787	2.28792	178.366
2.5441	237.112	2.28969	188.782	2.28969	178.37
2.54606	237.16	2.29146	188.78	2.29146	178.387
2.54803	237.209	2.29264	188.779	2.29323	178.387
2.55	237.245	2.29441	188.766	2.29441	178.376
2.55131	237.276	2.29618	188.775	2.29618	178.379
2.55328	237.307	2.29854	188.829	2.29795	178.408
2.55525	237.331	2.30031	188.904	2.29972	178.447
2.55721	237.352	2.30208	188.98	2.30149	178.492
2.55918	237.367	2.30444	189.043	2.30326	178.565
2.56115	237.392	2.30622	189.089	2.30503	178.642
2.56246	237.413	2.30799	189.112	2.3074	178.702
2.56443	237.421	2.30976	189.131	2.30917	178.711
2.5664	237.417	2.31153	189.131	2.31094	178.728
2.56771	237.406	2.31271	189.121	2.31271	178.76
2.56968	237.405	2.31389	189.09	2.31448	178.786
2.57164	237.415	2.31566	189.064	2.31625	178.814
2.57361	237.447	2.31743	189.021	2.31802	178.816
2.57558	237.498	2.31861	188.99	2.3192	178.832
2.57689	237.545	2.32038	188.976	2.32097	178.819
2.57886	237.588	2.32215	188.993	2.32274	178.813
2.58083	237.625	2.32392	189.03	2.32392	178.826
2.58279	237.654	2.32569	189.082	2.32569	178.841
2.58476	237.662	2.32747	189.135	2.32747	178.87
2.58673	237.674	2.32924	189.192	2.32924	178.857
2.5887	237.701	2.33101	189.258	2.33101	178.837
2.59066	237.723	2.33278	189.314	2.33219	178.856
2.59263	237.735	2.33455	189.346	2.33396	178.898
2.5946	237.744	2.33632	189.364	2.33573	178.946
2.59591	237.761	2.33809	189.371	2.3375	178.995
2.59788	237.768	2.33986	189.367	2.33868	179.021
2.59985	237.774	2.34104	189.36	2.34045	179.021
2.60116	237.766	2.34281	189.352	2.34222	179.022
2.60312	237.756	2.34399	189.339	2.34399	179.055
2.60509	237.753	2.34576	189.321	2.34517	179.085
2.60706	237.778	2.34694	189.295	2.34694	179.086
2.60903	237.824	2.34871	189.274	2.34812	179.103
2.611	237.877	2.3499	189.268	2.3499	179.11
2.61296	237.937	2.35167	189.294	2.35167	179.125
2.61493	237.994	2.35344	189.333	2.35344	179.167
2.6169	238.04	2.35521	189.38	2.35521	179.22
2.61887	238.077	2.35698	189.43	2.35698	179.271
2.62083	238.104	2.35875	189.473	2.35875	179.297
2.6228	238.111	2.36052	189.526	2.36052	179.302
2.62477	238.115	2.36229	189.566	2.36229	179.305
2.62608	238.109	2.36406	189.593	2.36406	179.342
2.62805	238.084	2.36583	189.622	2.36583	179.386
2.62936	238.067	2.3676	189.653	2.3676	179.401
2.63133	238.058	2.36878	189.663	2.36937	179.41
2.63329	238.055	2.37056	189.653	2.37115	179.406
2.63461	238.076	2.37174	189.631	2.37233	179.433
2.63657	238.105	2.37351	189.598	2.3741	179.452
2.63854	238.146	2.37528	189.579	2.37528	179.475
2.64051	238.185	2.37646	189.576	2.37705	179.48
2.64248	238.232	2.37823	189.584	2.37823	179.46
2.64444	238.28	2.38	189.616	2.38	179.469
2.64641	238.306	2.38177	189.652	2.38177	179.492
2.64772	238.32	2.38354	189.699	2.38295	179.516
2.64969	238.324	2.38531	189.739	2.38472	179.544
2.65166	238.34	2.38649	189.781	2.38649	179.58
2.65363	238.36	2.38826	189.812	2.38826	179.594
2.65559	238.381	2.39003	189.834	2.38944	179.628
2.65691	238.397	2.39181	189.855	2.39122	179.677
2.65887	238.402	2.39358	189.876	2.39299	179.713
2.66084	238.4	2.39535	189.898	2.39476	179.744
2.66215	238.405	2.39712	189.92	2.39653	179.788
2.66412	238.416	2.39889	189.933	2.39771	179.83
2.66609	238.431	2.40007	189.946	2.39948	179.851
2.66806	238.447	2.40184	189.954	2.40125	179.87
2.67002	238.476	2.40302	189.943	2.40302	179.883
2.67199	238.514	2.40479	189.928	2.4042	179.908
2.67396	238.552	2.40656	189.925	2.40597	179.923
2.67593	238.59	2.40833	189.934	2.40774	179.907
2.67789	238.62	2.4101	189.96	2.40951	179.888
2.6792	238.65	2.41187	190.022	2.41128	179.904
2.68117	238.677	2.41365	190.087	2.41306	179.962
2.6838	238.708	2.41601	190.153	2.41483	180.033
2.68511	238.729	2.41778	190.217	2.41719	180.117
2.68708	238.728	2.41955	190.257	2.41896	180.164
2.68839	238.707	2.42132	190.274	2.42073	180.181
2.69035	238.68	2.42309	190.281	2.42309	180.202
2.69167	238.671	2.42486	190.272	2.42486	180.232
2.69363	238.682	2.42604	190.271	2.42663	180.25
2.6956	238.707	2.42722	190.239	2.4284	180.239
2.69757	238.737	2.42899	190.197	2.42958	180.237
2.69954	238.771	2.43076	190.168	2.43135	180.26
2.7015	238.816	2.43194	190.155	2.43253	180.258
2.70347	238.855	2.43371	190.165	2.43431	180.238
2.70544	238.885	2.43549	190.191	2.43608	180.205
2.70741	238.908	2.43726	190.225	2.43785	180.217
2.70872	238.928	2.43903	190.269	2.43962	180.267
2.71069	238.943	2.4408	190.324	2.44139	180.302
2.71265	238.963	2.44257	190.377	2.44257	180.341
2.71462	238.972	2.44493	190.428	2.44434	180.384
2.71659	238.976	2.44611	190.472	2.44611	180.434
2.71856	238.989	2.44788	190.496	2.44788	180.472
2.71987	239.011	2.44965	190.496	2.44965	180.492
2.72184	239.03	2.45142	190.488	2.45083	180.477
2.72315	239.043	2.4526	190.477	2.4526	180.477
2.72512	239.044	2.45437	190.458	2.45437	180.492
2.72708	239.034	2.45556	190.448	2.45556	180.51
2.72839	239.026	2.45733	190.443	2.45733	180.525
2.73036	239.037	2.4591	190.436	2.45851	180.531
2.73233	239.074	2.46028	190.433	2.46028	180.53
2.73495	239.138	2.46205	190.432	2.46146	180.528
2.73692	239.209	2.46382	190.442	2.46323	180.547
2.73889	239.268	2.465	190.466	2.465	180.568
2.74086	239.319	2.46677	190.502	2.46677	180.664
2.74348	239.361	2.46854	190.556	2.46854	180.732
2.74545	239.38	2.47031	190.611	2.47031	180.739
2.74676	239.383	2.47208	190.66	2.47208	180.738
2.74873	239.381	2.47385	190.699	2.47444	180.77
2.75069	239.376	2.47562	190.736	2.47621	180.81
2.75201	239.354	2.4774	190.768	2.47799	180.85
2.75397	239.339	2.47917	190.775	2.47976	180.904
2.75594	239.328	2.48035	190.774	2.48094	180.929
2.75725	239.321	2.48212	190.763	2.48271	180.952
2.75922	239.319	2.4833	190.751	2.48448	180.913
2.76119	239.335	2.48507	190.728	2.48566	180.868
2.76316	239.367	2.48684	190.715	2.48684	180.874
2.76512	239.423	2.48802	190.711	2.48861	180.891
2.76709	239.481	2.48979	190.722	2.49038	180.899
2.76906	239.536	2.49156	190.755	2.49156	180.888
2.77103	239.594	2.49333	190.795	2.49333	180.891
2.77299	239.633	2.49451	190.833	2.4951	180.919
2.77496	239.638	2.49628	190.872	2.49628	180.983
2.77693	239.621	2.49806	190.905	2.49806	181.041
2.77824	239.605	2.49983	190.927	2.49983	181.086
2.78021	239.591	2.5016	190.953	2.5016	181.127
2.78218	239.592	2.50337	190.979	2.50337	181.145
2.78349	239.592	2.50514	190.999	2.50514	181.159
2.7848	239.583	2.50691	191.011	2.50691	181.188
2.78677	239.576	2.50809	191.03	2.50809	181.212
2.78808	239.57	2.50986	191.047	2.50986	181.221
2.79005	239.576	2.51163	191.067	2.51163	181.215
2.79201	239.588	2.5134	191.084	2.5134	181.223
2.79398	239.618	2.51458	191.09	2.51517	181.275
2.79595	239.674	2.51635	191.08	2.51635	181.318
2.79792	239.736	2.51812	191.059	2.51812	181.347
2.79988	239.786	2.51931	191.047	2.51931	181.34
2.8012	239.826	2.52108	191.049	2.52108	181.328
2.80316	239.85	2.52344	191.084	2.52226	181.316
2.80513	239.872	2.52521	191.133	2.52403	181.315
2.8071	239.892	2.52698	191.193	2.5258	181.351
2.80907	239.907	2.52875	191.248	2.52816	181.41
2.81103	239.912	2.53052	191.308	2.52993	181.468
2.81235	239.916	2.53229	191.348	2.5317	181.509
2.81431	239.905	2.53406	191.372	2.53347	181.57
2.81562	239.884	2.53583	191.385	2.53524	181.644
2.81759	239.876	2.5376	191.396	2.5376	181.68
2.8189	239.878	2.53937	191.402	2.53878	181.685
2.82087	239.9	2.54056	191.38	2.54056	181.69
2.82284	239.94	2.54233	191.352	2.54233	181.703
2.82481	239.984	2.54351	191.328	2.5441	181.711
2.82677	240.035	2.54528	191.321	2.54528	181.725
2.82874	240.081	2.54705	191.329	2.54705	181.723
2.83071	240.129	2.54882	191.343	2.54882	181.704
2.83268	240.163	2.55059	191.364	2.55059	181.71
2.83464	240.181	2.55236	191.394	2.55177	181.751
2.83661	240.197	2.55413	191.438	2.55413	181.779
2.83858	240.215	2.5559	191.475	2.55531	181.796
2.83989	240.229	2.55708	191.5	2.55708	181.823
2.84186	240.241	2.55885	191.52	2.55885	181.842
2.84383	240.261	2.56062	191.536	2.56062	181.863
2.84579	240.264	2.5624	191.557	2.5624	181.867
2.84776	240.264	2.56417	191.566	2.56358	181.889
2.84907	240.283	2.56535	191.579	2.56535	181.905
2.85104	240.285	2.56712	191.586	2.56712	181.911
2.85235	240.267	2.5683	191.586	2.5683	181.896
2.85432	240.254	2.57007	191.579	2.57007	181.864
2.85629	240.274	2.57184	191.569	2.57184	181.864
2.85826	240.328	2.57302	191.566	2.57302	181.9
2.86088	240.402	2.57479	191.57	2.5742	181.937
2.86285	240.482	2.57656	191.588	2.57656	181.961
2.86481	240.541	2.57833	191.623	2.57774	181.981
2.86678	240.585	2.5801	191.656	2.57951	182.03
2.86875	240.613	2.58187	191.704	2.58128	182.077
2.87072	240.617	2.58365	191.746	2.58306	182.119
2.87268	240.614	2.58542	191.784	2.58483	182.174
2.874	240.606	2.58719	191.843	2.5866	182.222
2.87596	240.592	2.58896	191.888	2.58837	182.242
2.87793	240.562	2.59132	191.915	2.59014	182.261
2.87924	240.529	2.5925	191.942	2.59191	182.287
2.88121	240.512	2.59427	191.947	2.59368	182.305
2.88318	240.528	2.59604	191.93	2.59486	182.3
2.88449	240.551	2.59722	191.894	2.59663	182.308
2.88646	240.566	2.59899	191.85	2.59781	182.31
2.88843	240.597	2.60076	191.831	2.59899	182.29
2.89039	240.644	2.60194	191.823	2.60076	182.256
2.89236	240.694	2.60371	191.833	2.60253	182.256
2.89433	240.738	2.60549	191.865	2.60431	182.272
2.8963	240.771	2.60726	191.915	2.60549	182.326
2.89826	240.789	2.60903	191.968	2.60726	182.401
2.90023	240.804	2.6108	192.008	2.60903	182.449
2.90154	240.816	2.61257	192.038	2.6108	182.481
2.90351	240.815	2.61375	192.057	2.61257	182.508
2.90548	240.825	2.61552	192.071	2.61434	182.547
2.90679	240.846	2.61729	192.076	2.61611	182.585
2.90876	240.85	2.61906	192.073	2.61788	182.579
2.91007	240.836	2.62083	192.076	2.61965	182.577
2.91204	240.821	2.6226	192.093	2.62142	182.599
2.914	240.815	2.62378	192.115	2.62319	182.613
2.91597	240.822	2.62555	192.127	2.62437	182.603
2.91794	240.857	2.62674	192.14	2.62615	182.607
2.91991	240.918	2.62851	192.139	2.62792	182.635
2.92187	240.982	2.62969	192.125	2.62969	182.683
2.92384	241.047	2.63146	192.112	2.63087	182.706
2.92581	241.099	2.63323	192.11	2.63264	182.726
2.92778	241.13	2.635	192.117	2.63441	182.753
2.92974	241.143	2.63677	192.154	2.63618	182.786
2.93171	241.153	2.63854	192.218	2.63854	182.828
2.93302	241.155	2.6409	192.281	2.64031	182.855
2.93499	241.142	2.64267	192.336	2.64208	182.88
2.93696	241.126	2.64444	192.372	2.64385	182.93
2.93827	241.106	2.64621	192.401	2.64562	182.982
2.93958	241.088	2.64799	192.414	2.6474	183.035
2.94155	241.08	2.64917	192.413	2.64917	183.071
2.94286	241.075	2.65094	192.407	2.65094	183.07
2.94483	241.085	2.65271	192.394	2.65271	183.069
2.9468	241.099	2.65389	192.383	2.65448	183.045
2.94876	241.128	2.65566	192.359	2.65566	183.05
2.95073	241.168	2.65743	192.349	2.65743	183.055
2.95204	241.217	2.65861	192.355	2.6592	183.039
2.95401	241.275	2.66038	192.371	2.66097	183.029
2.95664	241.337	2.66215	192.4	2.66274	183.053
2.95795	241.386	2.66392	192.44	2.66392	183.102
2.95991	241.411	2.66569	192.479	2.66569	183.127
2.96188	241.427	2.66746	192.523	2.66746	183.152
2.96385	241.442	2.66924	192.553	2.66924	183.184
2.96582	241.447	2.67101	192.577	2.67101	183.21
2.96778	241.454	2.67278	192.599	2.67278	183.221
2.96975	241.451	2.67396	192.621	2.67455	183.249
2.97172	241.449	2.67573	192.634	2.67573	183.298
2.97303	241.45	2.6775	192.64	2.6775	183.338
2.975	241.469	2.67868	192.638	2.67927	183.357
2.97697	241.477	2.68045	192.634	2.68104	183.361
2.97828	241.475	2.68163	192.621	2.68222	183.336
2.98025	241.471	2.68281	192.588	2.68399	183.324
2.98221	241.497	2.68458	192.562	2.68517	183.309
2.98484	241.549	2.68576	192.553	2.68694	183.301
2.9868	241.616	2.68812	192.559	2.68871	183.295
2.98877	241.67	2.68931	192.59	2.6899	183.336
2.99074	241.703	2.69108	192.643	2.69167	183.411
2.99271	241.729	2.69344	192.706	2.69344	183.478
2.99468	241.753	2.69521	192.766	2.69521	183.501
2.99664	241.781	2.69639	192.814	2.69698	183.543
2.99861	241.785	2.69875	192.836	2.69875	183.57
3.00058	241.78	2.70052	192.86	2.70052	183.561
3.00189	241.764	2.70229	192.885	2.70229	183.53
3.00386	241.726	2.70347	192.91	2.70406	183.543
3.00583	241.699	2.70524	192.934	2.70524	183.567
3.00714	241.69	2.70701	192.955	2.70701	183.577
3.0091	241.689	2.70819	192.955	2.70819	183.558
3.01107	241.712	2.70996	192.934	2.70996	183.567
3.01304	241.756	2.71115	192.902	2.71115	183.586
3.01501	241.805	2.71292	192.869	2.71292	183.631
3.01697	241.857	2.7141	192.854	2.71469	183.667
3.01894	241.904	2.71587	192.865	2.71646	183.695
3.02091	241.931	2.71764	192.897	2.71823	183.72
3.02222	241.945	2.71941	192.932	2.71941	183.731
3.02419	241.951	2.72118	192.962	2.72118	183.747
3.02616	241.95	2.72295	193.001	2.72295	183.759
3.02812	241.946	2.72472	193.045	2.72472	183.775
3.03009	241.936	2.72649	193.09	2.72649	183.831
3.0314	241.943	2.72826	193.133	2.72826	183.887
3.03272	241.933	2.73003	193.171	2.73003	183.885
3.03468	241.92	2.73181	193.211	2.73181	183.917
3.03665	241.907	2.73358	193.231	2.73358	183.994
3.03796	241.915	2.73535	193.227	2.73535	184.032
3.03993	241.931	2.73712	193.217	2.73712	184.041
3.0419	241.956	2.7383	193.204	2.73889	184.027
3.04387	242.012	2.74007	193.201	2.74007	184.023
3.04583	242.09	2.74125	193.214	2.74184	184.014
3.0478	242.168	2.74302	193.221	2.74302	184.02
3.04977	242.225	2.74479	193.212	2.74479	184.005
3.05174	242.256	2.74656	193.219	2.74656	184.019
3.0537	242.265	2.74833	193.252	2.74833	184.027
3.05567	242.266	2.7501	193.294	2.7501	184.043
3.05764	242.265	2.75187	193.345	2.75187	184.073
3.05961	242.257	2.75424	193.396	2.75365	184.13
3.06157	242.253	2.75601	193.448	2.75542	184.197
3.06289	242.253	2.75778	193.479	2.75778	184.275
3.06485	242.24	2.75955	193.493	2.75955	184.316
3.06616	242.227	2.76132	193.493	2.76132	184.356
3.06813	242.222	2.7625	193.499	2.76309	184.399
3.0701	242.226	2.76427	193.504	2.76486	184.422
3.07141	242.24	2.76604	193.484	2.76663	184.416
3.07338	242.258	2.76722	193.459	2.76781	184.412
3.07535	242.292	2.76899	193.438	2.76958	184.395
3.07731	242.323	2.77076	193.436	2.77135	184.401
3.07928	242.358	2.77253	193.455	2.77253	184.398
3.08125	242.391	2.77431	193.488	2.77431	184.387
3.08256	242.422	2.77608	193.53	2.77608	184.393
3.08453	242.464	2.77785	193.577	2.77785	184.449
3.0865	242.499	2.77962	193.628	2.77962	184.493
3.08846	242.526	2.78139	193.661	2.78139	184.505
3.09043	242.539	2.78257	193.673	2.78316	184.514
3.0924	242.556	2.78434	193.666	2.78493	184.558
3.09437	242.564	2.78611	193.658	2.78611	184.583
3.09633	242.587	2.78729	193.646	2.78788	184.585
3.09765	242.603	2.78906	193.634	2.78965	184.574
3.09961	242.602	2.79083	193.624	2.79083	184.571
3.10093	242.596	2.79201	193.634	2.7926	184.591
3.10289	242.586	2.79378	193.64	2.79378	184.61
3.10486	242.587	2.79496	193.634	2.79556	184.59
3.10683	242.618	2.79615	193.614	2.79674	184.577
3.10945	242.666	2.79792	193.616	2.79851	184.582
3.11142	242.726	2.79969	193.638	2.80028	184.607
3.11339	242.779	2.80146	193.669	2.80205	184.626
3.11535	242.837	2.80323	193.709	2.80323	184.663
3.11798	242.89	2.805	193.762	2.80559	184.731
3.11929	242.923	2.80677	193.821	2.80736	184.818
3.12126	242.92	2.80854	193.854	2.80913	184.876
3.12322	242.906	2.81031	193.876	2.8109	184.928
3.12454	242.892	2.81208	193.914	2.81267	184.985
3.1265	242.863	2.81326	193.948	2.81444	184.999
3.12782	242.817	2.81503	193.957	2.81621	184.99
3.12913	242.771	2.8168	193.958	2.81799	184.966
3.1311	242.738	2.81858	193.962	2.81917	184.971
3.13306	242.731	2.81976	193.965	2.82094	184.969
3.13437	242.748	2.82153	193.954	2.82212	184.949
3.13634	242.775	2.82271	193.935	2.82389	184.964
3.13831	242.827	2.82448	193.929	2.82507	184.978
3.14028	242.892	2.82566	193.934	2.82684	185.013
3.14225	242.968	2.82743	193.939	2.82802	185.016
3.14421	243.035	2.8292	193.947	2.82979	185.011
3.14618	243.084	2.83038	193.966	2.83156	185.03
3.14815	243.117	2.83215	193.989	2.83274	185.044
3.15012	243.14	2.83392	194.024	2.83451	185.064
3.15208	243.155	2.83569	194.058	2.83628	185.086
3.15405	243.157	2.83746	194.102	2.83806	185.136
3.15602	243.146	2.83924	194.139	2.83983	185.214
3.15733	243.148	2.84101	194.17	2.8416	185.271
3.1593	243.134	2.84278	194.201	2.84337	185.309
3.16061	243.115	2.84455	194.223	2.84514	185.325
3.16258	243.097	2.84632	194.236	2.84691	185.323
3.16454	243.097	2.84809	194.246	2.84868	185.335
3.16651	243.113	2.84927	194.26	2.85045	185.365
3.16848	243.163	2.85104	194.287	2.85222	185.392
3.17045	243.235	2.85281	194.315	2.85399	185.388
3.17241	243.288	2.85458	194.317	2.85517	185.38
3.17438	243.33	2.85576	194.306	2.85635	185.393
3.17635	243.365	2.85812	194.294	2.85812	185.426
3.17897	243.393	2.8599	194.318	2.8599	185.457
3.18028	243.419	2.86167	194.364	2.86167	185.46
3.18225	243.424	2.86344	194.419	2.86344	185.458
3.18422	243.411	2.86521	194.476	2.86521	185.463
3.18619	243.394	2.86698	194.519	2.86698	185.504
3.1875	243.385	2.86875	194.539	2.86875	185.544
3.18881	243.369	2.87111	194.556	2.87052	185.598
3.19078	243.336	2.87288	194.58	2.87229	185.676
3.19275	243.319	2.87406	194.586	2.87465	185.731
3.19406	243.314	2.87583	194.571	2.87642	185.756
3.19603	243.316	2.87701	194.562	2.87819	185.778
3.19799	243.336	2.87878	194.538	2.87937	185.778
3.1993	243.369	2.88056	194.507	2.88115	185.762
3.20127	243.408	2.88233	194.489	2.88233	185.738
3.20324	243.444	2.8841	194.488	2.8841	185.736
3.20521	243.471	2.88587	194.509	2.88587	185.724
3.20718	243.497	2.88764	194.543	2.88764	185.699
3.20849	243.52	2.88941	194.586	2.88882	185.703
3.21045	243.544	2.89118	194.631	2.89059	185.724
3.21242	243.569	2.89295	194.676	2.89236	185.777
3.21439	243.592	2.89472	194.714	2.89413	185.839
3.21636	243.602	2.8959	194.734	2.8959	185.85
3.21767	243.617	2.89767	194.741	2.89767	185.864
3.21964	243.637	2.89944	194.735	2.89944	185.867
3.2216	243.658	2.90121	194.74	2.90121	185.862
3.22357	243.673	2.90299	194.748	2.90299	185.869
3.22488	243.675	2.90417	194.752	2.90417	185.907
3.22685	243.664	2.90535	194.743	2.90594	185.927
3.22816	243.657	2.90712	194.722	2.90771	185.963
3.23013	243.665	2.9083	194.695	2.90889	185.98
3.23275	243.694	2.91007	194.686	2.91066	185.972
3.23472	243.758	2.91184	194.693	2.91184	185.965
3.23669	243.837	2.91361	194.717	2.91361	186.002
3.23931	243.916	2.91538	194.763	2.91538	186.03
3.24128	243.971	2.91715	194.817	2.91715	186.029
3.24325	244.002	2.91892	194.883	2.91892	186.059
3.24522	244.024	2.92069	194.941	2.92069	186.114
3.24718	244.028	2.92246	194.983	2.92246	186.175
3.24915	244.014	2.92424	195.005	2.92424	186.203
3.25112	243.986	2.92601	195.018	2.92601	186.235
3.25243	243.959	2.92778	195.031	2.92778	186.277
3.2544	243.932	2.92955	195.026	2.92955	186.294
3.25571	243.905	2.93073	195.024	2.93132	186.329
3.25768	243.907	2.9325	195.03	2.9325	186.324
3.25964	243.911	2.93368	195.038	2.93427	186.296
3.26161	243.916	2.93545	195.019	2.93545	186.274
3.26358	243.934	2.93663	194.996	2.93722	186.272
3.26555	243.975	2.9384	194.987	2.9384	186.241
3.26751	244.036	2.94017	194.981	2.94017	186.199
3.26948	244.097	2.94135	194.977	2.94135	186.178
3.27079	244.132	2.94312	194.982	2.94312	186.191
3.27276	244.137	2.9449	195.012	2.9449	186.24
3.27473	244.133	2.94667	195.044	2.94667	186.299
3.2767	244.134	2.94785	195.08	2.94844	186.357
3.27801	244.133	2.94962	195.117	2.95021	186.402
3.27998	244.131	2.95139	195.151	2.95139	186.444
3.28129	244.133	2.95316	195.181	2.95316	186.494
3.28326	244.125	2.95493	195.212	2.95493	186.5
3.28457	244.115	2.9567	195.237	2.9567	186.526
3.28653	244.099	2.95847	195.252	2.95788	186.551
3.2885	244.097	2.95965	195.266	2.95965	186.55
3.29047	244.119	2.96142	195.289	2.96142	186.542
3.29244	244.165	2.96319	195.303	2.96319	186.587
3.29441	244.218	2.96496	195.314	2.96437	186.614
3.29637	244.269	2.96615	195.319	2.96615	186.665
3.29834	244.324	2.96792	195.317	2.96792	186.68
3.30031	244.38	2.96969	195.311	2.9691	186.674
3.30228	244.422	2.97146	195.327	2.97087	186.67
3.30424	244.446	2.97323	195.365	2.97264	186.629
3.30621	244.469	2.975	195.414	2.97441	186.642
3.30818	244.473	2.97736	195.466	2.97618	186.709
3.31015	244.478	2.97913	195.515	2.97795	186.789
3.31146	244.476	2.9809	195.556	2.97972	186.846
3.31343	244.458	2.98267	195.603	2.98208	186.915
3.31474	244.427	2.98444	195.649	2.98385	186.949
3.3167	244.39	2.98621	195.662	2.98562	186.963
3.31802	244.367	2.98799	195.652	2.9874	186.977
3.31998	244.358	2.98917	195.63	2.98917	186.971
3.32195	244.374	2.99094	195.597	2.99035	186.955
3.32326	244.412	2.99271	195.574	2.99212	186.943
3.32523	244.455	2.99389	195.546	2.9933	186.917
3.3272	244.492	2.99566	195.519	2.99507	186.883
3.32917	244.521	2.99743	195.51	2.99684	186.888
3.33113	244.542	2.9992	195.523	2.99861	186.909
3.33245	244.559	3.00038	195.556	3.00038	186.937
3.33441	244.58	3.00215	195.587	3.00156	186.956
3.33638	244.595	3.00392	195.604	3.00333	187.017
3.33835	244.597	3.00569	195.634	3.0051	187.084
3.33966	244.611	3.00746	195.672	3.00687	187.177
3.34163	244.627	3.00924	195.71	3.00865	187.229
3.3436	244.643	3.01101	195.739	3.01042	187.251
3.34556	244.665	3.01278	195.771	3.0116	187.235
3.34687	244.685	3.01455	195.804	3.01337	187.2
3.34819	244.684	3.01632	195.824	3.01514	187.167
3.35015	244.658	3.0175	195.83	3.01691	187.17
3.35212	244.641	3.01927	195.809	3.01809	187.221
3.35409	244.641	3.02045	195.784	3.01986	187.253
3.35606	244.689	3.02222	195.76	3.02163	187.288
3.35868	244.765	3.02399	195.752	3.02281	187.301
3.36065	244.837	3.02576	195.768	3.02458	187.315
3.36262	244.897	3.02753	195.817	3.02635	187.337
3.36524	244.952	3.02931	195.874	3.02812	187.377
3.36721	244.984	3.03108	195.937	3.0299	187.41
3.36917	245.007	3.03285	195.999	3.03226	187.448
3.37114	245.023	3.03462	196.044	3.03403	187.488
3.37311	245.028	3.03639	196.072	3.0358	187.499
3.37508	245.013	3.03816	196.08	3.03757	187.516
3.37639	244.974	3.03993	196.073	3.03934	187.53
3.37836	244.941	3.04111	196.053	3.04111	187.549
3.38032	244.926	3.04288	196.032	3.04288	187.539
3.38229	244.92	3.04465	196.011	3.04406	187.497
3.3836	244.933	3.04583	196.001	3.04583	187.558
3.38557	244.95	3.04701	195.974	3.0476	187.613
3.38754	244.968	3.04819	195.946	3.04878	187.553
3.38951	244.992	3.04996	195.928	3.05055	187.492
3.39147	245.028	3.05115	195.925	3.05233	187.479
3.39344	245.071	3.05292	195.931	3.05351	187.513
3.39541	245.104	3.05469	195.953	3.05528	187.5
3.39672	245.122	3.05587	195.977	3.05705	187.476
3.39869	245.127	3.05764	196.008	3.05882	187.531
3.40066	245.127	3.05941	196.056	3.06059	187.64
3.40262	245.122	3.06118	196.11	3.06236	187.734
3.40393	245.126	3.06295	196.162	3.06413	187.753
3.4059	245.124	3.06472	196.2	3.0659	187.778
3.40721	245.117	3.06649	196.224	3.06767	187.817
3.40918	245.1	3.06826	196.252	3.06944	187.849
3.41049	245.086	3.06944	196.267	3.07121	187.827
3.41246	245.087	3.07121	196.277	3.0724	187.8
3.41443	245.101	3.07299	196.285	3.07417	187.804
3.4164	245.139	3.07476	196.301	3.07594	187.833
3.41836	245.189	3.07653	196.317	3.07771	187.868
3.42033	245.253	3.07771	196.329	3.07889	187.881
3.4223	245.323	3.07948	196.327	3.08007	187.869
3.42427	245.385	3.08125	196.326	3.08184	187.878
3.42623	245.433	3.08302	196.316	3.08302	187.871
3.42886	245.461	3.08479	196.33	3.08479	187.86
3.43082	245.48	3.08656	196.364	3.08656	187.859
3.43214	245.482	3.08833	196.411	3.08833	187.889
3.4341	245.464	3.09069	196.472	3.0901	187.957
3.43607	245.452	3.09246	196.541	3.09187	187.985
3.43738	245.429	3.09424	196.595	3.09365	188.021
3.4387	245.399	3.09601	196.63	3.09542	188.07
3.44066	245.365	3.09778	196.643	3.09719	188.145
3.44197	245.332	3.09955	196.639	3.09896	188.198
3.44394	245.312	3.10132	196.622	3.10014	188.18
3.44525	245.307	3.1025	196.585	3.10191	188.176
3.44722	245.317	3.10427	196.551	3.10368	188.209
3.44919	245.348	3.10604	196.521	3.10486	188.264
3.45116	245.407	3.10722	196.499	3.10663	188.28
3.45247	245.467	3.10899	196.489	3.10781	188.237
3.45444	245.519	3.11076	196.499	3.10958	188.198
3.4564	245.566	3.11253	196.513	3.11135	188.221
3.45837	245.605	3.11431	196.541	3.11312	188.256
3.46034	245.629	3.11549	196.583	3.11431	188.256
3.46231	245.641	3.11726	196.614	3.11608	188.273
3.46427	245.652	3.11903	196.649	3.11785	188.315
3.46624	245.675	3.1208	196.673	3.11962	188.368
3.46755	245.685	3.12257	196.694	3.12139	188.374
3.46952	245.684	3.12375	196.702	3.12316	188.359
3.47149	245.681	3.12552	196.722	3.12434	188.361
3.4728	245.68	3.12729	196.75	3.12611	188.394
3.47477	245.68	3.12847	196.754	3.12788	188.438
3.47608	245.665	3.13024	196.735	3.12965	188.474
3.47805	245.646	3.13142	196.709	3.13142	188.507
3.48001	245.653	3.13319	196.687	3.13319	188.526
3.48198	245.695	3.13437	196.677	3.13496	188.543
3.48395	245.761	3.13614	196.68	3.13614	188.545
3.48657	245.838	3.13792	196.694	3.13792	188.561
3.48854	245.915	3.13969	196.724	3.13969	188.566
3.49116	245.983	3.14146	196.784	3.14146	188.593
3.49313	246.024	3.14323	196.859	3.14323	188.632
3.4951	246.047	3.14559	196.917	3.145	188.648
3.49707	246.058	3.14736	196.971	3.14677	188.662
3.49903	246.048	3.14913	197.022	3.14854	188.654
3.50035	246.015	3.1509	197.069	3.14972	188.667
3.50231	245.981	3.15267	197.096	3.15149	188.693
3.50428	245.954	3.15444	197.098	3.15326	188.725
3.50625	245.937	3.15562	197.091	3.15503	188.778
3.50756	245.94	3.1574	197.082	3.15681	188.815
3.50953	245.958	3.15917	197.057	3.15799	188.848
3.5115	245.983	3.16035	197.021	3.15976	188.841
3.51346	246.01	3.16212	197.001	3.16094	188.785
3.51543	246.04	3.1633	196.985	3.16271	188.738
3.51674	246.075	3.16507	196.989	3.16389	188.723
3.51871	246.093	3.16684	196.995	3.16566	188.747
3.52068	246.1	3.16861	197.016	3.16743	188.754
3.52265	246.113	3.17038	197.047	3.1692	188.749
3.52461	246.123	3.17156	197.09	3.17097	188.784
3.52593	246.132	3.17333	197.128	3.17274	188.859
3.52789	246.133	3.1751	197.163	3.17451	188.937
3.52986	246.136	3.17687	197.195	3.17628	189.018
3.53117	246.129	3.17864	197.217	3.17805	189.048
3.53248	246.116	3.18042	197.232	3.17983	189.075
3.53445	246.103	3.1816	197.24	3.1816	189.112
3.53642	246.1	3.18337	197.24	3.18337	189.108
3.53773	246.111	3.18514	197.252	3.18455	189.113
3.5397	246.143	3.18691	197.262	3.18632	189.121
3.54167	246.194	3.18809	197.274	3.18809	189.114
3.54363	246.248	3.18927	197.262	3.18986	189.139
3.54626	246.312	3.19104	197.252	3.19104	189.181
3.54822	246.377	3.19281	197.247	3.19281	189.22
3.55019	246.418	3.19399	197.252	3.19458	189.22
3.55216	246.43	3.19635	197.277	3.19635	189.223
3.55347	246.429	3.19812	197.324	3.19812	189.227
3.55544	246.421	3.1999	197.379	3.1999	189.243
3.55741	246.421	3.20226	197.448	3.20167	189.251
3.55937	246.424	3.20403	197.521	3.20403	189.262
3.56134	246.426	3.2058	197.593	3.2058	189.321
3.56265	246.42	3.20757	197.646	3.20757	189.423
3.56462	246.398	3.20993	197.674	3.20993	189.468
3.56593	246.371	3.2117	197.69	3.2117	189.474
3.5679	246.361	3.21288	197.69	3.21288	189.498
3.56921	246.358	3.21465	197.663	3.21465	189.525
3.57118	246.367	3.21642	197.622	3.21642	189.511
3.57315	246.393	3.2176	197.577	3.2176	189.443
3.57511	246.424	3.21937	197.539	3.21937	189.395
3.57708	246.475	3.22115	197.508	3.22055	189.379
3.57905	246.53	3.22233	197.492	3.22233	189.348
3.58102	246.579	3.2241	197.492	3.2241	189.349
3.58299	246.606	3.22587	197.516	3.22587	189.394
3.5843	246.624	3.22764	197.573	3.22764	189.449
3.58626	246.625	3.22941	197.635	3.22941	189.485
3.58823	246.623	3.23118	197.678	3.23118	189.502
3.5902	246.637	3.23295	197.713	3.23236	189.517
3.59217	246.655	3.23413	197.737	3.23413	189.545
3.59348	246.671	3.2359	197.745	3.2359	189.573
3.59545	246.683	3.23767	197.749	3.23767	189.573
3.59741	246.691	3.23944	197.75	3.23885	189.567
3.59873	246.683	3.24062	197.749	3.24062	189.589
3.60004	246.664	3.2418	197.731	3.2424	189.614
3.60201	246.629	3.24358	197.713	3.24417	189.649
3.60397	246.602	3.24476	197.695	3.24535	189.692
3.60528	246.621	3.24653	197.684	3.24712	189.691
3.60791	246.667	3.2483	197.685	3.24889	189.682
3.60988	246.731	3.24948	197.696	3.25007	189.682
3.61184	246.811	3.25184	197.735	3.25184	189.686
3.61381	246.883	3.25361	197.801	3.25361	189.714
3.61643	246.933	3.25538	197.867	3.25479	189.751
3.6184	246.971	3.25715	197.928	3.25656	189.787
3.62037	246.989	3.25892	197.978	3.25833	189.825
3.62234	246.994	3.26069	198.012	3.2601	189.847
3.6243	246.986	3.26247	198.037	3.26187	189.875
3.62627	246.974	3.26424	198.047	3.26365	189.921
3.62758	246.958	3.26601	198.051	3.26542	189.97
3.62955	246.934	3.26778	198.047	3.26719	190.008
3.63152	246.908	3.26896	198.046	3.26837	190.007
3.63283	246.9	3.27073	198.04	3.27014	189.985
3.6348	246.918	3.27191	198.008	3.27191	189.974
3.63677	246.943	3.27368	197.972	3.27309	189.996
3.63873	246.976	3.27486	197.938	3.27486	190.002
3.6407	247.018	3.27604	197.921	3.27604	189.995
3.64267	247.057	3.27781	197.921	3.27781	189.988
3.64464	247.097	3.27958	197.931	3.27958	190.005
3.6466	247.129	3.28135	197.957	3.28135	190.025
3.64857	247.147	3.28253	197.993	3.28312	190.064
3.65054	247.145	3.2843	198.037	3.2849	190.119
3.65251	247.138	3.28608	198.087	3.28667	190.158
3.65382	247.127	3.28785	198.131	3.28844	190.194
3.65579	247.122	3.28962	198.17	3.28962	190.229
3.65775	247.13	3.29139	198.206	3.29139	190.237
3.65907	247.12	3.29316	198.24	3.29316	190.247
3.66103	247.104	3.29493	198.266	3.29493	190.245
3.66235	247.092	3.2967	198.286	3.2967	190.246
3.66431	247.103	3.29847	198.299	3.29847	190.252
3.66628	247.122	3.29965	198.313	3.29965	190.274
3.66825	247.154	3.30142	198.309	3.30142	190.3
3.67022	247.203	3.3026	198.293	3.30319	190.332
3.67218	247.255	3.30437	198.273	3.30437	190.354
3.67415	247.296	3.30556	198.254	3.30615	190.356
3.67612	247.323	3.30733	198.247	3.30733	190.346
3.67809	247.339	3.3091	198.248	3.3091	190.349
3.68005	247.347	3.31146	198.278	3.31087	190.386
3.68137	247.347	3.31323	198.333	3.31323	190.43
3.68333	247.347	3.315	198.404	3.315	190.471
3.6853	247.353	3.31736	198.479	3.31677	190.534
3.68661	247.357	3.31913	198.541	3.31854	190.556
3.68858	247.344	3.3209	198.571	3.32031	190.6
3.68989	247.32	3.32267	198.607	3.32267	190.641
3.69186	247.301	3.32444	198.632	3.32444	190.661
3.69317	247.288	3.32621	198.639	3.32621	190.673
3.69514	247.297	3.32799	198.636	3.32799	190.672
3.69711	247.336	3.32976	198.62	3.32917	190.7
3.69907	247.384	3.33153	198.594	3.33094	190.722
[truncated: 7,576 more rows]
