# Supplementary material for: Large-scale conformal synthesis of one-dimensional MAX phases
Source: Nat Commun. 2024 Oct 28;15:9275. doi: 10.1038/s41467-024-53137-0 (PMC11519885; doi:10.1038/s41467-024-53137-0)
Supplement: Supplementary file 3 — Source data [file 41467_2024_53137_MOESM3_ESM.zip › Source data/Fig.4h.xlsx]

## Sheet: Sheet1
Time	CALF parallel	Time	Cu perpendicular	Time	Cu parallel	Time	CALF perpendicular
2.495	0.07737	2.495	0.0799	2.495	0.07791	2.495	0.08279
7.495	0.07549	7.495	0.075	7.495	0.07767	7.495	0.08311
12.495	0.0748	12.495	0.07463	12.495	0.07614	12.495	0.08527
17.495	0.07497	17.495	0.07495	17.495	0.07426	17.495	0.08531
22.495	0.07514	22.495	0.0767	22.495	0.07373	22.495	0.08762
27.495	0.0746	27.495	0.0771	27.495	0.0747	27.495	0.08773
32.495	0.07414	32.495	0.07829	32.495	0.07556	32.495	0.08868
37.495	0.07377	37.495	0.07872	37.495	0.07499	37.495	0.08935
42.495	0.07521	42.495	0.07875	42.495	0.0758	42.495	0.08978
47.495	0.07641	47.495	0.0798	47.495	0.07702	47.495	0.08875
52.495	0.07737	52.495	0.08073	52.495	0.07759	52.495	0.09103
57.495	0.0765	57.495	0.08139	57.495	0.07729	57.495	0.09271
62.495	0.07845	62.495	0.08235	62.495	0.07862	62.495	0.09301
67.495	0.07798	67.495	0.08293	67.495	0.07907	67.495	0.09356
72.495	0.07993	72.495	0.08376	72.495	0.07924	72.495	0.09435
77.495	0.08093	77.495	0.08455	77.495	0.08199	77.495	0.09359
82.495	0.08137	82.495	0.08574	82.495	0.08223	82.495	0.09397
87.495	0.08142	87.495	0.08677	87.495	0.08179	87.495	0.09725
92.495	0.08359	92.495	0.08745	92.495	0.0832	92.495	0.09956
97.495	0.08454	97.495	0.08843	97.495	0.08347	97.495	0.10011
102.495	0.08481	102.495	0.08933	102.495	0.08647	102.495	0.10103
107.495	0.08554	107.495	0.08969	107.495	0.08652	107.495	0.10173
112.495	0.08659	112.495	0.09067	112.495	0.08704	112.495	0.1021
117.495	0.08815	117.495	0.09137	117.495	0.08768	117.495	0.10393
122.495	0.08737	122.495	0.0921	122.495	0.0897	122.495	0.10472
127.495	0.08865	127.495	0.09285	127.495	0.08978	127.495	0.10635
132.495	0.08993	132.495	0.09356	132.495	0.09102	132.495	0.10867
137.495	0.0913	137.495	0.0945	137.495	0.09197	137.495	0.10885
142.495	0.09144	142.495	0.09513	142.495	0.0911	142.495	0.1105
147.495	0.09209	147.495	0.0957	147.495	0.09444	147.495	0.11176
152.495	0.092	152.495	0.09616	152.495	0.09506	152.495	0.11171
157.495	0.09385	157.495	0.09756	157.495	0.09579	157.495	0.11403
162.495	0.09456	162.495	0.09798	162.495	0.09672	162.495	0.11525
167.495	0.09456	167.495	0.09831	167.495	0.09688	167.495	0.11526
172.495	0.09632	172.495	0.09856	172.495	0.09688	172.495	0.11716
177.495	0.09705	177.495	0.09971	177.495	0.09922	177.495	0.11666
182.495	0.09748	182.495	0.10057	182.495	0.09944	182.495	0.11992
187.495	0.09827	187.495	0.10095	187.495	0.10064	187.495	0.12043
192.495	0.09842	192.495	0.10126	192.495	0.10175	192.495	0.12221
197.495	0.09888	197.495	0.10243	197.495	0.10302	197.495	0.12242
202.495	0.09998	202.495	0.10282	202.495	0.10454	202.495	0.12471
207.495	0.10015	207.495	0.10332	207.495	0.10498	207.495	0.12552
212.495	0.10138	212.495	0.10413	212.495	0.10599	212.495	0.12698
217.495	0.1032	217.495	0.10547	217.495	0.10749	217.495	0.12856
222.495	0.10273	222.495	0.10693	222.495	0.10903	222.495	0.12804
227.495	0.10381	227.495	0.10872	227.495	0.10854	227.495	0.1298
232.495	0.10481	232.495	0.11187	232.495	0.1096	232.495	0.13073
237.495	0.10555	237.495	0.11481	237.495	0.11132	237.495	0.13249
242.495	0.1054	242.495	0.11684	242.495	0.11216	242.495	0.13317
247.495	0.10623	247.495	0.11512	247.495	0.11248	247.495	0.13389
252.495	0.10802	252.495	0.11657	252.495	0.11428	252.495	0.13561
257.495	0.10841	257.495	0.11568	257.495	0.11462	257.495	0.13732
262.495	0.10938	262.495	0.12304	262.495	0.11549	262.495	0.13796
267.495	0.11009	267.495	0.11429	267.495	0.11689	267.495	0.13893
272.495	0.11016	272.495	0.11701	272.495	0.1169	272.495	0.13912
277.495	0.11022	277.495	0.14245	277.495	0.11746	277.495	0.13967
282.495	0.11089	282.495	0.13297	282.495	0.11741	282.495	0.14084
287.495	0.11341	287.495	0.1241	287.495	0.11987	287.495	0.14228
292.495	0.11395	292.495	0.12793	292.495	0.12166	292.495	0.14237
297.495	0.11455	297.495	0.13706	297.495	0.1233	297.495	0.14296
302.495	0.11603	302.495	0.14299	302.495	0.12279	302.495	0.14425
307.495	0.11707	307.495	0.14096	307.495	0.12495	307.495	0.14446
312.495	0.1176	312.495	0.14617	312.495	0.12585	312.495	0.14542
317.495	0.11921	317.495	0.13233	317.495	0.12557	317.495	0.14576
322.495	0.11916	322.495	0.14556	322.495	0.12843	322.495	0.14797
327.495	0.11941	327.495	0.14178	327.495	0.12774	327.495	0.14818
332.495	0.12077	332.495	0.15928	332.495	0.13006	332.495	0.14844
337.495	0.12109	337.495	0.16321	337.495	0.13139	337.495	0.14963
342.495	0.12225	342.495	0.1521	342.495	0.13172	342.495	0.1507
347.495	0.1227	347.495	0.14655	347.495	0.13217	347.495	0.15014
352.495	0.12299	352.495	0.15653	352.495	0.13525	352.495	0.15121
357.495	0.12379	357.495	0.17765	357.495	0.13492	357.495	0.15148
362.495	0.12436	362.495	0.18807	362.495	0.13729	362.495	0.15239
367.495	0.1256	367.495	0.17664	367.495	0.13788	367.495	0.15226
372.495	0.12528	372.495	0.17458	372.495	0.13968	372.495	0.15336
377.495	0.12696	377.495	0.18868	377.495	0.14037	377.495	0.15333
382.495	0.12818	382.495	0.1745	382.495	0.14161	382.495	0.15398
387.495	0.12854	387.495	0.17498	387.495	0.14236	387.495	0.15501
392.495	0.12947	392.495	0.20108	392.495	0.14391	392.495	0.15545
397.495	0.12969	397.495	0.18399	397.495	0.1446	397.495	0.15671
402.495	0.13155	402.495	0.1828	402.495	0.14634	402.495	0.15777
407.495	0.13272	407.495	0.18208	407.495	0.14847	407.495	0.15803
412.495	0.13342	412.495	0.18313	412.495	0.14963	412.495	0.15862
417.495	0.13474	417.495	0.19196	417.495	0.15072	417.495	0.15919
422.495	0.13577	422.495	0.19393	422.495	0.15295	422.495	0.15963
427.495	0.13624	427.495	0.21121	427.495	0.15396	427.495	0.15978
432.495	0.13583	432.495	0.2114	432.495	0.15487	432.495	0.1616
437.495	0.13761	437.495	0.2021	437.495	0.15718	437.495	0.1624
442.495	0.13817	442.495	0.19295	442.495	0.15926	442.495	0.16161
447.495	0.13942	447.495	0.18998	447.495	0.16088	447.495	0.16232
452.495	0.14012	452.495	0.19571	452.495	0.16257	452.495	0.16263
457.495	0.14049	457.495	0.21154	457.495	0.16481	457.495	0.16318
462.495	0.14149	462.495	0.2235	462.495	0.16692	462.495	0.16262
467.495	0.14127	467.495	0.21821	467.495	0.16897	467.495	0.1644
472.495	0.14252	472.495	0.23821	472.495	0.17178	472.495	0.16475
477.495	0.14264	477.495	0.24379	477.495	0.17437	477.495	0.16638
482.495	0.14236	482.495	0.23955	482.495	0.17484	482.495	0.16614
487.495	0.14354	487.495	0.23346	487.495	0.17819	487.495	0.16622
492.495	0.14389	492.495	0.23387	492.495	0.18089	492.495	0.16727
497.495	0.1444	497.495	0.24867	497.495	0.18243	497.495	0.16764
502.495	0.14564	502.495	0.25099	502.495	0.18603	502.495	0.16843
507.495	0.14544	507.495	0.2649	507.495	0.18912	507.495	0.16841
512.495	0.14554	512.495	0.24943	512.495	0.1923	512.495	0.16718
517.495	0.14636	517.495	0.24567	517.495	0.19421	517.495	0.16836
522.495	0.14721	522.495	0.2401	522.495	0.19751	522.495	0.16775
527.495	0.14699	527.495	0.23493	527.495	0.20038	527.495	0.1686
532.495	0.14773	532.495	0.2247	532.495	0.20432	532.495	0.16939
537.495	0.14782	537.495	0.24354	537.495	0.20617	537.495	0.17047
542.495	0.14945	542.495	0.26495	542.495	0.20828	542.495	0.1702
547.495	0.14813	547.495	0.24121	547.495	0.21132	547.495	0.17136
552.495	0.14844	552.495	0.23667	552.495	0.21403	552.495	0.17084
557.495	0.14906	557.495	0.23023	557.495	0.21724	557.495	0.172
562.495	0.1505	562.495	0.22587	562.495	0.21942	562.495	0.17285
567.495	0.15011	567.495	0.23751	567.495	0.22223	567.495	0.17184
572.495	0.15093	572.495	0.23261	572.495	0.22645	572.495	0.17243
577.495	0.15198	577.495	0.25957	577.495	0.22735	577.495	0.17332
582.495	0.15143	582.495	0.26816	582.495	0.2265	582.495	0.17428
587.495	0.15174	587.495	0.25067	587.495	0.22741	587.495	0.17543
592.495	0.15303	592.495	0.24885	592.495	0.23088	592.495	0.17549
597.495	0.15353	597.495	0.26111	597.495	0.23135	597.495	0.17555
602.495	0.15307	602.495	0.2737	602.495	0.23262	602.495	0.17471
607.495	0.15333	607.495	0.27167	607.495	0.23659	607.495	0.17445
612.495	0.15333	612.495	0.30992	612.495	0.24031	612.495	0.17543
617.495	0.15426	617.495	0.29369	617.495	0.24245	617.495	0.17642
622.495	0.15443	622.495	0.23629	622.495	0.24602	622.495	0.17584
627.495	0.15538	627.495	0.21475	627.495	0.25707	627.495	0.1763
632.495	0.156	632.495	0.20802	632.495	0.25025	632.495	0.17774
637.495	0.15724	637.495	0.20555	637.495	0.25351	637.495	0.17783
642.495	0.1563	642.495	0.20421	642.495	0.25641	642.495	0.17821
647.495	0.15656	647.495	0.2011	647.495	0.25494	647.495	0.17818
652.495	0.15762	652.495	0.2021	652.495	0.25579	652.495	0.17866
657.495	0.15756	657.495	0.19927	657.495	0.26027	657.495	0.17984
662.495	0.15782	662.495	0.20359	662.495	0.26017	662.495	0.18012
667.495	0.15842	667.495	0.20124	667.495	0.25939	667.495	0.18162
672.495	0.15784	672.495	0.20903	672.495	0.25796	672.495	0.18126
677.495	0.15847	677.495	0.20758	677.495	0.26441	677.495	0.18034
682.495	0.15919	682.495	0.20601	682.495	0.26697	682.495	0.1817
687.495	0.15935	687.495	0.20543	687.495	0.27473	687.495	0.18064
692.495	0.15879	692.495	0.20583	692.495	0.28042	692.495	0.18106
697.495	0.15991	697.495	0.20639	697.495	0.29246	697.495	0.18223
702.495	0.16054	702.495	0.20513	702.495	0.29543	702.495	0.18163
707.495	0.16033	707.495	0.20556	707.495	0.30264	707.495	0.18217
712.495	0.16053	712.495	0.20595	712.495	0.28677	712.495	0.18344
717.495	0.16042	717.495	0.21221	717.495	0.26905	717.495	0.18136
722.495	0.16054	722.495	0.2149	722.495	0.26504	722.495	0.18416
727.495	0.16113	727.495	0.21411	727.495	0.26974	727.495	0.18508
732.495	0.16119	732.495	0.234	732.495	0.26633	732.495	0.18447
737.495	0.16144	737.495	0.22882	737.495	0.27169	737.495	0.18537
742.495	0.16056	742.495	0.24004	742.495	0.27373	742.495	0.18583
747.495	0.16209	747.495	0.2628	747.495	0.27654	747.495	0.18765
752.495	0.16202	752.495	0.26309	752.495	0.26927	752.495	0.18702
757.495	0.16296	757.495	0.26503	757.495	0.27573	757.495	0.18622
762.495	0.16258	762.495	0.27215	762.495	0.28243	762.495	0.18824
767.495	0.16246	767.495	0.26791	767.495	0.28193	767.495	0.18796
772.495	0.16354	772.495	0.25429	772.495	0.27704	772.495	0.18778
777.495	0.16269	777.495	0.25512	777.495	0.27615	777.495	0.18879
782.495	0.16348	782.495	0.25755	782.495	0.28744	782.495	0.19002
787.495	0.16343	787.495	0.25101	787.495	0.319	787.495	0.18973
792.495	0.16315	792.495	0.25138	792.495	0.33931	792.495	0.19032
797.495	0.16473	797.495	0.2518	797.495	0.30133	797.495	0.18985
802.495	0.16441	802.495	0.25936	802.495	0.29612	802.495	0.19172
807.495	0.16487	807.495	0.25266	807.495	0.30204	807.495	0.19137
812.495	0.16412	812.495	0.2508	812.495	0.31076	812.495	0.1919
817.495	0.1645	817.495	0.25182	817.495	0.31805	817.495	0.19272
822.495	0.16484	822.495	0.25147	822.495	0.29536	822.495	0.19417
827.495	0.16494	827.495	0.24856	827.495	0.31046	827.495	0.19471
832.495	0.16522	832.495	0.25459	832.495	0.30355	832.495	0.1961
837.495	0.1651	837.495	0.27031	837.495	0.32352	837.495	0.19404
842.495	0.16559	842.495	0.26637	842.495	0.32582	842.495	0.19566
847.495	0.16656	847.495	0.26183	847.495	0.31679	847.495	0.1989
852.495	0.16549	852.495	0.26807	852.495	0.31856	852.495	0.20135
857.495	0.16534	857.495	0.26287	857.495	0.30734	857.495	0.20205
862.495	0.16729	862.495	0.26707	862.495	0.30239	862.495	0.20143
867.495	0.16764	867.495	0.26695	867.495	0.3067	867.495	0.20192
872.495	0.16686	872.495	0.27552	872.495	0.30808	872.495	0.2013
877.495	0.16685	877.495	0.27312	877.495	0.31	877.495	0.20238
882.495	0.16661	882.495	0.27378	882.495	0.31407	882.495	0.20367
887.495	0.16932	887.495	0.27501	887.495	0.30607	887.495	0.20582
892.495	0.16839	892.495	0.27126	892.495	0.32866	892.495	0.20331
897.495	0.16905	897.495	0.27893	897.495	0.28559	897.495	0.20567
902.495	0.17025	902.495	0.28946	902.495	0.28831	902.495	0.20703
907.495	0.17113	907.495	0.28997	907.495	0.28061	907.495	0.20765
912.495	0.16917	912.495	0.28832	912.495	0.28595	912.495	0.20987
917.495	0.16968	917.495	0.29478	917.495	0.32212	917.495	0.20954
922.495	0.17076	922.495	0.27798	922.495	0.29111	922.495	0.20905
927.495	0.1702	927.495	0.28727	927.495	0.30463	927.495	0.20974
932.495	0.17129	932.495	0.31017	932.495	0.27745	932.495	0.21004
937.495	0.16952	937.495	0.31191	937.495	0.29979	937.495	0.21365
942.495	0.17212	942.495	0.31086	942.495	0.28251	942.495	0.21508
947.495	0.17155	947.495	0.32416	947.495	0.26625	947.495	0.21652
952.495	0.17126	952.495	0.31842	952.495	0.26733	952.495	0.21549
957.495	0.17207	957.495	0.32845	957.495	0.27271	957.495	0.21851
962.495	0.1717	962.495	0.30867	962.495	0.26743	962.495	0.21878
967.495	0.1726	967.495	0.30878	967.495	0.26559	967.495	0.21869
972.495	0.17233	972.495	0.31741	972.495	0.26247	972.495	0.21986
977.495	0.17321	977.495	0.32385	977.495	0.26309	977.495	0.22063
982.495	0.17273	982.495	0.30856	982.495	0.27306	982.495	0.22288
987.495	0.17365	987.495	0.30776	987.495	0.26469	987.495	0.22167
992.495	0.17304	992.495	0.30813	992.495	0.26066	992.495	0.2233
997.495	0.17414	997.495	0.30023	997.495	0.26022	997.495	0.22613
1002.5	0.17529	1002.5	0.31443	1002.5	0.25915	1002.5	0.2238
