# Supplementary material for: Large-scale conformal synthesis of one-dimensional MAX phases
Source: Nat Commun. 2024 Oct 28;15:9275. doi: 10.1038/s41467-024-53137-0 (PMC11519885; doi:10.1038/s41467-024-53137-0)
Supplement: Supplementary file 3 — Source data [file 41467_2024_53137_MOESM3_ESM.zip › Source data/Fig.4i.xlsx]

## Sheet: Sheet1
			Yield strength	Conductivity		Content
	Cu+211		208	20
	Cu+Ti3SiC2		223	82.7		10
	Cu+Ti3SiC2		325	88.9
	Ti2SnC+Cu		432.13	89.21
	Ti2AlN+Cu		355	89		2.5
	Cu+Ti3SiC2		270	9.8
	Cu+CNT		240	82
	Cu+Gr		210	55
	Cu+Ti2AlC		198	50.5		3
	Cu+La2O3		239	93		1.8
	Cu+Al2O3		261	77		0.6
	Cu+ZrO2		61	73.45		3
	Cu+TiC		602	71.5		3
			277	98.175		1.6
	Cu+CNT		500	51.7
