# Supplementary material for: Large-scale conformal synthesis of one-dimensional MAX phases
Source: Nat Commun. 2024 Oct 28;15:9275. doi: 10.1038/s41467-024-53137-0 (PMC11519885; doi:10.1038/s41467-024-53137-0)
Supplement: Supplementary file 3 — Source data [file 41467_2024_53137_MOESM3_ESM.zip › Source data/Fig.S13.xlsx]

## Sheet: Sheet1
Distance	Intensity
0	364985
0.00641	368139
0.01282	368616
0.01923	372403
0.02564	378690
0.03205	376576
0.03846	374861
0.04487	373320
0.05128	370616
0.05769	375165
0.0641	379528
0.07051	386486
0.07692	389561
0.08333	384322
0.08974	381265
0.09615	384366
0.10256	387651
0.10897	379651
0.11538	376456
0.12179	381591
0.1282	377839
0.13461	374467
0.14102	378157
0.14743	382209
0.15384	382750
0.16025	377223
0.16666	371962
0.17307	372101
0.17948	370688
0.18589	362435
0.1923	359386
0.19871	363599
0.20512	361740
0.21153	361356
0.21794	370750
0.22435	378013
0.23076	380240
0.23717	379856
0.24358	373429
0.24999	368869
0.2564	370098
0.26281	372633
0.26922	373987
0.27563	375154
0.28204	379965
0.28845	379490
0.29486	368175
0.30127	364188
0.30768	368307
0.31409	362254
0.3205	354199
0.32691	362455
0.33332	373385
0.33973	369003
0.34614	366259
0.35255	371331
0.35896	374788
0.36537	373094
0.37178	371361
0.37819	374994
0.3846	372251
0.39101	363905
0.39742	360199
0.40383	364642
0.41024	372351
0.41665	373903
0.42306	373790
0.42947	378289
0.43588	382444
0.44229	379033
0.4487	373209
0.45511	370575
0.46152	366661
0.46793	365846
0.47434	368133
0.48075	370878
0.48716	374525
0.49357	371012
0.49998	370673
0.50639	374998
0.5128	376330
0.51921	386729
0.52562	396626
0.53203	391037
0.53844	383865
0.54485	382560
0.55126	381460
0.55767	383776
0.56408	382515
0.57049	379548
0.5769	383939
0.58331	382115
0.58972	373917
0.59613	363553
0.60254	361412
0.60895	373063
0.61536	373526
0.62177	370697
0.62818	376774
0.63459	376306
0.641	374753
0.64741	378909
0.65382	372605
0.66023	362468
0.66664	367890
0.67305	372768
0.67946	365683
0.68587	355741
0.69228	350634
0.69869	355085
0.7051	355120
0.71151	347276
0.71792	350854
0.72433	358756
0.73074	354455
0.73715	349035
0.74356	359805
0.74997	375601
0.75638	376558
0.76279	369101
0.7692	363913
0.77561	363742
0.78202	361531
0.78843	357718
0.79484	362550
0.80125	363455
0.80766	360905
0.81407	365112
0.82048	369354
0.82689	370693
0.8333	365060
0.83971	359134
0.84612	366132
0.85253	376377
0.85894	376728
0.86535	371561
0.87176	368225
0.87817	370837
0.88458	371604
0.89099	369114
0.8974	371416
0.90381	372831
0.91022	376068
0.91663	377662
0.92304	372635
0.92945	370391
0.93586	368104
0.94227	366648
0.94868	368636
0.95509	370479
0.9615	376537
0.96791	385782
0.97432	388161
0.98073	386952
0.98714	392001
0.99355	396526
0.99995	393953
1.00636	390478
1.01277	389877
1.01918	391457
1.02559	398343
1.032	399854
1.03841	393680
1.04482	396817
1.05123	405161
1.05764	411443
1.06405	413972
1.07046	407773
1.07687	394811
1.08328	384415
1.08969	380071
1.0961	376883
1.10251	381677
1.10892	386223
1.11533	380722
1.12174	372906
1.12815	364370
1.13456	365160
1.14097	374647
1.14738	373757
1.15379	361642
1.1602	359137
1.16661	367537
1.17302	371609
1.17943	370164
1.18584	367736
1.19225	365631
1.19866	363107
1.20507	361562
1.21148	367449
1.21789	375647
1.2243	369855
1.23071	363030
1.23712	366392
1.24353	366988
1.24994	366586
1.25635	369037
1.26276	372807
1.26917	377271
1.27558	375107
1.28199	367727
1.2884	366675
1.29481	369125
1.30122	371917
1.30763	370367
1.31404	360678
1.32045	357537
1.32686	357948
1.33327	358667
1.33968	362738
1.34609	360930
1.3525	354940
1.35891	359800
1.36532	367113
1.37173	357622
1.37814	353181
1.38455	359476
1.39096	356989
1.39737	350178
1.40378	351365
1.41019	359544
1.4166	362278
1.42301	356664
1.42942	352608
1.43583	358227
1.44224	364957
1.44865	364780
1.45506	363505
1.46147	363394
1.46788	362817
1.47429	360926
1.4807	366639
1.48711	374892
1.49352	370650
1.49993	362062
1.50634	354532
1.51275	353522
1.51916	366201
1.52557	376345
1.53198	375649
1.53839	375232
1.5448	371952
1.55121	363018
1.55762	359602
1.56403	363447
1.57044	363214
1.57685	354822
1.58326	357130
1.58967	365769
1.59608	363670
1.60249	363734
1.6089	368850
1.61531	377606
1.62172	383192
1.62813	375466
1.63454	370431
1.64095	374007
1.64736	370404
1.65377	365322
1.66018	370191
1.66659	375999
1.673	377967
1.67941	379876
1.68582	377893
1.69223	368791
1.69864	363193
1.70505	364680
1.71146	371314
1.71787	381190
1.72428	383121
1.73069	379918
1.7371	387327
1.74351	401956
1.74992	403351
1.75633	393498
1.76274	387006
1.76915	382642
1.77556	377659
1.78197	379750
1.78838	386091
1.79479	388805
1.8012	391503
1.80761	392319
1.81402	389751
1.82043	383331
1.82684	375759
1.83325	373467
1.83966	377252
1.84607	375730
1.85248	367466
1.85889	371764
1.8653	386993
1.87171	390746
1.87812	384208
1.88453	379103
1.89094	375697
1.89735	376561
1.90376	383771
1.91017	389990
1.91658	391752
1.92299	397695
1.9294	405716
1.93581	404902
1.94222	407546
1.94863	418505
1.95504	419237
1.96145	417293
1.96786	411849
1.97427	402973
1.98068	397602
1.98709	390951
1.9935	394279
1.99991	397728
2.00632	391517
2.01273	392578
2.01914	391298
2.02555	375867
2.03196	366946
2.03837	365835
2.04478	365384
2.05119	367365
2.0576	372353
2.06401	378993
2.07042	378774
2.07683	373022
2.08324	365217
2.08965	359025
2.09606	362521
2.10247	368731
2.10888	367403
2.11529	365290
2.1217	364281
2.12811	361077
2.13452	359923
2.14093	366976
2.14734	374353
2.15375	367089
2.16016	358803
2.16657	364689
2.17298	375269
2.17939	375975
2.1858	373891
2.19221	380233
2.19862	380476
2.20503	374611
2.21144	370164
2.21785	365739
2.22426	369553
2.23067	371326
2.23708	366109
2.24349	367986
2.2499	374742
2.25631	377674
2.26272	369775
2.26913	364560
2.27554	370984
2.28195	370862
2.28836	367860
2.29477	368759
2.30118	370199
2.30759	373767
2.314	373416
2.32041	374553
2.32682	377909
2.33323	380463
2.33964	383063
2.34605	379637
2.35246	377945
2.35887	385299
2.36528	385723
2.37169	376340
2.3781	377573
2.38451	386121
2.39092	391844
2.39733	393986
2.40374	392972
2.41015	393221
2.41656	389791
2.42297	387220
2.42938	392320
2.43579	392446
2.4422	388319
2.44861	385866
2.45502	386612
2.46143	394074
2.46784	394941
2.47425	387936
2.48066	382118
2.48707	377050
2.49348	382408
2.49989	391316
2.5063	386078
2.51271	373111
2.51912	367823
2.52553	367132
2.53194	365675
2.53835	367476
2.54476	366201
2.55117	363233
2.55758	362171
2.56399	359404
2.5704	367324
2.57681	379396
2.58322	375199
2.58963	366854
2.59604	365270
2.60245	367987
2.60886	371485
2.61527	372125
2.62168	373977
2.62809	374811
2.6345	377241
2.64091	385596
2.64732	389586
2.65373	396150
2.66014	407686
2.66655	410487
2.67296	406108
2.67937	402526
2.68578	401505
2.69219	400809
2.6986	398095
2.705	390748
2.71142	384511
2.71782	384214
2.72423	378829
2.73064	369869
2.73705	371118
2.74346	371294
2.74987	359817
2.75628	353545
2.76269	355899
2.7691	356170
2.77551	360401
2.78192	360506
2.78833	352245
2.79474	356162
2.80115	364408
2.80756	363470
2.81397	364653
2.82038	370072
2.82679	367251
2.8332	356558
2.83961	351891
2.84602	355163
2.85243	355400
2.85884	353783
2.86525	357445
2.87166	361764
2.87807	364709
2.88448	369747
2.89089	369792
2.8973	364630
2.90371	364729
2.91012	368338
2.91653	372440
2.92294	374058
2.92935	368083
2.93576	363073
2.94217	369776
2.94858	375060
2.95499	366998
2.9614	357215
2.96781	355277
2.97422	359243
2.98063	366515
2.98704	376453
2.99345	378722
2.99986	366872
3.00627	361463
3.01268	371831
3.01909	378873
3.0255	377214
3.03191	377466
3.03832	381070
3.04473	380599
3.05114	380939
3.05755	388725
3.06396	395771
3.07037	399872
3.07678	403940
3.08319	402856
3.0896	397542
3.09601	398974
3.10242	403505
3.10883	410119
3.11524	416189
3.12165	407942
3.12806	401230
3.13447	404169
3.14088	405990
3.14729	402915
3.1537	396106
3.16011	388885
3.16652	381347
3.17293	378858
3.17934	379611
3.18575	379705
3.19216	379122
3.19857	372734
3.20498	363148
3.21139	364473
3.2178	372498
3.22421	377633
3.23062	375402
3.23703	367506
3.24344	369171
3.24985	376358
3.25626	378178
3.26267	376540
3.26908	376612
3.27549	379490
3.2819	379072
3.28831	372448
3.29472	367440
3.30113	368308
3.30754	369129
3.31395	365429
3.32036	363201
3.32677	367314
3.33318	376798
3.33959	387173
3.346	390430
3.35241	386875
3.35882	384204
3.36523	380412
3.37164	373802
3.37805	375085
3.38446	376001
3.39087	369123
3.39728	365376
3.40369	367664
3.4101	371587
3.41651	372772
3.42292	373760
3.42933	375647
3.43574	371025
3.44215	366639
3.44856	368243
3.45497	366265
3.46138	363902
3.46779	365755
3.4742	373401
3.48061	375450
3.48702	366159
3.49343	364192
3.49984	362739
3.50625	359333
3.51266	360360
3.51907	357333
3.52548	356175
3.53189	364673
3.5383	374141
3.54471	370677
3.55112	364202
3.55753	369988
3.56394	378695
3.57035	379998
3.57676	373597
3.58317	368316
3.58958	370202
3.59599	371768
3.6024	372936
3.60881	373296
3.61522	372671
3.62163	371587
3.62804	366529
3.63445	364101
3.64086	368705
3.64727	371691
3.65368	366433
3.66009	366606
3.6665	369868
3.67291	365848
3.67932	365396
3.68573	366398
3.69214	365081
3.69855	366187
3.70496	367852
3.71137	369642
3.71778	370966
3.72419	368566
3.7306	363770
3.73701	360428
3.74342	358558
3.74983	363518
3.75624	375898
3.76265	379700
3.76906	375739
3.77547	374439
3.78188	371993
3.78829	369843
3.7947	373747
3.80111	376638
3.80752	376913
3.81393	381104
3.82034	385686
3.82675	388023
3.83316	385977
3.83957	378587
3.84598	373061
3.85239	376138
3.8588	380224
3.86521	378497
3.87162	377609
3.87803	378200
3.88444	375023
3.89085	369052
3.89726	369955
3.90367	377571
3.91008	385018
3.91649	388981
3.9229	384037
3.92931	379633
3.93572	380707
3.94213	380675
3.94854	384180
3.95495	387509
3.96136	386114
3.96777	387410
3.97418	391965
3.98059	392162
3.987	391113
3.99341	390755
3.99982	386463
4.00623	391394
4.01264	400654
4.01905	401164
4.02546	401838
4.03187	402375
4.03828	399149
4.04469	397407
4.0511	399591
4.05751	402001
4.06392	403057
4.07033	399648
4.07674	394166
4.08315	395126
4.08956	393040
4.09597	386222
4.10238	386277
4.10879	385945
4.1152	381047
4.12161	377940
4.12802	378917
4.13443	378776
4.14084	374199
4.14725	376198
4.15366	376924
4.16007	367519
4.16648	364675
4.17289	372647
4.1793	378155
4.18571	376708
4.19212	375949
4.19853	378414
4.20494	381903
4.21135	384598
4.21776	378552
4.22417	362805
4.23058	353345
4.23699	360466
4.2434	372404
4.24981	373670
4.25622	370695
4.26263	373962
4.26904	376806
4.27545	369966
4.28186	364313
4.28827	369651
4.29468	370635
4.30109	367020
4.3075	366675
4.31391	365618
4.32032	364211
4.32673	364079
4.33314	367873
4.33955	368327
4.34596	367076
4.35237	364363
4.35878	351140
4.36519	344370
4.3716	352149
4.37801	362216
4.38442	367295
4.39083	367947
4.39724	371758
4.40365	373545
4.41006	369028
4.41647	369557
4.42288	371349
4.42929	367767
4.4357	370146
4.44211	377010
4.44852	378343
4.45493	380423
4.46134	387470
4.46775	392472
4.47416	390074
4.48057	389398
4.48698	394538
4.49339	395116
4.49979	395205
4.50621	400859
4.51262	405865
4.51902	407372
4.52543	408486
4.53185	408163
4.53825	402914
4.54466	397729
4.55107	394702
4.55748	390920
4.56389	390820
4.5703	396654
4.57671	398688
4.58312	392124
4.58953	385568
4.59594	383539
4.60235	384800
4.60876	385663
4.61517	380490
4.62158	375928
4.62799	375834
4.6344	376373
4.64081	373582
4.64722	369929
4.65363	378570
4.66004	385557
4.66645	380764
4.67286	378666
4.67927	373671
4.68568	362357
4.69209	360162
4.6985	365387
4.70491	364007
4.71132	356540
4.71773	352210
4.72414	354424
4.73055	361445
4.73696	367563
4.74337	366516
4.74978	363838
4.75619	360772
4.7626	355139
4.76901	356741
4.77542	361061
4.78183	358672
4.78824	357437
4.79465	357151
4.80106	353975
4.80747	356692
4.81388	364166
4.82029	365581
4.8267	364676
4.83311	366585
4.83952	364966
4.84593	360143
4.85234	357342
4.85875	357286
4.86516	359588
4.87157	362166
4.87798	362869
4.88439	363028
4.8908	360751
4.89721	352113
4.90362	345011
4.91003	345592
4.91644	348731
4.92285	349484
4.92926	352353
4.93567	360689
4.94208	362570
4.94849	357598
4.9549	357161
4.96131	364160
4.96772	370758
4.97413	374343
4.98054	377890
4.98695	372014
4.99336	358215
4.99977	350881
5.00618	351424
5.01259	352764
5.019	354293
5.02541	353120
5.03182	351524
5.03823	359645
5.04464	371084
5.05105	371154
5.05746	360231
5.06387	355383
5.07028	362731
5.07669	366270
5.0831	360881
5.08951	358768
5.09592	366328
5.10233	374510
5.10874	373430
5.11515	367604
5.12156	361076
5.12797	356464
5.13438	359263
5.14079	365582
5.1472	372626
5.15361	381313
5.16002	379413
5.16643	371012
5.17284	371142
5.17925	369415
5.18566	367544
5.19207	370325
5.19848	372670
5.20489	376709
5.2113	375830
5.21771	373621
5.22412	377377
5.23053	376931
5.23694	374543
5.24335	376745
5.24976	376834
5.25617	379092
5.26258	379398
5.26899	367764
5.2754	360818
5.28181	365756
5.28822	365594
5.29463	364989
5.30104	376454
5.30745	384872
5.31386	379270
5.32027	373607
5.32668	372371
5.33309	369328
5.3395	368256
5.34591	367648
5.35232	369230
5.35873	375815
5.36514	382502
5.37155	379635
5.37796	369639
5.38437	365494
5.39078	364606
5.39719	364044
5.4036	362701
5.41001	360972
5.41642	360293
5.42283	364006
5.42924	372043
5.43565	371713
5.44206	366072
5.44847	367395
5.45488	372521
5.46129	371297
5.4677	362948
5.47411	360871
5.48052	366196
5.48693	362031
5.49334	353556
5.49975	356641
5.50616	361426
5.51257	366234
5.51898	371946
5.52539	366254
5.5318	357908
5.53821	354293
5.54462	351516
5.55103	352337
5.55744	352523
5.56385	349161
5.57026	347619
5.57667	352169
5.58308	361135
5.58949	362685
5.5959	355010
5.60231	349898
5.60872	351493
5.61513	353256
5.62154	351813
5.62795	354036
5.63436	361016
5.64077	360537
5.64718	347751
5.65359	338641
5.66	342821
5.66641	349264
5.67282	354545
5.67923	361993
5.68564	367904
5.69205	369555
5.69846	372665
5.70487	376268
5.71128	371936
5.71769	364179
5.7241	361314
5.73051	360753
5.73692	358109
5.74333	357773
5.74974	360081
5.75615	362115
5.76256	362975
5.76897	362675
5.77538	366564
5.78179	369507
5.7882	367054
5.79461	363654
5.80102	356890
5.80743	353255
5.81384	354789
5.82025	354085
5.82666	355429
5.83307	355735
5.83948	352239
5.84589	351580
5.8523	350681
5.85871	346271
5.86512	344682
5.87153	350193
5.87794	352209
5.88435	351425
5.89076	354675
5.89717	353206
5.90358	349838
5.90999	350455
5.9164	354272
5.92281	358708
5.92922	359280
5.93563	354633
5.94204	349680
5.94845	349251
5.95486	350243
5.96127	355393
5.96768	358211
5.97409	353764
5.9805	357398
5.98691	364428
5.99332	360446
5.99973	353627
6.00614	357115
6.01255	360628
6.01896	352563
6.02537	341608
6.03178	339998
6.03819	350128
6.0446	359937
6.05101	364880
6.05742	368055
6.06383	366974
6.07024	365364
6.07665	366226
6.08306	365475
6.08947	366541
6.09588	369753
6.10229	370372
6.1087	369880
6.11511	367457
6.12152	364719
6.12793	364106
6.13434	365107
6.14075	368799
6.14716	370513
6.15357	370101
6.15998	372638
6.16639	370962
6.1728	370041
6.17921	374962
6.18562	376222
6.19203	375521
6.19844	371977
6.20485	365392
6.21126	363794
6.21767	364333
6.22408	355848
6.23049	344642
6.2369	348772
6.24331	352018
6.24972	343158
6.25613	344042
6.26254	349913
6.26895	350256
6.27536	347817
6.28177	336978
6.28818	324997
6.29459	324330
6.301	333377
6.3074	345176
6.31382	347452
6.32023	338815
6.32663	335778
6.33305	341840
6.33946	344935
6.34586	343855
6.35227	346004
6.35869	352945
6.36509	354614
6.3715	345603
6.37791	336463
6.38432	339472
6.39073	352008
6.39714	354779
6.40355	349087
6.40996	350660
6.41637	355517
6.42278	354287
6.42919	351608
6.4356	353527
6.44201	358543
6.44842	360678
6.45483	351542
6.46124	341489
6.46765	341325
6.47406	345695
6.48047	350268
6.48688	353944
6.49329	353657
6.4997	349531
6.50611	348018
6.51252	348386
6.51893	349821
6.52534	353893
6.53175	353773
6.53816	349982
6.54457	351112
6.55098	355544
6.55739	358070
6.5638	355156
6.57021	350405
6.57662	346389
6.58303	344674
6.58944	345878
6.59585	344213
6.60226	347431
6.60867	356405
6.61508	358412
6.62149	353650
6.6279	349829
6.63431	349520
6.64072	349948
6.64713	351370
6.65354	350182
6.65995	341555
6.66636	338696
6.67277	345794
6.67918	349781
6.68559	350681
6.692	351570
6.69841	344978
6.70482	339213
6.71123	346473
6.71764	353728
6.72405	351586
6.73046	348448
6.73687	351095
6.74328	354065
6.74969	349216
6.7561	340146
6.76251	339400
6.76892	344202
6.77533	344594
6.78174	344585
6.78815	345984
6.79456	345410
6.80097	345900
6.80738	349806
6.81379	351710
6.8202	348944
6.82661	345071
6.83302	342829
6.83943	343780
6.84584	347381
6.85225	350657
6.85866	350595
6.86507	347461
6.87148	346411
6.87789	350746
6.8843	353978
6.89071	352182
6.89712	348871
6.90353	339002
6.90994	329007
6.91635	329275
6.92276	333360
6.92917	336871
6.93558	335664
6.94199	330384
6.9484	330714
6.95481	340914
6.96122	349968
6.96763	345127
6.97404	334182
6.98045	329793
6.98686	330395
6.99327	331991
6.99968	336517
