# Supplementary material for: Large-scale conformal synthesis of one-dimensional MAX phases
Source: Nat Commun. 2024 Oct 28;15:9275. doi: 10.1038/s41467-024-53137-0 (PMC11519885; doi:10.1038/s41467-024-53137-0)
Supplement: Supplementary file 3 — Source data [file 41467_2024_53137_MOESM3_ESM.zip › Source data/Fig.S14b.xlsx]

## Sheet: Sheet1
distance	DMT modulus
0	0.22409
0.01208	0.22525
0.02417	0.21484
0.03625	0.20607
0.04834	0.20379
0.06042	0.20108
0.07251	0.20597
0.08459	0.21007
0.09668	0.20432
0.10876	0.1996
0.12085	0.19928
0.13293	0.20479
0.14502	0.20122
0.1571	0.20053
0.16919	0.1994
0.18127	0.19981
0.19336	0.19793
0.20544	0.19499
0.21753	0.19334
0.22961	0.19824
0.2417	0.20092
0.25378	0.19459
0.26587	0.18807
0.27795	0.18381
0.29004	0.18701
0.30212	0.187
0.31421	0.17733
0.32629	0.17434
0.33838	0.17541
0.35046	0.17487
0.36255	0.17046
0.37463	0.17077
0.38672	0.16264
0.3988	0.15645
0.41089	0.15359
0.42297	0.15285
0.43506	0.14563
0.44714	0.14799
0.45923	0.14749
0.47131	0.14558
0.4834	0.14726
0.49548	0.15717
0.50757	0.19486
0.51965	0.20484
0.53174	15.3004
0.54382	15.342
0.55591	15.7327
0.56799	15.3519
0.58008	16.0465
0.59216	15.9757
0.60425	15.2707
0.61633	7.21587
0.62842	0.61426
0.6405	0.25802
0.65259	0.41991
0.66467	15.9431
0.67676	135.96
0.68884	151.089
0.70093	166.103
0.71301	196.039
0.7251	183.888
0.73718	181.092
0.74927	174.865
0.76135	172.132
0.77344	169.285
0.78552	166.786
0.79761	164.557
0.80969	161.218
0.82178	159.38
0.83386	158.801
0.84595	157.626
0.85803	156.47
0.87012	158.135
0.8822	159.385
0.89429	157.804
0.90637	162.823
0.91846	157.011
0.93054	143.582
0.94263	148.587
0.95471	156.447
0.9668	139.595
0.97888	140.95
0.99097	156.26
1.00305	148.22
1.01514	148.037
1.02722	166.059
1.03931	196.277
1.05139	200.843
1.06348	157.809
1.07556	184.638
1.08765	181.337
1.09973	184.79
1.11182	182.607
1.1239	187.809
1.13599	196.685
1.14807	201.53
1.16016	185.467
1.17224	169.725
1.18433	155.071
1.19641	154.856
1.2085	148.164
1.22058	117.169
1.23267	106.339
1.24475	96.6822
1.25684	80.5006
1.26892	56.3776
1.28101	46.0693
1.29309	33.9251
1.30518	33.8057
1.31726	18.0163
1.32935	3.32001
1.34143	0.40312
1.35352	0.22471
1.3656	0.21643
1.37769	0.20407
1.38977	0.20572
1.40186	0.21358
1.41394	0.2173
1.42603	0.2237
1.43811	0.22232
1.4502	0.21938
1.46228	0.22074
1.47437	0.21277
1.48645	0.22183
1.49854	0.21741
1.51062	0.23018
1.52271	0.23673
1.53479	0.22201
1.54688	0.21345
1.55896	0.22022
