# Supplementary material for: Large-scale conformal synthesis of one-dimensional MAX phases
Source: Nat Commun. 2024 Oct 28;15:9275. doi: 10.1038/s41467-024-53137-0 (PMC11519885; doi:10.1038/s41467-024-53137-0)
Supplement: Supplementary file 3 — Source data [file 41467_2024_53137_MOESM3_ESM.zip › Source data/Fig.S14c.xlsx]

## Sheet: Sheet1
T	Mass change	DSC
30.104	100	0.00826
30.304	100.172	-0.02548
30.504	100.231	-0.03371
30.704	100.27	-0.03528
30.904	100.301	-0.03005
31.104	100.325	-0.02893
31.304	100.345	-0.0241
31.504	100.364	-0.00728
31.704	100.383	0.00474
31.904	100.401	0.00925
32.104	100.418	0.0174
32.304	100.434	0.01894
32.504	100.447	0.03659
32.704	100.457	0.0417
32.904	100.464	0.04572
33.104	100.468	0.05374
33.304	100.468	0.05486
33.504	100.466	0.06921
33.704	100.461	0.07913
33.904	100.455	0.07897
34.104	100.447	0.07973
34.304	100.439	0.08565
34.504	100.43	0.0927
34.704	100.423	0.08565
34.904	100.416	0.09645
35.104	100.411	0.09635
35.304	100.407	0.09187
35.504	100.405	0.09379
35.704	100.404	0.09103
35.904	100.404	0.08715
36.104	100.406	0.08604
36.304	100.409	0.07566
36.504	100.414	0.07915
36.704	100.418	0.07873
36.904	100.424	0.06508
37.104	100.43	0.05519
37.304	100.437	0.05755
37.504	100.444	0.05055
37.704	100.452	0.04943
37.904	100.459	0.03356
38.104	100.467	0.03524
38.304	100.476	0.02806
38.504	100.484	0.01923
38.704	100.493	0.00745
38.904	100.501	0.00124
39.104	100.51	-0.01064
39.304	100.519	-0.02239
39.504	100.527	-0.03577
39.704	100.536	-0.03828
39.904	100.544	-0.04552
40.104	100.551	-0.04709
40.304	100.559	-0.06892
40.504	100.566	-0.06979
40.704	100.573	-0.09912
40.904	100.579	-0.10564
41.104	100.585	-0.11515
41.304	100.59	-0.12386
41.504	100.595	-0.13865
41.704	100.599	-0.14577
41.904	100.603	-0.16414
42.104	100.607	-0.17809
42.304	100.61	-0.18554
42.504	100.613	-0.19253
42.704	100.615	-0.20171
42.904	100.618	-0.2228
43.104	100.62	-0.23605
43.304	100.621	-0.25295
43.504	100.623	-0.25824
43.704	100.624	-0.26526
43.904	100.626	-0.2828
44.104	100.627	-0.29608
44.304	100.628	-0.30943
44.504	100.629	-0.32541
44.704	100.63	-0.32847
44.904	100.631	-0.3431
45.104	100.631	-0.35727
45.304	100.632	-0.37003
45.504	100.632	-0.39398
45.704	100.632	-0.39482
45.904	100.632	-0.40692
46.104	100.632	-0.41692
46.304	100.632	-0.43476
46.504	100.631	-0.45334
46.704	100.63	-0.46158
46.904	100.629	-0.476
47.104	100.628	-0.48322
47.304	100.626	-0.50476
47.504	100.624	-0.50888
47.704	100.622	-0.52401
47.904	100.62	-0.5379
48.104	100.617	-0.5568
48.304	100.614	-0.56772
48.504	100.611	-0.57752
48.704	100.608	-0.58638
48.904	100.605	-0.60604
49.104	100.601	-0.61549
49.304	100.597	-0.63554
49.504	100.594	-0.63675
49.704	100.59	-0.65379
49.904	100.586	-0.66038
50.104	100.582	-0.67547
50.304	100.578	-0.69991
50.504	100.574	-0.7124
50.704	100.57	-0.7156
50.904	100.566	-0.73274
51.104	100.563	-0.75195
51.304	100.559	-0.75966
51.504	100.556	-0.77583
51.704	100.553	-0.78536
51.904	100.55	-0.80703
52.104	100.547	-0.81868
52.304	100.544	-0.824
52.504	100.542	-0.84145
52.704	100.54	-0.85683
52.904	100.538	-0.86451
53.104	100.537	-0.86964
53.304	100.535	-0.89134
53.504	100.534	-0.90844
53.704	100.533	-0.92125
53.904	100.533	-0.9301
54.104	100.532	-0.94681
54.304	100.532	-0.96565
54.504	100.532	-0.98189
54.704	100.533	-0.99544
54.904	100.533	-1.00947
55.104	100.534	-1.01513
55.304	100.535	-1.03283
55.504	100.536	-1.0463
55.704	100.537	-1.06058
55.904	100.538	-1.07709
56.104	100.539	-1.08332
56.304	100.541	-1.0979
56.504	100.542	-1.11669
56.704	100.544	-1.12909
56.904	100.545	-1.14415
57.104	100.547	-1.14593
57.304	100.548	-1.16304
57.504	100.55	-1.18644
57.704	100.551	-1.19454
57.904	100.553	-1.2066
58.104	100.554	-1.22871
58.304	100.556	-1.24536
58.504	100.557	-1.25471
58.704	100.558	-1.26888
58.904	100.559	-1.28683
59.104	100.561	-1.2942
59.304	100.562	-1.31131
59.504	100.562	-1.32893
59.704	100.563	-1.34683
59.904	100.564	-1.35847
60.104	100.565	-1.37039
60.304	100.565	-1.3732
60.504	100.566	-1.39575
60.704	100.566	-1.41162
60.904	100.566	-1.43137
61.104	100.567	-1.44212
61.304	100.567	-1.45334
61.504	100.567	-1.47508
61.704	100.567	-1.49212
61.904	100.567	-1.50745
62.104	100.567	-1.51596
62.304	100.567	-1.52535
62.504	100.567	-1.54769
62.704	100.567	-1.55877
62.904	100.567	-1.57952
63.104	100.567	-1.58762
63.304	100.567	-1.60731
63.504	100.567	-1.6181
63.704	100.567	-1.6351
63.904	100.567	-1.64964
64.104	100.567	-1.66297
64.304	100.567	-1.6805
64.504	100.567	-1.69592
64.704	100.567	-1.71614
64.904	100.567	-1.7333
65.104	100.568	-1.74886
65.304	100.568	-1.75952
65.504	100.569	-1.77726
65.704	100.569	-1.79649
65.904	100.57	-1.80059
66.104	100.57	-1.82201
66.304	100.571	-1.84324
66.504	100.572	-1.8494
66.704	100.573	-1.86827
66.904	100.573	-1.88147
67.104	100.574	-1.89009
67.304	100.575	-1.91505
67.504	100.576	-1.93218
67.704	100.577	-1.941
67.904	100.578	-1.9583
68.104	100.579	-1.97343
68.304	100.58	-1.98991
68.504	100.581	-2.00497
68.704	100.582	-2.02039
68.904	100.583	-2.03482
69.104	100.583	-2.0542
69.304	100.584	-2.06978
69.504	100.585	-2.08155
69.704	100.586	-2.09171
69.904	100.587	-2.10668
70.104	100.587	-2.12378
70.304	100.588	-2.13933
70.504	100.589	-2.15136
70.704	100.589	-2.16411
70.904	100.59	-2.18074
71.104	100.59	-2.18893
71.304	100.59	-2.21237
71.504	100.591	-2.22672
71.704	100.591	-2.24434
71.904	100.591	-2.26031
72.104	100.591	-2.27176
72.304	100.591	-2.2915
72.504	100.591	-2.30465
72.704	100.59	-2.31431
72.904	100.59	-2.32538
73.104	100.59	-2.34016
73.304	100.589	-2.35763
73.504	100.589	-2.37995
73.704	100.588	-2.38996
73.904	100.587	-2.40693
74.104	100.587	-2.42492
74.304	100.586	-2.44248
74.504	100.585	-2.45518
74.704	100.584	-2.46346
74.904	100.583	-2.47343
75.104	100.582	-2.49675
75.304	100.58	-2.514
75.504	100.579	-2.52749
75.704	100.578	-2.54523
75.904	100.576	-2.55867
76.104	100.575	-2.57251
76.304	100.573	-2.59077
76.504	100.572	-2.60938
76.704	100.57	-2.62067
76.904	100.568	-2.6336
77.104	100.566	-2.6509
77.304	100.564	-2.65943
77.504	100.562	-2.67733
77.704	100.56	-2.69167
77.904	100.558	-2.70303
78.104	100.556	-2.72559
78.304	100.554	-2.73553
78.504	100.551	-2.75406
78.704	100.549	-2.76808
78.904	100.546	-2.78279
79.104	100.543	-2.79554
79.304	100.541	-2.79666
79.504	100.538	-2.81659
79.704	100.535	-2.83333
79.904	100.532	-2.84562
80.104	100.529	-2.86582
80.304	100.525	-2.87793
80.504	100.522	-2.89301
80.704	100.519	-2.90624
80.904	100.515	-2.9207
81.104	100.512	-2.93107
81.304	100.508	-2.95022
81.504	100.505	-2.97044
81.704	100.501	-2.98557
81.904	100.497	-3.00026
82.104	100.493	-3.01224
82.304	100.49	-3.02707
82.504	100.486	-3.03974
82.704	100.482	-3.04966
82.904	100.478	-3.06857
83.104	100.474	-3.07823
83.304	100.47	-3.09255
83.504	100.465	-3.10417
83.704	100.461	-3.12213
83.904	100.457	-3.13935
84.104	100.453	-3.15689
84.304	100.449	-3.16544
84.504	100.444	-3.17749
84.704	100.44	-3.18815
84.904	100.435	-3.21043
85.104	100.431	-3.22774
85.304	100.427	-3.23977
85.504	100.422	-3.25372
85.704	100.418	-3.26883
85.904	100.413	-3.27732
86.104	100.408	-3.29619
86.304	100.404	-3.30183
86.504	100.399	-3.32938
86.704	100.394	-3.3385
86.904	100.39	-3.35376
87.104	100.385	-3.36822
87.304	100.38	-3.38195
87.504	100.375	-3.39238
87.704	100.37	-3.40724
87.904	100.365	-3.41979
88.104	100.361	-3.43332
88.304	100.356	-3.44781
88.504	100.351	-3.46316
88.704	100.346	-3.48059
88.904	100.341	-3.49776
89.104	100.336	-3.51225
89.304	100.331	-3.52757
89.504	100.326	-3.53813
89.704	100.321	-3.55126
89.904	100.316	-3.56615
90.104	100.311	-3.5729
90.304	100.306	-3.58386
90.504	100.302	-3.59704
90.704	100.297	-3.61344
90.904	100.292	-3.62853
91.104	100.287	-3.64708
91.304	100.282	-3.6645
91.504	100.278	-3.66971
91.704	100.273	-3.68436
91.904	100.268	-3.70254
92.104	100.264	-3.72203
92.304	100.259	-3.73496
92.504	100.255	-3.73947
92.704	100.251	-3.75453
92.904	100.246	-3.76663
93.104	100.242	-3.78777
93.304	100.238	-3.80466
93.504	100.234	-3.8169
93.704	100.23	-3.82704
93.904	100.226	-3.84069
94.104	100.222	-3.84936
94.304	100.218	-3.86578
94.504	100.214	-3.87986
94.704	100.211	-3.89507
94.904	100.207	-3.90823
95.104	100.204	-3.924
95.304	100.2	-3.94369
95.504	100.197	-3.94897
95.704	100.194	-3.96227
95.904	100.19	-3.97248
96.104	100.187	-3.98838
96.304	100.184	-4.00588
96.504	100.181	-4.02311
96.704	100.178	-4.03605
96.904	100.175	-4.05015
97.104	100.172	-4.06775
97.304	100.17	-4.07178
97.504	100.167	-4.08773
97.704	100.164	-4.10266
97.904	100.162	-4.11986
98.104	100.159	-4.13617
98.304	100.156	-4.15034
98.504	100.154	-4.15922
98.704	100.151	-4.16593
98.904	100.149	-4.19123
99.104	100.146	-4.2011
99.304	100.144	-4.22211
99.504	100.141	-4.23106
99.704	100.139	-4.24044
99.904	100.136	-4.25976
100.104	100.133	-4.27718
100.304	100.131	-4.2887
100.504	100.128	-4.29838
100.704	100.125	-4.30892
100.904	100.123	-4.32481
101.104	100.12	-4.34011
101.304	100.117	-4.35243
101.504	100.114	-4.36278
101.704	100.111	-4.38281
101.904	100.108	-4.39016
102.104	100.105	-4.39961
102.304	100.102	-4.41575
102.504	100.098	-4.42886
102.704	100.095	-4.44298
102.904	100.092	-4.46097
103.104	100.088	-4.47424
103.304	100.084	-4.47826
103.504	100.081	-4.4908
103.704	100.077	-4.50817
103.904	100.073	-4.52264
104.104	100.069	-4.53678
104.304	100.065	-4.55204
104.504	100.061	-4.56369
104.704	100.057	-4.57437
104.904	100.052	-4.58873
105.104	100.048	-4.60615
105.304	100.043	-4.6134
105.504	100.039	-4.63551
105.704	100.034	-4.65206
105.904	100.03	-4.65539
106.104	100.025	-4.66744
106.304	100.021	-4.68914
106.504	100.016	-4.69773
106.704	100.011	-4.72132
106.904	100.006	-4.72392
107.104	100.001	-4.73777
107.304	99.9964	-4.75324
107.504	99.9915	-4.76744
107.704	99.9866	-4.77342
107.904	99.9817	-4.78862
108.104	99.9767	-4.80799
108.304	99.9718	-4.82329
108.504	99.9669	-4.83075
108.704	99.962	-4.84425
108.904	99.9571	-4.85581
109.104	99.9523	-4.87033
109.304	99.9474	-4.8791
109.504	99.9426	-4.88958
109.704	99.9378	-4.8986
109.904	99.933	-4.91912
110.104	99.9283	-4.93153
110.304	99.9235	-4.9445
110.504	99.9188	-4.9566
110.704	99.9142	-4.97161
110.904	99.9095	-4.98603
111.104	99.9049	-4.99025
111.304	99.9003	-5.00495
111.504	99.8957	-5.01731
111.704	99.8911	-5.03503
111.904	99.8865	-5.04726
112.104	99.8819	-5.06634
112.304	99.8773	-5.08063
112.504	99.8728	-5.09628
112.704	99.8682	-5.10448
112.904	99.8636	-5.11439
113.104	99.859	-5.129
113.304	99.8545	-5.14037
113.504	99.8499	-5.16031
113.704	99.8452	-5.16945
113.904	99.8406	-5.18337
114.104	99.8359	-5.19423
114.304	99.8312	-5.20904
114.504	99.8265	-5.21738
114.704	99.8217	-5.22317
114.904	99.817	-5.24276
115.104	99.8122	-5.25589
115.304	99.8074	-5.27057
115.504	99.8026	-5.28619
115.704	99.7977	-5.29526
115.904	99.7929	-5.31063
116.104	99.788	-5.32448
116.304	99.7831	-5.34116
116.504	99.7782	-5.34602
116.704	99.7732	-5.36042
116.904	99.7683	-5.38136
117.104	99.7633	-5.39016
117.304	99.7584	-5.40292
117.504	99.7534	-5.41786
117.704	99.7484	-5.42928
117.904	99.7434	-5.44842
118.104	99.7383	-5.45913
118.304	99.7333	-5.46828
118.504	99.7283	-5.4813
118.704	99.7232	-5.49316
118.904	99.7181	-5.51244
119.104	99.7131	-5.52393
119.304	99.708	-5.54013
119.504	99.7029	-5.55237
119.704	99.6978	-5.56582
119.904	99.6927	-5.57726
120.104	99.6876	-5.58037
120.304	99.6824	-5.59863
120.504	99.6773	-5.60832
120.704	99.6721	-5.62401
120.904	99.6669	-5.63934
121.104	99.6617	-5.64929
121.304	99.6565	-5.6743
121.504	99.6513	-5.68821
121.704	99.646	-5.68631
121.904	99.6407	-5.69695
122.104	99.6353	-5.7215
122.304	99.63	-5.73215
122.504	99.6246	-5.74497
122.704	99.6192	-5.7536
122.904	99.6137	-5.76703
123.104	99.6082	-5.78121
123.304	99.6027	-5.78811
123.504	99.5971	-5.8011
123.704	99.5915	-5.82095
123.904	99.5859	-5.83074
124.104	99.5803	-5.84487
124.304	99.5747	-5.85572
124.504	99.569	-5.87051
124.704	99.5634	-5.88367
124.904	99.5577	-5.90356
125.104	99.552	-5.91169
125.304	99.5464	-5.91562
125.504	99.5407	-5.93815
125.704	99.535	-5.95477
125.904	99.5294	-5.96664
126.104	99.5238	-5.97352
126.304	99.5182	-5.98267
126.504	99.5126	-5.98906
126.704	99.507	-6.00438
126.904	99.5015	-6.0155
127.104	99.496	-6.02974
127.304	99.4906	-6.04195
127.504	99.4852	-6.05267
127.704	99.4799	-6.0736
127.904	99.4747	-6.08462
128.104	99.4695	-6.09366
128.304	99.4643	-6.09949
128.504	99.4592	-6.11933
128.704	99.4543	-6.13675
128.904	99.4494	-6.14577
129.104	99.4446	-6.1579
129.304	99.4399	-6.16905
129.504	99.4352	-6.17807
129.704	99.4307	-6.19197
129.904	99.4263	-6.20646
130.104	99.422	-6.21952
130.304	99.4177	-6.22957
130.504	99.4136	-6.23307
130.704	99.4095	-6.24857
130.904	99.4056	-6.26251
131.104	99.4018	-6.27163
131.304	99.3981	-6.27732
131.504	99.3945	-6.2936
131.704	99.391	-6.30663
131.904	99.3876	-6.31647
132.104	99.3842	-6.32979
132.304	99.381	-6.34309
132.504	99.3779	-6.35008
132.704	99.3748	-6.36439
132.904	99.3719	-6.37299
133.104	99.369	-6.38968
133.304	99.3662	-6.39965
133.504	99.3634	-6.40762
133.704	99.3607	-6.41953
133.904	99.3581	-6.42606
134.104	99.3556	-6.43704
134.304	99.353	-6.44969
134.504	99.3505	-6.46929
134.704	99.3481	-6.48178
134.904	99.3457	-6.49109
135.104	99.3432	-6.501
135.304	99.3408	-6.51556
135.504	99.3384	-6.52836
135.704	99.336	-6.54228
135.904	99.3335	-6.5554
136.104	99.3311	-6.56603
136.304	99.3286	-6.57345
136.504	99.326	-6.58249
136.704	99.3234	-6.59251
136.904	99.3207	-6.61312
137.104	99.318	-6.6136
137.304	99.3152	-6.6297
137.504	99.3123	-6.64062
137.704	99.3092	-6.65645
137.904	99.3061	-6.66779
138.104	99.3029	-6.67144
138.304	99.2996	-6.68199
138.504	99.2961	-6.69337
138.704	99.2925	-6.71164
138.904	99.2888	-6.72216
139.104	99.285	-6.73317
139.304	99.2811	-6.74366
139.504	99.277	-6.75378
139.704	99.2728	-6.766
139.904	99.2685	-6.77779
140.104	99.264	-6.79465
140.304	99.2594	-6.79565
140.504	99.2547	-6.80711
140.704	99.2498	-6.82302
140.904	99.2449	-6.83498
141.104	99.2398	-6.84389
141.304	99.2346	-6.85271
141.504	99.2294	-6.86338
141.704	99.224	-6.8828
141.904	99.2185	-6.89301
142.104	99.213	-6.90257
142.304	99.2074	-6.91417
142.504	99.2018	-6.9266
142.704	99.196	-6.94369
142.904	99.1903	-6.94568
143.104	99.1845	-6.95755
143.304	99.1786	-6.96692
143.504	99.1728	-6.97183
143.704	99.1669	-6.98333
143.904	99.1611	-6.99395
144.104	99.1552	-7.01314
144.304	99.1493	-7.03185
144.504	99.1435	-7.03291
144.704	99.1377	-7.03889
144.904	99.1319	-7.04624
145.104	99.1262	-7.05786
145.304	99.1205	-7.07719
145.504	99.1148	-7.08145
145.704	99.1092	-7.09952
145.904	99.1036	-7.10934
146.104	99.0981	-7.1187
146.304	99.0926	-7.13704
146.504	99.0872	-7.14428
146.704	99.0818	-7.15187
146.904	99.0765	-7.15993
147.104	99.0712	-7.17165
147.304	99.066	-7.18757
147.504	99.0608	-7.19233
147.704	99.0556	-7.2031
147.904	99.0505	-7.21819
148.104	99.0454	-7.23104
148.304	99.0404	-7.245
148.504	99.0353	-7.24563
148.704	99.0303	-7.2625
148.904	99.0254	-7.27164
149.104	99.0204	-7.27637
149.304	99.0155	-7.28356
149.504	99.0105	-7.30012
149.704	99.0056	-7.31085
149.904	99.0006	-7.32459
150.104	98.9958	-7.32836
150.304	98.9908	-7.3401
150.504	98.986	-7.35207
150.704	98.9811	-7.36352
150.904	98.9762	-7.37147
151.104	98.9712	-7.38563
151.304	98.9663	-7.39875
151.504	98.9614	-7.40392
151.704	98.9565	-7.42073
151.904	98.9516	-7.43181
152.104	98.9467	-7.44236
152.304	98.9418	-7.45055
152.504	98.937	-7.45596
152.704	98.9321	-7.46565
152.904	98.9273	-7.47628
153.104	98.9224	-7.48692
153.304	98.9176	-7.50167
153.504	98.9127	-7.50902
153.704	98.908	-7.52582
153.904	98.9032	-7.53742
154.104	98.8985	-7.55104
154.304	98.8938	-7.55999
154.504	98.8891	-7.56905
154.704	98.8844	-7.58383
154.904	98.8798	-7.58987
155.104	98.8752	-7.60018
155.304	98.8706	-7.60879
155.504	98.866	-7.62343
155.704	98.8615	-7.63538
155.904	98.857	-7.64173
156.104	98.8525	-7.6509
156.304	98.848	-7.65888
156.504	98.8436	-7.67368
156.704	98.8392	-7.68091
156.904	98.8347	-7.69152
157.104	98.8303	-7.70508
157.304	98.826	-7.71669
157.504	98.8216	-7.73014
157.704	98.8172	-7.74082
157.904	98.8128	-7.74987
158.104	98.8084	-7.76148
158.304	98.8041	-7.76474
158.504	98.7996	-7.77007
158.704	98.7952	-7.78694
158.904	98.7908	-7.79714
159.104	98.7863	-7.80684
159.304	98.7817	-7.82129
159.504	98.7771	-7.82762
159.704	98.7725	-7.83813
159.904	98.7678	-7.84638
160.104	98.763	-7.86224
160.304	98.7582	-7.86589
160.504	98.7533	-7.88169
160.704	98.7483	-7.89448
160.904	98.7432	-7.89921
161.104	98.738	-7.91322
161.304	98.7328	-7.92177
161.504	98.7274	-7.92996
161.704	98.722	-7.94864
161.904	98.7164	-7.95765
162.104	98.7108	-7.97547
162.304	98.7051	-7.97904
162.504	98.6992	-7.98533
162.704	98.6933	-7.99599
162.904	98.6873	-8.01483
163.104	98.6812	-8.02544
163.304	98.675	-8.02452
163.504	98.6687	-8.03813
163.704	98.6624	-8.0492
163.904	98.656	-8.06085
164.104	98.6495	-8.06755
164.304	98.6431	-8.07803
164.504	98.6366	-8.0891
164.704	98.6301	-8.09897
164.904	98.6236	-8.11407
165.104	98.6171	-8.12085
165.304	98.6106	-8.13526
165.504	98.6041	-8.1362
165.704	98.5978	-8.15294
165.904	98.5915	-8.16458
166.104	98.5853	-8.17035
166.304	98.5792	-8.18499
166.504	98.5732	-8.19892
166.704	98.5674	-8.20662
166.904	98.5616	-8.21574
167.104	98.556	-8.22714
167.304	98.5505	-8.2413
167.504	98.5452	-8.24332
167.704	98.54	-8.254
167.904	98.535	-8.26972
168.104	98.5301	-8.28533
168.304	98.5254	-8.29804
168.504	98.5208	-8.30566
168.704	98.5163	-8.3099
168.904	98.512	-8.32718
169.104	98.5078	-8.33138
169.304	98.5038	-8.34012
169.504	98.4998	-8.34888
169.704	98.496	-8.359
169.904	98.4922	-8.3771
170.104	98.4885	-8.38282
170.304	98.4848	-8.3975
170.504	98.4811	-8.39876
170.704	98.4775	-8.4108
170.904	98.4739	-8.43458
171.104	98.4702	-8.43554
171.304	98.4665	-8.4496
171.504	98.4627	-8.45676
171.704	98.4589	-8.46824
171.904	98.455	-8.47901
172.104	98.451	-8.48652
172.304	98.4468	-8.49864
172.504	98.4425	-8.50822
172.704	98.4381	-8.51847
172.904	98.4335	-8.53042
173.104	98.4287	-8.53752
173.304	98.4238	-8.54484
173.504	98.4187	-8.55587
173.704	98.4133	-8.56771
173.904	98.4078	-8.57723
174.104	98.4021	-8.58502
174.304	98.3962	-8.5943
174.504	98.3901	-8.61083
174.704	98.3838	-8.6192
174.904	98.3773	-8.63083
175.104	98.3706	-8.64423
175.304	98.3638	-8.65449
175.504	98.3569	-8.66504
175.704	98.3499	-8.66996
175.904	98.3427	-8.68185
176.104	98.3355	-8.69497
176.304	98.3283	-8.71064
176.504	98.321	-8.7173
176.704	98.3136	-8.72955
176.904	98.3062	-8.73641
177.104	98.2989	-8.75305
177.304	98.2917	-8.76347
177.504	98.2844	-8.77353
177.704	98.2773	-8.7814
177.904	98.2703	-8.78621
178.104	98.2634	-8.7935
178.304	98.2566	-8.80193
178.504	98.2501	-8.81913
178.704	98.2437	-8.8244
178.904	98.2375	-8.83679
179.104	98.2315	-8.84308
179.304	98.2258	-8.85157
179.504	98.2203	-8.86226
179.704	98.215	-8.87201
179.904	98.21	-8.88052
180.104	98.2053	-8.90157
180.304	98.2009	-8.90851
180.504	98.1967	-8.91152
180.704	98.1928	-8.93044
180.904	98.1892	-8.93242
181.104	98.1858	-8.94755
181.304	98.1827	-8.95081
181.504	98.1799	-8.96254
181.704	98.1772	-8.97452
181.904	98.1749	-8.98334
182.104	98.1727	-9.00118
182.304	98.1707	-9.01284
182.504	98.1689	-9.02492
182.704	98.1673	-9.03426
182.904	98.1658	-9.03647
183.104	98.1645	-9.05722
183.304	98.1632	-9.05595
183.504	98.1621	-9.06172
183.704	98.1609	-9.0713
183.904	98.1599	-9.09124
184.104	98.1588	-9.09877
184.304	98.1577	-9.10614
184.504	98.1565	-9.11342
184.704	98.1553	-9.1284
184.904	98.1541	-9.13581
185.104	98.1527	-9.15086
185.304	98.1512	-9.15701
185.504	98.1495	-9.16836
185.704	98.1477	-9.18002
185.904	98.1457	-9.19096
186.104	98.1435	-9.19712
186.304	98.1411	-9.21078
186.504	98.1385	-9.22408
186.704	98.1356	-9.2312
186.904	98.1325	-9.23804
187.104	98.1292	-9.2498
187.304	98.1257	-9.25374
187.504	98.1219	-9.26542
187.704	98.1179	-9.27823
187.904	98.1136	-9.2927
188.104	98.1091	-9.30151
188.304	98.1044	-9.31305
188.504	98.0995	-9.32269
188.704	98.0944	-9.3306
188.904	98.0891	-9.33877
189.104	98.0836	-9.3412
189.304	98.078	-9.35978
189.504	98.0722	-9.36627
189.704	98.0663	-9.37839
189.904	98.0602	-9.39262
190.104	98.0541	-9.39752
190.304	98.0478	-9.40476
190.504	98.0416	-9.42005
190.704	98.0352	-9.43542
190.904	98.0287	-9.44359
191.104	98.0223	-9.45304
191.304	98.0158	-9.46317
191.504	98.0093	-9.46764
191.704	98.0029	-9.48488
191.904	97.9964	-9.4884
192.104	97.99	-9.50995
192.304	97.9836	-9.51047
192.504	97.9772	-9.52121
192.704	97.9707	-9.53348
192.904	97.9644	-9.53901
193.104	97.9581	-9.54516
193.304	97.9518	-9.56214
193.504	97.9456	-9.5755
193.704	97.9393	-9.58209
193.904	97.933	-9.59054
194.104	97.9268	-9.60325
194.304	97.9205	-9.61404
194.504	97.9142	-9.62569
194.704	97.9079	-9.63749
194.904	97.9015	-9.64308
195.104	97.8951	-9.65179
195.304	97.8886	-9.66443
195.504	97.8822	-9.67979
195.704	97.8756	-9.68969
195.904	97.869	-9.70074
196.104	97.8623	-9.70569
196.304	97.8555	-9.72154
196.504	97.8486	-9.72992
196.704	97.8416	-9.73921
196.904	97.8345	-9.74477
197.104	97.8273	-9.76765
197.304	97.82	-9.76859
197.504	97.8127	-9.78188
197.704	97.8052	-9.79253
197.904	97.7976	-9.80414
198.104	97.7899	-9.81183
198.304	97.7822	-9.8221
198.504	97.7743	-9.83987
198.704	97.7663	-9.84164
198.904	97.7583	-9.85455
199.104	97.7502	-9.85945
199.304	97.7421	-9.87419
199.504	97.7339	-9.88661
199.704	97.7256	-9.89544
199.904	97.7173	-9.90546
200.104	97.709	-9.9233
200.304	97.7007	-9.93286
200.504	97.6923	-9.9468
200.704	97.684	-9.95292
200.904	97.6757	-9.9658
201.104	97.6674	-9.97481
201.304	97.6592	-9.98365
201.504	97.6511	-9.9994
201.704	97.643	-10.0112
201.904	97.6351	-10.0183
202.104	97.6272	-10.0329
202.304	97.6194	-10.0439
202.504	97.6117	-10.061
202.704	97.6042	-10.0683
202.904	97.5968	-10.081
203.104	97.5896	-10.0955
203.304	97.5825	-10.1073
203.504	97.5754	-10.1157
203.704	97.5685	-10.1294
203.904	97.5618	-10.1372
204.104	97.5552	-10.1459
204.304	97.5488	-10.1564
204.504	97.5424	-10.1691
204.704	97.5363	-10.1873
204.904	97.5302	-10.1919
205.104	97.5243	-10.2045
205.304	97.5185	-10.2108
205.504	97.5127	-10.2355
205.704	97.5071	-10.2446
205.904	97.5016	-10.2537
206.104	97.4961	-10.256
206.304	97.4907	-10.2727
206.504	97.4853	-10.2776
206.704	97.48	-10.2889
206.904	97.4747	-10.3074
207.104	97.4694	-10.318
207.304	97.4642	-10.3278
207.504	97.4589	-10.3434
207.704	97.4536	-10.3583
207.904	97.4483	-10.3675
208.104	97.443	-10.376
208.304	97.4377	-10.3844
208.504	97.4323	-10.3997
208.704	97.4269	-10.4137
208.904	97.4215	-10.4259
209.104	97.416	-10.4357
209.304	97.4105	-10.4506
209.504	97.405	-10.4597
209.704	97.3994	-10.4707
209.904	97.3938	-10.479
210.104	97.3882	-10.4951
210.304	97.3826	-10.5057
210.504	97.377	-10.5194
210.704	97.3715	-10.5386
210.904	97.366	-10.5434
211.104	97.3605	-10.5498
211.304	97.355	-10.5742
211.504	97.3496	-10.5818
211.704	97.3442	-10.5959
211.904	97.3388	-10.6036
212.104	97.3336	-10.6124
212.304	97.3284	-10.6242
212.504	97.3232	-10.6371
212.704	97.3182	-10.6492
212.904	97.3131	-10.6679
213.104	97.3082	-10.6781
213.304	97.3033	-10.6884
213.504	97.2985	-10.698
213.704	97.2937	-10.7136
213.904	97.2889	-10.7289
214.104	97.2843	-10.741
214.304	97.2797	-10.7505
214.504	97.2751	-10.764
214.704	97.2706	-10.7764
214.904	97.266	-10.7891
215.104	97.2615	-10.7953
215.304	97.2571	-10.8112
215.504	97.2526	-10.8198
215.704	97.2482	-10.8334
215.904	97.2437	-10.8495
216.104	97.2392	-10.8633
216.304	97.2347	-10.8765
216.504	97.2302	-10.8815
216.704	97.2256	-10.8934
216.904	97.221	-10.9061
217.104	97.2163	-10.9212
217.304	97.2116	-10.932
217.504	97.2068	-10.9452
217.704	97.2019	-10.959
217.904	97.1969	-10.9751
218.104	97.1918	-10.9853
218.304	97.1866	-10.9977
218.504	97.1813	-11.0097
218.704	97.1759	-11.0205
218.904	97.1703	-11.0353
219.104	97.1646	-11.0478
219.304	97.1587	-11.0661
219.504	97.1527	-11.0712
219.704	97.1465	-11.087
219.904	97.1401	-11.1032
220.104	97.1336	-11.1191
220.304	97.1269	-11.1281
220.504	97.12	-11.1432
220.704	97.1129	-11.1587
220.904	97.1057	-11.1739
221.104	97.0983	-11.1794
221.304	97.0908	-11.1901
221.504	97.0831	-11.207
221.704	97.0752	-11.2199
221.904	97.0673	-11.2332
222.104	97.0592	-11.2427
222.304	97.051	-11.2631
222.504	97.0427	-11.2708
222.704	97.0344	-11.2939
222.904	97.0259	-11.2975
223.104	97.0175	-11.3119
223.304	97.009	-11.3311
223.504	97.0006	-11.3467
223.704	96.9921	-11.3572
223.904	96.9837	-11.3654
224.104	96.9752	-11.3849
224.304	96.9669	-11.3959
224.504	96.9586	-11.406
224.704	96.9506	-11.4154
224.904	96.9426	-11.4352
225.104	96.9347	-11.4462
225.304	96.927	-11.4583
225.504	96.9195	-11.4739
225.704	96.9121	-11.4906
225.904	96.9051	-11.5058
226.104	96.8982	-11.5175
226.304	96.8915	-11.5257
226.504	96.8852	-11.5412
226.704	96.879	-11.5554
226.904	96.8732	-11.5677
227.104	96.8676	-11.5924
227.304	96.8622	-11.6094
227.504	96.8572	-11.6246
227.704	96.8524	-11.6315
227.904	96.8479	-11.6493
228.104	96.8436	-11.6619
228.304	96.8396	-11.6742
228.504	96.8358	-11.6929
228.704	96.8322	-11.7079
228.904	96.8288	-11.7229
229.104	96.8256	-11.7351
229.304	96.8226	-11.745
229.504	96.8196	-11.7642
229.704	96.8168	-11.7755
229.904	96.8141	-11.7881
230.104	96.8114	-11.8031
230.304	96.8088	-11.8156
230.504	96.8062	-11.8306
230.704	96.8036	-11.8463
230.904	96.801	-11.8613
231.104	96.7983	-11.8763
231.304	96.7955	-11.899
231.504	96.7926	-11.9054
231.704	96.7896	-11.9176
231.904	96.7865	-11.9391
232.104	96.7832	-11.9502
232.304	96.7797	-11.9616
232.504	96.7761	-11.9746
232.704	96.7724	-11.9978
232.904	96.7683	-12.0073
233.104	96.7642	-12.0241
233.304	96.7598	-12.0456
233.504	96.7553	-12.055
233.704	96.7505	-12.0699
233.904	96.7455	-12.0827
234.104	96.7404	-12.1004
234.304	96.735	-12.1165
234.504	96.7295	-12.1303
234.704	96.7238	-12.1511
234.904	96.718	-12.1595
235.104	96.712	-12.1771
235.304	96.7059	-12.1945
235.504	96.6997	-12.2159
235.704	96.6934	-12.2309
235.904	96.687	-12.2476
236.104	96.6806	-12.2575
236.304	96.6741	-12.2722
236.504	96.6675	-12.2854
236.704	96.6608	-12.3062
236.904	96.6541	-12.3201
237.104	96.6473	-12.3372
237.304	96.6405	-12.3461
237.504	96.6336	-12.3606
237.704	96.6267	-12.3752
237.904	96.6198	-12.3905
238.104	96.6128	-12.4044
238.304	96.6059	-12.4215
238.504	96.5989	-12.441
238.704	96.5919	-12.4521
238.904	96.5849	-12.4692
239.104	96.5779	-12.494
239.304	96.5708	-12.4995
239.504	96.5638	-12.5183
239.704	96.5568	-12.5288
239.904	96.5497	-12.5501
240.104	96.5427	-12.5622
240.304	96.5356	-12.5743
240.504	96.5285	-12.5895
240.704	96.5215	-12.6104
240.904	96.5145	-12.623
241.104	96.5074	-12.6413
241.304	96.5004	-12.6547
241.504	96.4934	-12.6632
241.704	96.4864	-12.6847
241.904	96.4795	-12.7035
242.104	96.4726	-12.7174
242.304	96.4657	-12.734
242.504	96.4588	-12.7533
242.704	96.4518	-12.7646
242.904	96.4449	-12.7804
243.104	96.4379	-12.7978
243.304	96.4309	-12.8125
243.504	96.4239	-12.8265
243.704	96.4168	-12.8386
243.904	96.4096	-12.8593
244.104	96.4022	-12.8763
244.304	96.3949	-12.89
244.504	96.3873	-12.908
244.704	96.3798	-12.926
244.904	96.372	-12.9358
245.104	96.3641	-12.9587
245.304	96.3561	-12.9794
245.504	96.3479	-12.9952
245.704	96.3395	-13.0091
245.904	96.3309	-13.0282
246.104	96.3222	-13.0446
246.304	96.3134	-13.061
246.504	96.3044	-13.0709
246.704	96.2953	-13.0845
246.904	96.286	-13.1011
247.104	96.2767	-13.1185
247.304	96.2673	-13.1408
247.504	96.2578	-13.1627
247.704	96.2482	-13.1701
247.904	96.2387	-13.1868
248.104	96.2293	-13.2107
248.304	96.2198	-13.2265
248.504	96.2105	-13.2387
248.704	96.2013	-13.2452
248.904	96.1921	-13.267
249.104	96.1831	-13.2903
249.304	96.1744	-13.306
249.504	96.1658	-13.3164
249.704	96.1575	-13.33
249.904	96.1494	-13.3488
250.104	96.1416	-13.3613
250.304	96.1341	-13.3859
250.504	96.1269	-13.3952
250.704	96.12	-13.4131
250.904	96.1134	-13.434
251.104	96.1071	-13.4459
251.304	96.1011	-13.4658
251.504	96.0954	-13.4733
251.704	96.09	-13.4901
251.904	96.0849	-13.5083
252.104	96.08	-13.5261
252.304	96.0754	-13.5383
252.504	96.071	-13.5543
252.704	96.0668	-13.5731
252.904	96.0627	-13.5932
253.104	96.0588	-13.6097
253.304	96.055	-13.628
253.504	96.0513	-13.6451
253.704	96.0476	-13.6633
253.904	96.044	-13.6828
254.104	96.0403	-13.699
254.304	96.0367	-13.7076
254.504	96.0329	-13.7282
254.704	96.0291	-13.7418
254.904	96.0251	-13.7637
255.104	96.021	-13.7784
255.304	96.0168	-13.7978
255.504	96.0123	-13.8121
255.704	96.0078	-13.8424
255.904	96.0029	-13.8506
256.104	95.998	-13.8754
256.304	95.9928	-13.8928
256.504	95.9874	-13.9018
256.704	95.9818	-13.9166
256.904	95.9759	-13.9431
257.104	95.9699	-13.957
257.304	95.9638	-13.9827
257.504	95.9574	-14.0006
257.704	95.9509	-14.0208
257.904	95.9442	-14.0365
258.104	95.9375	-14.0488
258.304	95.9306	-14.0727
258.504	95.9236	-14.095
258.704	95.9165	-14.1204
258.904	95.9094	-14.1312
259.104	95.9022	-14.1518
259.304	95.8949	-14.1844
259.504	95.8877	-14.1938
259.704	95.8804	-14.1975
259.904	95.8731	-14.2278
260.104	95.8659	-14.2431
260.304	95.8586	-14.2619
260.504	95.8514	-14.2806
260.704	95.8443	-14.2959
260.904	95.8372	-14.308
261.104	95.8301	-14.3331
261.304	95.8231	-14.3522
261.504	95.8161	-14.3658
261.704	95.8092	-14.3866
261.904	95.8024	-14.4079
262.104	95.7956	-14.4288
262.304	95.7888	-14.4501
262.504	95.7822	-14.4625
262.704	95.7755	-14.4769
262.904	95.7689	-14.495
263.104	95.7624	-14.5115
263.304	95.7558	-14.535
263.504	95.7493	-14.5534
263.704	95.7428	-14.5755
263.904	95.7362	-14.5962
264.104	95.7297	-14.6038
264.304	95.7231	-14.6342
264.504	95.7164	-14.6439
264.704	95.7097	-14.6624
264.904	95.703	-14.6841
265.104	95.6961	-14.7024
265.304	95.6892	-14.7303
265.504	95.6822	-14.74
265.704	95.6751	-14.7525
265.904	95.668	-14.7808
266.104	95.6607	-14.8032
266.304	95.6534	-14.8204
266.504	95.6459	-14.8436
266.704	95.6384	-14.8628
266.904	95.6308	-14.8845
267.104	95.6231	-14.9036
267.304	95.6154	-14.9093
267.504	95.6076	-14.9299
267.704	95.5999	-14.9532
267.904	95.5921	-14.9676
268.104	95.5843	-14.9867
268.304	95.5766	-14.9941
268.504	95.5689	-15.0243
268.704	95.5613	-15.0452
268.904	95.5538	-15.0634
269.104	95.5464	-15.0837
269.304	95.5392	-15.1008
269.504	95.5321	-15.1199
269.704	95.5252	-15.1354
269.904	95.5184	-15.155
270.104	95.5119	-15.1774
270.304	95.5055	-15.2032
270.504	95.4993	-15.2193
270.704	95.4933	-15.2308
270.904	95.4874	-15.2449
271.104	95.4818	-15.2626
271.304	95.4764	-15.2877
271.504	95.4711	-15.3087
271.704	95.4659	-15.3235
271.904	95.4609	-15.3393
272.104	95.4561	-15.3569
272.304	95.4513	-15.384
272.504	95.4466	-15.3991
272.704	95.4421	-15.4106
272.904	95.4376	-15.4302
273.104	95.4331	-15.4475
273.304	95.4287	-15.4687
273.504	95.4242	-15.4936
273.704	95.4197	-15.5117
273.904	95.4152	-15.5291
274.104	95.4106	-15.5444
274.304	95.406	-15.5675
274.504	95.4012	-15.5851
274.704	95.3963	-15.6054
274.904	95.3913	-15.6263
275.104	95.3862	-15.6422
275.304	95.3809	-15.6647
275.504	95.3754	-15.6819
275.704	95.3698	-15.6976
275.904	95.364	-15.7164
276.104	95.358	-15.7338
276.304	95.3518	-15.7436
276.504	95.3455	-15.7777
276.704	95.339	-15.7925
276.904	95.3324	-15.8153
277.104	95.3256	-15.8324
277.304	95.3187	-15.8475
277.504	95.3116	-15.8764
277.704	95.3045	-15.8874
277.904	95.2973	-15.9096
278.104	95.2899	-15.9304
278.304	95.2826	-15.9412
278.504	95.2751	-15.9657
278.704	95.2678	-15.9775
278.904	95.2604	-15.9985
279.104	95.2531	-16.0177
279.304	95.2459	-16.0358
279.504	95.2387	-16.0575
279.704	95.2316	-16.0723
279.904	95.2246	-16.0908
280.104	95.2178	-16.1089
280.304	95.2112	-16.1219
280.504	95.2048	-16.1467
280.704	95.1984	-16.1676
280.904	95.1923	-16.1866
281.104	95.1863	-16.2042
281.304	95.1805	-16.2172
281.504	95.1749	-16.2344
281.704	95.1695	-16.2574
281.904	95.1642	-16.2733
282.104	95.1591	-16.289
282.304	95.1542	-16.3118
282.504	95.1493	-16.3265
282.704	95.1446	-16.3498
282.904	95.14	-16.364
283.104	95.1354	-16.389
283.304	95.131	-16.4037
283.504	95.1265	-16.4155
283.704	95.1222	-16.4418
283.904	95.1178	-16.4612
284.104	95.1134	-16.4884
284.304	95.109	-16.4959
284.504	95.1045	-16.5219
284.704	95.1	-16.5372
284.904	95.0955	-16.5488
285.104	95.0909	-16.5759
285.304	95.0862	-16.59
285.504	95.0813	-16.6147
285.704	95.0764	-16.6371
285.904	95.0714	-16.6572
286.104	95.0662	-16.6716
286.304	95.0609	-16.6848
286.504	95.0554	-16.7097
286.704	95.0498	-16.7226
286.904	95.0441	-16.7534
287.104	95.0382	-16.7681
287.304	95.032	-16.7817
287.504	95.0258	-16.7978
287.704	95.0194	-16.8182
287.904	95.0128	-16.8386
288.104	95.006	-16.8595
288.304	94.9992	-16.8862
288.504	94.9921	-16.8985
288.704	94.985	-16.9116
288.904	94.9777	-16.93
289.104	94.9703	-16.9533
289.304	94.9628	-16.9663
289.504	94.9552	-17.0002
289.704	94.9475	-17.0154
289.904	94.9397	-17.0273
290.104	94.9318	-17.0524
290.304	94.924	-17.0748
290.504	94.916	-17.0898
290.704	94.908	-17.1051
290.904	94.8999	-17.1241
291.104	94.8919	-17.1459
291.304	94.8838	-17.1689
291.504	94.8757	-17.1831
291.704	94.8676	-17.2125
291.904	94.8595	-17.2327
292.104	94.8514	-17.2532
292.304	94.8433	-17.2738
292.504	94.8352	-17.2997
292.704	94.8271	-17.3131
292.904	94.819	-17.3324
293.104	94.811	-17.3462
293.304	94.8029	-17.3736
293.504	94.795	-17.3829
293.704	94.787	-17.4059
293.904	94.7791	-17.4319
294.104	94.7713	-17.4487
294.304	94.7635	-17.4655
294.504	94.7558	-17.4847
294.704	94.7482	-17.5014
294.904	94.7407	-17.5221
295.104	94.7332	-17.539
295.304	94.7259	-17.56
295.504	94.7187	-17.5805
295.704	94.7116	-17.5996
295.904	94.7048	-17.6188
296.104	94.698	-17.6416
296.304	94.6914	-17.6583
296.504	94.685	-17.6776
296.704	94.6788	-17.6913
296.904	94.6728	-17.7216
297.104	94.667	-17.7384
297.304	94.6614	-17.7618
297.504	94.656	-17.7743
297.704	94.6508	-17.7945
297.904	94.6458	-17.8115
298.104	94.641	-17.8398
298.304	94.6364	-17.8589
298.504	94.632	-17.8685
298.704	94.6279	-17.8855
298.904	94.6239	-17.8996
299.104	94.6201	-17.9219
299.304	94.6165	-17.9482
299.504	94.6131	-17.9615
299.704	94.6098	-17.9752
299.904	94.6067	-17.994
300.104	94.6038	-18.0081
300.304	94.601	-18.0274
300.504	94.5983	-18.0437
300.704	94.5958	-18.0658
300.904	94.5933	-18.0805
301.104	94.591	-18.1052
301.304	94.5888	-18.1178
301.504	94.5867	-18.1448
301.704	94.5846	-18.159
301.904	94.5826	-18.1776
302.104	94.5806	-18.1939
302.304	94.5787	-18.205
302.504	94.5768	-18.2307
302.704	94.5748	-18.2489
302.904	94.5729	-18.2662
303.104	94.571	-18.2809
303.304	94.569	-18.3004
303.504	94.567	-18.3251
303.704	94.5649	-18.3371
303.904	94.5628	-18.3521
304.104	94.5606	-18.366
304.304	94.5583	-18.3884
304.504	94.5559	-18.4064
304.704	94.5533	-18.4144
304.904	94.5507	-18.427
305.104	94.548	-18.4451
305.304	94.5451	-18.4648
305.504	94.5422	-18.4972
305.704	94.5391	-18.4994
305.904	94.5359	-18.5185
306.104	94.5326	-18.5332
306.304	94.5292	-18.55
306.504	94.5256	-18.5719
306.704	94.522	-18.592
306.904	94.5184	-18.6064
307.104	94.5146	-18.6223
307.304	94.5108	-18.6492
307.504	94.507	-18.6649
307.704	94.5031	-18.6861
307.904	94.4992	-18.6991
308.104	94.4952	-18.7348
308.304	94.4913	-18.7474
308.504	94.4874	-18.7714
308.704	94.4835	-18.8006
308.904	94.4796	-18.8199
309.104	94.4758	-18.8428
309.304	94.472	-18.8644
309.504	94.4682	-18.8771
309.704	94.4645	-18.903
309.904	94.4608	-18.9225
310.104	94.4572	-18.9486
310.304	94.4537	-18.9597
310.504	94.4502	-18.9775
310.704	94.4467	-18.9965
310.904	94.4433	-19.0153
311.104	94.44	-19.0344
311.304	94.4367	-19.0577
311.504	94.4334	-19.0739
311.704	94.4301	-19.0944
311.904	94.4268	-19.1145
312.104	94.4236	-19.1344
312.304	94.4203	-19.1464
312.504	94.4171	-19.1747
312.704	94.4138	-19.1946
312.904	94.4105	-19.2009
313.104	94.4072	-19.2194
313.304	94.4038	-19.2462
313.504	94.4004	-19.2675
313.704	94.397	-19.2813
313.904	94.3934	-19.3021
314.104	94.3898	-19.3127
314.304	94.3861	-19.3257
314.504	94.3823	-19.3494
314.704	94.3785	-19.3745
314.904	94.3745	-19.3868
315.104	94.3704	-19.4005
315.304	94.3662	-19.4248
315.504	94.362	-19.443
315.704	94.3576	-19.4589
315.904	94.3531	-19.475
316.104	94.3485	-19.4874
316.304	94.3438	-19.5098
316.504	94.339	-19.5172
316.704	94.334	-19.5457
316.904	94.329	-19.5652
317.104	94.3238	-19.5855
317.304	94.3186	-19.5986
317.504	94.3132	-19.6127
317.704	94.3078	-19.6302
317.904	94.3022	-19.6553
318.104	94.2966	-19.6646
318.304	94.2909	-19.6819
318.504	94.2852	-19.6931
318.704	94.2794	-19.7185
318.904	94.2735	-19.7303
319.104	94.2676	-19.7523
319.304	94.2617	-19.7674
319.504	94.2557	-19.7859
319.704	94.2498	-19.8089
319.904	94.2438	-19.8181
320.104	94.2378	-19.8432
320.304	94.2319	-19.8606
320.504	94.226	-19.8803
320.704	94.2201	-19.8937
320.904	94.2143	-19.9055
321.104	94.2086	-19.9203
321.304	94.203	-19.9414
321.504	94.1975	-19.9581
321.704	94.1921	-19.9822
321.904	94.1868	-19.9967
322.104	94.1816	-20.0127
322.304	94.1765	-20.0278
322.504	94.1716	-20.0441
322.704	94.1667	-20.0639
322.904	94.1621	-20.0818
323.104	94.1575	-20.0997
323.304	94.153	-20.1185
323.504	94.1487	-20.1331
323.704	94.1445	-20.1601
323.904	94.1404	-20.1777
324.104	94.1364	-20.1979
324.304	94.1325	-20.2111
324.504	94.1287	-20.2302
324.704	94.1249	-20.2503
324.904	94.1212	-20.2639
325.104	94.1175	-20.2779
325.304	94.1138	-20.3015
325.504	94.1101	-20.3158
325.704	94.1065	-20.3305
325.904	94.1028	-20.3477
326.104	94.0991	-20.3552
326.304	94.0954	-20.3706
326.504	94.0916	-20.3867
326.704	94.0878	-20.4032
326.904	94.0839	-20.413
327.104	94.0799	-20.4323
327.304	94.0759	-20.4489
327.504	94.0718	-20.4629
327.704	94.0677	-20.4816
327.904	94.0634	-20.5001
328.104	94.0591	-20.5125
328.304	94.0548	-20.536
328.504	94.0503	-20.5555
328.704	94.0459	-20.5661
328.904	94.0414	-20.5801
329.104	94.0369	-20.602
329.304	94.0324	-20.6225
329.504	94.028	-20.6414
329.704	94.0235	-20.6608
329.904	94.0191	-20.6699
330.104	94.0148	-20.6835
330.304	94.0106	-20.7146
330.504	94.0064	-20.7273
330.704	94.0024	-20.7478
330.904	93.9985	-20.7704
331.104	93.9948	-20.7866
331.304	93.9912	-20.8068
331.504	93.9877	-20.8313
331.704	93.9845	-20.8504
331.904	93.9813	-20.8644
332.104	93.9784	-20.8811
332.304	93.9757	-20.9091
332.504	93.9731	-20.9284
332.704	93.9706	-20.9433
332.904	93.9683	-20.9529
333.104	93.9662	-20.9715
333.304	93.9642	-20.9905
333.504	93.9623	-21.009
333.704	93.9606	-21.0361
333.904	93.9589	-21.0603
334.104	93.9574	-21.0744
334.304	93.9559	-21.0991
334.504	93.9545	-21.1094
334.704	93.9531	-21.1249
334.904	93.9518	-21.1415
335.104	93.9505	-21.1628
335.304	93.9492	-21.185
335.504	93.9478	-21.1984
335.704	93.9464	-21.2152
335.904	93.945	-21.2339
336.104	93.9435	-21.2466
336.304	93.942	-21.2672
336.504	93.9403	-21.2947
336.704	93.9386	-21.3062
336.904	93.9367	-21.3207
337.104	93.9348	-21.3452
337.304	93.9327	-21.3608
337.504	93.9305	-21.3743
337.704	93.9282	-21.3894
337.904	93.9257	-21.4107
338.104	93.9231	-21.4396
338.304	93.9203	-21.4591
338.504	93.9174	-21.4831
338.704	93.9143	-21.4852
338.904	93.9112	-21.5104
339.104	93.9078	-21.5268
339.304	93.9043	-21.5424
339.504	93.9008	-21.561
339.704	93.897	-21.5795
339.904	93.8931	-21.5982
340.104	93.8891	-21.6108
340.304	93.885	-21.6293
340.504	93.8808	-21.649
340.704	93.8764	-21.6672
340.904	93.8719	-21.6701
341.104	93.8674	-21.6955
341.304	93.8627	-21.7186
341.504	93.858	-21.7439
341.704	93.8531	-21.7622
341.904	93.8482	-21.7706
342.104	93.8432	-21.7843
342.304	93.8381	-21.8105
342.504	93.8329	-21.8229
342.704	93.8277	-21.8487
342.904	93.8224	-21.8648
343.104	93.8171	-21.8802
343.304	93.8116	-21.9044
343.504	93.8061	-21.9199
343.704	93.8006	-21.9406
343.904	93.795	-21.9605
344.104	93.7894	-21.9806
344.304	93.7837	-21.9966
344.504	93.7781	-22.02
344.704	93.7723	-22.0363
344.904	93.7666	-22.0498
345.104	93.7608	-22.0656
345.304	93.7551	-22.0831
345.504	93.7494	-22.1004
345.704	93.7437	-22.1221
345.904	93.738	-22.1451
346.104	93.7325	-22.1635
346.304	93.7269	-22.1807
346.504	93.7214	-22.1926
346.704	93.716	-22.217
346.904	93.7107	-22.2309
347.104	93.7055	-22.2616
347.304	93.7004	-22.2699
347.504	93.6954	-22.287
347.704	93.6906	-22.3032
347.904	93.6859	-22.3202
348.104	93.6814	-22.345
348.304	93.677	-22.3676
348.504	93.6728	-22.3766
348.704	93.6687	-22.4023
348.904	93.6649	-22.4156
349.104	93.6612	-22.4369
349.304	93.6577	-22.4534
349.504	93.6543	-22.4721
349.704	93.6512	-22.4983
349.904	93.6483	-22.5133
350.104	93.6455	-22.5293
350.304	93.6429	-22.5394
350.504	93.6405	-22.5633
350.704	93.6382	-22.5772
350.904	93.6362	-22.5935
351.104	93.6343	-22.614
351.304	93.6325	-22.632
351.504	93.6309	-22.6652
351.704	93.6295	-22.6853
351.904	93.6281	-22.6968
352.104	93.6269	-22.7124
352.304	93.6257	-22.7282
352.504	93.6247	-22.7428
352.704	93.6238	-22.7675
352.904	93.6229	-22.7782
353.104	93.6221	-22.8076
353.304	93.6214	-22.8174
353.504	93.6206	-22.829
353.704	93.62	-22.8531
353.904	93.6193	-22.8638
354.104	93.6187	-22.8899
354.304	93.618	-22.9024
354.504	93.6174	-22.9284
354.704	93.6167	-22.9486
354.904	93.616	-22.9711
355.104	93.6153	-22.9807
355.304	93.6145	-22.9951
355.504	93.6137	-23.0178
355.704	93.6128	-23.0372
355.904	93.6119	-23.0511
356.104	93.6109	-23.0763
356.304	93.6098	-23.0941
356.504	93.6086	-23.1103
356.704	93.6073	-23.1409
356.904	93.606	-23.1559
357.104	93.6045	-23.1715
357.304	93.603	-23.1879
357.504	93.6014	-23.2112
357.704	93.5997	-23.2184
357.904	93.5979	-23.2407
358.104	93.596	-23.2636
358.304	93.5941	-23.2797
358.504	93.592	-23.2983
358.704	93.5899	-23.3189
358.904	93.5877	-23.3341
359.104	93.5855	-23.3574
359.304	93.5832	-23.3774
359.504	93.5808	-23.4001
359.704	93.5784	-23.4162
359.904	93.576	-23.4285
360.104	93.5735	-23.4523
360.304	93.571	-23.4661
360.504	93.5685	-23.4848
360.704	93.566	-23.5115
360.904	93.5635	-23.5319
361.104	93.561	-23.5455
361.304	93.5584	-23.5593
361.504	93.5559	-23.5706
361.704	93.5534	-23.5987
361.904	93.551	-23.6241
362.104	93.5485	-23.6414
362.304	93.5461	-23.6551
362.504	93.5437	-23.6819
362.704	93.5413	-23.7034
362.904	93.5389	-23.7111
363.104	93.5365	-23.7286
363.304	93.5342	-23.7463
363.504	93.5318	-23.7734
363.704	93.5295	-23.7956
363.904	93.5272	-23.8085
364.104	93.5249	-23.8301
364.304	93.5226	-23.8532
364.504	93.5203	-23.8691
364.704	93.518	-23.8928
364.904	93.5157	-23.9128
365.104	93.5134	-23.9292
365.304	93.5111	-23.9543
365.504	93.5088	-23.9729
365.704	93.5065	-23.989
365.904	93.5042	-24.0165
366.104	93.5019	-24.026
366.304	93.4996	-24.0407
366.504	93.4973	-24.0631
366.704	93.4951	-24.0833
366.904	93.4928	-24.1146
367.104	93.4906	-24.1129
367.304	93.4884	-24.1322
367.504	93.4863	-24.1497
367.704	93.4842	-24.1665
367.904	93.4821	-24.186
368.104	93.4801	-24.2012
368.304	93.4782	-24.23
368.504	93.4763	-24.2462
368.704	93.4745	-24.261
368.904	93.4728	-24.2827
369.104	93.4712	-24.3054
369.304	93.4696	-24.3239
369.504	93.4681	-24.3409
369.704	93.4667	-24.3532
369.904	93.4653	-24.3744
370.104	93.4641	-24.3973
370.304	93.4629	-24.4128
370.504	93.4617	-24.4365
370.704	93.4607	-24.4446
370.904	93.4597	-24.463
371.104	93.4587	-24.4807
371.304	93.4578	-24.4962
371.504	93.457	-24.5244
371.704	93.4562	-24.5431
371.904	93.4555	-24.5628
372.104	93.4548	-24.5804
372.304	93.4541	-24.602
372.504	93.4535	-24.6194
372.704	93.4528	-24.6331
372.904	93.4523	-24.6463
373.104	93.4517	-24.6706
373.304	93.4511	-24.6873
373.504	93.4505	-24.7106
373.704	93.4499	-24.7349
373.904	93.4493	-24.7478
374.104	93.4487	-24.7706
374.304	93.448	-24.7788
374.504	93.4473	-24.7949
374.704	93.4465	-24.8301
374.904	93.4458	-24.8464
375.104	93.4449	-24.8666
375.304	93.444	-24.8832
375.504	93.443	-24.9033
375.704	93.4419	-24.9176
375.904	93.4408	-24.9312
376.104	93.4396	-24.9545
376.304	93.4382	-24.9638
376.504	93.4368	-24.981
376.704	93.4353	-25.0035
376.904	93.4337	-25.0255
377.104	93.432	-25.0488
377.304	93.4301	-25.0736
377.504	93.4282	-25.0838
377.704	93.4262	-25.1097
377.904	93.424	-25.1304
378.104	93.4218	-25.1416
378.304	93.4194	-25.1601
378.504	93.417	-25.178
378.704	93.4144	-25.1969
378.904	93.4117	-25.2174
379.104	93.4089	-25.2396
379.304	93.406	-25.2517
379.504	93.403	-25.2679
379.704	93.4	-25.2886
379.904	93.3968	-25.3129
380.104	93.3935	-25.3306
380.304	93.3901	-25.3441
380.504	93.3867	-25.3692
380.704	93.3832	-25.3833
380.904	93.3797	-25.3974
381.104	93.3761	-25.4155
381.304	93.3724	-25.4348
381.504	93.3688	-25.4609
381.704	93.365	-25.4866
381.904	93.3613	-25.5067
382.104	93.3576	-25.5314
382.304	93.3538	-25.5526
382.504	93.3501	-25.5573
382.704	93.3465	-25.5707
382.904	93.3428	-25.5924
383.104	93.3393	-25.6148
383.304	93.3358	-25.628
383.504	93.3324	-25.6551
383.704	93.329	-25.6688
383.904	93.3258	-25.6899
384.104	93.3227	-25.6979
384.304	93.3197	-25.7277
384.504	93.3169	-25.7542
384.704	93.3142	-25.7608
384.904	93.3116	-25.777
385.104	93.3091	-25.8002
385.304	93.3068	-25.8219
385.504	93.3047	-25.8363
385.704	93.3027	-25.8601
385.904	93.3008	-25.8809
386.104	93.2991	-25.8949
386.304	93.2975	-25.9126
386.504	93.2961	-25.9276
386.704	93.2947	-25.9428
386.904	93.2935	-25.9686
387.104	93.2924	-25.9821
387.304	93.2914	-25.9971
387.504	93.2905	-26.0167
387.704	93.2897	-26.0349
387.904	93.2889	-26.0564
388.104	93.2882	-26.0733
388.304	93.2875	-26.0923
388.504	93.2869	-26.1024
388.704	93.2863	-26.1268
388.904	93.2857	-26.1497
389.104	93.2851	-26.1695
389.304	93.2845	-26.1815
389.504	93.2838	-26.1951
389.704	93.2831	-26.2145
389.904	93.2824	-26.2283
390.104	93.2816	-26.2472
390.304	93.2807	-26.2664
390.504	93.2797	-26.2899
390.704	93.2786	-26.3058
390.904	93.2774	-26.3152
391.104	93.2761	-26.3358
391.304	93.2746	-26.3627
391.504	93.273	-26.3824
391.704	93.2713	-26.3992
391.904	93.2694	-26.4226
392.104	93.2673	-26.4323
392.304	93.265	-26.4462
392.504	93.2626	-26.4644
392.704	93.26	-26.4825
392.904	93.2572	-26.507
393.104	93.2543	-26.5274
393.304	93.2512	-26.5446
393.504	93.248	-26.5592
393.704	93.2445	-26.5758
393.904	93.241	-26.5997
394.104	93.2373	-26.6209
394.304	93.2335	-26.6429
394.504	93.2297	-26.6618
394.704	93.2257	-26.6746
394.904	93.2217	-26.6918
395.104	93.2177	-26.7161
395.304	93.2136	-26.7317
395.504	93.2095	-26.7496
395.704	93.2055	-26.7661
395.904	93.2015	-26.7837
396.104	93.1975	-26.798
396.304	93.1937	-26.8196
396.504	93.1899	-26.8341
396.704	93.1863	-26.8523
396.904	93.1827	-26.8719
397.104	93.1794	-26.8959
397.304	93.1762	-26.9108
397.504	93.1731	-26.9248
397.704	93.1702	-26.9424
397.904	93.1675	-26.9556
398.104	93.165	-26.9824
398.304	93.1627	-26.993
398.504	93.1605	-27.0096
398.704	93.1585	-27.0352
398.904	93.1566	-27.0595
399.104	93.155	-27.0785
399.304	93.1534	-27.0915
399.504	93.1521	-27.1086
399.704	93.1508	-27.1297
399.904	93.1497	-27.1504
400.104	93.1487	-27.1642
400.304	93.1479	-27.1773
400.504	93.1471	-27.1935
400.704	93.1465	-27.2108
400.904	93.1459	-27.2317
401.104	93.1454	-27.2521
401.304	93.145	-27.276
401.504	93.1446	-27.2921
401.704	93.1443	-27.306
401.904	93.144	-27.3289
402.104	93.1438	-27.3492
402.304	93.1436	-27.3666
402.504	93.1435	-27.3807
402.704	93.1434	-27.401
402.904	93.1432	-27.4202
403.104	93.1432	-27.432
403.304	93.1431	-27.4528
403.504	93.1431	-27.4788
403.704	93.143	-27.4928
403.904	93.143	-27.5137
404.104	93.1429	-27.5354
404.304	93.1429	-27.5549
404.504	93.1429	-27.5788
404.704	93.1429	-27.6035
404.904	93.1429	-27.6167
405.104	93.1429	-27.644
405.304	93.1429	-27.6646
405.504	93.1429	-27.6747
405.704	93.1429	-27.6899
405.904	93.1429	-27.707
406.104	93.1429	-27.728
406.304	93.1429	-27.745
406.504	93.1429	-27.7628
406.704	93.1429	-27.7824
406.904	93.1429	-27.8029
407.104	93.1429	-27.8284
407.304	93.1429	-27.846
407.504	93.1429	-27.866
407.704	93.1429	-27.8819
407.904	93.1429	-27.9081
408.104	93.1429	-27.9233
408.304	93.1429	-27.9415
408.504	93.1429	-27.9552
408.704	93.1429	-27.9755
408.904	93.1429	-27.9953
409.104	93.1429	-28.016
409.304	93.1429	-28.0323
409.504	93.1429	-28.0423
409.704	93.1429	-28.061
409.904	93.1429	-28.0851
410.104	93.1429	-28.1112
410.304	93.1429	-28.1267
410.504	93.1429	-28.1401
410.704	93.1429	-28.1528
410.904	93.1429	-28.1847
411.104	93.1429	-28.2039
411.304	93.1429	-28.2072
411.504	93.1429	-28.2287
411.704	93.1429	-28.2498
411.904	93.1429	-28.2699
412.104	93.1429	-28.2845
412.304	93.1429	-28.3007
412.504	93.1429	-28.32
412.704	93.1429	-28.34
412.904	93.1429	-28.3633
413.104	93.1429	-28.381
413.304	93.1429	-28.4012
413.504	93.1429	-28.4253
413.704	93.1429	-28.4323
413.904	93.1429	-28.4523
414.104	93.1429	-28.4749
414.304	93.1429	-28.4984
414.504	93.1429	-28.5228
414.704	93.1429	-28.5357
414.904	93.1429	-28.5573
415.104	93.1429	-28.5763
415.304	93.1429	-28.594
415.504	93.1429	-28.6188
415.704	93.1429	-28.6325
415.904	93.1429	-28.6465
416.104	93.1429	-28.6738
416.304	93.1429	-28.6963
416.504	93.1429	-28.7094
416.704	93.1429	-28.7321
416.904	93.1429	-28.7562
417.104	93.1429	-28.7689
417.304	93.1429	-28.7876
417.504	93.1429	-28.8163
417.704	93.1429	-28.843
417.904	93.1429	-28.859
418.104	93.1429	-28.8686
418.304	93.1429	-28.9046
418.504	93.143	-28.9193
418.704	93.143	-28.9304
418.904	93.143	-28.9531
419.104	93.1431	-28.977
419.304	93.1432	-29.0023
419.504	93.1432	-29.019
419.704	93.1433	-29.0316
419.904	93.1434	-29.0548
420.104	93.1436	-29.0836
420.304	93.1437	-29.1033
420.504	93.144	-29.1186
420.704	93.1442	-29.1366
420.904	93.1445	-29.1638
421.104	93.1448	-29.179
421.304	93.1452	-29.2061
421.504	93.1456	-29.2238
421.704	93.1461	-29.2422
421.904	93.1466	-29.2626
422.104	93.1473	-29.2886
422.304	93.148	-29.3041
422.504	93.1488	-29.3175
422.704	93.1498	-29.3381
422.904	93.1508	-29.3485
423.104	93.1519	-29.3775
423.304	93.1532	-29.3942
423.504	93.1545	-29.4151
423.704	93.156	-29.4413
423.904	93.1576	-29.4557
424.104	93.1593	-29.4742
424.304	93.1612	-29.4954
424.504	93.1631	-29.502
424.704	93.1652	-29.5275
424.904	93.1674	-29.5517
425.104	93.1697	-29.5761
425.304	93.1721	-29.5872
425.504	93.1746	-29.6031
425.704	93.1772	-29.6145
425.904	93.1798	-29.6424
426.104	93.1825	-29.6642
426.304	93.1852	-29.684
426.504	93.1879	-29.7119
426.704	93.1907	-29.7281
426.904	93.1935	-29.7438
427.104	93.1962	-29.7683
427.304	93.1989	-29.7913
427.504	93.2016	-29.7981
427.704	93.2042	-29.8204
427.904	93.2068	-29.8456
428.104	93.2093	-29.8637
428.304	93.2117	-29.8768
428.504	93.214	-29.8978
428.704	93.2161	-29.928
428.904	93.2182	-29.9466
429.104	93.2202	-29.9673
429.304	93.222	-29.9901
429.504	93.2237	-29.9952
429.704	93.2253	-30.0126
[truncated: 3,849 more rows]
