# Supplementary material for: Large-scale conformal synthesis of one-dimensional MAX phases
Source: Nat Commun. 2024 Oct 28;15:9275. doi: 10.1038/s41467-024-53137-0 (PMC11519885; doi:10.1038/s41467-024-53137-0)
Supplement: Supplementary file 3 — Source data [file 41467_2024_53137_MOESM3_ESM.zip › Source data/Fig.S14d.xlsx]

## Sheet: Sheet1
	SHEET RESISTANCE
TiC	10400	12700	14900		12666.7	2250.19
211 nfm	595	515	525		545	43.589
211 BULK	0.0003	0.0003	0.0003		0.0003	0
