# Supplementary material for: Large-scale conformal synthesis of one-dimensional MAX phases
Source: Nat Commun. 2024 Oct 28;15:9275. doi: 10.1038/s41467-024-53137-0 (PMC11519885; doi:10.1038/s41467-024-53137-0)
Supplement: Supplementary file 3 — Source data [file 41467_2024_53137_MOESM3_ESM.zip › Source data/Fig.S16e.xlsx]

## Sheet: Sheet1
RAMAN SHIFT	1100	RAMAN SHIFT	1200
801.68	0.34015	3203.6	1.01438
799.889	0.04513	3202.3	1.01303
798.096	0.07842	3201	1.01114
796.305	0.07427	3199.7	1.01005
794.512	0.04446	3198.4	1.00932
792.719	0	3197.09	1.00691
790.926	0.04352	3195.79	1.00367
789.133	0.04159	3194.49	1.00224
787.338	0.06457	3193.19	1.00218
785.545	0.05091	3191.89	1.00122
783.75	0.04312	3190.59	1
781.953	0.05436	3189.28	1.00079
780.158	0.0678	3187.98	1.00271
778.363	0.09002	3186.68	1.00341
776.566	0.07051	3185.37	1.00326
774.77	0.03712	3184.07	1.00356
772.973	0.03957	3182.77	1.00353
771.176	0.08445	3181.46	1.00253
769.377	0.04083	3180.16	1.00173
767.578	0.06668	3178.85	1.00224
765.779	0.0589	3177.55	1.0043
763.98	0.04673	3176.24	1.00712
762.182	0.07475	3174.94	1.00901
760.381	0.08304	3173.63	1.00954
758.582	0.07015	3172.33	1.00976
756.781	0.05581	3171.02	1.01023
754.98	0.04147	3169.71	1.01127
753.178	0.10594	3168.41	1.01248
751.377	0.09233	3167.1	1.01184
749.574	0.11081	3165.79	1.00848
747.771	0.13512	3164.49	1.00478
745.969	0.05662	3163.18	1.00392
744.166	0.08822	3161.87	1.00648
742.361	0.10815	3160.56	1.00958
740.557	0.14264	3159.25	1.01051
738.752	0.17274	3157.94	1.01027
736.947	0.15112	3156.64	1.01076
735.143	0.155	3155.33	1.01146
733.336	0.15815	3154.02	1.01123
731.531	0.2086	3152.71	1.01039
729.725	0.16152	3151.4	1.01031
727.918	0.17194	3150.09	1.01217
726.109	0.1758	3148.78	1.01543
724.303	0.17967	3147.47	1.01744
722.494	0.20243	3146.16	1.01571
720.686	0.20629	3144.84	1.01111
718.877	0.27991	3143.53	1.00743
717.066	0.20528	3142.22	1.00722
715.258	0.24473	3140.91	1.00898
713.447	0.21516	3139.6	1.01009
711.637	0.26766	3138.29	1.01097
709.826	0.24754	3136.97	1.01261
708.016	0.1984	3135.66	1.0132
706.203	0.27118	3134.35	1.01224
704.391	0.27284	3133.03	1.0133
702.578	0.26579	3131.72	1.0177
700.766	0.29573	3130.41	1.02185
698.953	0.28505	3129.09	1.02209
697.139	0.2019	3127.78	1.01798
695.324	0.21009	3126.46	1.01239
693.51	0.31608	3125.15	1.00945
691.695	0.25616	3123.83	1.01013
689.881	0.26216	3122.52	1.01191
688.064	0.20299	3121.2	1.01345
686.248	0.28935	3119.88	1.01539
684.432	0.19764	3118.57	1.01689
682.615	0.242	3117.25	1.01575
680.799	0.27476	3115.93	1.01231
678.98	0.34584	3114.62	1.00962
677.162	0.29179	3113.3	1.00947
675.344	0.25584	3111.98	1.01036
673.525	0.26689	3110.66	1.01022
671.707	0.27215	3109.35	1.00921
669.887	0.31787	3108.03	1.00895
668.066	0.30939	3106.71	1.01043
666.246	0.3493	3105.39	1.01307
664.426	0.38053	3104.07	1.0148
662.605	0.3244	3102.75	1.01448
660.783	0.33902	3101.43	1.01358
658.961	0.30891	3100.11	1.01413
657.139	0.34084	3098.79	1.01632
655.316	0.38285	3097.47	1.01876
653.492	0.38591	3096.15	1.0197
651.67	0.39401	3094.83	1.01876
649.846	0.38626	3093.51	1.01722
648.021	0.43039	3092.19	1.01574
646.195	0.49611	3090.87	1.01468
644.371	0.45448	3089.55	1.01567
642.545	0.51801	3088.22	1.01841
640.719	0.42528	3086.9	1.01985
638.893	0.49598	3085.58	1.01885
637.066	0.51556	3084.26	1.0176
635.238	0.53441	3082.93	1.0182
633.412	0.50722	3081.61	1.02041
631.584	0.50952	3080.29	1.0222
629.756	0.53914	3078.96	1.02199
627.926	0.64782	3077.64	1.02054
626.098	0.57895	3076.31	1.01964
624.268	0.61284	3074.99	1.0195
622.438	0.66828	3073.66	1.01955
620.607	0.61309	3072.34	1.01959
618.777	0.61033	3071.01	1.0194
616.945	0.65209	3069.69	1.02
615.113	0.65077	3068.36	1.02233
613.281	0.66236	3067.04	1.0241
611.449	0.6223	3065.71	1.02306
609.617	0.62457	3064.38	1.02136
607.783	0.64763	3063.06	1.02167
605.949	0.62265	3061.73	1.02265
604.115	0.61918	3060.4	1.02235
602.281	0.64008	3059.07	1.0217
600.447	0.61225	3057.75	1.02177
598.611	0.60449	3056.42	1.02159
596.775	0.57024	3055.09	1.02062
594.939	0.61333	3053.76	1.01997
593.104	0.61631	3052.43	1.01968
591.268	0.58565	3051.1	1.01886
589.43	0.59865	3049.77	1.01883
587.592	0.55013	3048.44	1.02092
585.754	0.5567	3047.11	1.02357
583.916	0.51464	3045.78	1.0253
582.076	0.55981	3044.45	1.02639
580.238	0.6114	3043.12	1.02659
578.398	0.52148	3041.79	1.02588
576.559	0.52019	3040.46	1.02547
574.717	0.52104	3039.13	1.02587
572.877	0.48833	3037.8	1.02559
571.035	0.51203	3036.46	1.02348
569.193	0.48719	3035.13	1.02153
567.352	0.49661	3033.8	1.02222
565.51	0.57237	3032.47	1.02391
563.666	0.4762	3031.13	1.02452
561.822	0.49417	3029.8	1.02478
559.98	0.47506	3028.47	1.02396
558.135	0.48376	3027.13	1.02078
556.291	0.50813	3025.8	1.01825
554.445	0.45554	3024.46	1.01987
552.602	0.46851	3023.13	1.02408
550.756	0.44943	3021.79	1.02715
548.908	0.42394	3020.46	1.02798
547.062	0.46183	3019.12	1.02753
545.215	0.49116	3017.79	1.02687
543.369	0.43223	3016.45	1.02733
541.521	0.48432	3015.12	1.02951
539.672	0.4176	3013.78	1.03249
537.824	0.48247	3012.44	1.03515
535.975	0.41222	3011.1	1.03614
534.125	0.41948	3009.77	1.03455
532.275	0.41751	3008.43	1.03228
530.426	0.38285	3007.09	1.03195
528.574	0.38301	3005.75	1.03263
526.725	0.3995	3004.42	1.03134
524.873	0.39185	3003.08	1.02829
523.021	0.41756	3001.74	1.02745
521.168	0.39997	3000.4	1.03062
519.316	0.37033	2999.06	1.03465
517.463	0.37758	2997.72	1.03597
515.609	0.35434	2996.38	1.03424
513.756	0.36372	2995.04	1.03112
511.902	0.35396	2993.7	1.02876
510.047	0.37397	2992.36	1.02819
508.191	0.39114	2991.02	1.0282
506.336	0.38138	2989.68	1.02861
504.48	0.34754	2988.34	1.03196
502.625	0.38099	2986.99	1.03784
500.768	0.35212	2985.65	1.04103
498.91	0.42448	2984.31	1.03805
497.053	0.37226	2982.97	1.03132
495.195	0.42903	2981.62	1.02526
493.336	0.35348	2980.28	1.02194
491.479	0.44983	2978.94	1.02149
489.619	0.38351	2977.59	1.02327
487.76	0.40417	2976.25	1.02647
485.9	0.43188	2974.91	1.03036
484.039	0.37408	2973.56	1.03285
482.178	0.43146	2972.22	1.03195
480.316	0.42596	2970.87	1.02915
478.455	0.44305	2969.53	1.02771
476.594	0.45167	2968.18	1.02906
474.73	0.45957	2966.84	1.03211
472.869	0.50558	2965.49	1.03436
471.006	0.48736	2964.15	1.03483
469.141	0.49737	2962.8	1.0352
467.277	0.56238	2961.45	1.03622
465.412	0.54345	2960.11	1.03669
463.547	0.50903	2958.76	1.03559
461.682	0.5007	2957.41	1.0327
459.816	0.55015	2956.06	1.03053
457.951	0.58056	2954.72	1.03256
456.084	0.60954	2953.37	1.03665
454.217	0.63781	2952.02	1.03742
452.35	0.61538	2950.67	1.03411
450.482	0.68093	2949.32	1.03004
448.613	0.67117	2947.97	1.02865
446.746	0.679	2946.62	1.03146
444.877	0.71425	2945.27	1.0358
443.006	0.70941	2943.92	1.03696
441.137	0.73479	2942.57	1.03415
439.268	0.73909	2941.22	1.0309
437.396	0.75391	2939.87	1.03044
435.525	0.82845	2938.52	1.03265
433.654	0.79198	2937.17	1.03526
431.781	0.82224	2935.82	1.03624
429.908	0.84335	2934.46	1.03519
428.037	0.86446	2933.11	1.03394
426.164	0.89819	2931.76	1.03488
424.289	0.90103	2930.41	1.03764
422.416	0.88072	2929.05	1.03927
420.541	0.92495	2927.7	1.03869
418.666	1	2926.35	1.03799
416.791	0.96777	2924.99	1.03801
414.916	0.95727	2923.64	1.03729
413.039	0.96851	2922.29	1.03668
411.162	0.97273	2920.93	1.03785
409.287	0.95944	2919.58	1.03921
407.408	0.93635	2918.22	1.03985
405.531	0.89927	2916.87	1.04136
403.652	0.9056	2915.51	1.04316
401.775	0.93573	2914.15	1.04341
399.895	0.91476	2912.8	1.04268
398.016	0.93018	2911.44	1.04196
396.137	0.88195	2910.09	1.04038
394.256	0.84423	2908.73	1.0375
392.375	0.83309	2907.37	1.03512
390.494	0.77094	2906.01	1.03442
388.613	0.78917	2904.66	1.03437
386.73	0.81298	2903.3	1.03447
384.85	0.78928	2901.94	1.03589
382.967	0.77328	2900.58	1.03886
381.082	0.72796	2899.22	1.04133
379.199	0.70221	2897.86	1.04188
377.314	0.72182	2896.5	1.04126
375.432	0.6605	2895.14	1.04017
373.547	0.67314	2893.79	1.03941
371.66	0.63486	2892.42	1.04076
369.775	0.64889	2891.06	1.04382
367.889	0.58277	2889.7	1.04548
366.002	0.62537	2888.34	1.04398
364.115	0.58296	2886.98	1.04078
362.229	0.63878	2885.62	1.03847
360.342	0.56923	2884.26	1.03796
358.453	0.56794	2882.9	1.03869
356.564	0.58057	2881.53	1.04046
354.676	0.57232	2880.17	1.04294
352.785	0.52998	2878.81	1.04497
350.896	0.52592	2877.45	1.04617
349.006	0.52672	2876.08	1.04683
347.115	0.58454	2874.72	1.04661
345.225	0.54849	2873.36	1.04529
343.332	0.55415	2871.99	1.04395
341.441	0.54939	2870.63	1.04382
339.549	0.51615	2869.26	1.0445
337.656	0.57877	2867.9	1.04433
335.762	0.52123	2866.53	1.04329
333.869	0.5616	2865.17	1.04387
331.975	0.58114	2863.8	1.04783
330.08	0.50282	2862.44	1.05271
328.186	0.51265	2861.07	1.05326
326.289	0.55437	2859.7	1.04848
324.395	0.52327	2858.34	1.04406
322.498	0.49565	2856.97	1.04393
320.602	0.50546	2855.6	1.04558
318.705	0.46192	2854.23	1.04626
316.807	0.48074	2852.87	1.0458
314.91	0.4774	2851.5	1.04371
313.012	0.51075	2850.13	1.0409
311.113	0.50394	2848.76	1.04031
309.213	0.43552	2847.39	1.04199
307.314	0.4661	2846.02	1.04308
305.414	0.44753	2844.65	1.04329
303.514	0.47533	2843.28	1.04495
301.613	0.42772	2841.91	1.04762
299.711	0.46726	2840.54	1.04813
297.811	0.48189	2839.17	1.04615
295.908	0.46888	2837.8	1.04508
294.006	0.4455	2836.43	1.04665
292.102	0.56099	2835.06	1.0492
290.199	0.51688	2833.69	1.05065
288.295	0.5163	2832.32	1.04932
286.391	0.56058	2830.94	1.04441
284.486	0.54756	2829.57	1.0393
282.582	0.50695	2828.2	1.03874
280.676	0.51533	2826.83	1.04181
278.77	0.48371	2825.45	1.04396
276.863	0.50658	2824.08	1.04417
274.957	0.57149	2822.71	1.04421
273.051	0.57365	2821.33	1.04487
271.143	0.54686	2819.96	1.04653
269.234	0.54283	2818.58	1.04899
267.326	0.5691	2817.21	1.0504
265.418	0.49137	2815.83	1.04908
263.508	0.55551	2814.46	1.04575
261.598	0.56318	2813.08	1.04265
259.688	0.55914	2811.71	1.04126
257.777	0.51244	2810.33	1.04117
255.867	0.44857	2808.95	1.04157
253.955	0.51609	2807.58	1.04222
252.043	0.488	2806.2	1.04294
250.131	0.48536	2804.82	1.04392
248.219	0.46828	2803.45	1.04534
246.305	0.52199	2802.07	1.04667
244.393	0.44515	2800.69	1.04751
242.479	0.45969	2799.31	1.04731
240.564	0.39044	2797.93	1.04575
238.648	0.39195	2796.55	1.04462
236.734	0.48405	2795.17	1.04529
234.818	0.45739	2793.79	1.04594
232.902	0.37037	2792.42	1.04453
230.986	0.36365	2791.04	1.04215
229.068	0.38709	2789.66	1.0415
227.15	0.3454	2788.28	1.04368
225.232	0.33183	2786.89	1.04692
223.314	0.3909	2785.51	1.04908
221.396	0.35198	2784.13	1.05109
219.477	0.32814	2782.75	1.05432
217.559	0.34129	2781.37	1.05659
215.639	0.33868	2779.99	1.0557
213.717	0.30391	2778.6	1.05299
211.797	0.29447	2777.22	1.05052
209.875	0.30215	2775.84	1.04899
207.953	0.32008	2774.46	1.04857
206.031	0.3168	2773.07	1.04852
204.109	0.26839	2771.69	1.04816
202.186	0.25145	2770.3	1.04871
200.264	0.21607	2768.92	1.05121
198.34	0.22785	2767.54	1.05404
196.414	0.17472	2766.15	1.0549
194.49	0.24183	2764.77	1.05399
192.564	0.20989	2763.38	1.05272
190.639	0.16158	2761.99	1.05085
188.713	0.17745	2760.61	1.04797
186.787	0.20765	2759.22	1.04575
184.861	0.21736	2757.84	1.04574
182.934	0.20115	2756.45	1.04699
181.006	0.24223	2755.06	1.04733
179.078	0.18171	2753.67	1.0462
177.148	0.28276	2752.29	1.04578
175.221	0.2277	2750.9	1.04806
173.291	0.34028	2749.51	1.05177
171.361	0.29137	2748.12	1.05382
169.43	0.32147	2746.73	1.05292
167.5	0.26918	2745.35	1.05048
165.568	0.29996	2743.96	1.04823
163.637	0.31644	2742.57	1.04717
161.705	0.35536	2741.18	1.04797
159.771	0.33712	2739.79	1.04984
157.84	0.36105	2738.4	1.05107
155.906	0.40333	2737.01	1.05124
153.973	0.37898	2735.62	1.05052
152.039	0.32269	2734.22	1.04948
150.104	0.37174	2732.83	1.04964
148.168	0.3345	2731.44	1.05106
146.232	0.3326	2730.05	1.05223
144.297	0.25532	2728.66	1.05283
142.361	0.30163	2727.26	1.05297
140.424	0.29091	2725.87	1.05208
138.486	0.21369	2724.48	1.05138
136.549	0.21995	2723.09	1.05332
134.611	0.22079	2721.69	1.05687
132.672	0.23315	2720.3	1.05838
130.734	0.18381	2718.9	1.05722
128.795	0.13788	2717.51	1.05691
126.855	0.22276	2716.12	1.06026
124.914	0.22088	2714.72	1.06468
122.975	0.13501	2713.33	1.06525
121.033	0.18665	2711.93	1.06221
119.092	0.13603	2710.53	1.05957
117.148	0.1802	2709.14	1.05795
115.207	0.223	2707.74	1.05551
113.264	0.12301	2706.34	1.05254
111.32	0.17189	2704.95	1.05065
109.377	0.15921	2703.55	1.05106
107.432	0.1188	2702.15	1.05413
105.488	0.11763	2700.76	1.05815
103.543	0.157	2699.36	1.06064
101.598	0.10446	2697.96	1.06122
		2696.56	1.0607
		2695.16	1.05929
		2693.76	1.05789
		2692.36	1.05759
		2690.96	1.05768
		2689.56	1.05697
		2688.16	1.05539
		2686.76	1.05283
		2685.36	1.04934
		2683.96	1.04708
		2682.56	1.04866
		2681.16	1.05324
		2679.76	1.05751
		2678.35	1.06033
		2676.95	1.06241
		2675.55	1.0626
		2674.15	1.05987
		2672.74	1.05612
		2671.34	1.0529
		2669.94	1.05034
		2668.53	1.0494
		2667.13	1.05043
		2665.72	1.05189
		2664.32	1.05209
		2662.91	1.05087
		2661.51	1.04983
		2660.1	1.05049
		2658.7	1.05279
		2657.29	1.05531
		2655.88	1.05721
		2654.48	1.06013
		2653.07	1.06501
		2651.66	1.06842
		2650.25	1.06735
		2648.85	1.06394
		2647.44	1.06125
		2646.03	1.05953
		2644.62	1.05829
		2643.21	1.05807
		2641.8	1.05895
		2640.39	1.05919
		2638.98	1.05766
		2637.57	1.05601
		2636.16	1.05648
		2634.75	1.05888
		2633.34	1.0607
		2631.93	1.06025
		2630.52	1.05975
		2629.11	1.06239
		2627.69	1.06648
		2626.28	1.06738
		2624.87	1.06446
		2623.46	1.06075
		2622.04	1.0583
		2620.63	1.05782
		2619.22	1.05903
		2617.8	1.06026
		2616.39	1.06015
		2614.97	1.05866
		2613.56	1.057
		2612.14	1.05677
		2610.73	1.05761
		2609.31	1.05792
		2607.89	1.0578
		2606.48	1.0578
		2605.06	1.05711
		2603.65	1.05523
		2602.23	1.0531
		2600.81	1.05171
		2599.39	1.05124
		2597.97	1.05193
		2596.56	1.05427
		2595.14	1.05667
		2593.72	1.05597
		2592.3	1.0523
		2590.88	1.04962
		2589.46	1.05068
		2588.04	1.05458
		2586.62	1.05871
		2585.2	1.06162
		2583.78	1.06336
		2582.36	1.06344
		2580.94	1.06127
		2579.51	1.05827
		2578.09	1.05638
		2576.67	1.05585
		2575.25	1.05598
		2573.83	1.0562
		2572.4	1.05665
		2570.98	1.05787
		2569.56	1.05923
		2568.13	1.05887
		2566.71	1.05623
		2565.28	1.05373
		2563.86	1.0541
		2562.43	1.05657
		2561.01	1.0582
		2559.58	1.0582
		2558.16	1.05791
		2556.73	1.05891
		2555.3	1.06213
		2553.88	1.06504
		2552.45	1.06323
		2551.02	1.05785
		2549.59	1.05426
		2548.17	1.0541
		2546.74	1.05521
		2545.31	1.05586
		2543.88	1.056
		2542.45	1.05671
		2541.02	1.05848
		2539.59	1.06025
		2538.16	1.06036
		2536.73	1.05815
		2535.3	1.05562
		2533.87	1.05605
		2532.44	1.05898
		2531.01	1.05938
		2529.58	1.05515
		2528.15	1.05155
		2526.71	1.05365
		2525.28	1.05895
		2523.85	1.06253
		2522.42	1.06396
		2520.98	1.06409
		2519.55	1.06173
		2518.12	1.05763
		2516.68	1.05568
		2515.25	1.05726
		2513.81	1.05916
		2512.38	1.05822
		2510.94	1.0547
		2509.51	1.0516
		2508.07	1.05226
		2506.63	1.05679
		2505.2	1.06151
		2503.76	1.06387
		2502.32	1.06464
		2500.89	1.06427
		2499.45	1.06192
		2498.01	1.05789
		2496.57	1.05416
		2495.13	1.05327
		2493.7	1.05577
		2492.26	1.05927
		2490.82	1.06198
		2489.38	1.06377
		2487.94	1.06346
		2486.5	1.06054
		2485.06	1.0577
		2483.62	1.05689
		2482.18	1.05688
		2480.73	1.05665
		2479.29	1.05634
		2477.85	1.05613
		2476.41	1.0571
		2474.97	1.06005
		2473.52	1.06333
		2472.08	1.0646
		2470.64	1.06283
		2469.19	1.05834
		2467.75	1.05327
		2466.31	1.05131
		2464.86	1.05434
		2463.42	1.05906
		2461.97	1.0604
		2460.53	1.05787
		2459.08	1.0554
		2457.63	1.05513
		2456.19	1.05468
		2454.74	1.05182
		2453.29	1.04869
		2451.85	1.04845
		2450.4	1.05102
		2448.95	1.05434
		2447.5	1.05642
		2446.06	1.0562
		2444.61	1.0547
		2443.16	1.05405
		2441.71	1.05568
		2440.26	1.05974
		2438.81	1.06367
		2437.36	1.06361
		2435.91	1.06014
		2434.46	1.05762
		2433.01	1.05725
		2431.56	1.05684
		2430.11	1.05597
		2428.66	1.05636
		2427.2	1.0583
		2425.75	1.05994
		2424.3	1.06012
		2422.85	1.05928
		2421.39	1.0579
		2419.94	1.05694
		2418.49	1.0576
		2417.03	1.05891
		2415.58	1.05884
		2414.12	1.0581
		2412.67	1.05908
		2411.21	1.06189
		2409.76	1.06473
		2408.3	1.06634
		2406.84	1.06659
		2405.39	1.06611
		2403.93	1.06521
		2402.47	1.06355
		2401.02	1.06198
		2399.56	1.06247
		2398.1	1.06495
		2396.64	1.06651
		2395.19	1.06589
		2393.73	1.06572
		2392.27	1.06706
		2390.81	1.06661
		2389.35	1.06268
		2387.89	1.05862
		2386.43	1.05844
		2384.97	1.06203
		2383.51	1.06574
		2382.05	1.06723
		2380.59	1.06684
		2379.12	1.06518
		2377.66	1.06339
		2376.2	1.06351
		2374.74	1.06585
		2373.27	1.06886
		2371.81	1.07094
		2370.35	1.07084
		2368.88	1.06875
		2367.42	1.06667
		2365.96	1.06586
		2364.49	1.06549
		2363.03	1.06499
		2361.56	1.06515
		2360.1	1.06618
		2358.63	1.06682
		2357.16	1.06569
		2355.7	1.06354
		2354.23	1.06197
		2352.76	1.06024
		2351.3	1.05739
		2349.83	1.05536
		2348.36	1.05569
		2346.89	1.05736
		2345.43	1.05968
		2343.96	1.06244
		2342.49	1.06414
		2341.02	1.06378
		2339.55	1.06366
		2338.08	1.06692
		2336.61	1.07284
		2335.14	1.07812
		2333.67	1.0813
		2332.2	1.08162
		2330.72	1.07827
		2329.25	1.07312
		2327.78	1.06882
		2326.31	1.06556
		2324.84	1.06269
		2323.36	1.06021
		2321.89	1.05832
		2320.42	1.05813
		2318.94	1.05984
		2317.47	1.06085
		2316	1.0597
		2314.52	1.05825
		2313.04	1.0575
		2311.57	1.05663
		2310.1	1.05623
		2308.62	1.05797
		2307.14	1.06149
		2305.67	1.06374
		2304.19	1.0623
		2302.71	1.05957
		2301.24	1.05977
		2299.76	1.0626
		2298.28	1.06467
		2296.8	1.06457
		2295.32	1.06381
		2293.85	1.06425
		2292.37	1.06539
		2290.89	1.06582
		2289.41	1.06556
		2287.93	1.06436
		2286.45	1.06179
		2284.97	1.0591
		2283.48	1.05744
		2282	1.0572
		2280.52	1.05912
		2279.04	1.06243
		2277.56	1.06479
		2276.08	1.06552
		2274.59	1.06559
		2273.11	1.06551
		2271.63	1.06581
		2270.14	1.06789
		2268.66	1.07148
		2267.18	1.07322
		2265.69	1.07071
		2264.21	1.06691
		2262.72	1.06626
		2261.24	1.06844
		2259.75	1.07003
		2258.27	1.0699
		2256.78	1.06909
		2255.29	1.06757
		2253.8	1.06496
		2252.32	1.06261
		2250.83	1.06226
		2249.34	1.06376
		2247.86	1.06521
		2246.37	1.06491
		2244.88	1.06377
		2243.39	1.0646
		2241.9	1.06799
		2240.41	1.0714
		2238.92	1.07264
		2237.43	1.07142
		2235.94	1.06825
		2234.45	1.06465
		2232.96	1.06226
		2231.47	1.06155
		2229.97	1.06248
		2228.48	1.06407
		2226.99	1.06428
		2225.5	1.06315
		2224.01	1.06284
		2222.51	1.06439
		2221.02	1.06701
		2219.53	1.06903
		2218.03	1.06899
		2216.54	1.06684
		2215.04	1.06418
		2213.55	1.06306
		2212.05	1.06342
		2210.56	1.06351
		2209.06	1.06326
		2207.56	1.06371
		2206.07	1.0639
		2204.57	1.06268
		2203.07	1.0617
		2201.58	1.06288
		2200.08	1.06502
		2198.58	1.06572
		2197.08	1.06495
		2195.58	1.06356
		2194.09	1.06109
		2192.59	1.05836
		2191.09	1.0581
		2189.59	1.06071
		2188.09	1.06332
		2186.59	1.06384
		2185.09	1.06255
		2183.58	1.06068
		2182.08	1.05954
		2180.58	1.06001
		2179.08	1.06147
		2177.58	1.06232
		2176.07	1.0622
		2174.57	1.06219
		2173.07	1.06231
		2171.57	1.06203
		2170.06	1.06265
		2168.56	1.0652
		2167.05	1.06804
		2165.55	1.06992
		2164.04	1.07183
		2162.54	1.07398
		2161.03	1.07522
		2159.53	1.07507
		2158.02	1.0732
		2156.51	1.06914
		2155.01	1.06414
		2153.5	1.06056
		2151.99	1.05955
		2150.48	1.06098
		2148.98	1.0645
		2147.47	1.06832
		2145.96	1.06919
		2144.45	1.06686
		2142.94	1.06563
		2141.43	1.06721
		2139.92	1.0678
		2138.41	1.06532
		2136.9	1.06274
		2135.39	1.06297
		2133.88	1.06536
		2132.37	1.06749
		2130.86	1.0674
		2129.34	1.06518
		2127.83	1.06377
		2126.32	1.06501
		2124.81	1.06594
		2123.29	1.06403
		2121.78	1.0614
		2120.27	1.06026
		2118.75	1.05989
		2117.24	1.05898
		2115.72	1.05783
		2114.21	1.05778
		2112.69	1.05879
		2111.18	1.05924
		2109.66	1.05912
		2108.14	1.06016
		2106.63	1.06221
		2105.11	1.06333
		2103.59	1.06259
		2102.08	1.06057
		2100.56	1.05906
		2099.04	1.06024
		2097.52	1.06355
		2096	1.06529
		2094.48	1.0636
		2092.96	1.06086
		2091.44	1.05926
		2089.92	1.05822
		2088.4	1.05728
		2086.88	1.05708
		2085.36	1.05806
		2083.84	1.06107
		2082.32	1.06592
		2080.8	1.06929
		2079.28	1.06846
		2077.75	1.06568
		2076.23	1.06441
		2074.71	1.06415
		2073.18	1.06288
		2071.66	1.06069
		2070.13	1.05833
		2068.61	1.05629
		2067.09	1.05533
		2065.56	1.05595
		2064.04	1.05802
		2062.51	1.06046
		2060.98	1.06131
		2059.46	1.0596
		2057.93	1.0564
		2056.4	1.05367
		2054.88	1.05295
		2053.35	1.05448
		2051.82	1.05717
		2050.29	1.05935
		2048.77	1.06002
		2047.24	1.05989
		2045.71	1.06032
		2044.18	1.06128
		2042.65	1.06163
		2041.12	1.06071
		2039.59	1.05957
		2038.06	1.05999
		2036.53	1.06204
		2035	1.06388
		2033.46	1.06394
		2031.93	1.06256
		2030.4	1.06144
		2028.87	1.06138
		2027.34	1.06246
		2025.8	1.06503
		2024.27	1.06764
		2022.73	1.06768
		2021.2	1.06603
		2019.67	1.06547
		2018.13	1.06587
		2016.6	1.06591
		2015.06	1.06631
		2013.53	1.06779
		2011.99	1.06876
		2010.45	1.06725
		2008.92	1.06437
		2007.38	1.06291
		2005.84	1.06315
		2004.31	1.06356
		2002.77	1.0633
		2001.23	1.06169
		1999.69	1.0598
		1998.15	1.06099
		1996.61	1.06463
		1995.07	1.06535
		1993.54	1.0618
		1991.99	1.05815
		1990.46	1.05708
		1988.91	1.0573
		1987.37	1.05643
		1985.83	1.05451
		1984.29	1.05451
		1982.75	1.05762
		1981.21	1.06056
		1979.66	1.06064
		1978.12	1.05928
		1976.58	1.05825
		1975.03	1.05733
		1973.49	1.05665
		1971.95	1.05725
		1970.4	1.0588
		1968.86	1.05962
		1967.31	1.05912
		1965.77	1.05858
		1964.22	1.05927
		1962.67	1.06035
		1961.13	1.0596
		1959.58	1.05697
		1958.04	1.05474
		1956.49	1.05359
		1954.94	1.05278
		1953.39	1.05276
		1951.84	1.0544
		1950.29	1.05731
		1948.75	1.05874
		1947.2	1.05648
		1945.65	1.05353
		1944.1	1.05397
		1942.55	1.0565
		1941	1.05792
		1939.45	1.05755
		1937.89	1.05643
		1936.34	1.05622
		1934.79	1.05738
		1933.24	1.05748
		1931.69	1.05453
		1930.13	1.0506
		1928.58	1.04914
		1927.03	1.05058
		1925.47	1.05317
		1923.92	1.05599
		1922.37	1.05812
		1920.81	1.05766
		1919.26	1.0549
		1917.7	1.05362
		1916.15	1.05598
		1914.59	1.05885
		1913.04	1.05865
		1911.48	1.05677
		1909.92	1.05636
		1908.36	1.05683
		1906.81	1.0556
		1905.25	1.05315
		1903.69	1.05244
		1902.13	1.05501
		1900.57	1.05939
		1899.01	1.06278
		1897.46	1.06456
		1895.89	1.06656
		1894.34	1.06866
		1892.78	1.06791
		1891.21	1.06384
		1889.65	1.05995
		1888.09	1.05852
		1886.53	1.05819
		1884.97	1.05728
		1883.41	1.0556
		1881.84	1.05309
		1880.28	1.05055
		1878.72	1.04988
		1877.15	1.0513
		1875.59	1.05343
		1874.03	1.05559
		1872.46	1.05724
		1870.9	1.0575
		1869.33	1.05581
		1867.77	1.05245
		1866.2	1.05021
		1864.63	1.05229
		1863.07	1.05651
		1861.5	1.05719
		1859.93	1.05342
		1858.37	1.04963
		1856.8	1.04878
		1855.23	1.0497
		1853.66	1.05007
		1852.09	1.04937
		1850.52	1.04908
		1848.96	1.05
		1847.38	1.0505
		1845.81	1.0489
		1844.24	1.04627
		1842.67	1.04516
		1841.1	1.04602
		1839.53	1.04703
		1837.96	1.04751
		1836.39	1.04816
		1834.82	1.04842
		1833.24	1.04764
		1831.67	1.04675
		1830.1	1.04666
		1828.52	1.04678
		1826.95	1.04678
		1825.38	1.04753
		1823.8	1.0485
		1822.23	1.04775
		1820.65	1.04582
		1819.08	1.04518
		1817.5	1.04615
		1815.92	1.04689
		1814.35	1.04707
		1812.77	1.04897
		1811.19	1.05367
		1809.62	1.0582
		1808.04	1.0589
		1806.46	1.05575
		1804.88	1.05168
		1803.3	1.04899
		1801.72	1.04802
		1800.14	1.04782
		1798.56	1.04738
		1796.98	1.0476
		1795.4	1.04992
		1793.82	1.05271
		1792.24	1.05392
		1790.66	1.05424
		1789.08	1.05496
		1787.5	1.05589
		1785.91	1.05596
		1784.33	1.05515
		1782.75	1.05479
		1781.16	1.05511
		1779.58	1.05538
		1778	1.05532
		1776.41	1.05439
		1774.83	1.05233
		1773.24	1.05021
		1771.66	1.04968
		1770.07	1.05116
		1768.49	1.05268
		1766.9	1.05236
		1765.31	1.05175
		1763.73	1.05301
		1762.14	1.05485
		1760.55	1.05483
		1758.96	1.05287
		1757.38	1.05078
		1755.79	1.05039
		1754.2	1.05198
		1752.61	1.05393
		1751.02	1.055
		1749.43	1.05621
		1747.84	1.0582
		1746.25	1.05901
		1744.66	1.05762
		1743.07	1.05646
		1741.47	1.05766
		1739.88	1.06029
		1738.29	1.06165
		1736.7	1.05951
		1735.11	1.05441
		1733.51	1.04945
		1731.92	1.04766
		1730.32	1.04983
		1728.73	1.05353
		1727.13	1.05557
		1725.54	1.05573
		1723.95	1.0559
		1722.35	1.05666
		1720.75	1.0571
		1719.16	1.0565
		1717.56	1.05553
		1715.96	1.05584
		1714.37	1.05705
		1712.77	1.05703
		1711.17	1.05588
		1709.57	1.05497
		1707.97	1.05397
		1706.38	1.05321
		1704.78	1.05401
		1703.18	1.05543
		1701.58	1.05583
		1699.98	1.05598
		1698.38	1.0572
		1696.78	1.05938
		1695.18	1.06139
		1693.57	1.06213
		1691.97	1.06219
		1690.37	1.06365
		1688.77	1.06713
		1687.16	1.06955
		1685.56	1.06813
		1683.96	1.06581
		1682.35	1.06712
		1680.75	1.07094
		1679.14	1.07384
		1677.54	1.07598
		1675.94	1.0788
		1674.33	1.08185
		1672.72	1.08376
		1671.12	1.08376
		1669.51	1.08231
		1667.9	1.08114
		1666.3	1.08191
		1664.69	1.08437
		1663.08	1.08703
		1661.47	1.08982
		1659.87	1.09357
		1658.26	1.09755
		1656.65	1.10025
		1655.04	1.10176
		1653.43	1.10325
		1651.82	1.10475
		1650.21	1.10552
		1648.6	1.1058
		1646.99	1.10664
		1645.37	1.10875
		1643.76	1.11153
		1642.15	1.1133
		1640.54	1.11348
		1638.92	1.11349
		1637.31	1.11542
		1635.7	1.11932
		1634.08	1.12181
		1632.47	1.12136
		1630.86	1.1221
		1629.24	1.12651
		1627.62	1.13044
		1626.01	1.12975
		1624.39	1.12651
		1622.78	1.12562
		1621.16	1.12768
		1619.54	1.12932
		1617.93	1.12977
		1616.31	1.13164
		1614.69	1.13568
		1613.07	1.13882
		1611.46	1.13802
		1609.84	1.13409
		1608.22	1.12973
		1606.6	1.12689
		1604.98	1.12742
		1603.36	1.1313
		1601.74	1.13436
		1600.12	1.13268
		1598.49	1.12769
		1596.87	1.12384
		1595.25	1.12358
		1593.63	1.12577
		1592.01	1.12809
		1590.38	1.12997
		1588.76	1.13147
		1587.13	1.13144
		1585.51	1.13031
		1583.89	1.13065
		1582.26	1.13282
		1580.64	1.13441
		1579.01	1.13355
		1577.39	1.1309
		1575.76	1.12898
		1574.13	1.12878
		1572.51	1.12848
		1570.88	1.12734
		1569.25	1.12657
		1567.62	1.12679
		1566	1.12845
		1564.37	1.13191
		1562.74	1.13544
		1561.11	1.13663
		1559.48	1.13557
		1557.85	1.1343
		1556.22	1.13335
		1554.59	1.13135
		1552.96	1.12888
		1551.33	1.12856
		1549.7	1.13046
		1548.06	1.13201
		1546.43	1.13163
		1544.8	1.12976
		1543.17	1.1281
		1541.54	1.12741
		1539.9	1.12697
		1538.27	1.12707
		1536.63	1.12794
		1535	1.12825
		1533.36	1.12799
		1531.73	1.12814
		1530.09	1.1281
		1528.46	1.12773
		1526.82	1.12872
		1525.18	1.13149
		1523.55	1.134
		1521.91	1.13446
		1520.27	1.13278
		1518.63	1.12933
		1517	1.12495
		1515.36	1.12206
		1513.72	1.12298
		1512.08	1.12683
		1510.44	1.13049
		1508.8	1.13207
		1507.16	1.13158
		1505.52	1.13021
		1503.88	1.12958
		1502.24	1.12921
		1500.59	1.127
		1498.95	1.12355
		1497.31	1.1221
		1495.67	1.12365
		1494.02	1.12559
		1492.38	1.12491
		1490.74	1.12168
		1489.09	1.11906
		1487.45	1.11903
		1485.8	1.12025
		1484.16	1.12094
		1482.51	1.12085
		1480.87	1.12139
		1479.22	1.12397
		1477.57	1.12636
		1475.93	1.1254
		1474.28	1.12336
		1472.63	1.12426
		1470.98	1.12645
		1469.33	1.12676
		1467.69	1.12685
		1466.04	1.12914
		1464.39	1.13164
		1462.74	1.13196
		1461.09	1.13189
		1459.44	1.13351
		1457.79	1.13519
		1456.14	1.13505
		1454.48	1.13414
		1452.83	1.13335
		1451.18	1.13233
		1449.53	1.13183
		1447.88	1.13272
		1446.22	1.13485
		1444.57	1.13723
		1442.91	1.13737
		1441.26	1.13364
		1439.61	1.12938
		1437.95	1.12979
		1436.29	1.13488
		1434.64	1.14004
		1432.98	1.1428
		1431.33	1.14394
		1429.67	1.14381
		1428.01	1.14257
		1426.36	1.14143
		1424.7	1.14125
		1423.04	1.14184
		1421.38	1.14275
		1419.72	1.14371
		1418.06	1.14418
		1416.4	1.14397
		1414.75	1.14457
		1413.09	1.14718
		1411.42	1.14985
		1409.76	1.14921
		1408.1	1.14487
		1406.44	1.14054
		1404.78	1.13979
		1403.12	1.14216
		1401.46	1.14449
		1399.79	1.14487
		1398.13	1.1445
		1396.46	1.14512
		1394.8	1.14511
		1393.14	1.14191
		1391.47	1.13733
		1389.81	1.13671
		1388.14	1.14226
		1386.47	1.14921
		1384.81	1.15084
		1383.14	1.14657
		1381.48	1.14165
		1379.81	1.14018
		1378.14	1.14193
		1376.47	1.14456
		1374.8	1.14605
		1373.14	1.14543
		1371.47	1.14337
		1369.8	1.14099
		1368.13	1.13838
		1366.46	1.13614
		1364.79	1.13591
		1363.12	1.13753
		1361.45	1.13885
		1359.78	1.13823
		1358.1	1.13527
		1356.43	1.13107
		1354.76	1.12823
		1353.09	1.12839
		1351.41	1.13028
		1349.74	1.13163
		1348.07	1.13218
		1346.39	1.13306
		1344.72	1.13421
		1343.04	1.13427
		1341.37	1.13286
		1339.69	1.13086
		1338.02	1.12883
		1336.34	1.12683
		1334.66	1.12602
		1332.98	1.12791
		1331.31	1.13077
		1329.63	1.13073
		1327.95	1.12708
		1326.27	1.12322
		1324.59	1.12259
		1322.92	1.12534
		1321.24	1.12823
		1319.56	1.12877
		1317.88	1.12807
		1316.2	1.12775
		1314.51	1.127
		1312.83	1.12473
		1311.15	1.12187
		1309.47	1.1197
		1307.79	1.11833
		1306.1	1.11774
		1304.42	1.11792
		1302.74	1.1175
		1301.05	1.11461
		1299.37	1.11034
		1297.69	1.10904
		1296	1.11209
		1294.31	1.1148
		1292.63	1.11388
		1290.94	1.11168
		1289.26	1.1104
		1287.57	1.10882
		1285.88	1.10604
		1284.2	1.10355
		1282.51	1.10322
		1280.82	1.10507
		1279.13	1.10768
		1277.44	1.10901
		1275.75	1.10687
		1274.06	1.10173
		1272.38	1.0973
		1270.68	1.09557
		1268.99	1.0948
		1267.3	1.09294
		1265.61	1.08937
		1263.92	1.08436
		1262.23	1.07997
		1260.54	1.0796
		1258.84	1.0835
		1257.15	1.08782
		1255.46	1.09034
		1253.76	1.09203
		1252.07	1.09245
		1250.37	1.08966
		1248.68	1.08438
		1246.98	1.07925
		1245.29	1.07621
		1243.59	1.07615
		1241.89	1.07789
		1240.2	1.07856
		1238.5	1.07677
		1236.8	1.07342
		1235.11	1.07017
		1233.41	1.0687
		1231.71	1.06898
		1230.01	1.06884
		1228.31	1.0679
		1226.61	1.06844
		1224.91	1.0704
		1223.21	1.07141
		1221.51	1.07131
		1219.81	1.07157
		1218.11	1.07227
		1216.41	1.07239
		1214.71	1.07133
		1213	1.06956
		1211.3	1.06837
		1209.6	1.06824
		1207.89	1.06811
		1206.19	1.06675
		1204.48	1.06447
		1202.78	1.06318
		1201.07	1.06449
		1199.37	1.06726
		1197.66	1.06808
		1195.96	1.06577
		1194.25	1.06324
		1192.54	1.06285
		1190.84	1.06363
		1189.13	1.06434
		1187.42	1.06442
		1185.71	1.06258
		1184	1.05857
		1182.29	1.0541
		1180.59	1.05009
		1178.88	1.04717
		1177.17	1.04771
		1175.46	1.0518
		1173.74	1.05491
		1172.03	1.05389
		1170.32	1.05014
		1168.61	1.04555
		1166.9	1.04121
		1165.19	1.03979
		1163.47	1.04319
		1161.76	1.04901
		1160.04	1.05324
		1158.33	1.05406
		1156.62	1.05285
		1154.9	1.0523
		1153.19	1.05291
		1151.47	1.05341
		1149.75	1.05328
		1148.04	1.0516
		1146.32	1.04774
		1144.6	1.04356
		1142.89	1.04144
		1141.17	1.04201
		1139.45	1.04432
		1137.73	1.04649
		1136.01	1.04759
		1134.29	1.04784
		1132.57	1.04712
		1130.85	1.04561
		1129.13	1.04385
		1127.41	1.04188
		1125.69	1.04031
		1123.97	1.04094
		1122.25	1.04431
		1120.53	1.04847
		1118.8	1.05097
		1117.08	1.0506
		1115.36	1.0483
		1113.63	1.04665
		1111.91	1.04726
		1110.19	1.04985
		1108.46	1.05345
		1106.74	1.05566
		1105.01	1.05423
		1103.29	1.05113
		1101.56	1.05055
		1099.83	1.05288
		1098.1	1.05424
		1096.38	1.05232
		1094.65	1.05017
		1092.92	1.05147
		1091.19	1.05484
		1089.46	1.05668
		1087.73	1.05621
		1086.01	1.05449
		1084.28	1.05217
		1082.54	1.05042
		1080.81	1.05064
		1079.08	1.05172
		1077.35	1.05111
		1075.62	1.04967
		1073.89	1.05071
		1072.15	1.05361
		1070.42	1.05433
		1068.69	1.05231
		1066.96	1.05015
		1065.22	1.04864
		1063.49	1.04776
		1061.75	1.0487
		1060.02	1.05118
		1058.28	1.05265
		1056.54	1.0522
		1054.81	1.05122
		1053.07	1.0503
		1051.34	1.04898
		1049.6	1.04769
		1047.86	1.04763
		1046.12	1.04909
		1044.38	1.05103
		1042.64	1.05225
		1040.91	1.05259
		1039.17	1.05234
		1037.43	1.05147
		1035.69	1.05047
		1033.95	1.05052
		1032.2	1.05208
		1030.46	1.05441
		1028.72	1.05641
		1026.98	1.0579
		1025.23	1.05976
		1023.49	1.06171
		1021.75	1.06222
		1020.01	1.06127
		1018.26	1.06028
		1016.52	1.06001
		1014.77	1.06065
		1013.03	1.06232
		1011.28	1.0646
		1009.54	1.06603
		1007.79	1.06578
		1006.04	1.06538
		1004.29	1.06644
		1002.55	1.06802
		1000.8	1.0684
		999.051	1.06789
		997.303	1.06839
		995.553	1.07071
		993.805	1.07348
		992.055	1.07509
		990.305	1.07535
		988.553	1.07565
		986.803	1.07755
		985.051	1.07989
		983.301	1.08015
		981.549	1.07853
		979.795	1.07674
		978.043	1.07597
		976.289	1.07774
		974.535	1.08172
		972.781	1.08471
		971.027	1.08508
		969.273	1.08417
		967.518	1.08318
		965.764	1.08211
		964.008	1.08132
		962.25	1.08188
		960.494	1.08403
		958.738	1.08715
		956.98	1.09033
		955.223	1.09227
		953.465	1.0921
		951.705	1.09101
		949.947	1.09233
		948.188	1.09754
		946.428	1.10263
		944.668	1.10282
		942.908	1.09956
		941.146	1.09739
		939.387	1.09732
		937.625	1.09785
		935.863	1.09814
		934.102	1.09845
		932.338	1.10005
		930.574	1.10379
		928.812	1.10838
		927.049	1.11183
		925.283	1.11394
		923.52	1.11568
		921.754	1.11691
		919.988	1.11731
		918.223	1.11798
		916.457	1.11975
		914.691	1.12311
		912.924	1.1279
		911.156	1.13097
		909.389	1.12991
		907.621	1.1277
		905.854	1.1284
		904.084	1.13159
		902.316	1.1345
		900.547	1.13609
		898.775	1.137
		897.006	1.13853
		895.236	1.14151
		893.465	1.14409
		891.693	1.14402
		889.922	1.14265
		888.148	1.14262
		886.377	1.14401
		884.604	1.14551
		882.83	1.14688
		881.057	1.14823
		879.283	1.14955
		877.508	1.15137
		875.732	1.15297
		873.959	1.15263
		872.182	1.15106
		870.406	1.14993
		868.631	1.14878
		866.854	1.14674
		865.076	1.14524
		863.299	1.14675
		861.521	1.15086
		859.742	1.15437
		857.963	1.15612
		856.186	1.1575
		854.406	1.1593
		852.625	1.16138
		850.846	1.16339
		849.064	1.16482
		847.283	1.16523
		845.502	1.16544
		843.721	1.16804
		841.938	1.17328
		840.156	1.17692
		838.373	1.17681
		836.59	1.17644
		834.807	1.1783
		833.021	1.18061
		831.238	1.18243
		829.453	1.18564
		827.668	1.19048
		825.881	1.19421
		824.096	1.19599
		822.309	1.19873
		820.521	1.2039
		818.734	1.20868
		816.947	1.21079
		815.16	1.21158
		813.371	1.21274
		811.582	1.21452
		809.793	1.21697
		808.004	1.21993
		806.215	1.22319
		804.424	1.22678
		802.633	1.22973
		800.842	1.23073
		799.051	1.23045
		797.258	1.23065
		795.467	1.23193
		793.674	1.23417
		791.881	1.23753
		790.088	1.24082
		788.293	1.24208
		786.5	1.24201
		784.705	1.24329
		782.91	1.24596
		781.115	1.24701
		779.318	1.24584
		777.523	1.24588
		775.727	1.24957
		773.93	1.25538
		772.133	1.25992
		770.334	1.26163
		768.537	1.26261
		766.738	1.26502
		764.939	1.26786
		763.141	1.27019
		761.34	1.27326
		759.539	1.27746
		757.74	1.28192
		755.939	1.28678
		754.137	1.29147
		752.336	1.29356
		750.533	1.29304
		748.732	1.29345
		746.93	1.29741
		745.125	1.30482
		743.322	1.31393
		741.518	1.32251
		739.713	1.32938
		737.908	1.33431
		736.104	1.3373
		734.299	1.33997
		732.492	1.34515
		730.686	1.35295
		728.879	1.36001
		727.072	1.36379
		725.266	1.36496
		723.457	1.36576
		721.648	1.36866
		719.84	1.37517
		718.031	1.38352
		716.221	1.39024
		714.412	1.39421
		712.602	1.39603
		710.791	1.39638
		708.979	1.39708
		707.168	1.39951
		705.355	1.40247
		703.545	1.40458
		701.73	1.40675
		699.918	1.4098
		698.105	1.41218
		696.291	1.41296
		694.477	1.41475
		692.662	1.41957
		690.848	1.42432
		689.031	1.42581
		687.217	1.42635
		685.4	1.42907
		683.584	1.43277
		681.766	1.43483
		679.949	1.43574
		678.131	1.43871
		676.312	1.44491
		674.494	1.45209
		672.676	1.45832
		670.855	1.46382
		669.037	1.46931
		667.217	1.47475
		665.395	1.48025
		663.574	1.48731
		661.754	1.49672
		659.932	1.50683
		658.109	1.51636
		656.287	1.52638
		654.463	1.5374
		652.641	1.54717
		650.816	1.55412
		648.992	1.56116
		647.168	1.57173
		645.344	1.58506
		643.518	1.59926
		641.691	1.61406
		639.865	1.62909
		638.039	1.64418
		636.213	1.6597
		634.385	1.67523
		632.557	1.68951
		630.729	1.70203
		628.9	1.71378
		627.072	1.72586
		625.242	1.7382
		623.412	1.74929
		621.582	1.75703
		619.752	1.76201
		617.92	1.76797
		616.09	1.77587
		614.258	1.78186
		612.426	1.78324
		610.594	1.78241
		608.76	1.78219
		606.926	1.78068
		605.094	1.77545
		603.258	1.76889
		601.424	1.76417
		599.59	1.76036
		597.754	1.75524
		595.918	1.74812
		594.082	1.73832
		592.246	1.72552
		590.408	1.71081
		588.57	1.69577
		586.732	1.68349
		584.895	1.67735
		583.057	1.67527
		581.217	1.67201
		579.377	1.66688
		577.537	1.66155
		575.697	1.65543
		573.857	1.64875
		572.016	1.64288
		570.174	1.6371
		568.332	1.63122
		566.49	1.62696
		564.648	1.62388
		562.805	1.62043
		560.961	1.61724
		559.117	1.61528
		557.273	1.61413
		555.43	1.61227
		553.584	1.60807
		551.738	1.60156
		549.893	1.59481
		548.047	1.5905
		546.199	1.58899
		544.352	1.5875
		542.504	1.58494
		540.656	1.58363
		538.809	1.58342
		536.959	1.58103
		535.111	1.57712
		533.262	1.57565
		531.412	1.57582
		529.561	1.57258
		527.711	1.56494
		525.859	1.55758
		524.008	1.55461
		522.156	1.55487
		520.303	1.55427
		518.451	1.55153
		516.598	1.54807
		514.744	1.54428
		512.889	1.54096
		511.035	1.54029
		509.18	1.54223
		507.324	1.54424
		505.469	1.54596
		503.613	1.54955
		501.756	1.55466
		499.9	1.55882
		498.043	1.56128
		496.186	1.56255
		494.326	1.56421
		492.469	1.56923
		490.609	1.57811
		488.75	1.58753
		486.891	1.59442
		485.029	1.59865
		483.17	1.60249
		481.309	1.60851
		479.447	1.61684
		477.586	1.62524
		475.723	1.63352
		473.861	1.64462
		471.998	1.65937
		470.135	1.67523
		468.27	1.69015
		466.406	1.70268
		464.541	1.71209
		462.676	1.72167
		460.811	1.73606
		458.945	1.75559
		457.078	1.77616
		455.211	1.79355
		453.344	1.80837
		451.477	1.82463
		449.609	1.84252
		447.74	1.85874
		445.871	1.87344
		444.002	1.88945
		442.133	1.907
		440.264	1.92434
		438.393	1.94031
		436.521	1.95364
		434.65	1.96329
		432.779	1.97066
		430.906	1.97874
		429.033	1.98766
		427.16	1.99381
		425.287	1.99508
		423.414	1.99425
		421.539	1.99576
		419.666	1.99938
		417.791	2
		415.914	1.99575
		414.039	1.98986
		412.162	1.98304
		410.285	1.97277
		408.408	1.95943
		406.531	1.94638
		404.654	1.93507
		402.775	1.92334
		400.896	1.90966
		399.018	1.89691
		397.139	1.88765
		395.258	1.87936
		393.377	1.86866
		391.496	1.85506
		389.615	1.83913
		387.734	1.82182
		385.852	1.80489
		383.969	1.7902
		382.086	1.77884
		380.203	1.76964
		378.318	1.75981
		376.436	1.74848
		374.551	1.73704
		372.666	1.72798
		370.779	1.72362
		368.895	1.72229
		367.008	1.71971
		365.121	1.71503
		363.234	1.70931
		361.346	1.70172
		359.459	1.69349
		357.57	1.68942
		355.682	1.69035
		353.793	1.69085
		351.902	1.68732
		350.012	1.68258
		348.123	1.67994
		346.23	1.67858
		344.34	1.67743
		342.449	1.67828
		340.557	1.68138
		338.664	1.68239
		336.771	1.67846
		334.877	1.67388
		332.984	1.67319
		331.09	1.67344
		329.195	1.67065
		327.299	1.66648
		325.404	1.66276
		323.508	1.65866
		321.611	1.65465
		319.715	1.65191
		317.818	1.64968
		315.92	1.64741
		314.021	1.6462
		312.123	1.64545
		310.225	1.64329
		308.326	1.64111
		306.426	1.64201
		304.525	1.6464
		302.625	1.65251
		300.725	1.65763
		298.822	1.65952
		296.922	1.65991
		295.02	1.66224
		293.117	1.66573
		291.213	1.66851
		289.311	1.6739
		287.406	1.68497
		285.502	1.69739
		283.596	1.70528
		281.691	1.70864
		279.785	1.70973
		277.879	1.70864
		275.973	1.70633
		274.066	1.70568
		272.158	1.70649
		270.252	1.70575
		268.344	1.70384
		266.434	1.70289
		264.525	1.70166
		262.615	1.69884
		260.707	1.69659
		258.795	1.69635
		256.885	1.69551
		254.975	1.69047
		253.062	1.68083
		251.15	1.66957
		249.238	1.66127
		247.324	1.65879
		245.412	1.65903
		243.498	1.65569
		241.584	1.64778
		239.67	1.6397
		237.754	1.63296
		235.838	1.62604
		233.924	1.61979
		232.006	1.61554
		230.09	1.61174
		228.172	1.60704
		226.256	1.60182
		224.338	1.59632
		222.418	1.59056
		220.5	1.58497
		218.58	1.57975
		216.66	1.5742
		214.74	1.56781
		212.82	1.56069
		210.898	1.55147
		208.979	1.53887
		207.057	1.52531
		205.133	1.51377
		203.211	1.50367
		201.287	1.49427
		199.363	1.48771
		197.439	1.4854
		195.516	1.48528
		193.592	1.48573
		191.666	1.48792
		189.74	1.49149
		187.814	1.4939
		185.887	1.49517
		183.961	1.49834
		182.033	1.5055
		180.105	1.51489
		178.176	1.52189
		176.248	1.52462
		174.318	1.52616
		172.389	1.53052
		170.459	1.53981
		168.529	1.55268
		166.598	1.56459
		164.666	1.57362
		162.734	1.58157
		160.803	1.58769
		158.869	1.58914
		156.936	1.58641
		155.002	1.58161
		153.068	1.57527
		151.135	1.56887
		149.199	1.56506
		147.264	1.56408
		145.328	1.56354
		143.393	1.56073
		141.457	1.55375
		139.52	1.54256
		137.582	1.53001
		135.645	1.52027
		133.705	1.51562
		131.768	1.51467
		129.828	1.51302
		127.889	1.50786
		125.949	1.5011
		124.008	1.49569
		122.066	1.49254
		120.125	1.49085
		118.184	1.48834
		116.242	1.48401
		114.299	1.48024
		112.355	1.47882
		110.412	1.4777
		108.469	1.47403
		106.523	1.46851
		104.58	1.46474
		102.635	1.4642
