# Supplementary material for: Large-scale conformal synthesis of one-dimensional MAX phases
Source: Nat Commun. 2024 Oct 28;15:9275. doi: 10.1038/s41467-024-53137-0 (PMC11519885; doi:10.1038/s41467-024-53137-0)
Supplement: Supplementary file 3 — Source data [file 41467_2024_53137_MOESM3_ESM.zip › Source data/Fig.S16f.xlsx]

## Sheet: Sheet1
2 theta	850	2 theta	950	2 theta	1000	2 theta	1100	2 theta	1200
5	0.10303	5	0.11906	5	0.20507	5	0.14509	5	0.11042
5.01	0.10303	5.01	0.11906	5.01	0.20507	5.01	0.14509	5.01	0.11042
5.02	0.10303	5.02	0.11906	5.02	0.20507	5.02	0.14509	5.02	0.11042
5.03	0.10251	5.03	0.11959	5.03	0.20507	5.03	0.14794	5.03	0.11104
5.04	0.10094	5.04	0.12013	5.04	0.20719	5.04	0.15078	5.04	0.11229
5.05	0.0999	5.05	0.1212	5.05	0.20719	5.05	0.15505	5.05	0.11416
5.06	0.09937	5.06	0.12173	5.06	0.20719	5.06	0.15932	5.06	0.11541
5.07	0.09937	5.07	0.12226	5.07	0.20719	5.07	0.16287	5.07	0.11666
5.08	0.0999	5.08	0.12226	5.08	0.20719	5.08	0.16572	5.08	0.1179
5.09	0.10094	5.09	0.1228	5.09	0.20825	5.09	0.16714	5.09	0.11853
5.1	0.10199	5.1	0.12387	5.1	0.21036	5.1	0.16856	5.1	0.11853
5.11	0.10356	5.11	0.12547	5.11	0.21459	5.11	0.16927	5.11	0.11853
5.12	0.10408	5.12	0.1276	5.12	0.21987	5.12	0.16999	5.12	0.1179
5.13	0.10513	5.13	0.12974	5.13	0.22622	5.13	0.17212	5.13	0.1179
5.14	0.10617	5.14	0.13134	5.14	0.22833	5.14	0.17425	5.14	0.11728
5.15	0.10774	5.15	0.13241	5.15	0.22939	5.15	0.17639	5.15	0.11728
5.16	0.10983	5.16	0.13241	5.16	0.22939	5.16	0.17852	5.16	0.1179
5.17	0.11192	5.17	0.13187	5.17	0.22727	5.17	0.17994	5.17	0.11915
5.18	0.11245	5.18	0.13134	5.18	0.2241	5.18	0.18137	5.18	0.12102
5.19	0.11192	5.19	0.13027	5.19	0.22199	5.19	0.18137	5.19	0.12289
5.2	0.11088	5.2	0.12974	5.2	0.22093	5.2	0.18137	5.2	0.12414
5.21	0.11036	5.21	0.12974	5.21	0.22093	5.21	0.18137	5.21	0.12601
5.22	0.10983	5.22	0.13081	5.22	0.2241	5.22	0.18208	5.22	0.12664
5.23	0.11088	5.23	0.13241	5.23	0.22727	5.23	0.1835	5.23	0.12726
5.24	0.11245	5.24	0.13401	5.24	0.22939	5.24	0.18492	5.24	0.12726
5.25	0.11559	5.25	0.13615	5.25	0.2315	5.25	0.18634	5.25	0.12726
5.26	0.11977	5.26	0.13775	5.26	0.23362	5.26	0.18777	5.26	0.12726
5.27	0.12395	5.27	0.13881	5.27	0.23573	5.27	0.18848	5.27	0.12726
5.28	0.12657	5.28	0.13988	5.28	0.23573	5.28	0.18919	5.28	0.12851
5.29	0.12814	5.29	0.14042	5.29	0.23573	5.29	0.1899	5.29	0.12913
5.3	0.12866	5.3	0.14148	5.3	0.23573	5.3	0.19061	5.3	0.131
5.31	0.12866	5.31	0.14202	5.31	0.23573	5.31	0.19132	5.31	0.13288
5.32	0.12814	5.32	0.14309	5.32	0.23784	5.32	0.19275	5.32	0.13475
5.33	0.12657	5.33	0.14415	5.33	0.24101	5.33	0.19275	5.33	0.13662
5.34	0.125	5.34	0.14522	5.34	0.24419	5.34	0.19275	5.34	0.13911
5.35	0.12291	5.35	0.14576	5.35	0.24736	5.35	0.19132	5.35	0.14099
5.36	0.12134	5.36	0.14629	5.36	0.24947	5.36	0.1899	5.36	0.14286
5.37	0.11925	5.37	0.14629	5.37	0.24947	5.37	0.18848	5.37	0.1441
5.38	0.1182	5.38	0.14629	5.38	0.24947	5.38	0.18777	5.38	0.14535
5.39	0.11768	5.39	0.14576	5.39	0.24841	5.39	0.18777	5.39	0.14535
5.4	0.1182	5.4	0.14522	5.4	0.24947	5.4	0.1899	5.4	0.1441
5.41	0.12082	5.41	0.14469	5.41	0.25159	5.41	0.19275	5.41	0.14348
5.42	0.12343	5.42	0.14415	5.42	0.25476	5.42	0.1963	5.42	0.14161
5.43	0.12657	5.43	0.14415	5.43	0.2611	5.43	0.20057	5.43	0.14036
5.44	0.12866	5.44	0.14415	5.44	0.2685	5.44	0.20341	5.44	0.13911
5.45	0.12971	5.45	0.14469	5.45	0.27484	5.45	0.20626	5.45	0.13849
5.46	0.13075	5.46	0.14576	5.46	0.27801	5.46	0.20768	5.46	0.13849
5.47	0.1318	5.47	0.14682	5.47	0.28013	5.47	0.2091	5.47	0.13849
5.48	0.1318	5.48	0.14896	5.48	0.28013	5.48	0.20982	5.48	0.13911
5.49	0.1318	5.49	0.15056	5.49	0.27907	5.49	0.20982	5.49	0.13974
5.5	0.13232	5.5	0.15323	5.5	0.27801	5.5	0.21124	5.5	0.13974
5.51	0.13389	5.51	0.15537	5.51	0.2759	5.51	0.21266	5.51	0.14036
5.52	0.13546	5.52	0.1575	5.52	0.27484	5.52	0.21479	5.52	0.14099
5.53	0.13651	5.53	0.1591	5.53	0.27378	5.53	0.21835	5.53	0.14223
5.54	0.13755	5.54	0.1607	5.54	0.27273	5.54	0.22119	5.54	0.14348
5.55	0.13912	5.55	0.16177	5.55	0.27378	5.55	0.22475	5.55	0.14535
5.56	0.14174	5.56	0.16284	5.56	0.2759	5.56	0.2276	5.56	0.14847
5.57	0.14383	5.57	0.16337	5.57	0.27907	5.57	0.22902	5.57	0.15221
5.58	0.1454	5.58	0.16337	5.58	0.2833	5.58	0.22973	5.58	0.15533
5.59	0.14592	5.59	0.16284	5.59	0.28964	5.59	0.22902	5.59	0.15908
5.6	0.1454	5.6	0.16231	5.6	0.29493	5.6	0.2276	5.6	0.16157
5.61	0.14487	5.61	0.16124	5.61	0.29915	5.61	0.22546	5.61	0.16282
5.62	0.14331	5.62	0.15964	5.62	0.30127	5.62	0.22262	5.62	0.16282
5.63	0.14174	5.63	0.15857	5.63	0.30021	5.63	0.22048	5.63	0.1622
5.64	0.14121	5.64	0.1575	5.64	0.29704	5.64	0.21977	5.64	0.16032
5.65	0.14226	5.65	0.15697	5.65	0.29387	5.65	0.22048	5.65	0.15783
5.66	0.14435	5.66	0.15697	5.66	0.29281	5.66	0.22191	5.66	0.15533
5.67	0.14697	5.67	0.15804	5.67	0.29175	5.67	0.22475	5.67	0.15409
5.68	0.14958	5.68	0.1591	5.68	0.29281	5.68	0.22831	5.68	0.15284
5.69	0.15167	5.69	0.1607	5.69	0.29598	5.69	0.23257	5.69	0.15221
5.7	0.15272	5.7	0.16177	5.7	0.2981	5.7	0.23613	5.7	0.15346
5.71	0.15324	5.71	0.16284	5.71	0.30127	5.71	0.23969	5.71	0.15471
5.72	0.15272	5.72	0.16391	5.72	0.30338	5.72	0.24182	5.72	0.15721
5.73	0.15115	5.73	0.16498	5.73	0.3055	5.73	0.24324	5.73	0.1597
5.74	0.1501	5.74	0.16604	5.74	0.30655	5.74	0.24395	5.74	0.16157
5.75	0.14906	5.75	0.16658	5.75	0.30761	5.75	0.24324	5.75	0.16344
5.76	0.14801	5.76	0.16765	5.76	0.31078	5.76	0.24182	5.76	0.16469
5.77	0.14749	5.77	0.16818	5.77	0.3129	5.77	0.24111	5.77	0.16469
5.78	0.14854	5.78	0.16871	5.78	0.31395	5.78	0.2404	5.78	0.16407
5.79	0.1501	5.79	0.16818	5.79	0.31501	5.79	0.24111	5.79	0.1622
5.8	0.1522	5.8	0.16765	5.8	0.31501	5.8	0.24182	5.8	0.16095
5.81	0.15429	5.81	0.16604	5.81	0.3129	5.81	0.24324	5.81	0.16032
5.82	0.15533	5.82	0.16498	5.82	0.31078	5.82	0.24467	5.82	0.16032
5.83	0.15586	5.83	0.16391	5.83	0.30973	5.83	0.24609	5.83	0.16095
5.84	0.15638	5.84	0.16337	5.84	0.30761	5.84	0.2468	5.84	0.1622
5.85	0.1569	5.85	0.16284	5.85	0.30761	5.85	0.2468	5.85	0.16344
5.86	0.15743	5.86	0.16337	5.86	0.31078	5.86	0.24609	5.86	0.16469
5.87	0.15743	5.87	0.16391	5.87	0.3129	5.87	0.24538	5.87	0.16594
5.88	0.159	5.88	0.16498	5.88	0.31818	5.88	0.24467	5.88	0.16594
5.89	0.16109	5.89	0.16604	5.89	0.32452	5.89	0.24395	5.89	0.16594
5.9	0.16318	5.9	0.16711	5.9	0.32875	5.9	0.24324	5.9	0.16532
5.91	0.1637	5.91	0.16871	5.91	0.33404	5.91	0.24324	5.91	0.16594
5.92	0.16423	5.92	0.17085	5.92	0.33827	5.92	0.24395	5.92	0.16656
5.93	0.16423	5.93	0.17352	5.93	0.34038	5.93	0.24467	5.93	0.16843
5.94	0.16579	5.94	0.17619	5.94	0.33827	5.94	0.2468	5.94	0.17155
5.95	0.16736	5.95	0.17939	5.95	0.3351	5.95	0.24964	5.95	0.17467
5.96	0.16893	5.96	0.18206	5.96	0.33192	5.96	0.25249	5.96	0.17779
5.97	0.16893	5.97	0.1842	5.97	0.3277	5.97	0.25676	5.97	0.18091
5.98	0.16946	5.98	0.18526	5.98	0.32452	5.98	0.26031	5.98	0.18341
5.99	0.16998	5.99	0.18526	5.99	0.32241	5.99	0.26316	5.99	0.18465
6	0.1705	6	0.18366	6	0.32241	6	0.266	6	0.18528
6.01	0.16998	6.01	0.18206	6.01	0.32558	6.01	0.26743	6.01	0.18528
6.02	0.1705	6.02	0.17993	6.02	0.32981	6.02	0.26885	6.02	0.18465
6.03	0.17155	6.03	0.17779	6.03	0.33298	6.03	0.27027	6.03	0.18465
6.04	0.17312	6.04	0.17619	6.04	0.3351	6.04	0.27169	6.04	0.18403
6.05	0.17416	6.05	0.17619	6.05	0.33721	6.05	0.27312	6.05	0.18341
6.06	0.17364	6.06	0.17672	6.06	0.33932	6.06	0.27454	6.06	0.18216
6.07	0.17103	6.07	0.17832	6.07	0.34355	6.07	0.27738	6.07	0.18153
6.08	0.16841	6.08	0.18046	6.08	0.34567	6.08	0.27952	6.08	0.18091
6.09	0.16684	6.09	0.18313	6.09	0.34884	6.09	0.28236	6.09	0.17966
6.1	0.16579	6.1	0.1858	6.1	0.35307	6.1	0.2845	6.1	0.17904
6.11	0.16527	6.11	0.18793	6.11	0.35412	6.11	0.28521	6.11	0.17904
6.12	0.16684	6.12	0.18954	6.12	0.35412	6.12	0.28521	6.12	0.17966
6.13	0.16998	6.13	0.1906	6.13	0.35307	6.13	0.28378	6.13	0.18091
6.14	0.17312	6.14	0.1906	6.14	0.35201	6.14	0.28094	6.14	0.18278
6.15	0.17626	6.15	0.19114	6.15	0.35307	6.15	0.27667	6.15	0.18528
6.16	0.17939	6.16	0.1906	6.16	0.35412	6.16	0.27312	6.16	0.18777
6.17	0.18149	6.17	0.19007	6.17	0.35729	6.17	0.26956	6.17	0.18964
6.18	0.1841	6.18	0.19007	6.18	0.36152	6.18	0.26743	6.18	0.19152
6.19	0.18619	6.19	0.19007	6.19	0.36786	6.19	0.26743	6.19	0.19276
6.2	0.18724	6.2	0.1906	6.2	0.37421	6.2	0.26814	6.2	0.19339
6.21	0.18776	6.21	0.19167	6.21	0.37632	6.21	0.26956	6.21	0.19401
6.22	0.18776	6.22	0.19274	6.22	0.37632	6.22	0.27169	6.22	0.19464
6.23	0.18776	6.23	0.19434	6.23	0.37632	6.23	0.27383	6.23	0.19526
6.24	0.18724	6.24	0.19541	6.24	0.37526	6.24	0.27667	6.24	0.19588
6.25	0.18672	6.25	0.19594	6.25	0.37209	6.25	0.27952	6.25	0.19651
6.26	0.18724	6.26	0.19594	6.26	0.36998	6.26	0.28236	6.26	0.19713
6.27	0.18776	6.27	0.19541	6.27	0.36786	6.27	0.28734	6.27	0.19775
6.28	0.18933	6.28	0.19381	6.28	0.36786	6.28	0.29232	6.28	0.19775
6.29	0.19038	6.29	0.19221	6.29	0.36998	6.29	0.29801	6.29	0.19775
6.3	0.19195	6.3	0.1906	6.3	0.37209	6.3	0.30228	6.3	0.19775
6.31	0.19247	6.31	0.18954	6.31	0.37421	6.31	0.30654	6.31	0.19713
6.32	0.19299	6.32	0.18954	6.32	0.37949	6.32	0.30939	6.32	0.19713
6.33	0.19299	6.33	0.19007	6.33	0.38478	6.33	0.31081	6.33	0.19651
6.34	0.19299	6.34	0.19221	6.34	0.38901	6.34	0.31081	6.34	0.19588
6.35	0.19247	6.35	0.19434	6.35	0.39006	6.35	0.3101	6.35	0.19464
6.36	0.19142	6.36	0.19701	6.36	0.39112	6.36	0.30868	6.36	0.19401
6.37	0.18985	6.37	0.19915	6.37	0.39218	6.37	0.30725	6.37	0.19339
6.38	0.18933	6.38	0.20075	6.38	0.39112	6.38	0.30512	6.38	0.19339
6.39	0.18828	6.39	0.20182	6.39	0.39006	6.39	0.3037	6.39	0.19401
6.4	0.18881	6.4	0.20182	6.4	0.39006	6.4	0.30228	6.4	0.19588
6.41	0.18985	6.41	0.20182	6.41	0.39323	6.41	0.30156	6.41	0.19838
6.42	0.19195	6.42	0.20075	6.42	0.39852	6.42	0.30156	6.42	0.2015
6.43	0.19404	6.43	0.20021	6.43	0.40275	6.43	0.30299	6.43	0.20462
6.44	0.19613	6.44	0.19915	6.44	0.40592	6.44	0.30512	6.44	0.20711
6.45	0.19665	6.45	0.19861	6.45	0.40698	6.45	0.30725	6.45	0.20836
6.46	0.19561	6.46	0.19808	6.46	0.40698	6.46	0.30868	6.46	0.20836
6.47	0.19351	6.47	0.19808	6.47	0.40592	6.47	0.30939	6.47	0.20649
6.48	0.19142	6.48	0.19861	6.48	0.40381	6.48	0.3101	6.48	0.20462
6.49	0.18933	6.49	0.19968	6.49	0.39852	6.49	0.30939	6.49	0.20212
6.5	0.18828	6.5	0.20128	6.5	0.39429	6.5	0.30868	6.5	0.20025
6.51	0.18881	6.51	0.20395	6.51	0.39112	6.51	0.30939	6.51	0.19963
6.52	0.19038	6.52	0.20715	6.52	0.39006	6.52	0.3101	6.52	0.19963
6.53	0.19299	6.53	0.21036	6.53	0.38901	6.53	0.31223	6.53	0.20025
6.54	0.19561	6.54	0.2141	6.54	0.39218	6.54	0.31579	6.54	0.2015
6.55	0.1977	6.55	0.21676	6.55	0.39641	6.55	0.31863	6.55	0.20337
6.56	0.19927	6.56	0.2189	6.56	0.40275	6.56	0.32148	6.56	0.20524
6.57	0.20031	6.57	0.21943	6.57	0.41015	6.57	0.3229	6.57	0.20774
6.58	0.20084	6.58	0.2189	6.58	0.41543	6.58	0.32432	6.58	0.21023
6.59	0.20084	6.59	0.21676	6.59	0.4186	6.59	0.32432	6.59	0.21273
6.6	0.20084	6.6	0.2141	6.6	0.41755	6.6	0.3229	6.6	0.21522
6.61	0.20031	6.61	0.21089	6.61	0.41438	6.61	0.32219	6.61	0.21772
6.62	0.20031	6.62	0.20822	6.62	0.41015	6.62	0.32077	6.62	0.21959
6.63	0.20084	6.63	0.20662	6.63	0.40592	6.63	0.32006	6.63	0.22084
6.64	0.20188	6.64	0.20609	6.64	0.40381	6.64	0.32077	6.64	0.22146
6.65	0.20241	6.65	0.20662	6.65	0.40486	6.65	0.32219	6.65	0.22084
6.66	0.20345	6.66	0.20929	6.66	0.40803	6.66	0.32361	6.66	0.21959
6.67	0.20554	6.67	0.21249	6.67	0.41226	6.67	0.32575	6.67	0.21772
6.68	0.20711	6.68	0.2157	6.68	0.41755	6.68	0.32788	6.68	0.21585
6.69	0.20921	6.69	0.21943	6.69	0.42283	6.69	0.33001	6.69	0.21397
6.7	0.20973	6.7	0.22157	6.7	0.42495	6.7	0.33215	6.7	0.2121
6.71	0.20973	6.71	0.22264	6.71	0.42812	6.71	0.33357	6.71	0.21085
6.72	0.21025	6.72	0.2221	6.72	0.43023	6.72	0.33428	6.72	0.21085
6.73	0.21077	6.73	0.22104	6.73	0.43023	6.73	0.33499	6.73	0.21085
6.74	0.21077	6.74	0.21943	6.74	0.43023	6.74	0.33499	6.74	0.2121
6.75	0.21077	6.75	0.21837	6.75	0.43235	6.75	0.33499	6.75	0.21335
6.76	0.21182	6.76	0.21783	6.76	0.43446	6.76	0.33499	6.76	0.21522
6.77	0.21391	6.77	0.21943	6.77	0.43552	6.77	0.33499	6.77	0.21647
6.78	0.21705	6.78	0.22157	6.78	0.43763	6.78	0.33499	6.78	0.21709
6.79	0.21967	6.79	0.22424	6.79	0.4408	6.79	0.33499	6.79	0.21834
6.8	0.22123	6.8	0.22744	6.8	0.44609	6.8	0.33499	6.8	0.21834
6.81	0.2228	6.81	0.22958	6.81	0.45349	6.81	0.33499	6.81	0.21834
6.82	0.2228	6.82	0.23065	6.82	0.45877	6.82	0.3357	6.82	0.21834
6.83	0.22228	6.83	0.23118	6.83	0.463	6.83	0.33642	6.83	0.21896
6.84	0.22071	6.84	0.23011	6.84	0.46512	6.84	0.33784	6.84	0.22021
6.85	0.21862	6.85	0.22851	6.85	0.46617	6.85	0.33926	6.85	0.22271
6.86	0.21705	6.86	0.22691	6.86	0.46195	6.86	0.34139	6.86	0.2252
6.87	0.21757	6.87	0.22531	6.87	0.45243	6.87	0.34424	6.87	0.22832
6.88	0.21967	6.88	0.22424	6.88	0.44186	6.88	0.34708	6.88	0.23206
6.89	0.22176	6.89	0.22317	6.89	0.4334	6.89	0.35064	6.89	0.23518
6.9	0.22333	6.9	0.22264	6.9	0.42706	6.9	0.3542	6.9	0.23768
6.91	0.22542	6.91	0.22264	6.91	0.426	6.91	0.35775	6.91	0.23893
6.92	0.22751	6.92	0.22317	6.92	0.42812	6.92	0.35989	6.92	0.23955
6.93	0.22908	6.93	0.22371	6.93	0.4334	6.93	0.3606	6.93	0.23955
6.94	0.2296	6.94	0.22477	6.94	0.4408	6.94	0.35989	6.94	0.2383
6.95	0.22908	6.95	0.22637	6.95	0.45137	6.95	0.35704	6.95	0.23643
6.96	0.22856	6.96	0.22851	6.96	0.45877	6.96	0.3542	6.96	0.23456
6.97	0.22856	6.97	0.23118	6.97	0.46617	6.97	0.35064	6.97	0.23269
6.98	0.22856	6.98	0.23332	6.98	0.47146	6.98	0.34851	6.98	0.23082
6.99	0.22856	6.99	0.23492	6.99	0.47569	6.99	0.34851	6.99	0.22957
7	0.22908	7	0.23652	7	0.47674	7	0.35135	7	0.22895
7.01	0.23013	7.01	0.23705	7.01	0.47569	7.01	0.35562	7.01	0.22832
7.02	0.23222	7.02	0.23759	7.02	0.47252	7.02	0.3606	7.02	0.22832
7.03	0.23483	7.03	0.23759	7.03	0.46934	7.03	0.36558	7.03	0.22895
7.04	0.23692	7.04	0.23705	7.04	0.46723	7.04	0.36913	7.04	0.23019
7.05	0.23797	7.05	0.23705	7.05	0.46829	7.05	0.37055	7.05	0.23144
7.06	0.23902	7.06	0.23652	7.06	0.46934	7.06	0.37127	7.06	0.23331
7.07	0.23954	7.07	0.23545	7.07	0.47357	7.07	0.36984	7.07	0.23456
7.08	0.23849	7.08	0.23492	7.08	0.47886	7.08	0.36771	7.08	0.23581
7.09	0.23692	7.09	0.23332	7.09	0.48309	7.09	0.36558	7.09	0.23643
7.1	0.23588	7.1	0.23171	7.1	0.48414	7.1	0.36415	7.1	0.23643
7.11	0.23483	7.11	0.23065	7.11	0.48309	7.11	0.36344	7.11	0.23643
7.12	0.23431	7.12	0.22958	7.12	0.48097	7.12	0.36344	7.12	0.23581
7.13	0.23483	7.13	0.22904	7.13	0.47992	7.13	0.36415	7.13	0.23456
7.14	0.23588	7.14	0.23011	7.14	0.47886	7.14	0.36629	7.14	0.23394
7.15	0.2364	7.15	0.23171	7.15	0.47886	7.15	0.36984	7.15	0.23331
7.16	0.23692	7.16	0.23438	7.16	0.47886	7.16	0.37482	7.16	0.23394
7.17	0.2364	7.17	0.23705	7.17	0.47886	7.17	0.3798	7.17	0.23456
7.18	0.23483	7.18	0.24026	7.18	0.47886	7.18	0.38407	7.18	0.23643
7.19	0.23222	7.19	0.24346	7.19	0.47674	7.19	0.38691	7.19	0.2383
7.2	0.23117	7.2	0.2456	7.2	0.47357	7.2	0.38762	7.2	0.24017
7.21	0.23065	7.21	0.24666	7.21	0.46934	7.21	0.3862	7.21	0.24205
7.22	0.23117	7.22	0.2472	7.22	0.46406	7.22	0.38265	7.22	0.24392
7.23	0.23326	7.23	0.2472	7.23	0.46406	7.23	0.37909	7.23	0.24517
7.24	0.23483	7.24	0.24613	7.24	0.46512	7.24	0.37624	7.24	0.24579
7.25	0.2364	7.25	0.24506	7.25	0.46617	7.25	0.37482	7.25	0.24641
7.26	0.23797	7.26	0.24346	7.26	0.46934	7.26	0.37553	7.26	0.24641
7.27	0.23849	7.27	0.24132	7.27	0.47463	7.27	0.37767	7.27	0.24641
7.28	0.23902	7.28	0.23919	7.28	0.48097	7.28	0.3798	7.28	0.24579
7.29	0.24006	7.29	0.23705	7.29	0.48732	7.29	0.38122	7.29	0.24579
7.3	0.24215	7.3	0.23492	7.3	0.49366	7.3	0.38122	7.3	0.24641
7.31	0.24529	7.31	0.23332	7.31	0.49894	7.31	0.38051	7.31	0.24704
7.32	0.24843	7.32	0.23225	7.32	0.50211	7.32	0.37909	7.32	0.24766
7.33	0.25052	7.33	0.23225	7.33	0.50846	7.33	0.37696	7.33	0.24828
7.34	0.25	7.34	0.23278	7.34	0.51057	7.34	0.37624	7.34	0.24828
7.35	0.24738	7.35	0.23492	7.35	0.51057	7.35	0.37696	7.35	0.24891
7.36	0.24268	7.36	0.23705	7.36	0.51163	7.36	0.37767	7.36	0.24828
7.37	0.23692	7.37	0.23919	7.37	0.51268	7.37	0.37909	7.37	0.24766
7.38	0.23222	7.38	0.24186	7.38	0.51057	7.38	0.38122	7.38	0.24704
7.39	0.23117	7.39	0.24346	7.39	0.50634	7.39	0.38193	7.39	0.24641
7.4	0.23274	7.4	0.24453	7.4	0.49894	7.4	0.38265	7.4	0.24641
7.41	0.23745	7.41	0.24506	7.41	0.49154	7.41	0.38265	7.41	0.24641
7.42	0.24425	7.42	0.2456	7.42	0.48309	7.42	0.38336	7.42	0.24704
7.43	0.25209	7.43	0.24613	7.43	0.47886	7.43	0.38407	7.43	0.24766
7.44	0.25889	7.44	0.2472	7.44	0.47674	7.44	0.38549	7.44	0.24891
7.45	0.26255	7.45	0.24826	7.45	0.47886	7.45	0.38691	7.45	0.24953
7.46	0.26255	7.46	0.2504	7.46	0.4852	7.46	0.38834	7.46	0.25016
7.47	0.26046	7.47	0.252	7.47	0.4926	7.47	0.38905	7.47	0.25078
7.48	0.25837	7.48	0.25414	7.48	0.49894	7.48	0.38834	7.48	0.25078
7.49	0.25523	7.49	0.25521	7.49	0.50529	7.49	0.38691	7.49	0.2514
7.5	0.25262	7.5	0.25627	7.5	0.51057	7.5	0.38478	7.5	0.2514
7.51	0.25105	7.51	0.25681	7.51	0.5148	7.51	0.38336	7.51	0.25203
7.52	0.24895	7.52	0.25734	7.52	0.51691	7.52	0.38336	7.52	0.25203
7.53	0.24895	7.53	0.25681	7.53	0.52008	7.53	0.38407	7.53	0.25203
7.54	0.24948	7.54	0.25627	7.54	0.52326	7.54	0.38549	7.54	0.2514
7.55	0.25	7.55	0.25574	7.55	0.52431	7.55	0.38762	7.55	0.2514
7.56	0.25105	7.56	0.25521	7.56	0.52537	7.56	0.38834	7.56	0.25078
7.57	0.25366	7.57	0.25467	7.57	0.52537	7.57	0.38834	7.57	0.2514
7.58	0.2568	7.58	0.25414	7.58	0.52431	7.58	0.38762	7.58	0.2514
7.59	0.25994	7.59	0.2536	7.59	0.52326	7.59	0.38691	7.59	0.25265
7.6	0.26203	7.6	0.2536	7.6	0.5222	7.6	0.3862	7.6	0.2539
7.61	0.26255	7.61	0.25307	7.61	0.51903	7.61	0.38691	7.61	0.25515
7.62	0.26098	7.62	0.25254	7.62	0.51374	7.62	0.38905	7.62	0.25639
7.63	0.26046	7.63	0.25147	7.63	0.50951	7.63	0.39331	7.63	0.25764
7.64	0.25889	7.64	0.2504	7.64	0.5074	7.64	0.39972	7.64	0.25951
7.65	0.25785	7.65	0.24933	7.65	0.5074	7.65	0.40612	7.65	0.26138
7.66	0.25785	7.66	0.24826	7.66	0.50846	7.66	0.41181	7.66	0.26326
7.67	0.25889	7.67	0.2472	7.67	0.51268	7.67	0.41679	7.67	0.26575
7.68	0.26151	7.68	0.24666	7.68	0.51903	7.68	0.41821	7.68	0.26887
7.69	0.26412	7.69	0.2472	7.69	0.52431	7.69	0.41679	7.69	0.27199
7.7	0.26517	7.7	0.24773	7.7	0.52854	7.7	0.41181	7.7	0.27449
7.71	0.26464	7.71	0.24933	7.71	0.52854	7.71	0.40398	7.71	0.27636
7.72	0.26308	7.72	0.25147	7.72	0.52643	7.72	0.39616	7.72	0.27573
7.73	0.26098	7.73	0.2536	7.73	0.52326	7.73	0.38834	7.73	0.27386
7.74	0.25837	7.74	0.25627	7.74	0.52008	7.74	0.38265	7.74	0.27074
7.75	0.25523	7.75	0.25841	7.75	0.51797	7.75	0.38051	7.75	0.26638
7.76	0.25471	7.76	0.26001	7.76	0.51691	7.76	0.38193	7.76	0.26263
7.77	0.25471	7.77	0.26108	7.77	0.51797	7.77	0.3862	7.77	0.25889
7.78	0.25732	7.78	0.26215	7.78	0.52008	7.78	0.39189	7.78	0.25639
7.79	0.25941	7.79	0.26215	7.79	0.5222	7.79	0.39829	7.79	0.25577
7.8	0.26098	7.8	0.26161	7.8	0.52431	7.8	0.40327	7.8	0.25639
7.81	0.26203	7.81	0.26001	7.81	0.52326	7.81	0.40754	7.81	0.25889
7.82	0.26151	7.82	0.25788	7.82	0.52008	7.82	0.41038	7.82	0.26138
7.83	0.26098	7.83	0.25521	7.83	0.51691	7.83	0.41181	7.83	0.2645
7.84	0.25941	7.84	0.252	7.84	0.51268	7.84	0.41323	7.84	0.26638
7.85	0.25837	7.85	0.2488	7.85	0.51163	7.85	0.41465	7.85	0.267
7.86	0.25837	7.86	0.24613	7.86	0.51268	7.86	0.41536	7.86	0.267
7.87	0.25837	7.87	0.24399	7.87	0.51374	7.87	0.41536	7.87	0.26513
7.88	0.26046	7.88	0.24399	7.88	0.51797	7.88	0.41536	7.88	0.26388
7.89	0.26203	7.89	0.24506	7.89	0.52326	7.89	0.41394	7.89	0.26263
7.9	0.26412	7.9	0.2472	7.9	0.52854	7.9	0.41252	7.9	0.26201
7.91	0.26674	7.91	0.2504	7.91	0.53277	7.91	0.4111	7.91	0.26263
7.92	0.26935	7.92	0.2536	7.92	0.53594	7.92	0.4111	7.92	0.26388
7.93	0.27354	7.93	0.25681	7.93	0.53911	7.93	0.41181	7.93	0.26575
7.94	0.27667	7.94	0.25894	7.94	0.54123	7.94	0.41394	7.94	0.26762
7.95	0.27929	7.95	0.26001	7.95	0.54334	7.95	0.41679	7.95	0.26887
7.96	0.28138	7.96	0.26054	7.96	0.54545	7.96	0.42034	7.96	0.26949
7.97	0.28243	7.97	0.26001	7.97	0.54334	7.97	0.4239	7.97	0.26949
7.98	0.28243	7.98	0.25948	7.98	0.54017	7.98	0.42674	7.98	0.26887
7.99	0.28086	7.99	0.25948	7.99	0.53805	7.99	0.42888	7.99	0.26825
8	0.27824	8	0.26001	8	0.53594	8	0.4303	8	0.26825
8.01	0.27563	8.01	0.26108	8.01	0.53383	8.01	0.43172	8.01	0.26825
8.02	0.27406	8.02	0.26268	8.02	0.53383	8.02	0.43172	8.02	0.26949
8.03	0.27406	8.03	0.26482	8.03	0.537	8.03	0.43243	8.03	0.27074
8.04	0.27458	8.04	0.26642	8.04	0.54123	8.04	0.43172	8.04	0.27199
8.05	0.27615	8.05	0.26695	8.05	0.54545	8.05	0.4303	8.05	0.27324
8.06	0.27772	8.06	0.26749	8.06	0.54863	8.06	0.42888	8.06	0.27386
8.07	0.27929	8.07	0.26695	8.07	0.55074	8.07	0.42674	8.07	0.27324
8.08	0.27929	8.08	0.26535	8.08	0.55074	8.08	0.4239	8.08	0.27261
8.09	0.2772	8.09	0.26375	8.09	0.5518	8.09	0.42034	8.09	0.27012
8.1	0.27301	8.1	0.26268	8.1	0.55285	8.1	0.41821	8.1	0.26762
8.11	0.26778	8.11	0.26161	8.11	0.55285	8.11	0.41607	8.11	0.2645
8.12	0.26255	8.12	0.26108	8.12	0.55285	8.12	0.41465	8.12	0.26076
8.13	0.25889	8.13	0.26161	8.13	0.55285	8.13	0.41394	8.13	0.25827
8.14	0.2568	8.14	0.26268	8.14	0.55074	8.14	0.41394	8.14	0.25639
8.15	0.2568	8.15	0.26428	8.15	0.54651	8.15	0.41465	8.15	0.25639
8.16	0.25889	8.16	0.26588	8.16	0.54123	8.16	0.41679	8.16	0.25764
8.17	0.26308	8.17	0.26695	8.17	0.53594	8.17	0.41892	8.17	0.26076
8.18	0.26674	8.18	0.26749	8.18	0.53277	8.18	0.42176	8.18	0.2645
8.19	0.2704	8.19	0.26695	8.19	0.53171	8.19	0.42461	8.19	0.26887
8.2	0.27406	8.2	0.26535	8.2	0.53171	8.2	0.42745	8.2	0.27324
8.21	0.27615	8.21	0.26375	8.21	0.53171	8.21	0.42959	8.21	0.27698
8.22	0.27772	8.22	0.26161	8.22	0.53171	8.22	0.43101	8.22	0.27885
8.23	0.27877	8.23	0.26001	8.23	0.53066	8.23	0.43172	8.23	0.27948
8.24	0.27877	8.24	0.25948	8.24	0.53066	8.24	0.43101	8.24	0.27885
8.25	0.27824	8.25	0.25948	8.25	0.5296	8.25	0.4303	8.25	0.27636
8.26	0.27772	8.26	0.26001	8.26	0.5296	8.26	0.42817	8.26	0.27386
8.27	0.2772	8.27	0.26108	8.27	0.53171	8.27	0.42603	8.27	0.27137
8.28	0.27667	8.28	0.26215	8.28	0.53594	8.28	0.4239	8.28	0.26949
8.29	0.2772	8.29	0.26268	8.29	0.53911	8.29	0.42176	8.29	0.26887
8.3	0.27772	8.3	0.26375	8.3	0.53911	8.3	0.42034	8.3	0.26887
8.31	0.27824	8.31	0.26428	8.31	0.53594	8.31	0.42034	8.31	0.26949
8.32	0.27824	8.32	0.26428	8.32	0.53171	8.32	0.42105	8.32	0.27012
8.33	0.27824	8.33	0.26482	8.33	0.52537	8.33	0.4239	8.33	0.27137
8.34	0.27667	8.34	0.26535	8.34	0.52008	8.34	0.42674	8.34	0.27199
8.35	0.27563	8.35	0.26588	8.35	0.51374	8.35	0.43101	8.35	0.27324
8.36	0.2751	8.36	0.26695	8.36	0.51163	8.36	0.43457	8.36	0.27324
8.37	0.2751	8.37	0.26749	8.37	0.51374	8.37	0.43812	8.37	0.27386
8.38	0.2751	8.38	0.26855	8.38	0.51903	8.38	0.43954	8.38	0.27386
8.39	0.27667	8.39	0.26962	8.39	0.52748	8.39	0.44026	8.39	0.27449
8.4	0.27824	8.4	0.27015	8.4	0.53594	8.4	0.43883	8.4	0.27449
8.41	0.27981	8.41	0.27122	8.41	0.5444	8.41	0.4367	8.41	0.27511
8.42	0.28138	8.42	0.27122	8.42	0.55497	8.42	0.43385	8.42	0.27573
8.43	0.28138	8.43	0.27122	8.43	0.56448	8.43	0.4303	8.43	0.27698
8.44	0.28033	8.44	0.27069	8.44	0.56977	8.44	0.42674	8.44	0.27885
8.45	0.27981	8.45	0.26962	8.45	0.57294	8.45	0.42319	8.45	0.28072
8.46	0.27877	8.46	0.26802	8.46	0.574	8.46	0.42105	8.46	0.28322
8.47	0.27667	8.47	0.26642	8.47	0.574	8.47	0.41892	8.47	0.28509
8.48	0.2751	8.48	0.26482	8.48	0.57188	8.48	0.4175	8.48	0.28634
8.49	0.2751	8.49	0.26428	8.49	0.56871	8.49	0.41821	8.49	0.28696
8.5	0.2751	8.5	0.26375	8.5	0.56342	8.5	0.41963	8.5	0.28696
8.51	0.27563	8.51	0.26428	8.51	0.55814	8.51	0.42248	8.51	0.28571
8.52	0.27615	8.52	0.26535	8.52	0.55603	8.52	0.42603	8.52	0.28322
8.53	0.27667	8.53	0.26749	8.53	0.55603	8.53	0.43101	8.53	0.28135
8.54	0.27667	8.54	0.26909	8.54	0.55708	8.54	0.43528	8.54	0.27885
8.55	0.2772	8.55	0.27069	8.55	0.55814	8.55	0.43883	8.55	0.27636
8.56	0.27824	8.56	0.27176	8.56	0.55814	8.56	0.44168	8.56	0.27449
8.57	0.27877	8.57	0.27176	8.57	0.55708	8.57	0.44381	8.57	0.27324
8.58	0.28033	8.58	0.27069	8.58	0.55603	8.58	0.44381	8.58	0.27261
8.59	0.28295	8.59	0.26909	8.59	0.55285	8.59	0.4431	8.59	0.27261
8.6	0.28504	8.6	0.26749	8.6	0.54968	8.6	0.44097	8.6	0.27261
8.61	0.28504	8.61	0.26642	8.61	0.54757	8.61	0.43812	8.61	0.27261
8.62	0.28452	8.62	0.26642	8.62	0.54863	8.62	0.43599	8.62	0.27324
8.63	0.28243	8.63	0.26749	8.63	0.55391	8.63	0.43385	8.63	0.27386
8.64	0.27981	8.64	0.26909	8.64	0.5592	8.64	0.43243	8.64	0.27511
8.65	0.27667	8.65	0.27122	8.65	0.56448	8.65	0.43243	8.65	0.27636
8.66	0.2751	8.66	0.27336	8.66	0.5666	8.66	0.43314	8.66	0.2776
8.67	0.27458	8.67	0.27496	8.67	0.5666	8.67	0.43457	8.67	0.27948
8.68	0.2751	8.68	0.27549	8.68	0.56448	8.68	0.4367	8.68	0.28072
8.69	0.2772	8.69	0.27496	8.69	0.56131	8.69	0.43954	8.69	0.2826
8.7	0.27824	8.7	0.27336	8.7	0.55814	8.7	0.44168	8.7	0.28384
8.71	0.27772	8.71	0.27069	8.71	0.55497	8.71	0.44452	8.71	0.28571
8.72	0.27615	8.72	0.26802	8.72	0.55391	8.72	0.44737	8.72	0.28696
8.73	0.27406	8.73	0.26588	8.73	0.55603	8.73	0.4495	8.73	0.28759
8.74	0.27144	8.74	0.26428	8.74	0.55708	8.74	0.45092	8.74	0.28821
8.75	0.26883	8.75	0.26321	8.75	0.5592	8.75	0.45164	8.75	0.28759
8.76	0.26831	8.76	0.26268	8.76	0.55814	8.76	0.45164	8.76	0.28634
8.77	0.26831	8.77	0.26321	8.77	0.55708	8.77	0.45021	8.77	0.28447
8.78	0.27092	8.78	0.26428	8.78	0.55391	8.78	0.44808	8.78	0.28135
8.79	0.27301	8.79	0.26535	8.79	0.5518	8.79	0.44523	8.79	0.27885
8.8	0.2751	8.8	0.26695	8.8	0.54968	8.8	0.44239	8.8	0.27698
8.81	0.2772	8.81	0.26855	8.81	0.54651	8.81	0.43954	8.81	0.27698
8.82	0.27824	8.82	0.26962	8.82	0.54334	8.82	0.4367	8.82	0.27948
8.83	0.27981	8.83	0.27015	8.83	0.54228	8.83	0.43528	8.83	0.28322
8.84	0.28086	8.84	0.27069	8.84	0.54334	8.84	0.43528	8.84	0.28759
8.85	0.28086	8.85	0.27069	8.85	0.54757	8.85	0.43741	8.85	0.29258
8.86	0.28138	8.86	0.26962	8.86	0.55285	8.86	0.44026	8.86	0.29694
8.87	0.2819	8.87	0.26909	8.87	0.56131	8.87	0.44523	8.87	0.29944
8.88	0.28243	8.88	0.26855	8.88	0.57082	8.88	0.4495	8.88	0.30006
8.89	0.28138	8.89	0.26855	8.89	0.58034	8.89	0.45377	8.89	0.29881
8.9	0.28033	8.9	0.26962	8.9	0.58457	8.9	0.4559	8.9	0.29632
8.91	0.27981	8.91	0.27176	8.91	0.58351	8.91	0.4559	8.91	0.29445
8.92	0.28086	8.92	0.27389	8.92	0.57928	8.92	0.45306	8.92	0.29258
8.93	0.28347	8.93	0.27656	8.93	0.574	8.93	0.44808	8.93	0.29133
8.94	0.28661	8.94	0.27923	8.94	0.56871	8.94	0.4431	8.94	0.29133
8.95	0.28818	8.95	0.2803	8.95	0.56237	8.95	0.43812	8.95	0.29133
8.96	0.28923	8.96	0.2803	8.96	0.55708	8.96	0.43528	8.96	0.29195
8.97	0.2887	8.97	0.2787	8.97	0.55285	8.97	0.43528	8.97	0.29133
8.98	0.28609	8.98	0.27656	8.98	0.5518	8.98	0.4367	8.98	0.29008
8.99	0.28086	8.99	0.27389	8.99	0.55074	8.99	0.44026	8.99	0.28883
9	0.2751	9	0.27122	9	0.54968	9	0.44452	9	0.28696
9.01	0.2704	9.01	0.26962	9.01	0.54757	9.01	0.44808	9.01	0.28634
9.02	0.26883	9.02	0.26909	9.02	0.54757	9.02	0.45021	9.02	0.28634
9.03	0.26935	9.03	0.26962	9.03	0.54757	9.03	0.45092	9.03	0.28759
9.04	0.27144	9.04	0.27015	9.04	0.54863	9.04	0.45021	9.04	0.28883
9.05	0.2751	9.05	0.27122	9.05	0.54651	9.05	0.44879	9.05	0.2907
9.06	0.27929	9.06	0.27229	9.06	0.5444	9.06	0.44666	9.06	0.29195
9.07	0.28243	9.07	0.27229	9.07	0.54123	9.07	0.44452	9.07	0.29195
9.08	0.28504	9.08	0.27176	9.08	0.53805	9.08	0.4431	9.08	0.29008
9.09	0.28661	9.09	0.27069	9.09	0.53594	9.09	0.44168	9.09	0.28696
9.1	0.28661	9.1	0.26962	9.1	0.53488	9.1	0.44026	9.1	0.2826
9.11	0.28504	9.11	0.26909	9.11	0.53594	9.11	0.43954	9.11	0.27823
9.12	0.28452	9.12	0.26855	9.12	0.53911	9.12	0.43954	9.12	0.27511
9.13	0.28295	9.13	0.26909	9.13	0.5444	9.13	0.43883	9.13	0.27324
9.14	0.28243	9.14	0.27015	9.14	0.54968	9.14	0.43883	9.14	0.27261
9.15	0.28243	9.15	0.27229	9.15	0.55497	9.15	0.43812	9.15	0.27449
9.16	0.28138	9.16	0.27443	9.16	0.55708	9.16	0.43812	9.16	0.27823
9.17	0.28086	9.17	0.27656	9.17	0.55814	9.17	0.43812	9.17	0.28197
9.18	0.2819	9.18	0.2787	9.18	0.55708	9.18	0.43812	9.18	0.28696
9.19	0.28295	9.19	0.2803	9.19	0.55603	9.19	0.43812	9.19	0.29133
9.2	0.28243	9.2	0.28137	9.2	0.55391	9.2	0.43741	9.2	0.29507
9.21	0.28243	9.21	0.2819	9.21	0.55074	9.21	0.43599	9.21	0.29757
9.22	0.28347	9.22	0.2819	9.22	0.54968	9.22	0.43385	9.22	0.29881
9.23	0.28452	9.23	0.2819	9.23	0.5518	9.23	0.43243	9.23	0.29881
9.24	0.28556	9.24	0.2819	9.24	0.55603	9.24	0.4303	9.24	0.29757
9.25	0.28713	9.25	0.28137	9.25	0.56131	9.25	0.42888	9.25	0.2957
9.26	0.28713	9.26	0.28137	9.26	0.5666	9.26	0.42817	9.26	0.2932
9.27	0.28766	9.27	0.28137	9.27	0.57505	9.27	0.42888	9.27	0.29133
9.28	0.28766	9.28	0.28083	9.28	0.58351	9.28	0.42959	9.28	0.28946
9.29	0.28661	9.29	0.27977	9.29	0.58985	9.29	0.43101	9.29	0.28821
9.3	0.28556	9.3	0.27816	9.3	0.58985	9.3	0.43243	9.3	0.28696
9.31	0.28504	9.31	0.27603	9.31	0.58668	9.31	0.43385	9.31	0.28634
9.32	0.28504	9.32	0.27389	9.32	0.57928	9.32	0.43385	9.32	0.28634
9.33	0.28504	9.33	0.27069	9.33	0.57188	9.33	0.43457	9.33	0.28571
9.34	0.28556	9.34	0.26802	9.34	0.56448	9.34	0.43528	9.34	0.28571
9.35	0.28661	9.35	0.26535	9.35	0.55708	9.35	0.4367	9.35	0.28509
9.36	0.28818	9.36	0.26321	9.36	0.55497	9.36	0.43883	9.36	0.28447
9.37	0.28975	9.37	0.26161	9.37	0.55708	9.37	0.44168	9.37	0.28322
9.38	0.28975	9.38	0.26161	9.38	0.56025	9.38	0.44381	9.38	0.2826
9.39	0.28923	9.39	0.26215	9.39	0.56342	9.39	0.44595	9.39	0.28135
9.4	0.2887	9.4	0.26375	9.4	0.56448	9.4	0.44666	9.4	0.28072
9.41	0.28766	9.41	0.26588	9.41	0.56342	9.41	0.44666	9.41	0.28072
9.42	0.28504	9.42	0.26909	9.42	0.56131	9.42	0.44595	9.42	0.28072
9.43	0.28243	9.43	0.27229	9.43	0.55814	9.43	0.44523	9.43	0.28072
9.44	0.28086	9.44	0.27549	9.44	0.5518	9.44	0.44381	9.44	0.28072
9.45	0.28033	9.45	0.27763	9.45	0.54334	9.45	0.4431	9.45	0.2801
9.46	0.28086	9.46	0.2787	9.46	0.53805	9.46	0.44239	9.46	0.27948
9.47	0.2819	9.47	0.27923	9.47	0.53488	9.47	0.44168	9.47	0.27885
9.48	0.284	9.48	0.27816	9.48	0.53488	9.48	0.44168	9.48	0.27823
9.49	0.28713	9.49	0.27656	9.49	0.53594	9.49	0.44168	9.49	0.27823
9.5	0.28975	9.5	0.27443	9.5	0.54017	9.5	0.44168	9.5	0.27823
9.51	0.29079	9.51	0.27282	9.51	0.54757	9.51	0.44168	9.51	0.27948
9.52	0.29027	9.52	0.27176	9.52	0.55285	9.52	0.44097	9.52	0.28072
9.53	0.2887	9.53	0.27176	9.53	0.55497	9.53	0.43954	9.53	0.28197
9.54	0.28713	9.54	0.27282	9.54	0.55285	9.54	0.43883	9.54	0.28322
9.55	0.28661	9.55	0.27443	9.55	0.54968	9.55	0.4367	9.55	0.28509
9.56	0.28661	9.56	0.27656	9.56	0.54757	9.56	0.43528	9.56	0.28634
9.57	0.28661	9.57	0.27816	9.57	0.54863	9.57	0.43457	9.57	0.28759
9.58	0.28818	9.58	0.27923	9.58	0.5518	9.58	0.43457	9.58	0.28946
9.59	0.29027	9.59	0.27977	9.59	0.55603	9.59	0.4367	9.59	0.29133
9.6	0.29184	9.6	0.2787	9.6	0.56237	9.6	0.43883	9.6	0.29382
9.61	0.29289	9.61	0.27763	9.61	0.56871	9.61	0.44097	9.61	0.2957
9.62	0.29236	9.62	0.27656	9.62	0.57188	9.62	0.44239	9.62	0.29694
9.63	0.29132	9.63	0.27549	9.63	0.57082	9.63	0.44239	9.63	0.29819
9.64	0.29027	9.64	0.27496	9.64	0.56554	9.64	0.44168	9.64	0.29819
9.65	0.28923	9.65	0.27496	9.65	0.56025	9.65	0.44097	9.65	0.29819
9.66	0.28766	9.66	0.27549	9.66	0.55285	9.66	0.43954	9.66	0.29819
9.67	0.28504	9.67	0.27656	9.67	0.54651	9.67	0.43954	9.67	0.29757
9.68	0.28347	9.68	0.27656	9.68	0.54017	9.68	0.44097	9.68	0.29694
9.69	0.28243	9.69	0.2771	9.69	0.53488	9.69	0.4431	9.69	0.29632
9.7	0.2819	9.7	0.27656	9.7	0.53277	9.7	0.44523	9.7	0.29507
9.71	0.2819	9.71	0.27603	9.71	0.53171	9.71	0.44666	9.71	0.29382
9.72	0.28243	9.72	0.27549	9.72	0.53171	9.72	0.44808	9.72	0.29195
9.73	0.28295	9.73	0.27496	9.73	0.53171	9.73	0.44808	9.73	0.29008
9.74	0.28452	9.74	0.27496	9.74	0.53383	9.74	0.44808	9.74	0.28759
9.75	0.28609	9.75	0.27603	9.75	0.53805	9.75	0.44879	9.75	0.28634
9.76	0.28713	9.76	0.2771	9.76	0.54123	9.76	0.4495	9.76	0.28571
9.77	0.28818	9.77	0.2787	9.77	0.54228	9.77	0.45092	9.77	0.28571
9.78	0.29027	9.78	0.27977	9.78	0.54228	9.78	0.45377	9.78	0.28696
9.79	0.29236	9.79	0.2803	9.79	0.54123	9.79	0.4559	9.79	0.28821
9.8	0.29446	9.8	0.2803	9.8	0.54017	9.8	0.45804	9.8	0.28946
9.81	0.2955	9.81	0.2787	9.81	0.537	9.81	0.45875	9.81	0.29008
9.82	0.29603	9.82	0.27656	9.82	0.53488	9.82	0.45946	9.82	0.29008
9.83	0.2955	9.83	0.27389	9.83	0.53277	9.83	0.45946	9.83	0.28821
9.84	0.29184	9.84	0.27176	9.84	0.53383	9.84	0.45946	9.84	0.28634
9.85	0.28713	9.85	0.26962	9.85	0.537	9.85	0.45946	9.85	0.28447
9.86	0.28138	9.86	0.26909	9.86	0.53911	9.86	0.45946	9.86	0.2826
9.87	0.27772	9.87	0.27015	9.87	0.54228	9.87	0.45875	9.87	0.28135
9.88	0.27667	9.88	0.27176	9.88	0.5444	9.88	0.45661	9.88	0.28072
9.89	0.2772	9.89	0.27443	9.89	0.5444	9.89	0.45306	9.89	0.28135
9.9	0.28138	9.9	0.27656	9.9	0.5444	9.9	0.44808	9.9	0.28197
9.91	0.28609	9.91	0.2787	9.91	0.5444	9.91	0.44168	9.91	0.28384
9.92	0.29132	9.92	0.27923	9.92	0.5444	9.92	0.43385	9.92	0.28509
9.93	0.29393	9.93	0.2787	9.93	0.54334	9.93	0.42603	9.93	0.28759
9.94	0.29341	9.94	0.2771	9.94	0.54228	9.94	0.42034	9.94	0.28946
9.95	0.29132	9.95	0.27389	9.95	0.54334	9.95	0.41679	9.95	0.29195
9.96	0.28975	9.96	0.27069	9.96	0.54334	9.96	0.4175	9.96	0.29382
9.97	0.28818	9.97	0.26749	9.97	0.54228	9.97	0.42105	9.97	0.29507
9.98	0.28766	9.98	0.26482	9.98	0.54123	9.98	0.42817	9.98	0.29632
9.99	0.28818	9.99	0.26375	9.99	0.54017	9.99	0.43741	9.99	0.29632
10	0.28923	10	0.26428	10	0.53911	10	0.44666	10	0.29632
10.01	0.29079	10.01	0.26588	10.01	0.54123	10.01	0.45377	10.01	0.2957
10.02	0.29132	10.02	0.26802	10.02	0.54123	10.02	0.45946	10.02	0.29507
10.03	0.29027	10.03	0.27015	10.03	0.54017	10.03	0.46159	10.03	0.29445
10.04	0.28713	10.04	0.27229	10.04	0.54123	10.04	0.46088	10.04	0.29445
10.05	0.28347	10.05	0.27282	10.05	0.5444	10.05	0.45804	10.05	0.29445
10.06	0.28033	10.06	0.27282	10.06	0.54757	10.06	0.45306	10.06	0.29445
10.07	0.2772	10.07	0.27176	10.07	0.54651	10.07	0.44808	10.07	0.29382
10.08	0.27563	10.08	0.26962	10.08	0.54545	10.08	0.44381	10.08	0.29258
10.09	0.2751	10.09	0.26802	10.09	0.54228	10.09	0.43954	10.09	0.29133
10.1	0.27615	10.1	0.26642	10.1	0.53594	10.1	0.43741	10.1	0.29008
10.11	0.27929	10.11	0.26535	10.11	0.53066	10.11	0.43599	10.11	0.28883
10.12	0.28138	10.12	0.26535	10.12	0.52431	10.12	0.43599	10.12	0.28759
10.13	0.284	10.13	0.26588	10.13	0.52008	10.13	0.4367	10.13	0.28696
10.14	0.28504	10.14	0.26695	10.14	0.52008	10.14	0.43741	10.14	0.28571
10.15	0.28609	10.15	0.26855	10.15	0.5222	10.15	0.43883	10.15	0.28447
10.16	0.28556	10.16	0.27122	10.16	0.52537	10.16	0.43954	10.16	0.28322
10.17	0.28609	10.17	0.27336	10.17	0.52854	10.17	0.44026	10.17	0.2826
10.18	0.28766	10.18	0.27603	10.18	0.53277	10.18	0.43954	10.18	0.2826
10.19	0.28923	10.19	0.27763	10.19	0.53594	10.19	0.43883	10.19	0.28384
10.2	0.29132	10.2	0.2787	10.2	0.537	10.2	0.43741	10.2	0.28634
10.21	0.29289	10.21	0.2787	10.21	0.53911	10.21	0.43528	10.21	0.28946
10.22	0.29393	10.22	0.27816	10.22	0.54017	10.22	0.43385	10.22	0.2932
10.23	0.29446	10.23	0.2771	10.23	0.53805	10.23	0.43243	10.23	0.2957
10.24	0.29446	10.24	0.27603	10.24	0.53277	10.24	0.43172	10.24	0.29694
10.25	0.29341	10.25	0.27443	10.25	0.52643	10.25	0.43172	10.25	0.29694
10.26	0.29184	10.26	0.27336	10.26	0.52114	10.26	0.43243	10.26	0.29507
10.27	0.29079	10.27	0.27229	10.27	0.51797	10.27	0.43457	10.27	0.29195
10.28	0.28975	10.28	0.27122	10.28	0.51903	10.28	0.43741	10.28	0.28821
10.29	0.28766	10.29	0.27069	10.29	0.52114	10.29	0.44026	10.29	0.28571
10.3	0.28556	10.3	0.26962	10.3	0.52537	10.3	0.4431	10.3	0.28384
10.31	0.28347	10.31	0.26909	10.31	0.53383	10.31	0.44595	10.31	0.2826
10.32	0.28138	10.32	0.26962	10.32	0.53805	10.32	0.44879	10.32	0.2826
10.33	0.28033	10.33	0.26962	10.33	0.537	10.33	0.45164	10.33	0.28384
10.34	0.28086	10.34	0.27069	10.34	0.53277	10.34	0.45306	10.34	0.28447
10.35	0.28138	10.35	0.27176	10.35	0.52643	10.35	0.45377	10.35	0.28509
10.36	0.28243	10.36	0.27229	10.36	0.51903	10.36	0.45377	10.36	0.28509
10.37	0.28452	10.37	0.27229	10.37	0.5148	10.37	0.45164	10.37	0.28509
10.38	0.28661	10.38	0.27176	10.38	0.51268	10.38	0.44737	10.38	0.28509
10.39	0.2887	10.39	0.27069	10.39	0.51163	10.39	0.44168	10.39	0.28447
10.4	0.28975	10.4	0.26909	10.4	0.51586	10.4	0.43599	10.4	0.28447
10.41	0.28975	10.41	0.26695	10.41	0.52114	10.41	0.43172	10.41	0.28384
10.42	0.28923	10.42	0.26535	10.42	0.52537	10.42	0.42888	10.42	0.28322
10.43	0.2887	10.43	0.26428	10.43	0.52643	10.43	0.42888	10.43	0.28197
10.44	0.2887	10.44	0.26321	10.44	0.52643	10.44	0.43172	10.44	0.28135
10.45	0.28766	10.45	0.26321	10.45	0.52431	10.45	0.43528	10.45	0.28135
10.46	0.28661	10.46	0.26375	10.46	0.5222	10.46	0.43954	10.46	0.28135
10.47	0.28609	10.47	0.26428	10.47	0.5222	10.47	0.4431	10.47	0.2826
10.48	0.28609	10.48	0.26535	10.48	0.52431	10.48	0.44452	10.48	0.28509
10.49	0.28713	10.49	0.26642	10.49	0.52854	10.49	0.44452	10.49	0.28759
10.5	0.28818	10.5	0.26749	10.5	0.53277	10.5	0.4431	10.5	0.29008
10.51	0.28975	10.51	0.26802	10.51	0.53594	10.51	0.44239	10.51	0.29195
10.52	0.29079	10.52	0.26909	10.52	0.53594	10.52	0.44168	10.52	0.2932
10.53	0.29132	10.53	0.27015	10.53	0.53277	10.53	0.44168	10.53	0.29382
10.54	0.29027	10.54	0.27122	10.54	0.52748	10.54	0.44239	10.54	0.29258
10.55	0.2887	10.55	0.27176	10.55	0.52114	10.55	0.4431	10.55	0.29133
10.56	0.28609	10.56	0.27282	10.56	0.5148	10.56	0.4431	10.56	0.28883
10.57	0.28295	10.57	0.27282	10.57	0.51374	10.57	0.44097	10.57	0.28571
10.58	0.28033	10.58	0.27336	10.58	0.5148	10.58	0.43812	10.58	0.2826
10.59	0.27877	10.59	0.27336	10.59	0.51797	10.59	0.43457	10.59	0.2801
10.6	0.27824	10.6	0.27389	10.6	0.52114	10.6	0.43101	10.6	0.27823
10.61	0.27877	10.61	0.27389	10.61	0.52537	10.61	0.42959	10.61	0.27698
10.62	0.27929	10.62	0.27496	10.62	0.52854	10.62	0.42888	10.62	0.27636
10.63	0.27929	10.63	0.27603	10.63	0.52748	10.63	0.43101	10.63	0.27636
10.64	0.27877	10.64	0.2771	10.64	0.52537	10.64	0.43385	10.64	0.2776
10.65	0.27824	10.65	0.27763	10.65	0.5222	10.65	0.43741	10.65	0.27885
10.66	0.2772	10.66	0.27816	10.66	0.52114	10.66	0.44026	10.66	0.28072
10.67	0.27667	10.67	0.27816	10.67	0.52431	10.67	0.44168	10.67	0.28322
10.68	0.2772	10.68	0.27816	10.68	0.5296	10.68	0.4431	10.68	0.28509
10.69	0.27877	10.69	0.2771	10.69	0.537	10.69	0.44381	10.69	0.28696
10.7	0.28138	10.7	0.27656	10.7	0.54334	10.7	0.44381	10.7	0.28883
10.71	0.28295	10.71	0.27603	10.71	0.55074	10.71	0.44381	10.71	0.28946
10.72	0.28347	10.72	0.27603	10.72	0.55285	10.72	0.44381	10.72	0.29008
10.73	0.28347	10.73	0.2771	10.73	0.5518	10.73	0.44381	10.73	0.2907
10.74	0.28243	10.74	0.2787	10.74	0.54545	10.74	0.4431	10.74	0.2907
10.75	0.28033	10.75	0.2803	10.75	0.53594	10.75	0.44097	10.75	0.2907
10.76	0.27667	10.76	0.2819	10.76	0.52643	10.76	0.43883	10.76	0.2907
10.77	0.27354	10.77	0.28297	10.77	0.52114	10.77	0.43741	10.77	0.29133
10.78	0.27144	10.78	0.28297	10.78	0.51797	10.78	0.43599	10.78	0.29195
10.79	0.27144	10.79	0.2819	10.79	0.51586	10.79	0.43528	10.79	0.29258
10.8	0.27144	10.8	0.27923	10.8	0.5148	10.8	0.43528	10.8	0.29258
10.81	0.27197	10.81	0.27603	10.81	0.51586	10.81	0.43528	10.81	0.29258
10.82	0.27354	10.82	0.27282	10.82	0.51691	10.82	0.4367	10.82	0.29195
10.83	0.2772	10.83	0.26962	10.83	0.51797	10.83	0.43741	10.83	0.29008
10.84	0.27981	10.84	0.26695	10.84	0.51797	10.84	0.43741	10.84	0.28883
10.85	0.28243	10.85	0.26535	10.85	0.52008	10.85	0.43812	10.85	0.28759
10.86	0.28347	10.86	0.26482	10.86	0.52326	10.86	0.43883	10.86	0.28634
10.87	0.28347	10.87	0.26482	10.87	0.52748	10.87	0.44026	10.87	0.28634
10.88	0.28295	10.88	0.26588	10.88	0.53171	10.88	0.4431	10.88	0.28634
10.89	0.28295	10.89	0.26695	10.89	0.53383	10.89	0.44595	10.89	0.28696
10.9	0.28295	10.9	0.26802	10.9	0.53277	10.9	0.45021	10.9	0.28821
10.91	0.28347	10.91	0.26855	10.91	0.53171	10.91	0.45448	10.91	0.28883
10.92	0.28504	10.92	0.26855	10.92	0.5296	10.92	0.45875	10.92	0.29008
10.93	0.2887	10.93	0.26855	10.93	0.52537	10.93	0.4623	10.93	0.29133
10.94	0.29132	10.94	0.26802	10.94	0.52326	10.94	0.46444	10.94	0.29258
10.95	0.29393	10.95	0.26802	10.95	0.5222	10.95	0.46515	10.95	0.29445
10.96	0.2955	10.96	0.26749	10.96	0.52114	10.96	0.46444	10.96	0.29632
10.97	0.2955	10.97	0.26695	10.97	0.51903	10.97	0.4623	10.97	0.29819
10.98	0.29498	10.98	0.26695	10.98	0.51797	10.98	0.45875	10.98	0.30006
10.99	0.29393	10.99	0.26588	10.99	0.51586	10.99	0.45377	10.99	0.30131
11	0.29289	11	0.26482	11	0.5148	11	0.4495	11	0.30193
11.01	0.29184	11.01	0.26375	11.01	0.51586	11.01	0.44452	11.01	0.30193
11.02	0.29027	11.02	0.26215	11.02	0.51586	11.02	0.44097	11.02	0.30069
11.03	0.28975	11.03	0.26108	11.03	0.51586	11.03	0.43812	11.03	0.29944
11.04	0.28818	11.04	0.26054	11.04	0.51797	11.04	0.43599	11.04	0.29757
11.05	0.28609	11.05	0.26054	11.05	0.52008	11.05	0.43314	11.05	0.29632
11.06	0.284	11.06	0.26161	11.06	0.52114	11.06	0.4303	11.06	0.29507
11.07	0.28086	11.07	0.26321	11.07	0.5222	11.07	0.42745	11.07	0.29445
11.08	0.27981	11.08	0.26482	11.08	0.5222	11.08	0.4239	11.08	0.29382
11.09	0.27929	11.09	0.26642	11.09	0.52326	11.09	0.42105	11.09	0.2932
11.1	0.28033	11.1	0.26749	11.1	0.52326	11.1	0.41892	11.1	0.29195
11.11	0.28138	11.11	0.26749	11.11	0.5222	11.11	0.41821	11.11	0.29008
11.12	0.284	11.12	0.26642	11.12	0.51691	11.12	0.41963	11.12	0.28821
11.13	0.28556	11.13	0.26535	11.13	0.51057	11.13	0.42176	11.13	0.28571
11.14	0.28661	11.14	0.26428	11.14	0.50634	11.14	0.42461	11.14	0.28447
11.15	0.28609	11.15	0.26321	11.15	0.50211	11.15	0.42674	11.15	0.28322
11.16	0.28452	11.16	0.26375	11.16	0.50211	11.16	0.42745	11.16	0.28322
11.17	0.28243	11.17	0.26428	11.17	0.50529	11.17	0.42745	11.17	0.28384
11.18	0.28086	11.18	0.26642	11.18	0.51057	11.18	0.42532	11.18	0.28447
11.19	0.27929	11.19	0.26802	11.19	0.51797	11.19	0.42319	11.19	0.28571
11.2	0.27981	11.2	0.27015	11.2	0.52537	11.2	0.42176	11.2	0.28634
11.21	0.28086	11.21	0.27122	11.21	0.52854	11.21	0.42105	11.21	0.28696
11.22	0.28295	11.22	0.27176	11.22	0.52431	11.22	0.42248	11.22	0.28821
11.23	0.28452	11.23	0.27122	11.23	0.51903	11.23	0.42603	11.23	0.28883
11.24	0.28556	11.24	0.27069	11.24	0.51374	11.24	0.43172	11.24	0.28946
11.25	0.28556	11.25	0.27015	11.25	0.50846	11.25	0.43812	11.25	0.2907
11.26	0.28504	11.26	0.26962	11.26	0.5074	11.26	0.44381	11.26	0.2907
11.27	0.28452	11.27	0.27015	11.27	0.50846	11.27	0.44879	11.27	0.2907
11.28	0.284	11.28	0.27122	11.28	0.51163	11.28	0.45164	11.28	0.29008
11.29	0.28295	11.29	0.27229	11.29	0.5148	11.29	0.45235	11.29	0.28821
11.3	0.28243	11.3	0.27389	11.3	0.51586	11.3	0.45164	11.3	0.28634
11.31	0.28086	11.31	0.27496	11.31	0.51374	11.31	0.44879	11.31	0.28447
11.32	0.27929	11.32	0.27549	11.32	0.50846	11.32	0.44595	11.32	0.28322
11.33	0.27772	11.33	0.27496	11.33	0.50423	11.33	0.4431	11.33	0.28322
11.34	0.27667	11.34	0.27282	11.34	0.5	11.34	0.44168	11.34	0.28384
11.35	0.27667	11.35	0.27015	11.35	0.49683	11.35	0.43954	11.35	0.28571
11.36	0.27877	11.36	0.26642	11.36	0.49683	11.36	0.43812	11.36	0.28759
11.37	0.2819	11.37	0.26321	11.37	0.49789	11.37	0.43599	11.37	0.28946
11.38	0.28713	11.38	0.26001	11.38	0.5	11.38	0.43457	11.38	0.29133
11.39	0.29079	11.39	0.25841	11.39	0.50317	11.39	0.43172	11.39	0.29133
11.4	0.29289	11.4	0.25788	11.4	0.50634	11.4	0.42959	11.4	0.29133
11.41	0.29184	11.41	0.25894	11.41	0.51057	11.41	0.42674	11.41	0.29133
11.42	0.2887	11.42	0.26054	11.42	0.51374	11.42	0.42532	11.42	0.2907
11.43	0.28452	11.43	0.26321	11.43	0.51586	11.43	0.42461	11.43	0.29008
11.44	0.28138	11.44	0.26588	11.44	0.5148	11.44	0.42532	11.44	0.29008
11.45	0.27824	11.45	0.26855	11.45	0.51163	11.45	0.42603	11.45	0.28883
11.46	0.27667	11.46	0.27069	11.46	0.5074	11.46	0.42674	11.46	0.28821
11.47	0.27667	11.47	0.27176	11.47	0.5	11.47	0.42745	11.47	0.28634
11.48	0.27877	11.48	0.27282	11.48	0.49471	11.48	0.42745	11.48	0.28509
11.49	0.28033	11.49	0.27282	11.49	0.4926	11.49	0.42745	11.49	0.28322
11.5	0.2819	11.5	0.27282	11.5	0.49154	11.5	0.42603	11.5	0.28322
11.51	0.28295	11.51	0.27336	11.51	0.49366	11.51	0.42461	11.51	0.28384
11.52	0.28295	11.52	0.27389	11.52	0.49577	11.52	0.42319	11.52	0.28634
11.53	0.28295	11.53	0.27443	11.53	0.49577	11.53	0.42176	11.53	0.28946
11.54	0.28347	11.54	0.27496	11.54	0.49577	11.54	0.42176	11.54	0.2932
11.55	0.28347	11.55	0.27496	11.55	0.49366	11.55	0.42319	11.55	0.29632
11.56	0.28452	11.56	0.27496	11.56	0.48943	11.56	0.42532	11.56	0.29757
11.57	0.28504	11.57	0.27443	11.57	0.48732	11.57	0.42888	11.57	0.29694
11.58	0.28556	11.58	0.27336	11.58	0.4852	11.58	0.43314	11.58	0.29507
11.59	0.28556	11.59	0.27282	11.59	0.48309	11.59	0.43741	11.59	0.29133
11.6	0.28556	11.6	0.27176	11.6	0.48203	11.6	0.44097	11.6	0.28821
11.61	0.28661	11.61	0.27176	11.61	0.48309	11.61	0.44239	11.61	0.28447
11.62	0.28609	11.62	0.27122	11.62	0.48414	11.62	0.44239	11.62	0.28197
11.63	0.28504	11.63	0.27122	11.63	0.48626	11.63	0.44097	11.63	0.2801
11.64	0.28452	11.64	0.27069	11.64	0.48837	11.64	0.43812	11.64	0.27948
11.65	0.284	11.65	0.26962	11.65	0.48837	11.65	0.43385	11.65	0.27885
11.66	0.284	11.66	0.26802	11.66	0.48837	11.66	0.43101	11.66	0.27885
11.67	0.28243	11.67	0.26642	11.67	0.48837	11.67	0.42888	11.67	0.27885
11.68	0.28086	11.68	0.26482	11.68	0.48732	11.68	0.42817	11.68	0.27948
11.69	0.28033	11.69	0.26428	11.69	0.48309	11.69	0.42888	11.69	0.27948
11.7	0.28033	11.7	0.26428	11.7	0.47886	11.7	0.4303	11.7	0.28072
11.71	0.27981	11.71	0.26588	11.71	0.47463	11.71	0.43243	11.71	0.28135
11.72	0.27824	11.72	0.26802	11.72	0.47146	11.72	0.43528	11.72	0.2826
11.73	0.27667	11.73	0.27015	11.73	0.46934	11.73	0.4367	11.73	0.28384
11.74	0.27406	11.74	0.27282	11.74	0.4704	11.74	0.43741	11.74	0.28509
11.75	0.27301	11.75	0.27389	11.75	0.47252	11.75	0.4367	11.75	0.28571
11.76	0.27197	11.76	0.27389	11.76	0.47674	11.76	0.43528	11.76	0.28634
11.77	0.27197	11.77	0.27282	11.77	0.48414	11.77	0.43385	11.77	0.28696
11.78	0.27406	11.78	0.27122	11.78	0.4926	11.78	0.43243	11.78	0.28696
11.79	0.27667	11.79	0.26909	11.79	0.5	11.79	0.43172	11.79	0.28759
11.8	0.27929	11.8	0.26695	11.8	0.50529	11.8	0.43172	11.8	0.28883
11.81	0.28138	11.81	0.26588	11.81	0.50634	11.81	0.43243	11.81	0.28946
11.82	0.28243	11.82	0.26535	11.82	0.5074	11.82	0.43243	11.82	0.2907
11.83	0.28243	11.83	0.26482	11.83	0.50634	11.83	0.43243	11.83	0.2907
11.84	0.2819	11.84	0.26482	11.84	0.50423	11.84	0.43243	11.84	0.2907
11.85	0.28243	11.85	0.26428	11.85	0.50106	11.85	0.43172	11.85	0.29008
11.86	0.284	11.86	0.26375	11.86	0.49471	11.86	0.43172	11.86	0.28883
11.87	0.28713	11.87	0.26321	11.87	0.49049	11.87	0.43172	11.87	0.28696
11.88	0.29079	11.88	0.26215	11.88	0.48626	11.88	0.43314	11.88	0.28571
11.89	0.29393	11.89	0.26108	11.89	0.48097	11.89	0.43457	11.89	0.28509
11.9	0.29498	11.9	0.26054	11.9	0.47463	11.9	0.43741	11.9	0.28447
11.91	0.29446	11.91	0.26054	11.91	0.46934	11.91	0.43954	11.91	0.28384
11.92	0.29079	11.92	0.26108	11.92	0.46934	11.92	0.44097	11.92	0.28384
11.93	0.28609	11.93	0.26108	11.93	0.4704	11.93	0.44097	11.93	0.28322
11.94	0.27981	11.94	0.26108	11.94	0.47357	11.94	0.44026	11.94	0.2826
11.95	0.27458	11.95	0.26054	11.95	0.47886	11.95	0.43812	11.95	0.28135
11.96	0.27092	11.96	0.25948	11.96	0.48414	11.96	0.43528	11.96	0.2801
11.97	0.26778	11.97	0.25841	11.97	0.49049	11.97	0.43243	11.97	0.27948
11.98	0.26569	11.98	0.25681	11.98	0.49471	11.98	0.42959	11.98	0.27885
11.99	0.26569	11.99	0.25574	11.99	0.49683	11.99	0.42817	11.99	0.27948
12	0.26726	12	0.25574	12	0.49577	12	0.42674	12	0.28135
12.01	0.26987	12.01	0.25627	12.01	0.49366	12.01	0.42674	12.01	0.28322
12.02	0.27301	12.02	0.25788	12.02	0.49049	12.02	0.42745	12.02	0.28509
12.03	0.2772	12.03	0.26001	12.03	0.48309	12.03	0.42817	12.03	0.28634
12.04	0.28033	12.04	0.26268	12.04	0.47674	12.04	0.42959	12.04	0.28759
12.05	0.28347	12.05	0.26482	12.05	0.47146	12.05	0.4303	12.05	0.28696
12.06	0.28504	12.06	0.26642	12.06	0.46723	12.06	0.43101	12.06	0.28634
12.07	0.284	12.07	0.26749	12.07	0.46512	12.07	0.43101	12.07	0.28447
12.08	0.28138	12.08	0.26695	12.08	0.46512	12.08	0.43101	12.08	0.28197
12.09	0.27929	12.09	0.26642	12.09	0.46723	12.09	0.4303	12.09	0.27948
12.1	0.27772	12.1	0.26482	12.1	0.4704	12.1	0.42959	12.1	0.2776
12.11	0.27772	12.11	0.26321	12.11	0.47674	12.11	0.42959	12.11	0.27636
12.12	0.27877	12.12	0.26161	12.12	0.48309	12.12	0.4303	12.12	0.27636
12.13	0.28086	12.13	0.26054	12.13	0.49154	12.13	0.43172	12.13	0.27636
12.14	0.28243	12.14	0.26001	12.14	0.5	12.14	0.43385	12.14	0.27823
12.15	0.28243	12.15	0.26054	12.15	0.50634	12.15	0.43741	12.15	0.2801
12.16	0.28033	12.16	0.26161	12.16	0.50951	12.16	0.44026	12.16	0.28197
12.17	0.27772	12.17	0.26268	12.17	0.5074	12.17	0.44239	12.17	0.28322
12.18	0.27458	12.18	0.26428	12.18	0.50317	12.18	0.4431	12.18	0.28384
12.19	0.27301	12.19	0.26535	12.19	0.49577	12.19	0.44239	12.19	0.28384
12.2	0.27301	12.2	0.26588	12.2	0.48626	12.2	0.43954	12.2	0.2826
12.21	0.27406	12.21	0.26588	12.21	0.47886	12.21	0.43599	12.21	0.28072
12.22	0.2772	12.22	0.26535	12.22	0.47463	12.22	0.43101	12.22	0.27885
12.23	0.28033	12.23	0.26428	12.23	0.47463	12.23	0.42745	12.23	0.27698
12.24	0.28086	12.24	0.26268	12.24	0.47569	12.24	0.42532	12.24	0.27636
12.25	0.28033	12.25	0.26215	12.25	0.4778	12.25	0.42603	12.25	0.27636
12.26	0.27877	12.26	0.26161	12.26	0.4778	12.26	0.42959	12.26	0.27823
12.27	0.2772	12.27	0.26215	12.27	0.47569	12.27	0.43599	12.27	0.28072
12.28	0.27563	12.28	0.26375	12.28	0.47252	12.28	0.44381	12.28	0.28322
12.29	0.27458	12.29	0.26642	12.29	0.46723	12.29	0.45164	12.29	0.28571
12.3	0.27458	12.3	0.26909	12.3	0.46089	12.3	0.45733	12.3	0.28759
12.31	0.27563	12.31	0.27282	12.31	0.45666	12.31	0.46088	12.31	0.28821
12.32	0.27772	12.32	0.27549	12.32	0.45349	12.32	0.46088	12.32	0.28821
12.33	0.27929	12.33	0.27763	12.33	0.45455	12.33	0.45875	12.33	0.28759
12.34	0.28033	12.34	0.27816	12.34	0.45666	12.34	0.45448	12.34	0.28634
12.35	0.28138	12.35	0.2771	12.35	0.46195	12.35	0.45021	12.35	0.28571
12.36	0.28243	12.36	0.27496	12.36	0.46617	12.36	0.44737	12.36	0.28571
12.37	0.28295	12.37	0.27229	12.37	0.47146	12.37	0.44595	12.37	0.28634
12.38	0.2819	12.38	0.26909	12.38	0.47569	12.38	0.44737	12.38	0.28696
12.39	0.28086	12.39	0.26588	12.39	0.47674	12.39	0.45092	12.39	0.28883
12.4	0.27929	12.4	0.26428	12.4	0.47463	12.4	0.4559	12.4	0.29133
12.41	0.27824	12.41	0.26321	12.41	0.47252	12.41	0.46088	12.41	0.2932
12.42	0.27772	12.42	0.26375	12.42	0.46934	12.42	0.46657	12.42	0.29445
12.43	0.2772	12.43	0.26482	12.43	0.46829	12.43	0.47013	12.43	0.2957
12.44	0.27824	12.44	0.26588	12.44	0.4704	12.44	0.47226	12.44	0.2957
12.45	0.28033	12.45	0.26749	12.45	0.47252	12.45	0.4744	12.45	0.29507
12.46	0.28295	12.46	0.26855	12.46	0.47252	12.46	0.47582	12.46	0.29445
12.47	0.28556	12.47	0.26855	12.47	0.47146	12.47	0.47724	12.47	0.29382
12.48	0.28661	12.48	0.26802	12.48	0.46829	12.48	0.47937	12.48	0.29382
12.49	0.2887	12.49	0.26695	12.49	0.46089	12.49	0.48222	12.49	0.29382
12.5	0.28923	12.5	0.26535	12.5	0.45455	12.5	0.48506	12.5	0.29507
12.51	0.28923	12.51	0.26321	12.51	0.45137	12.51	0.4872	12.51	0.29632
12.52	0.28766	12.52	0.26108	12.52	0.45137	12.52	0.48933	12.52	0.29757
12.53	0.28504	12.53	0.25894	12.53	0.45666	12.53	0.49004	12.53	0.29819
12.54	0.2819	12.54	0.25734	12.54	0.46512	12.54	0.49147	12.54	0.29881
12.55	0.27824	12.55	0.25574	12.55	0.47463	12.55	0.49289	12.55	0.29944
12.56	0.2751	12.56	0.25467	12.56	0.48203	12.56	0.49431	12.56	0.29881
12.57	0.27301	12.57	0.25467	12.57	0.48732	12.57	0.49716	12.57	0.29819
12.58	0.27249	12.58	0.25467	12.58	0.48837	12.58	0.50142	12.58	0.29757
12.59	0.27354	12.59	0.25574	12.59	0.48626	12.59	0.50569	12.59	0.29632
12.6	0.27458	12.6	0.25681	12.6	0.48203	12.6	0.50925	12.6	0.2957
12.61	0.27615	12.61	0.25841	12.61	0.47886	12.61	0.51138	12.61	0.2957
12.62	0.27824	12.62	0.26054	12.62	0.47463	12.62	0.51209	12.62	0.29632
12.63	0.27877	12.63	0.26215	12.63	0.47252	12.63	0.51209	12.63	0.29757
12.64	0.27877	12.64	0.26428	12.64	0.47146	12.64	0.50996	12.64	0.30006
12.65	0.27772	12.65	0.26642	12.65	0.47252	12.65	0.50782	12.65	0.30256
12.66	0.27667	12.66	0.26855	12.66	0.47252	12.66	0.50427	12.66	0.30505
12.67	0.27667	12.67	0.27015	12.67	0.47463	12.67	0.5	12.67	0.30817
12.68	0.27458	12.68	0.27176	12.68	0.47357	12.68	0.49573	12.68	0.31129
12.69	0.27354	12.69	0.27282	12.69	0.47146	12.69	0.49147	12.69	0.31379
12.7	0.27249	12.7	0.27336	12.7	0.46829	12.7	0.4872	12.7	0.31566
12.71	0.27354	12.71	0.27282	12.71	0.46512	12.71	0.48506	12.71	0.31753
12.72	0.27615	12.72	0.27122	12.72	0.463	12.72	0.48435	12.72	0.3194
12.73	0.27824	12.73	0.26962	12.73	0.46089	12.73	0.48578	12.73	0.32065
12.74	0.28138	12.74	0.26802	12.74	0.45983	12.74	0.48862	12.74	0.3219
12.75	0.28504	12.75	0.26642	12.75	0.45983	12.75	0.49147	12.75	0.32314
12.76	0.28661	12.76	0.26642	12.76	0.46195	12.76	0.4936	12.76	0.32439
12.77	0.28661	12.77	0.26802	12.77	0.46406	12.77	0.49289	12.77	0.32502
12.78	0.284	12.78	0.27069	12.78	0.46512	12.78	0.49004	12.78	0.32626
12.79	0.2819	12.79	0.27443	12.79	0.46406	12.79	0.48364	12.79	0.32689
12.8	0.27981	12.8	0.2787	12.8	0.46406	12.8	0.47511	12.8	0.32751
12.81	0.27824	12.81	0.2835	12.81	0.463	12.81	0.46586	12.81	0.32751
12.82	0.2772	12.82	0.28831	12.82	0.46406	12.82	0.45733	12.82	0.32751
12.83	0.2772	12.83	0.29258	12.83	0.46406	12.83	0.45021	12.83	0.32813
12.84	0.27877	12.84	0.29632	12.84	0.46406	12.84	0.44523	12.84	0.32876
12.85	0.27981	12.85	0.29952	12.85	0.46512	12.85	0.44239	12.85	0.33125
12.86	0.28086	12.86	0.30166	12.86	0.46723	12.86	0.44168	12.86	0.33437
12.87	0.28138	12.87	0.30326	12.87	0.4704	12.87	0.44239	12.87	0.33874
12.88	0.2819	12.88	0.30379	12.88	0.47146	12.88	0.44381	12.88	0.34435
12.89	0.28347	12.89	0.30432	12.89	0.47252	12.89	0.44452	12.89	0.34934
12.9	0.28295	12.9	0.30379	12.9	0.47357	12.9	0.44595	12.9	0.35371
12.91	0.2819	12.91	0.30272	12.91	0.47674	12.91	0.44737	12.91	0.35683
12.92	0.27981	12.92	0.30005	12.92	0.47886	12.92	0.44879	12.92	0.35808
12.93	0.27615	12.93	0.29685	12.93	0.47886	12.93	0.44808	12.93	0.3587
12.94	0.27249	12.94	0.29204	12.94	0.4778	12.94	0.44666	12.94	0.35808
12.95	0.26883	12.95	0.28724	12.95	0.47569	12.95	0.44452	12.95	0.35745
12.96	0.26621	12.96	0.28243	12.96	0.47146	12.96	0.44097	12.96	0.35745
12.97	0.26569	12.97	0.27763	12.97	0.46934	12.97	0.43741	12.97	0.35808
12.98	0.26726	12.98	0.27443	12.98	0.46617	12.98	0.43385	12.98	0.35995
12.99	0.2704	12.99	0.27282	12.99	0.46195	12.99	0.43172	12.99	0.36245
13	0.27301	13	0.27176	13	0.45772	13	0.43172	13	0.36494
13.01	0.27615	13.01	0.27229	13.01	0.4556	13.01	0.43314	13.01	0.36744
13.02	0.27772	13.02	0.27282	13.02	0.45349	13.02	0.43457	13.02	0.36868
13.03	0.27824	13.03	0.27282	13.03	0.45349	13.03	0.43599	13.03	0.36931
13.04	0.27929	13.04	0.27176	13.04	0.4556	13.04	0.43599	13.04	0.36868
13.05	0.27877	13.05	0.26909	13.05	0.45877	13.05	0.43314	13.05	0.36681
13.06	0.27877	13.06	0.26588	13.06	0.463	13.06	0.42888	13.06	0.36432
13.07	0.27929	13.07	0.26215	13.07	0.46829	13.07	0.42248	13.07	0.36057
13.08	0.28033	13.08	0.25841	13.08	0.46934	13.08	0.41679	13.08	0.35621
13.09	0.28138	13.09	0.25521	13.09	0.46829	13.09	0.41181	13.09	0.35184
13.1	0.28138	13.1	0.2536	13.1	0.463	13.1	0.40896	13.1	0.3481
13.11	0.28138	13.11	0.25307	13.11	0.45772	13.11	0.40825	13.11	0.34435
13.12	0.27981	13.12	0.25414	13.12	0.45243	13.12	0.41038	13.12	0.34186
13.13	0.27772	13.13	0.25627	13.13	0.45032	13.13	0.41394	13.13	0.34061
13.14	0.2751	13.14	0.25894	13.14	0.45137	13.14	0.4175	13.14	0.33999
13.15	0.27092	13.15	0.26161	13.15	0.4556	13.15	0.42105	13.15	0.34061
13.16	0.26726	13.16	0.26482	13.16	0.45983	13.16	0.42461	13.16	0.34061
13.17	0.26517	13.17	0.26695	13.17	0.46617	13.17	0.42674	13.17	0.34124
13.18	0.26412	13.18	0.26855	13.18	0.4704	13.18	0.42888	13.18	0.34061
13.19	0.26464	13.19	0.26962	13.19	0.47357	13.19	0.4303	13.19	0.33874
13.2	0.26726	13.2	0.26909	13.2	0.47357	13.2	0.43172	13.2	0.33562
13.21	0.27144	13.21	0.26802	13.21	0.47252	13.21	0.43243	13.21	0.33125
13.22	0.27615	13.22	0.26588	13.22	0.46934	13.22	0.43385	13.22	0.32502
13.23	0.27981	13.23	0.26321	13.23	0.46723	13.23	0.43528	13.23	0.31815
13.24	0.2819	13.24	0.26054	13.24	0.46617	13.24	0.4367	13.24	0.31067
13.25	0.2819	13.25	0.25788	13.25	0.46617	13.25	0.43741	13.25	0.30318
13.26	0.28138	13.26	0.25574	13.26	0.46617	13.26	0.43883	13.26	0.29632
13.27	0.28086	13.27	0.25414	13.27	0.46723	13.27	0.43954	13.27	0.29133
13.28	0.28086	13.28	0.25414	13.28	0.46934	13.28	0.43954	13.28	0.28821
13.29	0.2819	13.29	0.25467	13.29	0.47252	13.29	0.43883	13.29	0.28821
13.3	0.284	13.3	0.25574	13.3	0.47463	13.3	0.4367	13.3	0.28946
13.31	0.28661	13.31	0.25734	13.31	0.47569	13.31	0.43457	13.31	0.29195
13.32	0.2887	13.32	0.25894	13.32	0.47674	13.32	0.43243	13.32	0.29507
13.33	0.28766	13.33	0.26001	13.33	0.4778	13.33	0.42959	13.33	0.29757
13.34	0.28452	13.34	0.26054	13.34	0.47886	13.34	0.42603	13.34	0.29881
13.35	0.27981	13.35	0.26054	13.35	0.4778	13.35	0.42248	13.35	0.29819
13.36	0.2751	13.36	0.26001	13.36	0.47569	13.36	0.41963	13.36	0.29632
13.37	0.27092	13.37	0.25948	13.37	0.47146	13.37	0.41821	13.37	0.29382
13.38	0.26778	13.38	0.25948	13.38	0.46723	13.38	0.41821	13.38	0.29133
13.39	0.26726	13.39	0.25948	13.39	0.46195	13.39	0.41821	13.39	0.28946
13.4	0.26778	13.4	0.25948	13.4	0.45666	13.4	0.41963	13.4	0.28821
13.41	0.26987	13.41	0.25948	13.41	0.45032	13.41	0.42105	13.41	0.28883
13.42	0.27197	13.42	0.25894	13.42	0.4482	13.42	0.42248	13.42	0.29008
13.43	0.27301	13.43	0.25841	13.43	0.4482	13.43	0.42319	13.43	0.29133
13.44	0.27354	13.44	0.25734	13.44	0.45137	13.44	0.42248	13.44	0.29382
13.45	0.27406	13.45	0.25681	13.45	0.45772	13.45	0.42176	13.45	0.2957
13.46	0.27406	13.46	0.25574	13.46	0.46406	13.46	0.42034	13.46	0.29694
13.47	0.27458	13.47	0.25574	13.47	0.46934	13.47	0.41821	13.47	0.29757
13.48	0.27458	13.48	0.25574	13.48	0.47463	13.48	0.41536	13.48	0.29757
13.49	0.27458	13.49	0.25574	13.49	0.47569	13.49	0.41252	13.49	0.29694
13.5	0.2751	13.5	0.25574	13.5	0.47357	13.5	0.40896	13.5	0.2957
13.51	0.27615	13.51	0.25574	13.51	0.46723	13.51	0.40683	13.51	0.29445
13.52	0.27563	13.52	0.25574	13.52	0.45983	13.52	0.40541	13.52	0.29195
13.53	0.2751	13.53	0.25521	13.53	0.45137	13.53	0.40469	13.53	0.28946
13.54	0.27458	13.54	0.25467	13.54	0.44397	13.54	0.40612	13.54	0.28759
13.55	0.27354	13.55	0.25467	13.55	0.43975	13.55	0.40896	13.55	0.28634
13.56	0.27144	13.56	0.25467	13.56	0.43658	13.56	0.41323	13.56	0.28571
13.57	0.26935	13.57	0.25574	13.57	0.43552	13.57	0.4175	13.57	0.28509
13.58	0.26726	13.58	0.25681	13.58	0.43763	13.58	0.42105	13.58	0.28447
13.59	0.26569	13.59	0.25841	13.59	0.44292	13.59	0.42319	13.59	0.28384
13.6	0.26569	13.6	0.26001	13.6	0.44926	13.6	0.42461	13.6	0.28322
13.61	0.26726	13.61	0.26161	13.61	0.45349	13.61	0.42532	13.61	0.28197
13.62	0.26778	13.62	0.26215	13.62	0.45772	13.62	0.42603	13.62	0.2801
13.63	0.26935	13.63	0.26215	13.63	0.45877	13.63	0.42674	13.63	0.27885
13.64	0.27092	13.64	0.26108	13.64	0.45772	13.64	0.42674	13.64	0.27885
13.65	0.27144	13.65	0.25894	13.65	0.45455	13.65	0.42674	13.65	0.27885
13.66	0.27092	13.66	0.25627	13.66	0.45032	13.66	0.42674	13.66	0.28072
13.67	0.2704	13.67	0.25307	13.67	0.44397	13.67	0.42674	13.67	0.28322
13.68	0.2704	13.68	0.25093	13.68	0.43975	13.68	0.42603	13.68	0.28571
13.69	0.27197	13.69	0.24933	13.69	0.43869	13.69	0.42532	13.69	0.28821
13.7	0.27406	13.7	0.2488	13.7	0.43869	13.7	0.42532	13.7	0.2907
13.71	0.27563	13.71	0.24933	13.71	0.4408	13.71	0.42603	13.71	0.29195
13.72	0.27667	13.72	0.25093	13.72	0.44503	13.72	0.42745	13.72	0.29258
13.73	0.2772	13.73	0.25307	13.73	0.4482	13.73	0.42888	13.73	0.29195
13.74	0.27667	13.74	0.25414	13.74	0.45137	13.74	0.4303	13.74	0.2907
13.75	0.27563	13.75	0.25521	13.75	0.45243	13.75	0.4303	13.75	0.28946
13.76	0.27458	13.76	0.25467	13.76	0.45349	13.76	0.4303	13.76	0.28759
13.77	0.27406	13.77	0.25307	13.77	0.45137	13.77	0.42888	13.77	0.28634
13.78	0.27458	13.78	0.25093	13.78	0.4482	13.78	0.42674	13.78	0.28447
13.79	0.27563	13.79	0.2488	13.79	0.44397	13.79	0.42319	13.79	0.28322
13.8	0.27667	13.8	0.24666	13.8	0.4408	13.8	0.41892	13.8	0.28197
13.81	0.27667	13.81	0.2456	13.81	0.43763	13.81	0.41536	13.81	0.28072
13.82	0.27667	13.82	0.2456	13.82	0.43446	13.82	0.41252	13.82	0.27948
13.83	0.2751	13.83	0.2472	13.83	0.4334	13.83	0.4111	13.83	0.27885
13.84	0.27249	13.84	0.24987	13.84	0.43235	13.84	0.41038	13.84	0.27885
13.85	0.27092	13.85	0.2536	13.85	0.4334	13.85	0.41038	13.85	0.27948
13.86	0.26935	13.86	0.25734	13.86	0.43552	13.86	0.41181	13.86	0.2801
13.87	0.26831	13.87	0.26054	13.87	0.43658	13.87	0.41323	13.87	0.28197
13.88	0.26831	13.88	0.26321	13.88	0.43658	13.88	0.41465	13.88	0.28322
13.89	0.26883	13.89	0.26482	13.89	0.43658	13.89	0.41465	13.89	0.28447
13.9	0.26883	13.9	0.26535	13.9	0.43658	13.9	0.41465	13.9	0.28571
13.91	0.26778	13.91	0.26482	13.91	0.43446	13.91	0.41394	13.91	0.28634
13.92	0.26621	13.92	0.26375	13.92	0.43235	13.92	0.41323	13.92	0.28696
13.93	0.2636	13.93	0.26268	13.93	0.43023	13.93	0.41252	13.93	0.28696
13.94	0.26151	13.94	0.26215	13.94	0.426	13.94	0.41252	13.94	0.28696
13.95	0.25941	13.95	0.26161	13.95	0.42495	13.95	0.41252	13.95	0.28696
13.96	0.25837	13.96	0.26215	13.96	0.42389	13.96	0.41323	13.96	0.28696
13.97	0.25785	13.97	0.26268	13.97	0.42283	13.97	0.41252	13.97	0.28696
13.98	0.25994	13.98	0.26321	13.98	0.42389	13.98	0.41252	13.98	0.28634
13.99	0.26255	13.99	0.26375	13.99	0.426	13.99	0.41181	13.99	0.28509
14	0.26412	14	0.26321	14	0.42918	14	0.4111	14	0.28322
14.01	0.26412	14.01	0.26161	14.01	0.43023	14.01	0.4111	14.01	0.28072
14.02	0.26308	14.02	0.25948	14.02	0.43235	14.02	0.41181	14.02	0.27885
14.03	0.26203	14.03	0.25627	14.03	0.43235	14.03	0.41323	14.03	0.27636
14.04	0.25994	14.04	0.25307	14.04	0.43023	14.04	0.41536	14.04	0.27511
14.05	0.25785	14.05	0.2504	14.05	0.42918	14.05	0.41821	14.05	0.27386
14.06	0.2568	14.06	0.24773	14.06	0.42812	14.06	0.42034	14.06	0.27386
14.07	0.25628	14.07	0.24666	14.07	0.426	14.07	0.42176	14.07	0.27449
14.08	0.25837	14.08	0.24613	14.08	0.42389	14.08	0.42319	14.08	0.27573
14.09	0.26151	14.09	0.24666	14.09	0.42283	14.09	0.4239	14.09	0.27698
14.1	0.26517	14.1	0.24773	14.1	0.42283	14.1	0.4239	14.1	0.27823
14.11	0.26831	14.11	0.24933	14.11	0.42283	14.11	0.4239	14.11	0.2801
14.12	0.27144	14.12	0.25093	14.12	0.42178	14.12	0.42319	14.12	0.2826
14.13	0.27406	14.13	0.25254	14.13	0.42072	14.13	0.42248	14.13	0.28509
14.14	0.27563	14.14	0.2536	14.14	0.4186	14.14	0.42105	14.14	0.28696
14.15	0.27667	14.15	0.25414	14.15	0.41755	14.15	0.42034	14.15	0.28821
14.16	0.27772	14.16	0.25467	14.16	0.41755	14.16	0.41963	14.16	0.28821
14.17	0.27824	14.17	0.25521	14.17	0.41966	14.17	0.41892	14.17	0.28759
14.18	0.27824	14.18	0.25574	14.18	0.42283	14.18	0.41821	14.18	0.28509
14.19	0.27824	14.19	0.25627	14.19	0.42812	14.19	0.41679	14.19	0.28197
14.2	0.27772	14.2	0.25627	14.2	0.43235	14.2	0.41536	14.2	0.27948
14.21	0.27667	14.21	0.25574	14.21	0.43552	14.21	0.41394	14.21	0.27698
14.22	0.27615	14.22	0.25467	14.22	0.4334	14.22	0.41181	14.22	0.27573
14.23	0.27615	14.23	0.25307	14.23	0.43129	14.23	0.40967	14.23	0.27573
14.24	0.27667	14.24	0.25147	14.24	0.42812	14.24	0.40754	14.24	0.27698
14.25	0.27772	14.25	0.2504	14.25	0.426	14.25	0.40541	14.25	0.27885
14.26	0.27877	14.26	0.24987	14.26	0.42918	14.26	0.40398	14.26	0.2801
14.27	0.27877	14.27	0.2504	14.27	0.43446	14.27	0.40398	14.27	0.28197
14.28	0.2772	14.28	0.252	14.28	0.4408	14.28	0.40469	14.28	0.2826
14.29	0.27458	14.29	0.2536	14.29	0.44715	14.29	0.40754	14.29	0.28322
14.3	0.27144	14.3	0.25521	14.3	0.45032	14.3	0.41038	14.3	0.28322
14.31	0.26778	14.31	0.25681	14.31	0.44715	14.31	0.41394	14.31	0.28322
14.32	0.26674	14.32	0.25788	14.32	0.43869	14.32	0.41821	14.32	0.28322
14.33	0.26778	14.33	0.25841	14.33	0.42918	14.33	0.42176	14.33	0.28384
14.34	0.27092	14.34	0.25841	14.34	0.41755	14.34	0.42461	14.34	0.28447
14.35	0.2751	14.35	0.25788	14.35	0.40909	14.35	0.42603	14.35	0.28509
14.36	0.27877	14.36	0.25734	14.36	0.40486	14.36	0.42603	14.36	0.28509
14.37	0.28033	14.37	0.25681	14.37	0.40381	14.37	0.42532	14.37	0.28509
14.38	0.27981	14.38	0.25627	14.38	0.40803	14.38	0.42319	14.38	0.28509
14.39	0.27615	14.39	0.25574	14.39	0.41543	14.39	0.42105	14.39	0.28447
14.4	0.27197	14.4	0.25521	14.4	0.42495	14.4	0.41892	14.4	0.28384
14.41	0.26831	14.41	0.25521	14.41	0.4334	14.41	0.4175	14.41	0.28384
14.42	0.26621	14.42	0.25467	14.42	0.43975	14.42	0.41607	14.42	0.28447
14.43	0.26621	14.43	0.25467	14.43	0.44609	14.43	0.41536	14.43	0.28571
14.44	0.26778	14.44	0.25521	14.44	0.4482	14.44	0.41465	14.44	0.28696
14.45	0.26935	14.45	0.25574	14.45	0.45032	14.45	0.41394	14.45	0.28821
14.46	0.27092	14.46	0.25627	14.46	0.4482	14.46	0.41252	14.46	0.29008
14.47	0.27092	14.47	0.25681	14.47	0.44503	14.47	0.4111	14.47	0.29133
14.48	0.26935	14.48	0.25681	14.48	0.44186	14.48	0.40896	14.48	0.29133
14.49	0.26674	14.49	0.25681	14.49	0.43975	14.49	0.40754	14.49	0.2907
14.5	0.26517	14.5	0.25574	14.5	0.43763	14.5	0.40683	14.5	0.28821
14.51	0.2636	14.51	0.2536	14.51	0.43552	14.51	0.40612	14.51	0.28509
14.52	0.26255	14.52	0.25147	14.52	0.43446	14.52	0.40541	14.52	0.28135
14.53	0.26046	14.53	0.2488	14.53	0.4334	14.53	0.40541	14.53	0.2776
14.54	0.25889	14.54	0.24613	14.54	0.4334	14.54	0.40541	14.54	0.27449
14.55	0.25785	14.55	0.24399	14.55	0.43235	14.55	0.40541	14.55	0.27137
14.56	0.25732	14.56	0.24186	14.56	0.43023	14.56	0.40612	14.56	0.26949
14.57	0.2568	14.57	0.24079	14.57	0.42812	14.57	0.40754	14.57	0.26887
14.58	0.25732	14.58	0.24026	14.58	0.426	14.58	0.40896	14.58	0.26887
14.59	0.25994	14.59	0.24079	14.59	0.42178	14.59	0.4111	14.59	0.26887
14.6	0.26255	14.6	0.24186	14.6	0.41755	14.6	0.41323	14.6	0.27012
14.61	0.26464	14.61	0.24346	14.61	0.41121	14.61	0.41465	14.61	0.27074
14.62	0.26569	14.62	0.24453	14.62	0.40381	14.62	0.41536	14.62	0.27261
14.63	0.26412	14.63	0.24506	14.63	0.39958	14.63	0.41465	14.63	0.27449
14.64	0.26203	14.64	0.2456	14.64	0.39641	14.64	0.41323	14.64	0.27636
14.65	0.26046	14.65	0.2456	14.65	0.39429	14.65	0.4111	14.65	0.27885
14.66	0.25994	14.66	0.2456	14.66	0.39535	14.66	0.40825	14.66	0.28072
14.67	0.25994	14.67	0.2456	14.67	0.39746	14.67	0.40612	14.67	0.28197
14.68	0.26151	14.68	0.2456	14.68	0.40063	14.68	0.40469	14.68	0.28197
14.69	0.26412	14.69	0.24613	14.69	0.40275	14.69	0.40398	14.69	0.28197
14.7	0.26674	14.7	0.24613	14.7	0.40592	14.7	0.40469	14.7	0.2801
14.71	0.26726	14.71	0.24613	14.71	0.41015	14.71	0.40612	14.71	0.27823
14.72	0.26569	14.72	0.2456	14.72	0.41438	14.72	0.40754	14.72	0.27636
14.73	0.26308	14.73	0.2456	14.73	0.42072	14.73	0.40896	14.73	0.27449
14.74	0.25941	14.74	0.24506	14.74	0.42812	14.74	0.40967	14.74	0.27324
14.75	0.25628	14.75	0.24506	14.75	0.43552	14.75	0.40896	14.75	0.27261
14.76	0.25471	14.76	0.2456	14.76	0.4408	14.76	0.40825	14.76	0.27324
14.77	0.25523	14.77	0.24666	14.77	0.44186	14.77	0.40683	14.77	0.27511
14.78	0.25732	14.78	0.24773	14.78	0.43869	14.78	0.40541	14.78	0.27823
14.79	0.26098	14.79	0.24987	14.79	0.4334	14.79	0.40469	14.79	0.28135
14.8	0.26464	14.8	0.252	14.8	0.42918	14.8	0.40398	14.8	0.28447
14.81	0.26674	14.81	0.2536	14.81	0.42706	14.81	0.40469	14.81	0.28634
14.82	0.26778	14.82	0.25521	14.82	0.42389	14.82	0.40541	14.82	0.28759
14.83	0.26831	14.83	0.25574	14.83	0.42283	14.83	0.40754	14.83	0.28759
14.84	0.26883	14.84	0.25574	14.84	0.42495	14.84	0.40967	14.84	0.28634
14.85	0.26935	14.85	0.25521	14.85	0.42495	14.85	0.41181	14.85	0.28384
14.86	0.2704	14.86	0.25414	14.86	0.42389	14.86	0.41394	14.86	0.28135
14.87	0.27197	14.87	0.2536	14.87	0.4186	14.87	0.41536	14.87	0.27885
14.88	0.27301	14.88	0.25254	14.88	0.41121	14.88	0.4175	14.88	0.2776
14.89	0.27354	14.89	0.25254	14.89	0.40486	14.89	0.41821	14.89	0.27698
14.9	0.27249	14.9	0.252	14.9	0.39958	14.9	0.4175	14.9	0.2776
14.91	0.27092	14.91	0.252	14.91	0.39641	14.91	0.41679	14.91	0.27948
14.92	0.26883	14.92	0.252	14.92	0.39535	14.92	0.41465	14.92	0.28135
14.93	0.26778	14.93	0.25254	14.93	0.39641	14.93	0.41323	14.93	0.2826
14.94	0.26674	14.94	0.252	14.94	0.40275	14.94	0.41181	14.94	0.2826
14.95	0.26726	14.95	0.25147	14.95	0.40698	14.95	0.41038	14.95	0.2826
14.96	0.26778	14.96	0.25093	14.96	0.41226	14.96	0.40967	14.96	0.28135
14.97	0.26726	14.97	0.2504	14.97	0.41543	14.97	0.41038	14.97	0.27948
14.98	0.26674	14.98	0.24987	14.98	0.41755	14.98	0.4111	14.98	0.27823
14.99	0.26517	14.99	0.2488	14.99	0.41755	14.99	0.4111	14.99	0.2776
15	0.26255	15	0.24826	15	0.41755	15	0.41038	15	0.27823
15.01	0.26098	15.01	0.24773	15.01	0.41438	15.01	0.40967	15.01	0.27948
15.02	0.25837	15.02	0.2472	15.02	0.41226	15.02	0.40967	15.02	0.28197
15.03	0.25732	15.03	0.24773	15.03	0.40909	15.03	0.40967	15.03	0.28384
15.04	0.25732	15.04	0.24773	15.04	0.40592	15.04	0.4111	15.04	0.28634
15.05	0.25889	15.05	0.24826	15.05	0.40063	15.05	0.41323	15.05	0.28759
15.06	0.26046	15.06	0.2488	15.06	0.39852	15.06	0.4175	15.06	0.28759
15.07	0.26308	15.07	0.2488	15.07	0.39641	15.07	0.42105	15.07	0.28759
15.08	0.26569	15.08	0.24933	15.08	0.39641	15.08	0.42461	15.08	0.28634
15.09	0.26778	15.09	0.24933	15.09	0.39641	15.09	0.42603	15.09	0.28509
15.1	0.26987	15.1	0.24933	15.1	0.39852	15.1	0.42461	15.1	0.28384
15.11	0.2704	15.11	0.24933	15.11	0.39746	15.11	0.42105	15.11	0.2826
15.12	0.2704	15.12	0.24987	15.12	0.39641	15.12	0.41536	15.12	0.28135
15.13	0.2704	15.13	0.24987	15.13	0.39218	15.13	0.40967	15.13	0.28072
15.14	0.2704	15.14	0.2504	15.14	0.39006	15.14	0.40398	15.14	0.27948
15.15	0.27144	15.15	0.25147	15.15	0.38795	15.15	0.40043	15.15	0.2776
15.16	0.27197	15.16	0.25307	15.16	0.39006	15.16	0.39972	15.16	0.27636
15.17	0.27354	15.17	0.25467	15.17	0.39429	15.17	0.40185	15.17	0.27511
15.18	0.27406	15.18	0.25681	15.18	0.39958	15.18	0.40469	15.18	0.27386
15.19	0.27354	15.19	0.25841	15.19	0.40486	15.19	0.40825	15.19	0.27386
15.2	0.27249	15.2	0.25948	15.2	0.40909	15.2	0.40967	15.2	0.27449
15.21	0.26935	15.21	0.26001	15.21	0.41332	15.21	0.40967	15.21	0.27573
15.22	0.26569	15.22	0.25894	15.22	0.41438	15.22	0.40754	15.22	0.27698
15.23	0.26412	15.23	0.25734	15.23	0.41332	15.23	0.40327	15.23	0.27885
15.24	0.26308	15.24	0.25467	15.24	0.41332	15.24	0.399	15.24	0.27948
15.25	0.2636	15.25	0.25147	15.25	0.41121	15.25	0.39474	15.25	0.2801
15.26	0.26464	15.26	0.24933	15.26	0.41121	15.26	0.39189	15.26	0.27948
15.27	0.26674	15.27	0.24773	15.27	0.41015	15.27	0.39047	15.27	0.27823
15.28	0.26883	15.28	0.2472	15.28	0.40909	15.28	0.39047	15.28	0.27698
15.29	0.27092	15.29	0.24773	15.29	0.40909	15.29	0.39047	15.29	0.27573
15.3	0.27197	15.3	0.24933	15.3	0.41015	15.3	0.3926	15.3	0.27449
15.31	0.2704	15.31	0.25147	15.31	0.41121	15.31	0.39474	15.31	0.27386
15.32	0.26726	15.32	0.25307	15.32	0.41121	15.32	0.39758	15.32	0.27449
15.33	0.26464	15.33	0.25414	15.33	0.41121	15.33	0.40043	15.33	0.27449
15.34	0.26255	15.34	0.25467	15.34	0.40909	15.34	0.40398	15.34	0.27573
15.35	0.26098	15.35	0.25414	15.35	0.40698	15.35	0.40754	15.35	0.27636
15.36	0.25994	15.36	0.25254	15.36	0.40381	15.36	0.40967	15.36	0.2776
15.37	0.26046	15.37	0.2504	15.37	0.40063	15.37	0.4111	15.37	0.27885
15.38	0.26151	15.38	0.24773	15.38	0.39852	15.38	0.41181	15.38	0.27948
15.39	0.2636	15.39	0.24613	15.39	0.39746	15.39	0.4111	15.39	0.2801
15.4	0.26621	15.4	0.24453	15.4	0.39641	15.4	0.41038	15.4	0.2801
15.41	0.26778	15.41	0.24453	15.41	0.39746	15.41	0.40896	15.41	0.27948
15.42	0.26883	15.42	0.2456	15.42	0.40169	15.42	0.40754	15.42	0.27885
15.43	0.27092	15.43	0.24773	15.43	0.40275	15.43	0.40683	15.43	0.2776
15.44	0.27249	15.44	0.25093	15.44	0.40381	15.44	0.40683	15.44	0.27636
15.45	0.27354	15.45	0.25414	15.45	0.40381	15.45	0.40754	15.45	0.27511
15.46	0.27354	15.46	0.25681	15.46	0.40275	15.46	0.40896	15.46	0.27511
15.47	0.27301	15.47	0.25894	15.47	0.39852	15.47	0.4111	15.47	0.27511
15.48	0.27144	15.48	0.25894	15.48	0.39535	15.48	0.41252	15.48	0.27511
15.49	0.2704	15.49	0.25788	15.49	0.39429	15.49	0.41323	15.49	0.27636
15.5	0.26883	15.5	0.25521	15.5	0.39429	15.5	0.41323	15.5	0.2776
15.51	0.26569	15.51	0.25254	15.51	0.39746	15.51	0.41181	15.51	0.27885
15.52	0.2636	15.52	0.24933	15.52	0.40381	15.52	0.40896	15.52	0.2801
15.53	0.26203	15.53	0.24666	15.53	0.40909	15.53	0.40469	15.53	0.28072
15.54	0.26046	15.54	0.24506	15.54	0.41226	15.54	0.399	15.54	0.28072
15.55	0.25889	15.55	0.24453	15.55	0.41121	15.55	0.39331	15.55	0.2801
15.56	0.25785	15.56	0.24453	15.56	0.40909	15.56	0.38691	15.56	0.27885
15.57	0.25785	15.57	0.24506	15.57	0.40275	15.57	0.38193	15.57	0.2776
15.58	0.25732	15.58	0.2456	15.58	0.39746	15.58	0.37909	15.58	0.27573
15.59	0.25889	15.59	0.24613	15.59	0.39429	15.59	0.37909	15.59	0.27386
15.6	0.25994	15.6	0.24666	15.6	0.39323	15.6	0.38193	15.6	0.27261
15.61	0.26098	15.61	0.2472	15.61	0.39535	15.61	0.38762	15.61	0.27199
15.62	0.2636	15.62	0.24773	15.62	0.40063	15.62	0.39545	15.62	0.27261
15.63	0.26621	15.63	0.24826	15.63	0.40275	15.63	0.40398	15.63	0.27324
15.64	0.26778	15.64	0.2488	15.64	0.40381	15.64	0.41181	15.64	0.27511
15.65	0.26883	15.65	0.2504	15.65	0.40275	15.65	0.41821	15.65	0.27636
15.66	0.26883	15.66	0.25147	15.66	0.40063	15.66	0.42319	15.66	0.2776
15.67	0.26935	15.67	0.25254	15.67	0.39852	15.67	0.42461	15.67	0.27823
15.68	0.26883	15.68	0.25307	15.68	0.39746	15.68	0.4239	15.68	0.27823
15.69	0.26987	15.69	0.25307	15.69	0.39746	15.69	0.42176	15.69	0.27698
15.7	0.2704	15.7	0.252	15.7	0.39958	15.7	0.41821	15.7	0.27573
15.71	0.27144	15.71	0.25093	15.71	0.40063	15.71	0.41465	15.71	0.27386
15.72	0.27301	15.72	0.24933	15.72	0.40063	15.72	0.4111	15.72	0.27261
15.73	0.27458	15.73	0.24773	15.73	0.39852	15.73	0.40896	15.73	0.27199
15.74	0.27406	15.74	0.2472	15.74	0.39535	15.74	0.40754	15.74	0.27199
15.75	0.27301	15.75	0.24773	15.75	0.39112	15.75	0.40754	15.75	0.27261
15.76	0.2704	15.76	0.2488	15.76	0.38901	15.76	0.40896	15.76	0.27386
15.77	0.26726	15.77	0.25093	15.77	0.38795	15.77	0.4111	15.77	0.27573
15.78	0.26412	15.78	0.2536	15.78	0.38901	15.78	0.41252	15.78	0.2776
15.79	0.26151	15.79	0.25627	15.79	0.39006	15.79	0.41394	15.79	0.27885
15.8	0.25994	15.8	0.25788	15.8	0.39323	15.8	0.41536	15.8	0.27885
15.81	0.25941	15.81	0.25841	15.81	0.39535	15.81	0.41465	15.81	0.2776
15.82	0.25994	15.82	0.25734	15.82	0.39852	15.82	0.41323	15.82	0.27573
15.83	0.26151	15.83	0.25521	15.83	0.40063	15.83	0.4111	15.83	0.27261
15.84	0.26255	15.84	0.25147	15.84	0.40275	15.84	0.40896	15.84	0.26949
15.85	0.2636	15.85	0.2472	15.85	0.40381	15.85	0.40683	15.85	0.26638
15.86	0.26621	15.86	0.24346	15.86	0.40486	15.86	0.40469	15.86	0.26388
15.87	0.26674	15.87	0.24026	15.87	0.40486	15.87	0.40327	15.87	0.26263
15.88	0.26778	15.88	0.23812	15.88	0.40275	15.88	0.40185	15.88	0.26263
15.89	0.26778	15.89	0.23705	15.89	0.39746	15.89	0.40043	15.89	0.26388
15.9	0.26726	15.9	0.23705	15.9	0.39112	15.9	0.39972	15.9	0.26575
15.91	0.26464	15.91	0.23705	15.91	0.38584	15.91	0.399	15.91	0.26762
15.92	0.26151	15.92	0.23759	15.92	0.38161	15.92	0.39829	15.92	0.26949
15.93	0.25732	15.93	0.23812	15.93	0.37844	15.93	0.399	15.93	0.27137
15.94	0.25418	15.94	0.23812	15.94	0.37844	15.94	0.40043	15.94	0.27261
15.95	0.25209	15.95	0.23865	15.95	0.38161	15.95	0.40327	15.95	0.27386
15.96	0.25314	15.96	0.23972	15.96	0.38478	15.96	0.40541	15.96	0.27449
15.97	0.25523	15.97	0.24132	15.97	0.38901	15.97	0.40754	15.97	0.27449
15.98	0.25994	15.98	0.24346	15.98	0.39218	15.98	0.40825	15.98	0.27449
15.99	0.26464	15.99	0.24613	15.99	0.39112	15.99	0.40825	15.99	0.27449
16	0.26831	16	0.24826	16	0.39218	16	0.40754	16	0.27449
16.01	0.27092	16.01	0.25093	16.01	0.39112	16.01	0.40612	16.01	0.27511
16.02	0.27249	16.02	0.252	16.02	0.39323	16.02	0.40469	16.02	0.27511
16.03	0.27249	16.03	0.25307	16.03	0.39535	16.03	0.40327	16.03	0.27636
16.04	0.27144	16.04	0.25254	16.04	0.39852	16.04	0.40327	16.04	0.2776
16.05	0.26883	16.05	0.252	16.05	0.39958	16.05	0.40327	16.05	0.27885
16.06	0.26674	16.06	0.25093	16.06	0.39958	16.06	0.40398	16.06	0.2801
16.07	0.2636	16.07	0.24987	16.07	0.39641	16.07	0.40398	16.07	0.2801
16.08	0.26098	16.08	0.24987	16.08	0.39112	16.08	0.40469	16.08	0.2801
16.09	0.25889	16.09	0.24987	16.09	0.38372	16.09	0.40469	16.09	0.27948
16.1	0.2568	16.1	0.25093	16.1	0.37738	16.1	0.40541	16.1	0.27885
16.11	0.25628	16.11	0.25147	16.11	0.37315	16.11	0.40612	16.11	0.2776
16.12	0.25837	16.12	0.252	16.12	0.37209	16.12	0.40683	16.12	0.27573
16.13	0.26098	16.13	0.252	16.13	0.37632	16.13	0.40683	16.13	0.27449
16.14	0.2636	16.14	0.2504	16.14	0.38266	16.14	0.40612	16.14	0.27324
16.15	0.26517	16.15	0.2488	16.15	0.38795	16.15	0.40469	16.15	0.27261
16.16	0.26621	16.16	0.24666	16.16	0.39112	16.16	0.40256	16.16	0.27261
16.17	0.26674	16.17	0.24453	16.17	0.39112	16.17	0.40043	16.17	0.27199
16.18	0.26674	16.18	0.24346	16.18	0.38584	16.18	0.399	16.18	0.27261
16.19	0.26621	16.19	0.24399	16.19	0.37949	16.19	0.399	16.19	0.27324
16.2	0.26412	16.2	0.24506	16.2	0.37315	16.2	0.40114	16.2	0.27324
16.21	0.26412	16.21	0.2472	16.21	0.36681	16.21	0.40612	16.21	0.27324
16.22	0.26464	16.22	0.24933	16.22	0.36469	16.22	0.4111	16.22	0.27324
16.23	0.26517	16.23	0.25147	16.23	0.36469	16.23	0.41607	16.23	0.27324
16.24	0.26517	16.24	0.25307	16.24	0.36575	16.24	0.42034	16.24	0.27324
16.25	0.2636	16.25	0.2536	16.25	0.36786	16.25	0.42248	16.25	0.27324
16.26	0.26255	16.26	0.25307	16.26	0.37104	16.26	0.42176	16.26	0.27324
16.27	0.26098	16.27	0.25147	16.27	0.37421	16.27	0.41892	16.27	0.27386
16.28	0.25889	16.28	0.2488	16.28	0.37632	16.28	0.41607	16.28	0.27449
16.29	0.25523	16.29	0.24666	16.29	0.37949	16.29	0.41252	16.29	0.27449
16.3	0.25157	16.3	0.24453	16.3	0.38266	16.3	0.4111	16.3	0.27449
16.31	0.24895	16.31	0.24293	16.31	0.38689	16.31	0.41038	16.31	0.27324
16.32	0.24634	16.32	0.24293	16.32	0.39112	16.32	0.41038	16.32	0.27199
16.33	0.24529	16.33	0.24346	16.33	0.39218	16.33	0.4111	16.33	0.27074
16.34	0.24582	16.34	0.24453	16.34	0.39218	16.34	0.4111	16.34	0.26887
16.35	0.24791	16.35	0.24666	16.35	0.39112	16.35	0.4111	16.35	0.26762
16.36	0.25157	16.36	0.24826	16.36	0.39006	16.36	0.41181	16.36	0.26638
16.37	0.25628	16.37	0.24933	16.37	0.38795	16.37	0.4111	16.37	0.26575
16.38	0.26098	16.38	0.24933	16.38	0.38372	16.38	0.4111	16.38	0.26638
16.39	0.26726	16.39	0.2488	16.39	0.37949	16.39	0.4111	16.39	0.26762
16.4	0.27197	16.4	0.24773	16.4	0.37632	16.4	0.41181	16.4	0.26949
16.41	0.27406	16.41	0.24666	16.41	0.37632	16.41	0.41252	16.41	0.27137
16.42	0.27406	16.42	0.2456	16.42	0.37632	16.42	0.41252	16.42	0.27261
16.43	0.27354	16.43	0.2456	16.43	0.37844	16.43	0.41252	16.43	0.27261
16.44	0.27144	16.44	0.24613	16.44	0.38161	16.44	0.4111	16.44	0.27261
16.45	0.26883	16.45	0.2472	16.45	0.38584	16.45	0.40967	16.45	0.27074
16.46	0.26674	16.46	0.2488	16.46	0.39006	16.46	0.40754	16.46	0.26887
16.47	0.26517	16.47	0.24987	16.47	0.39323	16.47	0.40469	16.47	0.267
16.48	0.26569	16.48	0.25093	16.48	0.39323	16.48	0.40185	16.48	0.26575
16.49	0.26883	16.49	0.25147	16.49	0.39218	16.49	0.39972	16.49	0.26575
16.5	0.27144	16.5	0.25147	16.5	0.38795	16.5	0.399	16.5	0.26762
16.51	0.27354	16.51	0.25147	16.51	0.38478	16.51	0.399	16.51	0.26949
16.52	0.27615	16.52	0.2504	16.52	0.38161	16.52	0.40043	16.52	0.27261
16.53	0.2772	16.53	0.24987	16.53	0.37844	16.53	0.40185	16.53	0.27511
16.54	0.27667	16.54	0.2488	16.54	0.37421	16.54	0.40327	16.54	0.27698
16.55	0.2751	16.55	0.2472	16.55	0.37209	16.55	0.40469	16.55	0.27885
16.56	0.27301	16.56	0.2456	16.56	0.37104	16.56	0.40541	16.56	0.27885
16.57	0.2704	16.57	0.24399	16.57	0.37209	16.57	0.40612	16.57	0.27948
16.58	0.26831	16.58	0.24239	16.58	0.37209	16.58	0.40612	16.58	0.27885
16.59	0.26831	16.59	0.24132	16.59	0.37209	16.59	0.40683	16.59	0.27885
16.6	0.26831	16.6	0.24026	16.6	0.37315	16.6	0.40896	16.6	0.27885
16.61	0.26987	16.61	0.24026	16.61	0.37526	16.61	0.4111	16.61	0.27885
16.62	0.27249	16.62	0.24026	16.62	0.37632	16.62	0.41394	16.62	0.27823
16.63	0.2751	16.63	0.24079	16.63	0.37632	16.63	0.41679	16.63	0.27823
16.64	0.2772	16.64	0.24186	16.64	0.37526	16.64	0.41963	16.64	0.2776
16.65	0.27824	16.65	0.24186	16.65	0.37421	16.65	0.42176	16.65	0.27698
16.66	0.27929	16.66	0.24239	16.66	0.37315	16.66	0.42319	16.66	0.27511
16.67	0.27929	16.67	0.24186	16.67	0.37209	16.67	0.4239	16.67	0.27324
16.68	0.27824	16.68	0.24132	16.68	0.36998	16.68	0.4239	16.68	0.27074
16.69	0.2772	16.69	0.24079	16.69	0.36892	16.69	0.42319	16.69	0.26825
16.7	0.2751	16.7	0.24079	16.7	0.36998	16.7	0.42176	16.7	0.26513
16.71	0.27406	16.71	0.24132	16.71	0.37209	16.71	0.41963	16.71	0.26326
16.72	0.27249	16.72	0.24186	16.72	0.37421	16.72	0.4175	16.72	0.26138
16.73	0.2704	16.73	0.24293	16.73	0.37738	16.73	0.41536	16.73	0.26138
16.74	0.26726	16.74	0.24399	16.74	0.38055	16.74	0.41394	16.74	0.26263
16.75	0.2636	16.75	0.24453	16.75	0.38161	16.75	0.41252	16.75	0.2645
16.76	0.26046	16.76	0.2456	16.76	0.38266	16.76	0.41181	16.76	0.26638
16.77	0.25837	16.77	0.2456	16.77	0.38055	16.77	0.4111	16.77	0.26887
16.78	0.2568	16.78	0.2456	16.78	0.37844	16.78	0.4111	16.78	0.27074
16.79	0.25628	16.79	0.24506	16.79	0.37738	16.79	0.41181	16.79	0.27137
16.8	0.2568	16.8	0.24453	16.8	0.37738	16.8	0.41252	16.8	0.27199
16.81	0.25994	16.81	0.24399	16.81	0.37632	16.81	0.41323	16.81	0.27137
16.82	0.26464	16.82	0.24346	16.82	0.37738	16.82	0.41323	16.82	0.27137
16.83	0.26935	16.83	0.24346	16.83	0.38055	16.83	0.41323	16.83	0.27074
16.84	0.27249	16.84	0.24293	16.84	0.38372	16.84	0.41252	16.84	0.27137
16.85	0.27406	16.85	0.24293	16.85	0.38478	16.85	0.4111	16.85	0.27199
16.86	0.27406	16.86	0.24346	16.86	0.38161	16.86	0.40967	16.86	0.27324
16.87	0.27301	16.87	0.24453	16.87	0.37421	16.87	0.40825	16.87	0.27511
16.88	0.2704	16.88	0.2456	16.88	0.36681	16.88	0.40754	16.88	0.27636
16.89	0.26621	16.89	0.24666	16.89	0.35835	16.89	0.40754	16.89	0.2776
16.9	0.26412	16.9	0.24773	16.9	0.35095	16.9	0.40896	16.9	0.2776
16.91	0.2636	16.91	0.24826	16.91	0.34567	16.91	0.41181	16.91	0.2776
16.92	0.26464	16.92	0.24773	16.92	0.34461	16.92	0.41465	16.92	0.27698
16.93	0.26517	16.93	0.24666	16.93	0.34989	16.93	0.41821	16.93	0.27573
16.94	0.26569	16.94	0.24506	16.94	0.35624	16.94	0.42176	16.94	0.27511
16.95	0.26621	16.95	0.24293	16.95	0.36469	16.95	0.4239	16.95	0.27449
16.96	0.26621	16.96	0.24079	16.96	0.37104	16.96	0.4239	16.96	0.27449
16.97	0.26621	16.97	0.23972	16.97	0.37632	16.97	0.42248	16.97	0.27511
16.98	0.26517	16.98	0.23972	16.98	0.37949	16.98	0.42105	16.98	0.27573
16.99	0.2636	16.99	0.24026	16.99	0.37949	16.99	0.41892	16.99	0.27698
17	0.2636	17	0.24186	17	0.37738	17	0.4175	17	0.2776
17.01	0.2636	17.01	0.24453	17.01	0.37421	17.01	0.41607	17.01	0.27698
17.02	0.2636	17.02	0.24666	17.02	0.36998	17.02	0.41536	17.02	0.27573
17.03	0.2636	17.03	0.2488	17.03	0.36786	17.03	0.41536	17.03	0.27386
17.04	0.26464	17.04	0.24933	17.04	0.36786	17.04	0.41465	17.04	0.27137
17.05	0.26569	17.05	0.24933	17.05	0.36998	17.05	0.41394	17.05	0.26825
17.06	0.26778	17.06	0.24773	17.06	0.37209	17.06	0.41323	17.06	0.26513
17.07	0.26883	17.07	0.2456	17.07	0.37421	17.07	0.41181	17.07	0.26263
17.08	0.26831	17.08	0.24346	17.08	0.37738	17.08	0.41038	17.08	0.26076
17.09	0.26674	17.09	0.24132	17.09	0.37949	17.09	0.40967	17.09	0.25951
17.1	0.26464	17.1	0.23972	17.1	0.38161	17.1	0.40967	17.1	0.25889
17.11	0.26203	17.11	0.23865	17.11	0.38055	17.11	0.40896	17.11	0.25889
17.12	0.25994	17.12	0.23812	17.12	0.37844	17.12	0.40896	17.12	0.25889
17.13	0.25837	17.13	0.23812	17.13	0.37844	17.13	0.40825	17.13	0.25951
17.14	0.25732	17.14	0.23812	17.14	0.37844	17.14	0.40825	17.14	0.26014
17.15	0.25785	17.15	0.23865	17.15	0.37949	17.15	0.40754	17.15	0.26076
17.16	0.25994	17.16	0.23919	17.16	0.37844	17.16	0.40754	17.16	0.26201
17.17	0.25994	17.17	0.23972	17.17	0.37632	17.17	0.40825	17.17	0.26388
17.18	0.26046	17.18	0.24026	17.18	0.37421	17.18	0.40896	17.18	0.26575
17.19	0.25941	17.19	0.24132	17.19	0.37104	17.19	0.41038	17.19	0.26825
17.2	0.25837	17.2	0.24239	17.2	0.36681	17.2	0.41252	17.2	0.27137
17.21	0.25785	17.21	0.24346	17.21	0.36152	17.21	0.41394	17.21	0.27386
17.22	0.25837	17.22	0.24346	17.22	0.35624	17.22	0.41465	17.22	0.27636
17.23	0.25889	17.23	0.24346	17.23	0.35412	17.23	0.41465	17.23	0.27823
17.24	0.25994	17.24	0.24293	17.24	0.35624	17.24	0.41323	17.24	0.2801
17.25	0.26255	17.25	0.24239	17.25	0.35941	17.25	0.41038	17.25	0.28072
17.26	0.26621	17.26	0.24132	17.26	0.36047	17.26	0.40754	17.26	0.28072
17.27	0.26831	17.27	0.24079	17.27	0.36364	17.27	0.40398	17.27	0.2801
17.28	0.27092	17.28	0.24026	17.28	0.36469	17.28	0.40114	17.28	0.27885
17.29	0.27144	17.29	0.24026	17.29	0.36469	17.29	0.399	17.29	0.2776
17.3	0.27144	17.3	0.24132	17.3	0.36258	17.3	0.39829	17.3	0.27636
17.31	0.27144	17.31	0.24239	17.31	0.36047	17.31	0.39972	17.31	0.27511
17.32	0.26987	17.32	0.24453	17.32	0.35729	17.32	0.40185	17.32	0.27511
17.33	0.26674	17.33	0.24613	17.33	0.35412	17.33	0.40469	17.33	0.27511
17.34	0.26517	17.34	0.24773	17.34	0.35307	17.34	0.40754	17.34	0.27573
17.35	0.26464	17.35	0.24826	17.35	0.35095	17.35	0.41038	17.35	0.27636
17.36	0.26464	17.36	0.24773	17.36	0.34884	17.36	0.41252	17.36	0.2776
17.37	0.26464	17.37	0.24666	17.37	0.34672	17.37	0.41323	17.37	0.27823
17.38	0.26464	17.38	0.24506	17.38	0.34355	17.38	0.41323	17.38	0.27823
17.39	0.2636	17.39	0.24293	17.39	0.34249	17.39	0.41323	17.39	0.2776
17.4	0.26308	17.4	0.24079	17.4	0.34355	17.4	0.41252	17.4	0.27636
17.41	0.26151	17.41	0.23972	17.41	0.34778	17.41	0.41252	17.41	0.27449
17.42	0.25941	17.42	0.23972	17.42	0.35307	17.42	0.41252	17.42	0.27199
17.43	0.25785	17.43	0.24079	17.43	0.36047	17.43	0.41394	17.43	0.27012
17.44	0.25837	17.44	0.24186	17.44	0.36786	17.44	0.41679	17.44	0.26949
17.45	0.25994	17.45	0.24346	17.45	0.37209	17.45	0.42105	17.45	0.26887
17.46	0.26255	17.46	0.24506	17.46	0.37421	17.46	0.42603	17.46	0.26949
17.47	0.26569	17.47	0.2456	17.47	0.37209	17.47	0.4303	17.47	0.27074
17.48	0.26831	17.48	0.2456	17.48	0.36786	17.48	0.43243	17.48	0.27261
17.49	0.26987	17.49	0.2456	17.49	0.36364	17.49	0.43314	17.49	0.27449
17.5	0.27092	17.5	0.2456	17.5	0.36152	17.5	0.43172	17.5	0.27636
17.51	0.26935	17.51	0.24506	17.51	0.36047	17.51	0.42817	17.51	0.2776
17.52	0.26726	17.52	0.24506	17.52	0.35835	17.52	0.4239	17.52	0.27823
17.53	0.26517	17.53	0.24506	17.53	0.35835	17.53	0.41892	17.53	0.27948
17.54	0.26464	17.54	0.24506	17.54	0.35729	17.54	0.41536	17.54	0.2801
17.55	0.26517	17.55	0.24453	17.55	0.35729	17.55	0.41394	17.55	0.28072
17.56	0.26726	17.56	0.24346	17.56	0.35624	17.56	0.41394	17.56	0.2826
17.57	0.2704	17.57	0.24239	17.57	0.35518	17.57	0.41465	17.57	0.28384
17.58	0.27406	17.58	0.24132	17.58	0.35412	17.58	0.41536	17.58	0.28571
17.59	0.27667	17.59	0.24026	17.59	0.35518	17.59	0.41536	17.59	0.28759
17.6	0.2772	17.6	0.24026	17.6	0.35729	17.6	0.41465	17.6	0.28821
17.61	0.27406	17.61	0.24132	17.61	0.35729	17.61	0.41323	17.61	0.28883
17.62	0.26935	17.62	0.24293	17.62	0.35729	17.62	0.41181	17.62	0.28883
17.63	0.26255	17.63	0.2456	17.63	0.35624	17.63	0.4111	17.63	0.28759
17.64	0.25628	17.64	0.24773	17.64	0.35624	17.64	0.4111	17.64	0.28634
17.65	0.25209	17.65	0.24987	17.65	0.35518	17.65	0.41323	17.65	0.28509
17.66	0.25052	17.66	0.2504	17.66	0.35412	17.66	0.41607	17.66	0.28384
17.67	0.25157	17.67	0.24987	17.67	0.35518	17.67	0.41963	17.67	0.2826
17.68	0.25418	17.68	0.24826	17.68	0.35518	17.68	0.42248	17.68	0.28135
17.69	0.25785	17.69	0.2456	17.69	0.35835	17.69	0.42319	17.69	0.2801
17.7	0.26203	17.7	0.24346	17.7	0.36152	17.7	0.42248	17.7	0.27823
17.71	0.26621	17.71	0.24186	17.71	0.36364	17.71	0.42034	17.71	0.27698
17.72	0.26987	17.72	0.24132	17.72	0.36575	17.72	0.41679	17.72	0.27573
17.73	0.27144	17.73	0.24132	17.73	0.36786	17.73	0.41465	17.73	0.27449
17.74	0.27354	17.74	0.24293	17.74	0.36892	17.74	0.41323	17.74	0.27324
17.75	0.2751	17.75	0.24453	17.75	0.36681	17.75	0.41394	17.75	0.27199
17.76	0.27563	17.76	0.24666	17.76	0.36364	17.76	0.41607	17.76	0.27137
17.77	0.27667	17.77	0.24826	17.77	0.36047	17.77	0.41892	17.77	0.27074
17.78	0.27615	17.78	0.24933	17.78	0.35729	17.78	0.42248	17.78	0.27074
17.79	0.2751	17.79	0.2504	17.79	0.35624	17.79	0.42603	17.79	0.27137
17.8	0.27458	17.8	0.2504	17.8	0.35624	17.8	0.42745	17.8	0.27261
17.81	0.2751	17.81	0.2504	17.81	0.35729	17.81	0.42817	17.81	0.27386
17.82	0.2751	17.82	0.24987	17.82	0.36047	17.82	0.42603	17.82	0.27573
17.83	0.27458	17.83	0.24933	17.83	0.36575	17.83	0.4239	17.83	0.27823
17.84	0.27406	17.84	0.24933	17.84	0.36998	17.84	0.42034	17.84	0.27948
17.85	0.27249	17.85	0.24933	17.85	0.37315	17.85	0.4175	17.85	0.28135
17.86	0.27092	17.86	0.24933	17.86	0.37315	17.86	0.41536	17.86	0.2826
17.87	0.26935	17.87	0.2488	17.87	0.36998	17.87	0.41394	17.87	0.28322
17.88	0.26726	17.88	0.2488	17.88	0.36469	17.88	0.41536	17.88	0.28447
17.89	0.26569	17.89	0.24826	17.89	0.35835	17.89	0.41821	17.89	0.28509
17.9	0.26464	17.9	0.24773	17.9	0.35201	17.9	0.42176	17.9	0.28634
17.91	0.26412	17.91	0.24613	17.91	0.34567	17.91	0.42532	17.91	0.28696
17.92	0.26464	17.92	0.24453	17.92	0.34249	17.92	0.42817	17.92	0.28696
17.93	0.26517	17.93	0.24293	17.93	0.34249	17.93	0.42959	17.93	0.28696
17.94	0.26517	17.94	0.24132	17.94	0.34567	17.94	0.42959	17.94	0.28634
17.95	0.26517	17.95	0.24026	17.95	0.34884	17.95	0.42817	17.95	0.28509
17.96	0.26464	17.96	0.23972	17.96	0.35307	17.96	0.42461	17.96	0.28384
17.97	0.26412	17.97	0.23972	17.97	0.35624	17.97	0.42105	17.97	0.28322
17.98	0.2636	17.98	0.23972	17.98	0.35835	17.98	0.41821	17.98	0.28322
17.99	0.26308	17.99	0.24026	17.99	0.35941	17.99	0.41607	17.99	0.28384
18	0.26308	18	0.24079	18	0.35941	18	0.41465	18	0.28571
18.01	0.26412	18.01	0.24132	18.01	0.35941	18.01	0.41323	18.01	0.28821
18.02	0.26621	18.02	0.24132	18.02	0.35941	18.02	0.41323	18.02	0.2907
18.03	0.26883	18.03	0.24132	18.03	0.36047	18.03	0.41394	18.03	0.29258
18.04	0.27144	18.04	0.24132	18.04	0.36152	18.04	0.41465	18.04	0.29382
18.05	0.27301	18.05	0.24186	18.05	0.36152	18.05	0.41536	18.05	0.29382
18.06	0.27406	18.06	0.24293	18.06	0.36258	18.06	0.41679	18.06	0.2932
18.07	0.27354	18.07	0.24399	18.07	0.36258	18.07	0.41821	18.07	0.29195
18.08	0.27249	18.08	0.24506	18.08	0.35835	18.08	0.42034	18.08	0.28946
18.09	0.2704	18.09	0.2456	18.09	0.35518	18.09	0.42248	18.09	0.28696
18.1	0.26935	18.1	0.24613	18.1	0.35201	18.1	0.42319	18.1	0.28509
18.11	0.26935	18.11	0.24613	18.11	0.34989	18.11	0.42319	18.11	0.2826
18.12	0.2704	18.12	0.24613	18.12	0.34778	18.12	0.42176	18.12	0.28072
18.13	0.27249	18.13	0.2456	18.13	0.34778	18.13	0.41963	18.13	0.27885
18.14	0.2751	18.14	0.2456	18.14	0.34884	18.14	0.41607	18.14	0.2776
18.15	0.27667	18.15	0.2456	18.15	0.35095	18.15	0.41181	18.15	0.27636
18.16	0.27772	18.16	0.24613	18.16	0.35307	18.16	0.40825	18.16	0.27511
18.17	0.2772	18.17	0.2472	18.17	0.35624	18.17	0.40683	18.17	0.27511
18.18	0.2751	18.18	0.24826	18.18	0.35624	18.18	0.40683	18.18	0.27449
18.19	0.27301	18.19	0.24933	18.19	0.35729	18.19	0.40825	18.19	0.27511
18.2	0.2704	18.2	0.24987	18.2	0.35941	18.2	0.4111	18.2	0.27573
18.21	0.26831	18.21	0.24987	18.21	0.36152	18.21	0.41536	18.21	0.27636
18.22	0.26726	18.22	0.24933	18.22	0.36469	18.22	0.42034	18.22	0.2776
18.23	0.26674	18.23	0.24826	18.23	0.36786	18.23	0.42461	18.23	0.2776
18.24	0.26674	18.24	0.24666	18.24	0.37209	18.24	0.42745	18.24	0.27698
18.25	0.26674	18.25	0.24506	18.25	0.37421	18.25	0.42817	18.25	0.27636
18.26	0.26621	18.26	0.24239	18.26	0.37421	18.26	0.42745	18.26	0.27511
18.27	0.26569	18.27	0.24026	18.27	0.37315	18.27	0.42461	18.27	0.27386
18.28	0.26412	18.28	0.23759	18.28	0.36892	18.28	0.42105	18.28	0.27386
18.29	0.26255	18.29	0.23492	18.29	0.36152	18.29	0.41679	18.29	0.27449
18.3	0.25994	18.3	0.23278	18.3	0.35518	18.3	0.41394	18.3	0.27636
18.31	0.25837	18.31	0.23118	18.31	0.34989	18.31	0.41252	18.31	0.27885
18.32	0.25732	18.32	0.23065	18.32	0.34778	18.32	0.41252	18.32	0.28197
18.33	0.25785	18.33	0.23118	18.33	0.34567	18.33	0.41394	18.33	0.28447
18.34	0.25941	18.34	0.23278	18.34	0.34884	18.34	0.41465	18.34	0.28634
18.35	0.26151	18.35	0.23438	18.35	0.35095	18.35	0.41465	18.35	0.28759
18.36	0.26412	18.36	0.23599	18.36	0.35412	18.36	0.41394	18.36	0.28696
18.37	0.26674	18.37	0.23759	18.37	0.35624	18.37	0.41252	18.37	0.28571
18.38	0.26831	18.38	0.23865	18.38	0.35624	18.38	0.41038	18.38	0.28384
18.39	0.26935	18.39	0.23919	18.39	0.35412	18.39	0.40896	18.39	0.28135
18.4	0.26883	18.4	0.23919	18.4	0.35201	18.4	0.40825	18.4	0.27948
18.41	0.26778	18.41	0.23865	18.41	0.34989	18.41	0.41038	18.41	0.2776
18.42	0.26726	18.42	0.23812	18.42	0.34884	18.42	0.41323	18.42	0.27573
18.43	0.26726	18.43	0.23759	18.43	0.34884	18.43	0.41821	18.43	0.27511
18.44	0.26726	18.44	0.23705	18.44	0.35201	18.44	0.42248	18.44	0.27511
18.45	0.26778	18.45	0.23759	18.45	0.35624	18.45	0.42603	18.45	0.27573
18.46	0.26883	18.46	0.23759	18.46	0.36152	18.46	0.42817	18.46	0.27698
18.47	0.2704	18.47	0.23812	18.47	0.36469	18.47	0.42817	18.47	0.27823
18.48	0.27301	18.48	0.23812	18.48	0.36681	18.48	0.42674	18.48	0.27885
18.49	0.27563	18.49	0.23759	18.49	0.36575	18.49	0.4239	18.49	0.27948
18.5	0.27824	18.5	0.23652	18.5	0.36364	18.5	0.42034	18.5	0.27948
18.51	0.27981	18.51	0.23492	18.51	0.36047	18.51	0.41821	18.51	0.27885
18.52	0.28138	18.52	0.23332	18.52	0.35624	18.52	0.4175	18.52	0.27698
18.53	0.28138	18.53	0.23171	18.53	0.35201	18.53	0.41821	18.53	0.27449
18.54	0.27877	18.54	0.23011	18.54	0.35095	18.54	0.42034	18.54	0.27137
18.55	0.27615	18.55	0.22958	18.55	0.35201	18.55	0.42319	18.55	0.26887
18.56	0.27301	18.56	0.23011	18.56	0.35412	18.56	0.42461	18.56	0.26638
18.57	0.27144	18.57	0.23118	18.57	0.35835	18.57	0.4239	18.57	0.26513
18.58	0.27197	18.58	0.23278	18.58	0.36258	18.58	0.42176	18.58	0.26513
18.59	0.27301	18.59	0.23385	18.59	0.36469	18.59	0.41892	18.59	0.26513
18.6	0.27563	18.6	0.23438	18.6	0.36575	18.6	0.41536	18.6	0.26575
18.61	0.27824	18.61	0.23492	18.61	0.36469	18.61	0.41323	18.61	0.26638
18.62	0.27981	18.62	0.23492	18.62	0.36152	18.62	0.41394	18.62	0.26762
18.63	0.28033	18.63	0.23492	18.63	0.35729	18.63	0.41607	18.63	0.26825
18.64	0.27877	18.64	0.23545	18.64	0.35307	18.64	0.41963	18.64	0.27012
18.65	0.27772	18.65	0.23599	18.65	0.35095	18.65	0.4239	18.65	0.27137
18.66	0.27563	18.66	0.23705	18.66	0.35201	18.66	0.42745	18.66	0.27386
18.67	0.2751	18.67	0.23865	18.67	0.35412	18.67	0.4303	18.67	0.27636
18.68	0.27458	18.68	0.24026	18.68	0.35729	18.68	0.43172	18.68	0.27823
18.69	0.27406	18.69	0.24132	18.69	0.36152	18.69	0.43243	18.69	0.2801
18.7	0.27301	18.7	0.24186	18.7	0.36364	18.7	0.43314	18.7	0.28072
18.71	0.27197	18.71	0.24186	18.71	0.36681	18.71	0.43385	18.71	0.2801
18.72	0.27092	18.72	0.24186	18.72	0.36575	18.72	0.43528	18.72	0.27885
18.73	0.26935	18.73	0.24186	18.73	0.36152	18.73	0.43599	18.73	0.2776
18.74	0.26778	18.74	0.24186	18.74	0.35729	18.74	0.43599	18.74	0.27573
18.75	0.26674	18.75	0.24239	18.75	0.35095	18.75	0.43528	18.75	0.27449
18.76	0.26621	18.76	0.24239	18.76	0.34461	18.76	0.43385	18.76	0.27324
18.77	0.26726	18.77	0.24293	18.77	0.34249	18.77	0.43243	18.77	0.27324
18.78	0.26831	18.78	0.24239	18.78	0.34461	18.78	0.4303	18.78	0.27386
18.79	0.26935	18.79	0.24186	18.79	0.34884	18.79	0.42888	18.79	0.27511
18.8	0.27092	18.8	0.24079	18.8	0.35624	18.8	0.42745	18.8	0.27636
18.81	0.27301	18.81	0.23972	18.81	0.36258	18.81	0.42745	18.81	0.27823
18.82	0.27563	18.82	0.23865	18.82	0.36786	18.82	0.42888	18.82	0.28072
18.83	0.27772	18.83	0.23919	18.83	0.36998	18.83	0.42959	18.83	0.28322
18.84	0.27929	18.84	0.23972	18.84	0.36998	18.84	0.4303	18.84	0.28634
18.85	0.28033	18.85	0.24132	18.85	0.36469	18.85	0.43101	18.85	0.28883
18.86	0.28033	18.86	0.24293	18.86	0.35729	18.86	0.4303	18.86	0.29133
18.87	0.27929	18.87	0.24453	18.87	0.35201	18.87	0.4303	18.87	0.29195
18.88	0.2772	18.88	0.2456	18.88	0.34567	18.88	0.42959	18.88	0.29195
18.89	0.2751	18.89	0.2456	18.89	0.34038	18.89	0.42959	18.89	0.29008
18.9	0.27354	18.9	0.24453	18.9	0.33721	18.9	0.42959	18.9	0.28634
18.91	0.27249	18.91	0.24346	18.91	0.33404	18.91	0.4303	18.91	0.2826
18.92	0.27301	18.92	0.24239	18.92	0.33298	18.92	0.43101	18.92	0.27885
18.93	0.27301	18.93	0.24186	18.93	0.33192	18.93	0.43172	18.93	0.27511
18.94	0.27458	18.94	0.24186	18.94	0.32981	18.94	0.43243	18.94	0.27324
18.95	0.27667	18.95	0.24293	18.95	0.32875	18.95	0.43314	18.95	0.27199
18.96	0.27772	18.96	0.24506	18.96	0.32875	18.96	0.43314	18.96	0.27261
18.97	0.27772	18.97	0.24666	18.97	0.32875	18.97	0.43314	18.97	0.27324
18.98	0.27667	18.98	0.2488	18.98	0.32875	18.98	0.43385	18.98	0.27449
18.99	0.27563	18.99	0.24987	18.99	0.33087	18.99	0.43457	18.99	0.27636
19	0.27458	19	0.2504	19	0.33404	19	0.43599	19	0.27698
19.01	0.27354	19.01	0.2504	19.01	0.33827	19.01	0.4367	19.01	0.2776
19.02	0.27354	19.02	0.24987	19.02	0.34249	19.02	0.43599	19.02	0.2776
19.03	0.27458	19.03	0.2488	19.03	0.34567	19.03	0.43457	19.03	0.27698
19.04	0.27772	19.04	0.24826	19.04	0.34672	19.04	0.43172	19.04	0.27698
19.05	0.28138	19.05	0.2472	19.05	0.34672	19.05	0.42745	19.05	0.2776
19.06	0.28452	19.06	0.24666	19.06	0.34461	19.06	0.42248	19.06	0.27823
19.07	0.28609	19.07	0.24613	19.07	0.34249	19.07	0.41821	19.07	0.27948
19.08	0.28713	19.08	0.2456	19.08	0.33932	19.08	0.41536	19.08	0.28135
19.09	0.28713	19.09	0.24453	19.09	0.33721	19.09	0.41465	19.09	0.28322
19.1	0.28609	19.1	0.24346	19.1	0.33721	19.1	0.41607	19.1	0.28447
19.11	0.28452	19.11	0.24239	19.11	0.34038	19.11	0.41963	19.11	0.28509
19.12	0.284	19.12	0.24132	19.12	0.34355	19.12	0.4239	19.12	0.28509
19.13	0.28452	19.13	0.24026	19.13	0.34567	19.13	0.42817	19.13	0.28509
19.14	0.28609	19.14	0.23972	19.14	0.34672	19.14	0.43101	19.14	0.28509
19.15	0.28661	19.15	0.24026	19.15	0.34567	19.15	0.43243	19.15	0.28509
19.16	0.28661	19.16	0.24026	19.16	0.34144	19.16	0.43101	19.16	0.28571
19.17	0.28556	19.17	0.24132	19.17	0.33721	19.17	0.42817	19.17	0.28696
19.18	0.28347	19.18	0.24186	19.18	0.33087	19.18	0.42461	19.18	0.28821
19.19	0.27929	19.19	0.24239	19.19	0.32664	19.19	0.42105	19.19	0.28946
19.2	0.27458	19.2	0.24293	19.2	0.32347	19.2	0.41821	19.2	0.29008
19.21	0.2704	19.21	0.24346	19.21	0.3203	19.21	0.41679	19.21	0.28946
19.22	0.26778	19.22	0.24346	19.22	0.31924	19.22	0.4175	19.22	0.28821
19.23	0.26621	19.23	0.24346	19.23	0.31924	19.23	0.41963	19.23	0.28696
19.24	0.26569	19.24	0.24399	19.24	0.3203	19.24	0.4239	19.24	0.28509
19.25	0.26621	19.25	0.24453	19.25	0.32241	19.25	0.42745	19.25	0.28384
19.26	0.26778	19.26	0.2456	19.26	0.32664	19.26	0.43101	19.26	0.2826
19.27	0.26987	19.27	0.24613	19.27	0.33087	19.27	0.43314	19.27	0.28197
19.28	0.27354	19.28	0.24613	19.28	0.33615	19.28	0.43314	19.28	0.28135
19.29	0.27667	19.29	0.24613	19.29	0.34038	19.29	0.43172	19.29	0.28135
19.3	0.27981	19.3	0.24506	19.3	0.34249	19.3	0.42888	19.3	0.28072
19.31	0.28295	19.31	0.24293	19.31	0.34249	19.31	0.42603	19.31	0.2801
19.32	0.28504	19.32	0.24079	19.32	0.34038	19.32	0.42319	19.32	0.2801
19.33	0.28452	19.33	0.23865	19.33	0.33721	19.33	0.42105	19.33	0.2801
19.34	0.28243	19.34	0.23705	19.34	0.33404	19.34	0.41963	19.34	0.28072
19.35	0.27929	19.35	0.23652	19.35	0.32981	19.35	0.41892	19.35	0.28135
19.36	0.27615	19.36	0.23652	19.36	0.32875	19.36	0.41892	19.36	0.2826
19.37	0.27301	19.37	0.23812	19.37	0.32875	19.37	0.41892	19.37	0.28447
19.38	0.27144	19.38	0.23972	19.38	0.33192	19.38	0.41963	19.38	0.28509
19.39	0.27092	19.39	0.24079	19.39	0.33721	19.39	0.42105	19.39	0.28571
19.4	0.27144	19.4	0.24132	19.4	0.34461	19.4	0.42248	19.4	0.28571
19.41	0.27249	19.41	0.24079	19.41	0.35095	19.41	0.42461	19.41	0.28509
19.42	0.27301	19.42	0.23919	19.42	0.35835	19.42	0.42603	19.42	0.28384
19.43	0.27301	19.43	0.23652	19.43	0.36258	19.43	0.42745	19.43	0.28322
19.44	0.27249	19.44	0.23492	19.44	0.36681	19.44	0.42888	19.44	0.28197
19.45	0.27197	19.45	0.23385	19.45	0.36786	19.45	0.42817	19.45	0.28197
19.46	0.27249	19.46	0.23385	19.46	0.36892	19.46	0.42674	19.46	0.28135
19.47	0.27301	19.47	0.23545	19.47	0.36681	19.47	0.42461	19.47	0.28135
19.48	0.27458	19.48	0.23812	19.48	0.36681	19.48	0.42176	19.48	0.28135
19.49	0.27667	19.49	0.24079	19.49	0.36469	19.49	0.42034	19.49	0.2801
19.5	0.27929	19.5	0.24399	19.5	0.36258	19.5	0.42105	19.5	0.27885
19.51	0.2819	19.51	0.24613	19.51	0.35941	19.51	0.42319	19.51	0.27698
19.52	0.284	19.52	0.24773	19.52	0.35624	19.52	0.42817	19.52	0.27511
19.53	0.28556	19.53	0.2488	19.53	0.34989	19.53	0.43385	19.53	0.27324
19.54	0.28556	19.54	0.24933	19.54	0.34461	19.54	0.44026	19.54	0.27199
19.55	0.28452	19.55	0.24987	19.55	0.33827	19.55	0.44452	19.55	0.27074
19.56	0.28243	19.56	0.2504	19.56	0.3351	19.56	0.44666	19.56	0.27012
19.57	0.27981	19.57	0.25093	19.57	0.33298	19.57	0.44666	19.57	0.26949
19.58	0.2772	19.58	0.2504	19.58	0.33298	19.58	0.44381	19.58	0.26887
19.59	0.27354	19.59	0.2488	19.59	0.3351	19.59	0.44097	19.59	0.26887
19.6	0.26987	19.6	0.24666	19.6	0.33721	19.6	0.43741	19.6	0.26825
19.61	0.26726	19.61	0.24399	19.61	0.33932	19.61	0.43599	19.61	0.26825
19.62	0.26569	19.62	0.24132	19.62	0.33827	19.62	0.43599	19.62	0.26887
19.63	0.26517	19.63	0.23919	19.63	0.3351	19.63	0.43812	19.63	0.26949
19.64	0.26464	19.64	0.23759	19.64	0.33087	19.64	0.44168	19.64	0.27137
19.65	0.26569	19.65	0.23812	19.65	0.32558	19.65	0.44523	19.65	0.27386
19.66	0.26831	19.66	0.23919	19.66	0.32135	19.66	0.44808	19.66	0.27636
19.67	0.27197	19.67	0.24132	19.67	0.31924	19.67	0.44808	19.67	0.27948
19.68	0.27563	19.68	0.24293	19.68	0.3203	19.68	0.44666	19.68	0.2826
19.69	0.27772	19.69	0.24453	19.69	0.32241	19.69	0.4431	19.69	0.28509
19.7	0.27877	19.7	0.2456	19.7	0.32664	19.7	0.43812	19.7	0.28634
19.71	0.27877	19.71	0.2456	19.71	0.33298	19.71	0.43457	19.71	0.28634
19.72	0.27877	19.72	0.24453	19.72	0.33827	19.72	0.43243	19.72	0.28571
19.73	0.2772	19.73	0.24293	19.73	0.34249	19.73	0.43314	19.73	0.28384
19.74	0.27563	19.74	0.24132	19.74	0.34672	19.74	0.43528	19.74	0.28135
19.75	0.2751	19.75	0.23972	19.75	0.34884	19.75	0.43883	19.75	0.27885
19.76	0.2751	19.76	0.23812	19.76	0.34989	19.76	0.44239	19.76	0.27698
19.77	0.27615	19.77	0.23759	19.77	0.34989	19.77	0.44452	19.77	0.27636
19.78	0.27772	19.78	0.23812	19.78	0.34778	19.78	0.44452	19.78	0.27573
19.79	0.27877	19.79	0.23865	19.79	0.34355	19.79	0.44168	19.79	0.27698
19.8	0.27981	19.8	0.24026	19.8	0.34038	19.8	0.43812	19.8	0.2776
19.81	0.2819	19.81	0.24186	19.81	0.33615	19.81	0.43314	19.81	0.27885
19.82	0.284	19.82	0.24293	19.82	0.33192	19.82	0.42959	19.82	0.27885
19.83	0.28609	19.83	0.24346	19.83	0.32664	19.83	0.42745	19.83	0.27885
19.84	0.28661	19.84	0.24346	19.84	0.32452	19.84	0.42745	19.84	0.27823
19.85	0.28661	19.85	0.24186	19.85	0.32241	19.85	0.42959	19.85	0.27698
19.86	0.28452	19.86	0.23972	19.86	0.32347	19.86	0.43314	19.86	0.27511
19.87	0.2819	19.87	0.23705	19.87	0.32558	19.87	0.43741	19.87	0.27324
19.88	0.28033	19.88	0.23492	19.88	0.32981	19.88	0.44026	19.88	0.27261
19.89	0.27772	19.89	0.23278	19.89	0.33298	19.89	0.44239	19.89	0.27199
19.9	0.27667	19.9	0.23225	19.9	0.33827	19.9	0.4431	19.9	0.27324
19.91	0.27667	19.91	0.23278	19.91	0.34249	19.91	0.44239	19.91	0.27511
19.92	0.27877	19.92	0.23492	19.92	0.34567	19.92	0.44026	19.92	0.2776
19.93	0.28243	19.93	0.23759	19.93	0.34567	19.93	0.43812	19.93	0.28072
19.94	0.28504	19.94	0.24026	19.94	0.34567	19.94	0.43599	19.94	0.28384
19.95	0.28766	19.95	0.24239	19.95	0.34249	19.95	0.43528	19.95	0.28696
19.96	0.2887	19.96	0.24293	19.96	0.34038	19.96	0.43457	19.96	0.28883
19.97	0.28975	19.97	0.24186	19.97	0.33827	19.97	0.43457	19.97	0.2907
19.98	0.29027	19.98	0.23972	19.98	0.33615	19.98	0.43528	19.98	0.29133
19.99	0.28818	19.99	0.23705	19.99	0.33404	19.99	0.43528	19.99	0.29133
20	0.28504	20	0.23385	20	0.33404	20	0.43528	20	0.2907
20.01	0.28295	20.01	0.23171	20.01	0.33404	20.01	0.43457	20.01	0.29008
20.02	0.2819	20.02	0.23065	20.02	0.33615	20.02	0.43457	20.02	0.28883
20.03	0.28033	20.03	0.23118	20.03	0.33721	20.03	0.43385	20.03	0.28821
20.04	0.27929	20.04	0.23225	20.04	0.34038	20.04	0.43314	20.04	0.28696
20.05	0.27772	20.05	0.23492	20.05	0.34355	20.05	0.43314	20.05	0.28571
20.06	0.2772	20.06	0.23759	20.06	0.34884	20.06	0.43314	20.06	0.28447
20.07	0.2772	20.07	0.24026	20.07	0.35307	20.07	0.43385	20.07	0.28384
20.08	0.27615	20.08	0.24346	20.08	0.35412	20.08	0.43528	20.08	0.2826
20.09	0.27458	20.09	0.24666	20.09	0.35307	20.09	0.4367	20.09	0.28197
20.1	0.27406	20.1	0.24933	20.1	0.35095	20.1	0.43883	20.1	0.28072
20.11	0.27406	20.11	0.25147	20.11	0.34672	20.11	0.44097	20.11	0.2801
20.12	0.2751	20.12	0.25254	20.12	0.34038	20.12	0.4431	20.12	0.27948
20.13	0.27667	20.13	0.252	20.13	0.33404	20.13	0.44523	20.13	0.27885
20.14	0.27824	20.14	0.24987	20.14	0.32875	20.14	0.44666	20.14	0.27885
20.15	0.28033	20.15	0.24666	20.15	0.32452	20.15	0.44879	20.15	0.27948
20.16	0.28295	20.16	0.24239	20.16	0.32135	20.16	0.4495	20.16	0.2801
20.17	0.28556	20.17	0.23812	20.17	0.31924	20.17	0.4495	20.17	0.28135
20.18	0.28766	20.18	0.23438	20.18	0.31712	20.18	0.44737	20.18	0.2826
20.19	0.28975	20.19	0.23278	20.19	0.31712	20.19	0.44523	20.19	0.28322
20.2	0.29184	20.2	0.23225	20.2	0.31818	20.2	0.44239	20.2	0.28447
20.21	0.29341	20.21	0.23385	20.21	0.31818	20.21	0.43954	20.21	0.28509
20.22	0.29446	20.22	0.23599	20.22	0.31924	20.22	0.43741	20.22	0.28571
20.23	0.2955	20.23	0.23865	20.23	0.32241	20.23	0.43599	20.23	0.28571
20.24	0.2955	20.24	0.24026	20.24	0.32664	20.24	0.43741	20.24	0.28571
20.25	0.2955	20.25	0.24132	20.25	0.32981	20.25	0.44097	20.25	0.28447
20.26	0.2955	20.26	0.24132	20.26	0.33404	20.26	0.44523	20.26	0.28384
20.27	0.29498	20.27	0.24079	20.27	0.3351	20.27	0.44879	20.27	0.2826
20.28	0.29498	20.28	0.24026	20.28	0.33615	20.28	0.45092	20.28	0.28135
20.29	0.29446	20.29	0.24026	20.29	0.33615	20.29	0.45092	20.29	0.28072
20.3	0.29446	20.3	0.24079	20.3	0.3351	20.3	0.44808	20.3	0.2801
20.31	0.29446	20.31	0.24239	20.31	0.33298	20.31	0.4431	20.31	0.27948
20.32	0.29393	20.32	0.24399	20.32	0.33087	20.32	0.4367	20.32	0.27885
20.33	0.29446	20.33	0.2456	20.33	0.32981	20.33	0.42959	20.33	0.27823
20.34	0.2955	20.34	0.24666	20.34	0.32875	20.34	0.42532	20.34	0.2776
20.35	0.29812	20.35	0.2472	20.35	0.32875	20.35	0.42319	20.35	0.27698
20.36	0.30073	20.36	0.24666	20.36	0.32981	20.36	0.4239	20.36	0.27636
20.37	0.30387	20.37	0.24613	20.37	0.32981	20.37	0.42817	20.37	0.27573
20.38	0.30701	20.38	0.24506	20.38	0.32875	20.38	0.43385	20.38	0.27573
20.39	0.30858	20.39	0.24346	20.39	0.32664	20.39	0.44097	20.39	0.27698
20.4	0.30805	20.4	0.24186	20.4	0.32452	20.4	0.44666	20.4	0.2776
20.41	0.30596	20.41	0.23972	20.41	0.32347	20.41	0.45021	20.41	0.27948
20.42	0.3023	20.42	0.23759	20.42	0.32135	20.42	0.45092	20.42	0.28072
20.43	0.29916	20.43	0.23545	20.43	0.31924	20.43	0.44879	20.43	0.28197
20.44	0.29603	20.44	0.23332	20.44	0.3203	20.44	0.44666	20.44	0.28322
20.45	0.29341	20.45	0.23171	20.45	0.32241	20.45	0.44381	20.45	0.28322
20.46	0.29132	20.46	0.23118	20.46	0.32664	20.46	0.4431	20.46	0.2826
20.47	0.29184	20.47	0.23171	20.47	0.33087	20.47	0.44381	20.47	0.2826
20.48	0.29236	20.48	0.23332	20.48	0.33404	20.48	0.44666	20.48	0.28197
20.49	0.29341	20.49	0.23545	20.49	0.3351	20.49	0.45021	20.49	0.28135
20.5	0.29341	20.5	0.23812	20.5	0.33721	20.5	0.45377	20.5	0.28135
20.51	0.29446	20.51	0.24026	20.51	0.33932	20.51	0.45661	20.51	0.28197
20.52	0.2955	20.52	0.24186	20.52	0.34038	20.52	0.45661	20.52	0.28384
20.53	0.29498	20.53	0.24239	20.53	0.34249	20.53	0.45519	20.53	0.28509
20.54	0.29446	20.54	0.24186	20.54	0.34355	20.54	0.45235	20.54	0.28759
20.55	0.29289	20.55	0.24026	20.55	0.34249	20.55	0.44879	20.55	0.29008
20.56	0.29079	20.56	0.23812	20.56	0.34144	20.56	0.44595	20.56	0.29195
20.57	0.28923	20.57	0.23599	20.57	0.33932	20.57	0.44523	20.57	0.2932
20.58	0.28661	20.58	0.23385	20.58	0.3351	20.58	0.44595	20.58	0.29382
20.59	0.28504	20.59	0.23171	20.59	0.32981	20.59	0.4495	20.59	0.2932
20.6	0.284	20.6	0.23065	20.6	0.32664	20.6	0.45377	20.6	0.29195
20.61	0.28452	20.61	0.23011	20.61	0.32875	20.61	0.45875	20.61	0.29008
20.62	0.28452	20.62	0.23011	20.62	0.33298	20.62	0.4623	20.62	0.28883
20.63	0.28556	20.63	0.23065	20.63	0.33721	20.63	0.46444	20.63	0.28821
20.64	0.28713	20.64	0.23171	20.64	0.33721	20.64	0.46444	20.64	0.28821
20.65	0.28923	20.65	0.23332	20.65	0.3351	20.65	0.4623	20.65	0.28883
20.66	0.28975	20.66	0.23545	20.66	0.33192	20.66	0.45875	20.66	0.29008
20.67	0.29079	20.67	0.23812	20.67	0.32558	20.67	0.45519	20.67	0.29133
20.68	0.29184	20.68	0.24132	20.68	0.31924	20.68	0.45164	20.68	0.29195
20.69	0.29184	20.69	0.24399	20.69	0.31395	20.69	0.45021	20.69	0.29133
20.7	0.29079	20.7	0.24666	20.7	0.31395	20.7	0.45021	20.7	0.28946
20.71	0.28923	20.71	0.24826	20.71	0.31712	20.71	0.45235	20.71	0.28634
20.72	0.28766	20.72	0.2488	20.72	0.32135	20.72	0.45519	20.72	0.28322
20.73	0.28818	20.73	0.24773	20.73	0.32558	20.73	0.45875	20.73	0.28072
20.74	0.28818	20.74	0.2456	20.74	0.32875	20.74	0.46159	20.74	0.27885
20.75	0.28766	20.75	0.24239	20.75	0.33087	20.75	0.46302	20.75	0.27885
20.76	0.28713	20.76	0.23865	20.76	0.33298	20.76	0.4623	20.76	0.27948
20.77	0.28818	20.77	0.23492	20.77	0.3351	20.77	0.45946	20.77	0.28135
20.78	0.2887	20.78	0.23225	20.78	0.33615	20.78	0.4559	20.78	0.28384
20.79	0.2887	20.79	0.23011	20.79	0.33827	20.79	0.45092	20.79	0.28634
20.8	0.28818	20.8	0.22958	20.8	0.33827	20.8	0.44737	20.8	0.28759
20.81	0.28975	20.81	0.23011	20.81	0.33615	20.81	0.44381	20.81	0.28883
20.82	0.29236	20.82	0.23171	20.82	0.33192	20.82	0.44239	20.82	0.28883
20.83	0.29446	20.83	0.23332	20.83	0.32875	20.83	0.4431	20.83	0.28883
20.84	0.29498	20.84	0.23492	20.84	0.32558	20.84	0.44452	20.84	0.28821
20.85	0.29446	20.85	0.23652	20.85	0.32452	20.85	0.44595	20.85	0.28696
20.86	0.29289	20.86	0.23759	20.86	0.32347	20.86	0.44808	20.86	0.28634
20.87	0.29132	20.87	0.23812	20.87	0.32347	20.87	0.44879	20.87	0.28571
20.88	0.28923	20.88	0.23865	20.88	0.32452	20.88	0.44808	20.88	0.28509
20.89	0.28609	20.89	0.23919	20.89	0.32558	20.89	0.44666	20.89	0.28447
20.9	0.28452	20.9	0.24026	20.9	0.32452	20.9	0.44452	20.9	0.28384
20.91	0.28504	20.91	0.24079	20.91	0.32241	20.91	0.44168	20.91	0.28322
20.92	0.28556	20.92	0.24132	20.92	0.32241	20.92	0.44026	20.92	0.2826
20.93	0.28504	20.93	0.24186	20.93	0.32241	20.93	0.43883	20.93	0.28322
20.94	0.284	20.94	0.24186	20.94	0.32452	20.94	0.43741	20.94	0.28384
20.95	0.28295	20.95	0.24239	20.95	0.32664	20.95	0.43599	20.95	0.28571
20.96	0.2819	20.96	0.24239	20.96	0.3277	20.96	0.43528	20.96	0.28759
20.97	0.28243	20.97	0.24239	20.97	0.3277	20.97	0.43528	20.97	0.29008
20.98	0.284	20.98	0.24239	20.98	0.32875	20.98	0.43599	20.98	0.29195
20.99	0.28609	20.99	0.24239	20.99	0.33087	20.99	0.4367	20.99	0.2932
21	0.28975	21	0.24239	21	0.33192	21	0.43883	21	0.29382
21.01	0.29341	21.01	0.24186	21.01	0.33298	21.01	0.44168	21.01	0.29382
21.02	0.29603	21.02	0.24132	21.02	0.3351	21.02	0.44595	21.02	0.29258
21.03	0.29707	21.03	0.24079	21.03	0.33404	21.03	0.4495	21.03	0.2907
21.04	0.29707	21.04	0.24026	21.04	0.33404	21.04	0.45235	21.04	0.28821
21.05	0.29603	21.05	0.23919	21.05	0.33298	21.05	0.45306	21.05	0.28634
21.06	0.29341	21.06	0.23919	21.06	0.33192	21.06	0.45306	21.06	0.28509
21.07	0.29184	21.07	0.23865	21.07	0.32981	21.07	0.45164	21.07	0.28509
21.08	0.29027	21.08	0.23865	21.08	0.32981	21.08	0.44879	21.08	0.28571
21.09	0.2887	21.09	0.23919	21.09	0.3277	21.09	0.44595	21.09	0.28759
21.1	0.28713	21.1	0.23919	21.1	0.32452	21.1	0.44381	21.1	0.28946
21.11	0.28713	21.11	0.23919	21.11	0.3203	21.11	0.4431	21.11	0.29195
21.12	0.28818	21.12	0.23865	21.12	0.31395	21.12	0.4431	21.12	0.29382
21.13	0.28975	21.13	0.23812	21.13	0.30655	21.13	0.44452	21.13	0.29507
21.14	0.29132	21.14	0.23652	21.14	0.30233	21.14	0.44595	21.14	0.29507
21.15	0.29184	21.15	0.23545	21.15	0.30021	21.15	0.44808	21.15	0.29445
21.16	0.29079	21.16	0.23438	21.16	0.30338	21.16	0.45021	21.16	0.2932
21.17	0.29027	21.17	0.23332	21.17	0.30867	21.17	0.45164	21.17	0.29195
21.18	0.2887	21.18	0.23332	21.18	0.31712	21.18	0.45235	21.18	0.2907
21.19	0.28766	21.19	0.23385	21.19	0.32347	21.19	0.45306	21.19	0.28946
21.2	0.28661	21.2	0.23545	21.2	0.32875	21.2	0.45377	21.2	0.28883
21.21	0.28661	21.21	0.23759	21.21	0.33298	21.21	0.45448	21.21	0.28821
21.22	0.28609	21.22	0.23972	21.22	0.33404	21.22	0.4559	21.22	0.28883
21.23	0.28504	21.23	0.24132	21.23	0.33298	21.23	0.45733	21.23	0.28883
21.24	0.28556	21.24	0.24293	21.24	0.33192	21.24	0.45804	21.24	0.29008
21.25	0.28452	21.25	0.24293	21.25	0.33087	21.25	0.45804	21.25	0.2907
21.26	0.284	21.26	0.24132	21.26	0.33087	21.26	0.45804	21.26	0.2907
21.27	0.28504	21.27	0.23919	21.27	0.33192	21.27	0.45733	21.27	0.2907
21.28	0.28713	21.28	0.23705	21.28	0.33404	21.28	0.45661	21.28	0.29008
21.29	0.29027	21.29	0.23438	21.29	0.33404	21.29	0.45448	21.29	0.28821
21.3	0.29236	21.3	0.23225	21.3	0.33298	21.3	0.45235	21.3	0.28634
21.31	0.29393	21.31	0.23171	21.31	0.33087	21.31	0.45164	21.31	0.28384
21.32	0.29393	21.32	0.23171	21.32	0.3277	21.32	0.45092	21.32	0.28135
21.33	0.29236	21.33	0.23225	21.33	0.32241	21.33	0.45021	21.33	0.2801
21.34	0.29027	21.34	0.23332	21.34	0.31607	21.34	0.45021	21.34	0.27885
21.35	0.28661	21.35	0.23492	21.35	0.31078	21.35	0.45092	21.35	0.27948
21.36	0.28295	21.36	0.23599	21.36	0.30761	21.36	0.45235	21.36	0.28072
21.37	0.28086	21.37	0.23705	21.37	0.30867	21.37	0.45448	21.37	0.28322
21.38	0.28033	21.38	0.23759	21.38	0.31078	21.38	0.45661	21.38	0.28634
21.39	0.28138	21.39	0.23812	21.39	0.3129	21.39	0.45804	21.39	0.28883
21.4	0.28295	21.4	0.23919	21.4	0.31607	21.4	0.45946	21.4	0.29133
21.41	0.28452	21.41	0.24026	21.41	0.31924	21.41	0.46159	21.41	0.2932
21.42	0.28556	21.42	0.24132	21.42	0.32241	21.42	0.4623	21.42	0.29445
21.43	0.28609	21.43	0.24293	21.43	0.32347	21.43	0.46302	21.43	0.2957
21.44	0.28609	21.44	0.24453	21.44	0.32452	21.44	0.46302	21.44	0.2957
21.45	0.28609	21.45	0.2456	21.45	0.32664	21.45	0.4623	21.45	0.29507
21.46	0.28452	21.46	0.24613	21.46	0.32875	21.46	0.46088	21.46	0.29445
21.47	0.28504	21.47	0.2456	21.47	0.33192	21.47	0.45875	21.47	0.29382
21.48	0.28661	21.48	0.24399	21.48	0.33192	21.48	0.45661	21.48	0.29258
21.49	0.2887	21.49	0.24186	21.49	0.32981	21.49	0.45448	21.49	0.29133
21.5	0.29027	21.5	0.23972	21.5	0.3277	21.5	0.45235	21.5	0.29008
21.51	0.29079	21.51	0.23705	21.51	0.32347	21.51	0.45092	21.51	0.29008
21.52	0.29079	21.52	0.23492	21.52	0.31924	21.52	0.44879	21.52	0.29008
21.53	0.29079	21.53	0.23385	21.53	0.31501	21.53	0.44737	21.53	0.2907
21.54	0.29079	21.54	0.23385	21.54	0.31078	21.54	0.44523	21.54	0.29133
21.55	0.29132	21.55	0.23492	21.55	0.30761	21.55	0.44381	21.55	0.29195
21.56	0.29027	21.56	0.23599	21.56	0.30444	21.56	0.44168	21.56	0.2932
21.57	0.29132	21.57	0.23812	21.57	0.3055	21.57	0.43954	21.57	0.29382
21.58	0.29341	21.58	0.23919	21.58	0.30655	21.58	0.4367	21.58	0.29382
21.59	0.2955	21.59	0.24026	21.59	0.30973	21.59	0.43457	21.59	0.2932
21.6	0.29655	21.6	0.24026	21.6	0.31501	21.6	0.43314	21.6	0.29195
21.61	0.29812	21.61	0.23919	21.61	0.31818	21.61	0.43243	21.61	0.29133
21.62	0.29864	21.62	0.23705	21.62	0.32135	21.62	0.43314	21.62	0.29008
21.63	0.29916	21.63	0.23438	21.63	0.32135	21.63	0.43457	21.63	0.28946
21.64	0.29969	21.64	0.23171	21.64	0.3203	21.64	0.4367	21.64	0.28883
21.65	0.29812	21.65	0.22904	21.65	0.31607	21.65	0.43954	21.65	0.28883
21.66	0.29655	21.66	0.22798	21.66	0.31501	21.66	0.4431	21.66	0.28946
21.67	0.29498	21.67	0.22798	21.67	0.31607	21.67	0.44523	21.67	0.29008
21.68	0.29393	21.68	0.22958	21.68	0.31818	21.68	0.44666	21.68	0.29133
21.69	0.29184	21.69	0.23225	21.69	0.32241	21.69	0.44666	21.69	0.29195
21.7	0.28975	21.7	0.23599	21.7	0.32664	21.7	0.44666	21.7	0.2932
21.71	0.28975	21.71	0.24026	21.71	0.32875	21.71	0.44595	21.71	0.29382
21.72	0.2887	21.72	0.24399	21.72	0.33087	21.72	0.44666	21.72	0.29507
21.73	0.28818	21.73	0.24666	21.73	0.32981	21.73	0.44737	21.73	0.29632
21.74	0.28766	21.74	0.24773	21.74	0.3277	21.74	0.45021	21.74	0.29757
21.75	0.28609	21.75	0.2472	21.75	0.32558	21.75	0.45377	21.75	0.29944
21.76	0.28609	21.76	0.2456	21.76	0.32558	21.76	0.45875	21.76	0.30131
21.77	0.28661	21.77	0.24346	21.77	0.32664	21.77	0.46444	21.77	0.30193
21.78	0.28766	21.78	0.24079	21.78	0.33087	21.78	0.46799	21.78	0.30256
21.79	0.28818	21.79	0.23812	21.79	0.3351	21.79	0.47084	21.79	0.30131
21.8	0.29079	21.8	0.23599	21.8	0.33827	21.8	0.47155	21.8	0.29881
21.81	0.29446	21.81	0.23492	21.81	0.34038	21.81	0.47013	21.81	0.29507
21.82	0.29603	21.82	0.23385	21.82	0.34038	21.82	0.46728	21.82	0.29133
21.83	0.29759	21.83	0.23332	21.83	0.33827	21.83	0.46302	21.83	0.28696
21.84	0.29707	21.84	0.23332	21.84	0.33298	21.84	0.45875	21.84	0.28384
21.85	0.29603	21.85	0.23332	21.85	0.32875	21.85	0.4559	21.85	0.28197
21.86	0.29446	21.86	0.23385	21.86	0.32558	21.86	0.45448	21.86	0.28197
21.87	0.29289	21.87	0.23438	21.87	0.32452	21.87	0.45377	21.87	0.28322
21.88	0.29079	21.88	0.23545	21.88	0.32875	21.88	0.45306	21.88	0.28571
21.89	0.28975	21.89	0.23599	21.89	0.3351	21.89	0.45306	21.89	0.28883
21.9	0.28975	21.9	0.23705	21.9	0.34249	21.9	0.45306	21.9	0.29195
21.91	0.29027	21.91	0.23759	21.91	0.35095	21.91	0.45306	21.91	0.29445
21.92	0.29027	21.92	0.23759	21.92	0.35729	21.92	0.45306	21.92	0.29632
21.93	0.29132	21.93	0.23759	21.93	0.36047	21.93	0.45306	21.93	0.29694
21.94	0.29184	21.94	0.23705	21.94	0.36047	21.94	0.45448	21.94	0.29694
21.95	0.29341	21.95	0.23545	21.95	0.35941	21.95	0.45661	21.95	0.2957
21.96	0.29393	21.96	0.23438	21.96	0.35624	21.96	0.45946	21.96	0.29445
21.97	0.29446	21.97	0.23278	21.97	0.35201	21.97	0.46373	21.97	0.2932
21.98	0.2955	21.98	0.23118	21.98	0.34884	21.98	0.46657	21.98	0.29258
21.99	0.29603	21.99	0.23011	21.99	0.34778	21.99	0.46871	21.99	0.29195
22	0.29603	22	0.22958	22	0.34672	22	0.46942	22	0.29258
22.01	0.29603	22.01	0.22958	22.01	0.34672	22.01	0.46871	22.01	0.29382
22.02	0.29498	22.02	0.23011	22.02	0.34778	22.02	0.46586	22.02	0.29507
22.03	0.29446	22.03	0.23118	22.03	0.34989	22.03	0.46302	22.03	0.29632
22.04	0.29393	22.04	0.23225	22.04	0.35201	22.04	0.45946	22.04	0.29757
22.05	0.29393	22.05	0.23278	22.05	0.35307	22.05	0.4559	22.05	0.29757
22.06	0.29393	22.06	0.23332	22.06	0.35201	22.06	0.45235	22.06	0.29757
22.07	0.29393	22.07	0.23385	22.07	0.34989	22.07	0.4495	22.07	0.29632
22.08	0.29393	22.08	0.23438	22.08	0.34672	22.08	0.44666	22.08	0.29445
22.09	0.29289	22.09	0.23385	22.09	0.34355	22.09	0.44452	22.09	0.29258
22.1	0.29289	22.1	0.23385	22.1	0.33932	22.1	0.4431	22.1	0.2907
22.11	0.29289	22.11	0.23332	22.11	0.3351	22.11	0.44168	22.11	0.28883
22.12	0.29289	22.12	0.23278	22.12	0.33404	22.12	0.44168	22.12	0.28696
22.13	0.29289	22.13	0.23171	22.13	0.33298	22.13	0.44239	22.13	0.28571
22.14	0.29236	22.14	0.23118	22.14	0.33192	22.14	0.44523	22.14	0.28447
22.15	0.29236	22.15	0.23011	22.15	0.32981	22.15	0.44879	22.15	0.28384
22.16	0.29289	22.16	0.22958	22.16	0.32875	22.16	0.45377	22.16	0.28322
22.17	0.29341	22.17	0.22958	22.17	0.3277	22.17	0.45946	22.17	0.2826
22.18	0.29236	22.18	0.22958	22.18	0.32664	22.18	0.46373	22.18	0.2826
22.19	0.29132	22.19	0.23011	22.19	0.32452	22.19	0.46728	22.19	0.28384
22.2	0.29132	22.2	0.23171	22.2	0.32241	22.2	0.46942	22.2	0.28571
22.21	0.29079	22.21	0.23332	22.21	0.31924	22.21	0.46871	22.21	0.28759
22.22	0.29027	22.22	0.23492	22.22	0.31712	22.22	0.46657	22.22	0.29008
22.23	0.28923	22.23	0.23599	22.23	0.3129	22.23	0.46302	22.23	0.29258
22.24	0.28713	22.24	0.23705	22.24	0.30867	22.24	0.45946	22.24	0.29507
22.25	0.28713	22.25	0.23705	22.25	0.30761	22.25	0.45661	22.25	0.29757
22.26	0.28713	22.26	0.23599	22.26	0.30867	22.26	0.45519	22.26	0.29881
22.27	0.28766	22.27	0.23438	22.27	0.31184	22.27	0.4559	22.27	0.30069
22.28	0.2887	22.28	0.23278	22.28	0.31712	22.28	0.45733	22.28	0.30131
22.29	0.29079	22.29	0.23065	22.29	0.32135	22.29	0.46017	22.29	0.30193
22.3	0.29341	22.3	0.22958	22.3	0.32347	22.3	0.4623	22.3	0.30193
22.31	0.2955	22.31	0.22904	22.31	0.32452	22.31	0.46373	22.31	0.30131
22.32	0.29812	22.32	0.22958	22.32	0.32241	22.32	0.46373	22.32	0.30006
22.33	0.29969	22.33	0.23118	22.33	0.31818	22.33	0.4623	22.33	0.29881
22.34	0.29916	22.34	0.23278	22.34	0.31395	22.34	0.46017	22.34	0.29757
22.35	0.29916	22.35	0.23438	22.35	0.3129	22.35	0.45875	22.35	0.29694
22.36	0.29864	22.36	0.23599	22.36	0.31395	22.36	0.45733	22.36	0.29694
22.37	0.29759	22.37	0.23599	22.37	0.31818	22.37	0.45804	22.37	0.29819
22.38	0.29812	22.38	0.23545	22.38	0.32347	22.38	0.45946	22.38	0.29944
22.39	0.30021	22.39	0.23385	22.39	0.32664	22.39	0.46088	22.39	0.30131
22.4	0.30282	22.4	0.23225	22.4	0.32875	22.4	0.4623	22.4	0.30256
22.41	0.30701	22.41	0.23011	22.41	0.32981	22.41	0.46302	22.41	0.30381
22.42	0.31067	22.42	0.22851	22.42	0.32981	22.42	0.4623	22.42	0.30443
22.43	0.31328	22.43	0.22798	22.43	0.3277	22.43	0.46088	22.43	0.30568
22.44	0.31381	22.44	0.22744	22.44	0.32558	22.44	0.45804	22.44	0.3063
22.45	0.31172	22.45	0.22744	22.45	0.32664	22.45	0.45519	22.45	0.30692
22.46	0.30805	22.46	0.22744	22.46	0.32875	22.46	0.45306	22.46	0.30755
22.47	0.30282	22.47	0.22691	22.47	0.33087	22.47	0.45164	22.47	0.3088
22.48	0.29864	22.48	0.22584	22.48	0.32981	22.48	0.45092	22.48	0.31004
22.49	0.29603	22.49	0.22477	22.49	0.32664	22.49	0.45164	22.49	0.31067
22.5	0.2955	22.5	0.22371	22.5	0.32241	22.5	0.45306	22.5	0.31004
22.51	0.29812	22.51	0.22317	22.51	0.31712	22.51	0.45377	22.51	0.30942
22.52	0.30073	22.52	0.22371	22.52	0.31395	22.52	0.45377	22.52	0.30755
22.53	0.30439	22.53	0.22477	22.53	0.31184	22.53	0.45377	22.53	0.30568
22.54	0.30649	22.54	0.22637	22.54	0.31184	22.54	0.45235	22.54	0.30318
22.55	0.30701	22.55	0.22851	22.55	0.3129	22.55	0.45164	22.55	0.30069
22.56	0.30596	22.56	0.23011	22.56	0.31607	22.56	0.45092	22.56	0.29881
22.57	0.30282	22.57	0.23118	22.57	0.31712	22.57	0.45092	22.57	0.29694
22.58	0.29969	22.58	0.23171	22.58	0.31607	22.58	0.45235	22.58	0.2957
22.59	0.29603	22.59	0.23171	22.59	0.31712	22.59	0.45448	22.59	0.2957
22.6	0.29446	22.6	0.23118	22.6	0.31924	22.6	0.45804	22.6	0.2957
22.61	0.29393	22.61	0.23065	22.61	0.32347	22.61	0.45946	22.61	0.29632
22.62	0.29446	22.62	0.22958	22.62	0.32875	22.62	0.45946	22.62	0.29694
22.63	0.29655	22.63	0.22904	22.63	0.3351	22.63	0.45733	22.63	0.29819
22.64	0.29969	22.64	0.22851	22.64	0.34038	22.64	0.45306	22.64	0.29944
22.65	0.3023	22.65	0.22744	22.65	0.34249	22.65	0.44595	22.65	0.30006
22.66	0.30387	22.66	0.22691	22.66	0.34144	22.66	0.43812	22.66	0.30069
22.67	0.30387	22.67	0.22584	22.67	0.33615	22.67	0.43101	22.67	0.30069
22.68	0.30178	22.68	0.22531	22.68	0.32981	22.68	0.42532	22.68	0.30006
22.69	0.29759	22.69	0.22477	22.69	0.32452	22.69	0.42248	22.69	0.29881
22.7	0.29236	22.7	0.22424	22.7	0.32241	22.7	0.42248	22.7	0.29819
22.71	0.28766	22.71	0.22424	22.71	0.32452	22.71	0.4239	22.71	0.29819
22.72	0.28452	22.72	0.22424	22.72	0.32981	22.72	0.42674	22.72	0.29881
22.73	0.2819	22.73	0.22424	22.73	0.33721	22.73	0.4303	22.73	0.30006
22.74	0.28243	22.74	0.22424	22.74	0.34778	22.74	0.43385	22.74	0.30193
22.75	0.28452	22.75	0.22477	22.75	0.35624	22.75	0.4367	22.75	0.30381
22.76	0.28713	22.76	0.22584	22.76	0.36152	22.76	0.43883	22.76	0.30568
22.77	0.28923	22.77	0.22744	22.77	0.36469	22.77	0.44097	22.77	0.3063
22.78	0.2887	22.78	0.22904	22.78	0.36469	22.78	0.44239	22.78	0.30568
22.79	0.28818	22.79	0.23065	22.79	0.36364	22.79	0.4431	22.79	0.30443
22.8	0.28609	22.8	0.23171	22.8	0.36469	22.8	0.44381	22.8	0.30256
22.81	0.28556	22.81	0.23225	22.81	0.36681	22.81	0.44523	22.81	0.30069
22.82	0.28556	22.82	0.23171	22.82	0.36998	22.82	0.44666	22.82	0.29881
22.83	0.28556	22.83	0.22958	22.83	0.37209	22.83	0.44808	22.83	0.29757
22.84	0.28766	22.84	0.22691	22.84	0.37421	22.84	0.4495	22.84	0.29694
22.85	0.29027	22.85	0.22371	22.85	0.37421	22.85	0.45092	22.85	0.29694
22.86	0.29236	22.86	0.2205	22.86	0.36998	22.86	0.45092	22.86	0.29694
22.87	0.29289	22.87	0.21837	22.87	0.36364	22.87	0.4495	22.87	0.29757
22.88	0.29184	22.88	0.2173	22.88	0.35624	22.88	0.44666	22.88	0.29757
22.89	0.29079	22.89	0.21676	22.89	0.34884	22.89	0.44168	22.89	0.29757
22.9	0.28818	22.9	0.21783	22.9	0.34355	22.9	0.4367	22.9	0.29694
22.91	0.28556	22.91	0.21943	22.91	0.34038	22.91	0.43243	22.91	0.29632
22.92	0.28347	22.92	0.22104	22.92	0.33721	22.92	0.42888	22.92	0.29507
22.93	0.28138	22.93	0.22371	22.93	0.33615	22.93	0.42817	22.93	0.29445
22.94	0.28033	22.94	0.22637	22.94	0.33404	22.94	0.4303	22.94	0.29382
22.95	0.28138	22.95	0.22904	22.95	0.3351	22.95	0.43457	22.95	0.2932
22.96	0.284	22.96	0.23118	22.96	0.33404	22.96	0.44026	22.96	0.2932
22.97	0.28766	22.97	0.23332	22.97	0.33404	22.97	0.44595	22.97	0.2932
22.98	0.29236	22.98	0.23438	22.98	0.33404	22.98	0.45092	22.98	0.2932
22.99	0.29655	22.99	0.23438	22.99	0.33404	22.99	0.45377	22.99	0.2932
23	0.29916	23	0.23332	23	0.33404	23	0.4559	23	0.29258
23.01	0.30073	23.01	0.23118	23.01	0.33298	23.01	0.45519	23.01	0.29258
23.02	0.30021	23.02	0.22798	23.02	0.3277	23.02	0.45377	23.02	0.29258
23.03	0.29707	23.03	0.22424	23.03	0.32135	23.03	0.45164	23.03	0.29258
23.04	0.29289	23.04	0.22104	23.04	0.31395	23.04	0.44879	23.04	0.29382
23.05	0.28818	23.05	0.2189	23.05	0.30867	23.05	0.44523	23.05	0.2957
23.06	0.28556	23.06	0.2173	23.06	0.3055	23.06	0.44168	23.06	0.29757
23.07	0.284	23.07	0.2173	23.07	0.3055	23.07	0.43812	23.07	0.30006
23.08	0.284	23.08	0.21837	23.08	0.30867	23.08	0.43528	23.08	0.30193
23.09	0.28661	23.09	0.21997	23.09	0.31501	23.09	0.43243	23.09	0.30318
23.1	0.28975	23.1	0.2221	23.1	0.3203	23.1	0.43101	23.1	0.30318
23.11	0.29289	23.11	0.22371	23.11	0.32347	23.11	0.43101	23.11	0.30256
23.12	0.2955	23.12	0.22531	23.12	0.32452	23.12	0.43243	23.12	0.30131
23.13	0.2955	23.13	0.22584	23.13	0.32135	23.13	0.43528	23.13	0.29881
23.14	0.29498	23.14	0.22637	23.14	0.31924	23.14	0.43812	23.14	0.29694
23.15	0.29289	23.15	0.22691	23.15	0.31607	23.15	0.44168	23.15	0.29382
23.16	0.29079	23.16	0.22637	23.16	0.31395	23.16	0.44381	23.16	0.29133
23.17	0.28818	23.17	0.22584	23.17	0.31395	23.17	0.44595	23.17	0.28883
23.18	0.28766	23.18	0.22424	23.18	0.31501	23.18	0.44595	23.18	0.28696
23.19	0.28818	23.19	0.22264	23.19	0.31712	23.19	0.44523	23.19	0.28509
23.2	0.28923	23.2	0.2205	23.2	0.31818	23.2	0.44381	23.2	0.28447
23.21	0.29079	23.21	0.21783	23.21	0.31818	23.21	0.44168	23.21	0.28447
23.22	0.29184	23.22	0.21623	23.22	0.31818	23.22	0.43954	23.22	0.28509
23.23	0.29236	23.23	0.21463	23.23	0.31712	23.23	0.43812	23.23	0.28696
23.24	0.29393	23.24	0.2141	23.24	0.31712	23.24	0.43741	23.24	0.28883
23.25	0.29498	23.25	0.2141	23.25	0.31712	23.25	0.4367	23.25	0.2907
23.26	0.29603	23.26	0.21463	23.26	0.31607	23.26	0.43599	23.26	0.29195
23.27	0.29603	23.27	0.2157	23.27	0.31501	23.27	0.43528	23.27	0.2932
23.28	0.2955	23.28	0.21623	23.28	0.31078	23.28	0.43385	23.28	0.2932
23.29	0.29341	23.29	0.21676	23.29	0.30444	23.29	0.43243	23.29	0.29258
23.3	0.28975	23.3	0.21676	23.3	0.2981	23.3	0.43172	23.3	0.29195
23.31	0.28609	23.31	0.21623	23.31	0.29281	23.31	0.43172	23.31	0.2907
23.32	0.2819	23.32	0.2157	23.32	0.2907	23.32	0.43243	23.32	0.28946
23.33	0.27929	23.33	0.21516	23.33	0.2907	23.33	0.43314	23.33	0.28821
23.34	0.27877	23.34	0.21516	23.34	0.29175	23.34	0.43457	23.34	0.28759
23.35	0.28033	23.35	0.21516	23.35	0.29281	23.35	0.43528	23.35	0.28759
23.36	0.28452	23.36	0.21516	23.36	0.29493	23.36	0.43457	23.36	0.28821
23.37	0.2887	23.37	0.21516	23.37	0.29598	23.37	0.43457	23.37	0.28821
23.38	0.29236	23.38	0.2157	23.38	0.29598	23.38	0.43314	23.38	0.28883
23.39	0.29446	23.39	0.21516	23.39	0.29598	23.39	0.43314	23.39	0.28946
23.4	0.2955	23.4	0.21516	23.4	0.2981	23.4	0.43385	23.4	0.28946
23.41	0.29393	23.41	0.21463	23.41	0.30021	23.41	0.43457	23.41	0.29008
23.42	0.29236	23.42	0.21463	23.42	0.30444	23.42	0.4367	23.42	0.2907
23.43	0.29079	23.43	0.2141	23.43	0.30867	23.43	0.43883	23.43	0.29133
23.44	0.28923	23.44	0.2141	23.44	0.31078	23.44	0.44097	23.44	0.29133
23.45	0.28923	23.45	0.2141	23.45	0.3129	23.45	0.44168	23.45	0.29195
23.46	0.28975	23.46	0.2141	23.46	0.3129	23.46	0.44239	23.46	0.29195
23.47	0.29027	23.47	0.21463	23.47	0.31078	23.47	0.44239	23.47	0.29258
23.48	0.28975	23.48	0.2157	23.48	0.30973	23.48	0.44168	23.48	0.29382
23.49	0.28975	23.49	0.21676	23.49	0.30761	23.49	0.44168	23.49	0.29507
23.5	0.2887	23.5	0.21837	23.5	0.3055	23.5	0.44168	23.5	0.29632
23.51	0.28766	23.51	0.21943	23.51	0.30338	23.51	0.44097	23.51	0.29757
23.52	0.28766	23.52	0.22104	23.52	0.30021	23.52	0.44097	23.52	0.29881
23.53	0.28975	23.53	0.2221	23.53	0.29598	23.53	0.44097	23.53	0.30006
23.54	0.29132	23.54	0.22317	23.54	0.29175	23.54	0.44097	23.54	0.30006
23.55	0.29393	23.55	0.22371	23.55	0.2907	23.55	0.44026	23.55	0.30006
23.56	0.2955	23.56	0.22371	23.56	0.2907	23.56	0.43954	23.56	0.29881
23.57	0.29655	23.57	0.22371	23.57	0.29175	23.57	0.43883	23.57	0.29757
23.58	0.29759	23.58	0.22317	23.58	0.29598	23.58	0.43741	23.58	0.29632
23.59	0.29916	23.59	0.2221	23.59	0.30127	23.59	0.43528	23.59	0.29507
23.6	0.30021	23.6	0.22104	23.6	0.30867	23.6	0.43314	23.6	0.29382
23.61	0.30073	23.61	0.21943	23.61	0.31607	23.61	0.43101	23.61	0.2932
23.62	0.30126	23.62	0.21676	23.62	0.3203	23.62	0.4303	23.62	0.29195
23.63	0.30126	23.63	0.2141	23.63	0.32241	23.63	0.42959	23.63	0.29133
23.64	0.29969	23.64	0.21089	23.64	0.32135	23.64	0.42959	23.64	0.28946
23.65	0.29707	23.65	0.20769	23.65	0.31818	23.65	0.42959	23.65	0.28821
23.66	0.29236	23.66	0.20448	23.66	0.31395	23.66	0.42888	23.66	0.28571
23.67	0.28766	23.67	0.20288	23.67	0.30655	23.67	0.42888	23.67	0.28384
23.68	0.28609	23.68	0.20182	23.68	0.29915	23.68	0.42888	23.68	0.2826
23.69	0.28713	23.69	0.20235	23.69	0.29281	23.69	0.42888	23.69	0.28135
23.7	0.2887	23.7	0.20395	23.7	0.28858	23.7	0.43101	23.7	0.28072
23.71	0.29079	23.71	0.20555	23.71	0.28858	23.71	0.43457	23.71	0.28072
23.72	0.29393	23.72	0.20822	23.72	0.28858	23.72	0.43954	23.72	0.28135
23.73	0.29655	23.73	0.21036	23.73	0.29175	23.73	0.44381	23.73	0.28197
23.74	0.29812	23.74	0.21249	23.74	0.29704	23.74	0.44737	23.74	0.2826
23.75	0.29759	23.75	0.21356	23.75	0.30338	23.75	0.4495	23.75	0.28384
23.76	0.2955	23.76	0.21463	23.76	0.30973	23.76	0.44808	23.76	0.28384
23.77	0.29289	23.77	0.21516	23.77	0.3129	23.77	0.44452	23.77	0.28384
23.78	0.29079	23.78	0.21516	23.78	0.31607	23.78	0.43954	23.78	0.28384
23.79	0.28713	23.79	0.21516	23.79	0.31818	23.79	0.43385	23.79	0.28322
23.8	0.2819	23.8	0.21516	23.8	0.31924	23.8	0.42888	23.8	0.2826
23.81	0.27667	23.81	0.21463	23.81	0.31924	23.81	0.42603	23.81	0.28135
23.82	0.27354	23.82	0.2141	23.82	0.31607	23.82	0.42461	23.82	0.28072
23.83	0.27144	23.83	0.21356	23.83	0.31395	23.83	0.42461	23.83	0.28072
23.84	0.27144	23.84	0.21303	23.84	0.3129	23.84	0.42603	23.84	0.28072
23.85	0.27406	23.85	0.21249	23.85	0.31078	23.85	0.42745	23.85	0.28135
23.86	0.27772	23.86	0.21249	23.86	0.30973	23.86	0.42888	23.86	0.28197
23.87	0.284	23.87	0.21249	23.87	0.30867	23.87	0.4303	23.87	0.2826
23.88	0.28923	23.88	0.21249	23.88	0.30973	23.88	0.43101	23.88	0.28322
23.89	0.29289	23.89	0.21303	23.89	0.30867	23.89	0.43101	23.89	0.28322
23.9	0.29446	23.9	0.21303	23.9	0.30867	23.9	0.43172	23.9	0.28322
23.91	0.29341	23.91	0.21303	23.91	0.30761	23.91	0.43172	23.91	0.28384
23.92	0.29079	23.92	0.21196	23.92	0.3055	23.92	0.43243	23.92	0.28384
23.93	0.28713	23.93	0.21089	23.93	0.30444	23.93	0.43385	23.93	0.28447
23.94	0.284	23.94	0.20929	23.94	0.30338	23.94	0.43528	23.94	0.28509
23.95	0.28138	23.95	0.20769	23.95	0.30127	23.95	0.4367	23.95	0.28571
23.96	0.28033	23.96	0.20555	23.96	0.30021	23.96	0.43741	23.96	0.28571
23.97	0.2819	23.97	0.20395	23.97	0.29915	23.97	0.43741	23.97	0.28509
23.98	0.28295	23.98	0.20288	23.98	0.30021	23.98	0.43599	23.98	0.28447
23.99	0.28504	23.99	0.20288	23.99	0.30233	23.99	0.43385	23.99	0.28322
24	0.28766	24	0.20342	24	0.3055	24	0.43101	24	0.28135
24.01	0.28923	24.01	0.20448	24.01	0.30867	24.01	0.42674	24.01	0.2801
24.02	0.29132	24.02	0.20609	24.02	0.31184	24.02	0.42319	24.02	0.27948
24.03	0.29393	24.03	0.20822	24.03	0.31501	24.03	0.42105	24.03	0.27948
24.04	0.29498	24.04	0.20982	24.04	0.31607	24.04	0.41892	24.04	0.27948
24.05	0.29655	24.05	0.21089	24.05	0.31501	24.05	0.41821	24.05	0.28072
24.06	0.29707	24.06	0.21089	24.06	0.31395	24.06	0.41679	24.06	0.28197
24.07	0.29707	24.07	0.21036	24.07	0.31078	24.07	0.41607	24.07	0.28322
24.08	0.2955	24.08	0.20929	24.08	0.30973	24.08	0.41465	24.08	0.28384
24.09	0.29236	24.09	0.20822	24.09	0.30867	24.09	0.41323	24.09	0.28509
24.1	0.28923	24.1	0.20769	24.1	0.30867	24.1	0.4111	24.1	0.28571
24.11	0.28661	24.11	0.20715	24.11	0.30867	24.11	0.40967	24.11	0.28571
24.12	0.28504	24.12	0.20715	24.12	0.30867	24.12	0.40967	24.12	0.28509
24.13	0.28504	24.13	0.20769	24.13	0.30761	24.13	0.41038	24.13	0.28509
24.14	0.28556	24.14	0.20822	24.14	0.30655	24.14	0.41252	24.14	0.28447
24.15	0.28713	24.15	0.20822	24.15	0.30655	24.15	0.41465	24.15	0.28447
24.16	0.28923	24.16	0.20769	24.16	0.3055	24.16	0.41607	24.16	0.28447
24.17	0.29079	24.17	0.20662	24.17	0.3055	24.17	0.41679	24.17	0.28447
24.18	0.29027	24.18	0.20609	24.18	0.30761	24.18	0.41607	24.18	0.28509
24.19	0.28818	24.19	0.20555	24.19	0.30973	24.19	0.41394	24.19	0.28509
24.2	0.28504	24.2	0.20555	24.2	0.30973	24.2	0.4111	24.2	0.28509
24.21	0.2819	24.21	0.20609	24.21	0.30973	24.21	0.40754	24.21	0.28384
24.22	0.27981	24.22	0.20769	24.22	0.31078	24.22	0.40541	24.22	0.2826
24.23	0.27772	24.23	0.20929	24.23	0.31078	24.23	0.40398	24.23	0.28072
24.24	0.27667	24.24	0.21036	24.24	0.31078	24.24	0.40398	24.24	0.27823
24.25	0.2772	24.25	0.21089	24.25	0.31184	24.25	0.40612	24.25	0.27573
24.26	0.27772	24.26	0.21036	24.26	0.3129	24.26	0.40967	24.26	0.27324
24.27	0.27929	24.27	0.20929	24.27	0.31501	24.27	0.41465	24.27	0.27199
24.28	0.27981	24.28	0.20769	24.28	0.31712	24.28	0.41963	24.28	0.27137
24.29	0.27877	24.29	0.20555	24.29	0.31924	24.29	0.42532	24.29	0.27137
24.3	0.2772	24.3	0.20448	24.3	0.3203	24.3	0.4303	24.3	0.27261
24.31	0.27615	24.31	0.20342	24.31	0.32135	24.31	0.43243	24.31	0.27386
24.32	0.27458	24.32	0.20395	24.32	0.3203	24.32	0.43243	24.32	0.27511
24.33	0.27354	24.33	0.20502	24.33	0.31924	24.33	0.42959	24.33	0.27636
24.34	0.27354	24.34	0.20609	24.34	0.31501	24.34	0.42461	24.34	0.2776
24.35	0.2751	24.35	0.20662	24.35	0.31078	24.35	0.41821	24.35	0.27885
24.36	0.27877	24.36	0.20662	24.36	0.30761	24.36	0.41252	24.36	0.2801
24.37	0.284	24.37	0.20609	24.37	0.30338	24.37	0.40825	24.37	0.28135
24.38	0.28713	24.38	0.20395	24.38	0.30021	24.38	0.40754	24.38	0.28322
24.39	0.2887	24.39	0.20182	24.39	0.2981	24.39	0.40967	24.39	0.28509
24.4	0.2887	24.4	0.19915	24.4	0.29704	24.4	0.41394	24.4	0.28696
24.41	0.28713	24.41	0.19701	24.41	0.29704	24.41	0.42034	24.41	0.28883
24.42	0.28347	24.42	0.19541	24.42	0.29493	24.42	0.42674	24.42	0.28946
24.43	0.27877	24.43	0.19434	24.43	0.29387	24.43	0.43101	24.43	0.29008
24.44	0.27406	24.44	0.19434	24.44	0.29281	24.44	0.43385	24.44	0.28883
24.45	0.2704	24.45	0.19487	24.45	0.29281	24.45	0.43314	24.45	0.28759
24.46	0.26987	24.46	0.19594	24.46	0.29598	24.46	0.4303	24.46	0.28509
24.47	0.26987	24.47	0.19754	24.47	0.29704	24.47	0.42532	24.47	0.28322
24.48	0.26987	24.48	0.19861	24.48	0.2981	24.48	0.42034	24.48	0.28072
24.49	0.27092	24.49	0.20021	24.49	0.29915	24.49	0.41607	24.49	0.2801
24.5	0.27301	24.5	0.20128	24.5	0.29915	24.5	0.41323	24.5	0.27948
24.51	0.27563	24.51	0.20182	24.51	0.29915	24.51	0.41323	24.51	0.28072
24.52	0.2772	24.52	0.20182	24.52	0.29704	24.52	0.41536	24.52	0.2826
24.53	0.27824	24.53	0.20182	24.53	0.29704	24.53	0.41963	24.53	0.28509
24.54	0.27772	24.54	0.20075	24.54	0.30127	24.54	0.42461	24.54	0.28759
24.55	0.27615	24.55	0.19968	24.55	0.30761	24.55	0.42817	24.55	0.28946
24.56	0.27301	24.56	0.19808	24.56	0.31501	24.56	0.42959	24.56	0.2907
24.57	0.26935	24.57	0.19754	24.57	0.31924	24.57	0.42817	24.57	0.29008
24.58	0.26621	24.58	0.19701	24.58	0.32241	24.58	0.42248	24.58	0.28883
24.59	0.26412	24.59	0.19754	24.59	0.32241	24.59	0.41465	24.59	0.28634
24.6	0.26464	24.6	0.19808	24.6	0.3203	24.6	0.40612	24.6	0.28322
24.61	0.26674	24.61	0.19968	24.61	0.31395	24.61	0.39829	24.61	0.2801
24.62	0.26987	24.62	0.20128	24.62	0.3055	24.62	0.3926	24.62	0.27698
24.63	0.27406	24.63	0.20288	24.63	0.2981	24.63	0.39047	24.63	0.27573
24.64	0.2772	24.64	0.20342	24.64	0.29387	24.64	0.3926	24.64	0.27511
24.65	0.27824	24.65	0.20395	24.65	0.29387	24.65	0.39616	24.65	0.27511
24.66	0.27824	24.66	0.20395	24.66	0.29598	24.66	0.40114	24.66	0.27698
24.67	0.27772	24.67	0.20395	24.67	0.29915	24.67	0.40612	24.67	0.27885
24.68	0.27615	24.68	0.20342	24.68	0.30444	24.68	0.40967	24.68	0.28197
24.69	0.27354	24.69	0.20288	24.69	0.31078	24.69	0.41252	24.69	0.28447
24.7	0.27197	24.7	0.20288	24.7	0.31712	24.7	0.41323	24.7	0.28696
24.71	0.27144	24.71	0.20288	24.71	0.31924	24.71	0.41323	24.71	0.28821
24.72	0.2704	24.72	0.20342	24.72	0.31818	24.72	0.41323	24.72	0.28883
24.73	0.27092	24.73	0.20395	24.73	0.31501	24.73	0.41181	24.73	0.28821
24.74	0.2704	24.74	0.20448	24.74	0.31078	24.74	0.41038	24.74	0.28634
24.75	0.2704	24.75	0.20502	24.75	0.30655	24.75	0.40967	24.75	0.28447
24.76	0.2704	24.76	0.20448	24.76	0.30338	24.76	0.40896	24.76	0.2826
24.77	0.27144	24.77	0.20448	24.77	0.30233	24.77	0.40825	24.77	0.28072
24.78	0.27301	24.78	0.20342	24.78	0.30127	24.78	0.40825	24.78	0.27948
24.79	0.27354	24.79	0.20288	24.79	0.30233	24.79	0.40896	24.79	0.27885
24.8	0.27563	24.8	0.20182	24.8	0.30338	24.8	0.40967	24.8	0.27823
24.81	0.27772	24.81	0.20128	24.81	0.30338	24.81	0.41038	24.81	0.27823
24.82	0.27824	24.82	0.20021	24.82	0.30338	24.82	0.41181	24.82	0.27823
24.83	0.27824	24.83	0.19915	24.83	0.30127	24.83	0.41252	24.83	0.27885
24.84	0.27667	24.84	0.19808	24.84	0.29915	24.84	0.41323	24.84	0.27948
24.85	0.2751	24.85	0.19701	24.85	0.29704	24.85	0.41465	24.85	0.2801
24.86	0.27301	24.86	0.19594	24.86	0.29704	24.86	0.41679	24.86	0.28135
24.87	0.27301	24.87	0.19541	24.87	0.29598	24.87	0.41963	24.87	0.28197
24.88	0.27406	24.88	0.19594	24.88	0.29387	24.88	0.42248	24.88	0.2826
24.89	0.27615	24.89	0.19754	24.89	0.29281	24.89	0.42461	24.89	0.2826
24.9	0.27929	24.9	0.19968	24.9	0.29175	24.9	0.42603	24.9	0.2826
24.91	0.28243	24.91	0.20182	24.91	0.28964	24.91	0.42674	24.91	0.2826
24.92	0.28504	24.92	0.20342	24.92	0.28964	24.92	0.42532	24.92	0.28322
24.93	0.28661	24.93	0.20395	24.93	0.28858	24.93	0.42319	24.93	0.28322
24.94	0.28766	24.94	0.20342	24.94	0.28858	24.94	0.41963	24.94	0.28384
24.95	0.28923	24.95	0.20182	24.95	0.28858	24.95	0.41536	24.95	0.28447
24.96	0.29184	24.96	0.20021	24.96	0.28647	24.96	0.4111	24.96	0.28447
24.97	0.2955	24.97	0.19754	24.97	0.28541	24.97	0.40683	24.97	0.28384
24.98	0.29969	24.98	0.19594	24.98	0.28541	24.98	0.40185	24.98	0.28197
[truncated: 6,502 more rows]
