# Supplementary material for: Large-scale conformal synthesis of one-dimensional MAX phases
Source: Nat Commun. 2024 Oct 28;15:9275. doi: 10.1038/s41467-024-53137-0 (PMC11519885; doi:10.1038/s41467-024-53137-0)
Supplement: Supplementary file 3 — Source data [file 41467_2024_53137_MOESM3_ESM.zip › Source data/Fig.S20a.xlsx]

## Sheet: Sheet1
BE	Fitted	Ti-O	Ti-C	Ti-O	Ti-C		Raw
473.6	11152.8	0	0	0	0	0	11153.3	-0.5102
473.5	11086.5	0	0	0	0	0	11087.1	-0.55009
473.4	10970.6	0	0	0	0	0	10971.2	-0.5931
473.3	11020.8	0	0	0	0	0	11021.5	-0.63947
473.2	11049	0	0	0	0	0	11049.7	-0.68947
473.1	11076.5	0	0	0	0	0	11077.2	-0.74337
473	11187.7	0	0	0	0	0	11188.5	-0.80149
472.9	11306.3	0	0	0	0	0	11307.1	-0.86417
472.8	11283.5	0	0	0	0	0	11284.4	-0.93174
472.7	11230.6	0	0	0	0	0	11231.6	-1.0046
472.6	11227.9	0	0	0	0	0	11229	-1.08317
472.5	11255.3	0	0	0	0	0	11256.5	-1.1679
472.4	11107.9	0	0	0	0	0	11109.2	-1.25926
472.3	10872.1	0	0	0	0	0	10873.5	-1.35779
472.2	10809.8	0	0	0	0	0	10811.3	-1.46406
472.1	10865.4	0	0	0	0	0	10867	-1.57868
472	10892.2	0	0	0	0	0	10893.9	-1.70232
471.9	10929.1	0	0	0	0	0	10930.9	-1.8357
471.8	11023.5	0	0	0	0	0	11025.5	-1.97963
471.7	10754.9	0	0	0	0	0	10757	-2.13496
471.6	10609.5	0	0	0	0	0	10611.8	-2.30264
471.5	10660.4	0	0	0	0	0	10662.9	-2.4837
471.4	10721.4	0	0	0	0	0	10724	-2.67927
471.3	10731.4	0	0	0	0	0	10734.3	-2.89062
471.2	10643.6	0	0	0	0	0	10646.8	-3.11913
471.1	10539.1	0	0	0	0	0	10542.5	-3.36635
471	10515	0	0	0	0	0	10518.6	-3.634
470.9	10468.1	0	0	0	0	0	10472	-3.92404
470.8	10415.8	0	0	0	0	0	10420.1	-4.23864
470.7	10313.3	0	0	0	0	0	10317.9	-4.5803
470.6	10220.9	0	0	0	0	0	10225.8	-4.95184
470.5	10142.5	0	0	0	0	0	10147.8	-5.35654
470.4	10091.6	0	0	0	0	0	10097.4	-5.79812
470.3	10129.1	0	0	0	0	0	10135.4	-6.28095
470.2	10137.1	0	0	0	0	0	10143.9	-6.81006
470.1	10125.1	0	0	0	0	0	10132.4	-7.39136
470	10021.2	0	0	0	0	0	10029.2	-8.03175
469.9	9944.83	0	0	0	0	0	9953.56	-8.73936
469.8	10092.9	0	0	0	0	0	10102.4	-9.52375
469.7	10119.7	0	0	0	0	0	10130.1	-10.3962
469.6	9924.06	0	0	0	0	0	9935.43	-11.37
469.5	9900.61	0	0	0	0	0	9913.07	-12.461
469.4	10084.9	0	0	0	0	0	10098.5	-13.6876
469.3	10041.3	0	0	0	0	0	10056.4	-15.072
469.2	9815.52	0	0	0	0	0	9832.16	-16.6401
469.1	9736.46	0	0	0	0	0	9754.88	-18.4223
469	9845	0	0	0	0	0	9865.45	-20.4549
468.9	10001.1	0	0	0	0	0	10023.9	-22.78
468.8	10019.2	0	0	0	0	0	10044.6	-25.4473
468.7	9836.29	0	0	0	0	0	9864.8	-28.515
468.6	9705.63	0	0	0	0	0	9737.69	-32.0508
468.5	9801.45	0	0	0	0	0	9837.58	-36.1336
468.4	9920.71	0	0	0	0	0	9961.56	-40.8551
468.3	9979.67	0	0	0	0	0	10026	-46.3213
468.2	9856.39	0	0	0	0	0	9909.04	-52.6545
468.1	9758.57	0	0	0	0	0	9818.56	-59.9957
468	9773.98	9745.07	9777.12	9743.83	9777.79	9743.83	9812.33	-38.356
467.9	9715.69	9730.32	9764.88	9728.98	9770.1	9728.98	9807.35	-91.6605
467.8	9614.51	9698.83	9736.09	9697.38	9747.02	9697.38	9787.18	-172.666
467.7	9709.66	9630.95	9671.12	9629.39	9689.12	9629.39	9732.41	-22.7592
467.6	9529.42	9629.3	9672.61	9627.61	9699.26	9627.61	9745.94	-216.511
467.5	9577.66	9627.43	9674.12	9625.61	9711.28	9625.61	9761.61	-183.941
467.4	9832.27	9625.12	9675.47	9623.16	9725.27	9623.16	9779.54	52.729
467.3	9883.19	9622.81	9677.09	9620.7	9742.03	9620.7	9800.54	82.6471
467.2	9682.18	9619.91	9678.44	9617.64	9761.37	9617.64	9824.45	-142.263
467.1	9893.91	9616.28	9679.39	9613.83	9783.55	9613.83	9851.57	42.3382
467	10044.7	9612.59	9680.63	9609.94	9809.74	9609.94	9883.07	161.586
466.9	9839.64	9608.95	9682.31	9606.1	9840.54	9606.1	9919.61	-79.9749
466.8	9810.83	9604.89	9683.99	9601.82	9876.03	9601.82	9961.28	-150.457
466.7	9934.78	9600.47	9685.76	9597.16	9916.83	9597.16	10008.7	-73.9702
466.6	10103.6	9596.04	9687.99	9592.46	9963.85	9592.46	10063	40.6551
466.5	10021.9	9591.37	9690.51	9587.51	10017.5	9587.51	10124.3	-102.45
466.4	9962.92	9585.93	9692.83	9581.77	10077.7	9581.77	10192.9	-229.974
466.3	10298.6	9579.79	9695.06	9575.31	10145	9575.31	10269.3	29.33
466.2	10366.9	9573.48	9697.77	9568.64	10220.4	9568.64	10354.4	12.5682
466.1	10186	9566.96	9700.99	9561.75	10304	9561.75	10448.4	-262.395
466	10120.4	9560.07	9704.6	9554.45	10395.5	9554.45	10551.3	-430.91
465.9	10177.3	9553.06	9708.92	9547.01	10494.9	9547.01	10662.8	-485.53
465.8	10338.8	9545.73	9713.81	9539.2	10601	9539.2	10782.1	-443.356
465.7	10553.2	9537.55	9718.82	9530.51	10712	9530.51	10907.3	-354.14
465.6	10719.3	9528.33	9723.84	9520.74	10825.5	9520.73	11036.2	-316.873
465.5	10788.4	9517.97	9728.85	9509.78	10938.8	9509.78	11166	-377.682
465.4	10900.9	9506.41	9733.89	9497.59	11048.1	9497.58	11293.3	-392.371
465.3	11104.6	9493.85	9739.26	9484.34	11149.7	9484.34	11414.1	-309.506
465.2	11181.6	9480.21	9744.99	9469.95	11238.6	9469.95	11523.9	-342.296
465.1	11406.8	9465.26	9750.98	9454.21	11310.4	9454.2	11618.2	-211.435
465	11613.1	9449.27	9757.63	9437.36	11361.2	9437.35	11693.5	-80.3356
464.9	11555.5	9432.51	9765.34	9419.66	11389.4	9419.65	11748	-192.461
464.8	11571.6	9414.91	9774.24	9401.06	11395.3	9401.04	11782.4	-210.785
464.7	11690.8	9396.81	9784.82	9381.88	11383.8	9381.86	11801.7	-110.878
464.6	11690.8	9378.93	9798	9362.84	11362.2	9362.81	11813.6	-122.741
464.5	11411.5	9361.44	9814.19	9344.1	11319.5	9344.06	11807	-395.541
464.4	11239.3	9344.38	9833.65	9325.69	11253.7	9325.65	11780.5	-541.226
464.3	11244	9327.93	9856.82	9307.78	11167.6	9307.73	11736.9	-492.945
464.2	11244.6	9312.48	9884.39	9290.76	11064.6	9290.69	11680.1	-435.516
464.1	10990.7	9297.7	9916.36	9274.3	10948.3	9274.21	11614	-623.289
464	10937.1	9282.98	9952.48	9257.77	10821.9	9257.66	11542.1	-605.033
463.9	11188.3	9268.47	9993.29	9241.31	10689.4	9241.17	11469	-280.614
463.8	11100.6	9254.47	10039.5	9225.2	10554.6	9225.03	11398.7	-298.138
463.7	10910.3	9240.6	10091.3	9209.08	10420.1	9208.87	11334.5	-424.235
463.6	10912.3	9226.73	10149.1	9192.77	10288.2	9192.51	11279.3	-366.961
463.5	10967.2	9213.02	10213.5	9176.45	10161	9176.13	11235.6	-268.347
463.4	11112.6	9199.45	10285.3	9160.08	10039.7	9159.68	11205.5	-92.9062
463.3	11042.3	9185.84	10365.1	9143.47	9925.06	9142.96	11190.6	-148.294
463.2	10994	9172.2	10453.6	9126.6	9817.59	9125.96	11192.1	-198.026
463.1	11001.4	9158.57	10551.8	9109.51	9717.51	9108.72	11211.2	-209.795
463	11031.6	9144.99	10660.7	9092.24	9624.81	9091.24	11249	-217.474
462.9	11167.6	9131.31	10781.4	9074.61	9539.08	9073.36	11306.4	-138.779
462.8	11215.1	9117.15	10914.8	9056.24	9459.6	9054.67	11383.7	-168.602
462.7	11432.2	9102.17	11061.8	9036.78	9385.57	9034.81	11481.9	-49.6775
462.6	11689.5	9086.08	11223.8	9015.94	9316.2	9013.45	11601.7	87.8072
462.5	11925.3	9068.78	11402.5	8993.63	9250.87	8990.47	11744.4	180.971
462.4	12140.4	9049.98	11599.5	8969.57	9188.76	8965.55	11911.2	229.22
462.3	12401	9029.54	11817	8943.64	9129.19	8938.5	12103.8	297.221
462.2	12734	9007.6	12057.4	8916.05	9071.82	8909.45	12324.5	409.523
462.1	12898.9	8984.43	12323.7	8887.11	9016.4	8878.61	12575.9	322.989
462	12986	8959.87	12618.6	8856.81	8962.34	8845.78	12860.3	125.651
461.9	13317.6	8933.51	12944.3	8824.88	8908.78	8810.5	13180	137.644
461.8	13886.4	8905.58	13303.1	8791.77	8855.55	8772.95	13537.2	349.268
461.7	14091.5	8875.96	13695.6	8757.69	8802.15	8732.96	13932.5	158.931
461.6	14360.8	8844.13	14118.5	8722.57	8747.72	8689.95	14363	-2.2348
461.5	14819.8	8810.08	14562.3	8686.98	8691.93	8643.85	14819.7	0.03337
461.4	15200.3	8774.01	15006.2	8651.93	8634.67	8594.79	15282.4	-82.1018
461.3	15660.6	8735.75	15411.8	8618.29	8575.48	8542.51	15713.7	-53.1365
461.2	16023.7	8696.12	15724.8	8588.26	8514.94	8487.78	16060.8	-37.0445
461.1	15773.8	8656.56	15893.2	8565.04	8454.23	8431.93	16273.2	-499.37
461	15313.5	8618.17	15907.8	8551.98	8394.24	8375.98	16344.2	-1030.7
460.9	14997.3	8582.41	15629.5	8553.36	8336.18	8321.29	16137.6	-1140.26
460.8	14554.4	8550.74	14876.4	8574.14	8281.31	8269.21	15475	-920.587
460.7	14001	8523.8	13875.7	8619.2	8230.06	8220.25	14588	-586.987
460.6	13412.8	8502.07	12847	8694.13	8182.71	8174.79	13701.6	-288.806
460.5	12724.7	8485.69	11918.8	8805.05	8139.2	8132.83	12950.3	-225.628
460.4	12417.1	8474.63	11136.6	8958.75	8099.28	8094.18	12386.7	30.4339
460.3	12112.9	8468.37	10498.7	9162.27	8062.26	8058.18	12017	95.9132
460.2	12022.5	8466.09	9984.87	9422.69	8027.07	8023.83	11829.2	193.261
460.1	12125	8466.78	9570.95	9746.69	7992.52	7989.94	11807.1	317.902
460	12236.9	8469.8	9235.18	10140.1	7957.73	7955.69	11935.7	301.197
459.9	12494.8	8474.41	8959.41	10605.7	7921.71	7920.11	12200.9	293.916
459.8	12847.9	8479.85	8729.22	11141.6	7883.47	7882.22	12587.5	260.485
459.7	13400.7	8485.82	8533.64	11738.1	7842.44	7841.46	13075.6	325.086
459.6	13874.4	8491.99	8364.15	12374.8	7798.03	7797.26	13637.2	237.228
459.5	14365.5	8498.36	8214.32	13017.8	7749.91	7749.32	14232.4	133.082
459.4	14811	8504.9	8079.12	13619.3	7697.76	7697.3	14809.2	1.86868
459.3	15370.5	8512.02	7954.97	14122.8	7641.64	7641.29	15307.5	62.9707
459.2	15853.6	8520.48	7839.38	14475	7581.94	7581.67	15671.8	181.746
459.1	16048.5	8531.25	7730.69	14647.1	7519.26	7519.05	15871.1	177.427
459	16118.2	8545.33	7627.68	14658.6	7454.16	7454	15923.8	194.442
458.9	16163.1	8564.43	7530.15	14567.1	7387.91	7387.79	15886.2	276.912
458.8	15853.6	8590.45	7438.34	14261.4	7321.91	7321.82	15646.7	206.878
458.7	15389.9	8624.85	7352.26	13746.1	7257.11	7257.04	15209.1	180.779
458.6	14938.3	8669.32	7272.23	13079.6	7194.63	7194.58	14632	306.308
458.5	14263	8725.69	7198.85	12329.5	7135.7	7135.66	13982.7	280.273
458.4	13483.8	8795.01	7131.96	11556.9	7080.7	7080.67	13322.6	161.173
458.3	12931	8878.48	7071.64	10810	7030.13	7030.11	12700	231.065
458.2	12145.1	8977.24	7017.89	10120.8	6984.37	6984.36	12147.3	-2.146
458.1	11459	9091.34	6969.62	9506.02	6942.64	6942.63	11681.7	-222.709
458	11332.4	9220.73	6925.66	8971.31	6904	6903.99	11309.7	22.6714
457.9	11199.7	9366.06	6885.45	8515.6	6868.13	6868.12	11030.9	168.858
457.8	10881.5	9527.38	6847.85	8132.66	6834.03	6834.02	10839.8	41.6402
457.7	10775.6	9704.85	6811.69	7813.95	6800.71	6800.7	10729.1	46.5445
457.6	10772.9	9899.38	6776.53	7550.73	6767.83	6767.83	10691	81.9648
457.5	10870.1	10112	6741.87	7334.23	6735.01	6735.01	10718.1	152.041
457.4	11006.1	10343.7	6707.18	7156.19	6701.79	6701.79	10803.5	202.639
457.3	10996.1	10595.5	6671.69	7008.88	6667.47	6667.47	10941.1	54.9203
457.2	11359.9	10868.8	6634.77	6885.64	6631.47	6631.47	11126.2	233.638
457.1	11740.4	11165.5	6596.28	6781.2	6593.72	6593.72	11355.6	384.861
457	11887.2	11488.2	6556.16	6691.2	6554.18	6554.18	11627.2	259.964
456.9	12029.9	11839.2	6513.99	6611.66	6512.46	6512.46	11939.9	89.9719
456.8	12287.8	12221.5	6469.61	6539.58	6468.43	6468.43	12293.9	-6.04271
456.7	12720.6	12638.8	6422.76	6472.4	6421.86	6421.86	12690.2	30.3975
456.6	13257.3	13094.9	6373.03	6407.9	6372.35	6372.35	13131.1	126.167
456.5	13660.7	13594.4	6319.92	6344.17	6319.4	6319.4	13619.7	40.9278
456.4	14118.3	14142.8	6262.86	6279.55	6262.47	6262.47	14160.3	-42.011
456.3	14740	14746.5	6201.29	6212.66	6201	6201	14758.4	-18.4017
456.2	15525.9	15414	6135.41	6143.08	6135.19	6135.19	15422.1	103.869
456.1	15908.5	16154.8	6064.77	6069.89	6064.61	6064.61	16160.2	-251.711
456	16593.2	16979.8	5988.24	5991.62	5988.12	5988.12	16983.4	-390.155
455.9	17787.9	17903.1	5905.29	5907.49	5905.2	5905.2	17905.5	-117.637
455.8	18746	18942.9	5815.86	5817.28	5815.79	5815.79	18944.4	-198.486
455.7	19538.6	20120.4	5718.55	5719.46	5718.5	5718.5	20121.4	-582.851
455.6	20837	21461.6	5611.42	5611.99	5611.39	5611.39	21462.2	-625.164
455.5	22802.8	22995.3	5492.83	5493.18	5492.8	5492.8	22995.7	-192.852
455.4	25066.1	24738.3	5360.43	5360.65	5360.41	5360.41	24738.6	327.516
455.3	27547.1	26642.1	5212.41	5212.54	5212.4	5212.4	26642.2	904.864
455.2	29516.2	28447.1	5049.63	5049.71	5049.62	5049.62	28447.2	1069.01
455.1	30166.8	29537.1	4876.94	4876.99	4876.93	4876.93	29537.2	629.63
455	28789.9	29100.5	4703.25	4703.27	4703.24	4703.24	29100.6	-310.61
454.9	25005.1	24479.5	4540.33	4540.35	4540.33	4540.33	24479.5	525.608
454.8	19525.8	18570.2	4398.84	4398.85	4398.84	4398.84	18570.2	955.604
454.7	14354.1	13874.4	4285.81	4285.82	4285.81	4285.81	13874.5	479.648
454.6	10347.5	10662.3	4202.95	4202.95	4202.95	4202.95	10662.4	-314.856
454.5	7938.84	8542.26	4146.71	4146.71	4146.71	4146.71	8542.26	-603.421
454.4	6679.24	7137.36	4110.27	4110.27	4110.27	4110.27	7137.36	-458.118
454.3	5914.77	6191.65	4086.9	4086.9	4086.9	4086.9	6191.65	-276.882
454.2	5380.78	5543.71	4071.1	4071.1	4071.1	4071.1	5543.71	-162.929
454.1	5132.88	5092.99	4059.59	4059.59	4059.59	4059.59	5092.99	39.8859
454	4974.09	4776.12	4050.83	4050.83	4050.83	4050.83	4776.12	197.966
453.9	4773.76	4551.72	4043.82	4043.82	4043.82	4043.82	4551.72	222.034
453.8	4693.36	4392.16	4038	4038	4038	4038	4392.16	301.193
453.7	4550.65	4278.67	4033.16	4033.16	4033.16	4033.16	4278.67	271.977
453.6	4446.8	4198.14	4029.18	4029.18	4029.18	4029.18	4198.14	248.66
453.5	4373.77	4141.17	4025.87	4025.87	4025.87	4025.87	4141.17	232.592
453.4	4300.07	4101.13	4023.17	4023.17	4023.17	4023.17	4101.13	198.937
453.3	4266.57	4073.05	4020.88	4020.88	4020.88	4020.88	4073.05	193.514
453.2	4265.9	4053.45	4018.91	4018.91	4018.91	4018.91	4053.45	212.451
453.1	4222.35	4039.79	4017.18	4017.18	4017.18	4017.18	4039.79	182.561
453	4198.23	4030.17	4015.56	4015.56	4015.56	4015.56	4030.17	168.056
452.9	4227.04	4023.4	4014.06	4014.06	4014.06	4014.06	4023.4	203.641
452.8	4168.08	4018.66	4012.78	4012.78	4012.78	4012.78	4018.66	149.412
452.7	4117.16	4015.47	4011.81	4011.81	4011.81	4011.81	4015.47	101.69
452.6	4009.29	4013.32	4011.07	4011.07	4011.07	4011.07	4013.32	-4.03006
452.5	4033.41	4011.9	4010.54	4010.54	4010.54	4010.54	4011.9	21.5033
452.4	4115.15	4011.04	4010.22	4010.22	4010.22	4010.22	4011.04	104.109
452.3	4001.92	0	0	0	0	0	4002.39	-0.47852
452.2	3891.37	0	0	0	0	0	3891.64	-0.27768
452.1	3879.98	0	0	0	0	0	3880.13	-0.15881
452	3989.19	0	0	0	0	0	3989.28	-0.08949
451.9	4016.66	0	0	0	0	0	4016.71	-0.04969
451.8	3894.72	0	0	0	0	0	3894.74	-0.02718
451.7	3901.42	0	0	0	0	0	3901.43	-0.01464
451.6	3951.67	0	0	0	0	0	3951.67	-0.00777
451.5	3912.81	0	0	0	0	0	3912.81	-0.00406
451.4	3837.77	0	0	0	0	0	3837.77	-0.00209
451.3	3809.63	0	0	0	0	0	3809.63	-0.00106
451.2	3824.37	0	0	0	0	0	3824.37	-0.000528081
451.1	3849.83	0	0	0	0	0	3849.83	-0.000259342
451	3981.82	0	0	0	0	0	3981.82	-0.000125379
450.9	4050.16	0	0	0	0	0	4050.16	-5.96663e-05
450.8	4036.76	0	0	0	0	0	4036.76	-2.79489e-05
450.7	3960.38	0	0	0	0	0	3960.38	-1.28856e-05
450.6	3812.98	0	0	0	0	0	3812.98	-5.84696e-06
450.5	3780.15	0	0	0	0	0	3780.15	-2.61108e-06
450.4	3875.29	0	0	0	0	0	3875.29	-1.14751e-06
450.3	3906.11	0	0	0	0	0	3906.11	-4.96273e-07
450.2	3879.31	0	0	0	0	0	3879.31	-2.11201e-07
450.1	3828.39	0	0	0	0	0	3828.39	-8.84444e-08
450	3917.5	0	0	0	0	0	3917.5	-3.64437e-08
449.9	3916.83	0	0	0	0	0	3916.83	-1.47755e-08
449.8	3879.98	0	0	0	0	0	3879.98	-5.89406e-09
449.7	3890.7	0	0	0	0	0	3890.7	-2.31329e-09
449.6	3852.51	0	0	0	0	0	3852.51	-8.93478e-10
449.5	3788.86	0	0	0	0	0	3788.86	-3.3972e-10
449.4	3819.68	0	0	0	0	0	3819.68	-1.27204e-10
449.3	3798.91	0	0	0	0	0	3798.91	-4.64639e-11
449.2	3767.42	0	0	0	0	0	3767.42	-1.67575e-11
449.1	3810.3	0	0	0	0	0	3810.3	-6.09362e-12
449	3890.7	0	0	0	0	0	3890.7	-2.28511e-12
448.9	3803.6	0	0	0	0	0	3803.6	-7.61703e-13
448.8	3770.77	0	0	0	0	0	3770.77	0
448.7	3861.22	0	0	0	0	0	3861.22	0
448.6	3926.21	0	0	0	0	0	3926.21	0
448.5	3890.03	0	0	0	0	0	3890.03	0
448.4	3873.95	0	0	0	0	0	3873.95	0
448.3	3939.61	0	0	0	0	0	3939.61	0
448.2	4009.29	0	0	0	0	0	4009.29	0
448.1	3865.91	0	0	0	0	0	3865.91	0
448	3716.5	0	0	0	0	0	3716.5	0
447.9	3821.69	0	0	0	0	0	3821.69	0
447.8	3875.29	0	0	0	0	0	3875.29	0
447.7	3896.73	0	0	0	0	0	3896.73	0
447.6	4030.73	0	0	0	0	0	4030.73	0
447.5	4029.39	0	0	0	0	0	4029.39	0
447.4	3868.59	0	0	0	0	0	3868.59	0
447.3	3865.91	0	0	0	0	0	3865.91	0
447.2	3851.17	0	0	0	0	0	3851.17	0
447.1	3897.4	0	0	0	0	0	3897.4	0
447	3854.52	0	0	0	0	0	3854.52	0
446.9	3788.19	0	0	0	0	0	3788.19	0
446.8	3819.01	0	0	0	0	0	3819.01	0
446.7	3826.38	0	0	0	0	0	3826.38	0
446.6	3837.1	0	0	0	0	0	3837.1	0
446.5	3844.47	0	0	0	0	0	3844.47	0
446.4	3784.84	0	0	0	0	0	3784.84	0
446.3	3712.48	0	0	0	0	0	3712.48	0
446.2	3723.2	0	0	0	0	0	3723.2	0
446.1	3774.12	0	0	0	0	0	3774.12	0
446	3726.55	0	0	0	0	0	3726.55	0
445.9	3723.87	0	0	0	0	0	3723.87	0
445.8	3829.06	0	0	0	0	0	3829.06	0
445.7	3927.55	0	0	0	0	0	3927.55	0
445.6	3998.57	0	0	0	0	0	3998.57	0
445.5	3876.63	0	0	0	0	0	3876.63	0
445.4	3820.35	0	0	0	0	0	3820.35	0
445.3	3748.66	0	0	0	0	0	3748.66	0
445.2	3733.92	0	0	0	0	0	3733.92	0
445.1	3823.03	0	0	0	0	0	3823.03	0
445	3772.78	0	0	0	0	0	3772.78	0
444.9	3774.79	0	0	0	0	0	3774.79	0
444.8	3839.11	0	0	0	0	0	3839.11	0
444.7	3841.12	0	0	0	0	0	3841.12	0
444.6	3877.3	0	0	0	0	0	3877.3	0
444.5	3831.07	0	0	0	0	0	3831.07	0
444.4	3817	0	0	0	0	0	3817	0
444.3	3863.23	0	0	0	0	0	3863.23	0
444.2	3858.54	0	0	0	0	0	3858.54	0
444.1	3838.44	0	0	0	0	0	3838.44	0
444	3876.63	0	0	0	0	0	3876.63	0
443.9	3925.54	0	0	0	0	0	3925.54	0
443.8	3857.87	0	0	0	0	0	3857.87	0
443.7	3756.7	0	0	0	0	0	3756.7	0
443.6	3698.41	0	0	0	0	0	3698.41	0
