# Supplementary material for: Large-scale conformal synthesis of one-dimensional MAX phases
Source: Nat Commun. 2024 Oct 28;15:9275. doi: 10.1038/s41467-024-53137-0 (PMC11519885; doi:10.1038/s41467-024-53137-0)
Supplement: Supplementary file 3 — Source data [file 41467_2024_53137_MOESM3_ESM.zip › Source data/Fig.S20b.xlsx]

## Sheet: Sheet1
BE	Fitted	Al-O	Al-O	Al-Ti	Al-Ti		Raw
89.7001	1756.41	0	0	0	0		1756.41	0
89.6001	1760.43	0	0	0	0		1760.43	0
89.5001	1811.01	0	0	0	0		1811.01	0
89.4001	1756.07	0	0	0	0		1756.07	0
89.3001	1684.72	0	0	0	0		1684.72	0
89.2001	1693.09	0	0	0	0		1693.09	0
89.1001	1640.5	0	0	0	0		1640.5	0
89.0001	1619.06	0	0	0	0		1619.06	0
88.9001	1576.51	0	0	0	0		1576.51	0
88.8001	1603.31	0	0	0	0		1603.31	0
88.7001	1675	0	0	0	0		1675	0
88.6001	1687.73	0	0	0	0		1687.73	0
88.5001	1625.09	0	0	0	0		1625.09	0
88.4001	1679.02	0	0	0	0		1679.02	0
88.3001	1694.77	0	0	0	0		1694.77	0
88.2001	1636.81	0	0	0	0		1636.81	0
88.1001	1588.57	0	0	0	0		1588.57	0
88.0001	1589.58	0	0	0	0		1589.58	0
87.9001	1611.69	0	0	0	0		1611.69	0
87.8001	1595.27	0	0	0	0		1595.27	0
87.7001	1609.01	0	0	0	0		1609.01	0
87.6001	1588.57	0	0	0	0		1588.57	0
87.5001	1625.76	0	0	0	0		1625.76	0
87.4001	1608.34	0	0	0	0		1608.34	0
87.3001	1642.51	0	0	0	0		1642.51	0
87.2001	1590.58	0	0	0	0		1590.58	0
87.1001	1600.97	0	0	0	0		1600.97	0
87.0001	1530.62	0	0	0	0		1530.62	0
86.9001	1529.28	0	0	0	0		1529.28	0
86.8001	1626.76	0	0	0	0		1626.76	0
86.7001	1729.94	0	0	0	0		1729.94	0
86.6001	1628.44	0	0	0	0		1628.44	0
86.5001	1635.47	0	0	0	0		1635.47	0
86.4001	1661.27	0	0	0	0		1661.27	0
86.3001	1644.85	0	0	0	0		1644.85	0
86.2001	1630.78	0	0	0	0		1630.78	0
86.1001	1599.96	0	0	0	0		1599.96	0
86.0001	1590.58	0	0	0	0		1590.58	0
85.9001	1561.77	0	0	0	0		1561.77	0
85.8001	1598.29	0	0	0	0		1598.29	0
85.7001	1660.6	0	0	0	0		1660.6	0
85.6001	1633.13	0	0	0	0		1633.13	0
85.5001	1551.39	0	0	0	0		1551.39	0
85.4001	1518.56	0	0	0	0		1518.56	0
85.3001	1594.94	0	0	0	0		1594.94	0
85.2001	1664.28	0	0	0	0		1664.28	0
85.1001	1663.28	0	0	0	0		1663.28	0
85.0001	1611.02	0	0	0	0		1611.02	0
84.9001	1589.24	0	0	0	0		1589.24	0
84.8001	1594.27	0	0	0	0		1594.27	0
84.7001	1524.59	0	0	0	0		1524.59	0
84.6001	1539.33	0	0	0	0		1539.33	0
84.5001	1528.94	0	0	0	0		1528.94	0
84.4001	1629.44	0	0	0	0		1629.44	0
84.3001	1580.2	0	0	0	0		1580.2	0
84.2001	1545.02	0	0	0	0		1545.02	0
84.1001	1582.88	0	0	0	0		1582.88	0
84.0001	1579.53	0	0	0	0		1579.53	0
83.9001	1565.46	0	0	0	0		1565.46	0
83.8001	1593.6	0	0	0	0		1593.6	0
83.7001	1540.33	0	0	0	0		1540.33	0
83.6001	1583.21	0	0	0	0		1583.21	0
83.5001	1644.85	0	0	0	0		1644.85	0
83.4001	1518.22	0	0	0	0		1518.22	0
83.3001	1559.09	0	0	0	0		1559.09	0
83.2001	1577.85	0	0	0	0		1577.85	0
83.1001	1581.87	0	0	0	0		1581.87	0
83.0001	1595.27	0	0	0	0		1595.27	-1.90426e-13
82.9001	1609.68	0	0	0	0		1609.68	-5.71277e-13
82.8001	1593.26	0	0	0	0		1593.26	-9.52129e-13
82.7001	1511.52	0	0	0	0		1511.52	-2.47553e-12
82.6001	1512.19	0	0	0	0		1512.19	-5.52235e-12
82.5001	1575.17	0	0	0	0		1575.17	-1.23777e-11
82.4001	1509.18	0	0	0	0		1509.18	-2.76117e-11
82.3001	1494.44	0	0	0	0		1494.44	-6.09362e-11
82.2001	1493.43	0	0	0	0		1493.43	-1.32536e-10
82.1001	1507.5	0	0	0	0		1507.5	-2.85829e-10
82.0001	1526.6	0	0	0	0		1526.6	-6.10124e-10
81.9001	1546.03	0	0	0	0		1546.03	-1.28994e-09
81.8001	1473.33	0	0	0	0		1473.33	-2.70024e-09
81.7001	1463.62	0	0	0	0		1463.62	-5.59585e-09
81.6001	1553.73	0	0	0	0		1553.73	-1.14817e-08
81.5001	1602.98	0	0	0	0		1602.98	-2.33256e-08
81.4001	1523.92	0	0	0	0		1523.92	-4.6919e-08
81.3001	1516.88	0	0	0	0		1516.88	-9.34452e-08
81.2001	1496.11	0	0	0	0		1496.11	-1.84272e-07
81.1001	1499.13	0	0	0	0		1499.13	-3.59802e-07
81.0001	1455.58	0	0	0	0		1455.58	-6.95623e-07
80.9001	1492.76	0	0	0	0		1492.76	-1.33167e-06
80.8001	1502.48	0	0	0	0		1502.48	-2.52428e-06
80.7001	1490.08	0	0	0	0		1490.08	-4.73806e-06
80.6001	1436.82	0	0	0	0		1436.82	-8.80631e-06
80.5001	1453.9	0	0	0	0		1453.9	-1.62078e-05
80.4001	1463.28	0	0	0	0		1463.28	-2.9539e-05
80.3001	1425.43	0	0	0	0		1425.43	-5.33109e-05
80.2001	1440.84	0	0	0	0		1440.84	-9.52782e-05
80.1001	1503.15	0	0	0	0		1503.15	-0.00016863
80.0001	1474.67	0	0	0	0		1474.67	-0.00029556
79.9001	1419.73	0	0	0	0		1419.73	-0.000513022
79.8001	1420.74	0	0	0	0		1420.74	-0.000881885
79.7001	1418.39	0	0	0	0		1418.39	-0.0015
79.6001	1467.97	0	0	0	0		1467.97	-0.00253
79.5001	1457.59	0	0	0	0		1457.59	-0.00423
79.4001	1508.84	0	0	0	0		1508.85	-0.00699
79.3001	1457.59	1449.22	1449.22	1449.21	1449.21		1449.22	8.36358
79.2001	1408.68	1423.17	1423.18	1423.17	1423.17		1423.18	-14.5074
79.1001	1413.37	1423.14	1423.15	1423.13	1423.13		1423.16	-9.79157
79.0001	1413.03	1423.07	1423.08	1423.05	1423.05		1423.1	-10.0657
78.9001	1482.71	1422.94	1422.97	1422.91	1422.91		1422.99	59.7225
78.8001	1539.66	1422.75	1422.79	1422.71	1422.71		1422.83	116.833
78.7001	1504.49	1422.49	1422.55	1422.43	1422.43		1422.61	81.8795
78.6001	1532.96	1422.15	1422.24	1422.06	1422.06		1422.33	110.629
78.5001	1534.97	1421.84	1421.98	1421.7	1421.7		1422.12	112.852
78.4001	1459.93	1421.62	1421.83	1421.41	1421.41		1422.04	37.8879
78.3001	1438.16	1421.47	1421.77	1421.15	1421.15		1422.1	16.0616
78.2001	1459.93	1421.42	1421.85	1420.94	1420.94		1422.33	37.6029
78.1001	1467.64	1421.44	1422.05	1420.73	1420.73		1422.76	44.8744
78.0001	1525.59	1421.52	1422.36	1420.47	1420.47		1423.41	102.177
77.9001	1532.63	1421.72	1422.89	1420.19	1420.19		1424.42	108.204
77.8001	1455.58	1422.11	1423.71	1419.91	1419.91		1425.92	29.6557
77.7001	1475.34	1422.76	1424.92	1419.6	1419.6		1428.07	47.2682
77.6001	1492.09	1423.77	1426.64	1419.29	1419.29		1431.11	60.9774
77.5001	1529.61	1425.23	1429.01	1418.95	1418.95		1435.29	94.3181
77.4001	1576.85	1427.33	1432.23	1418.59	1418.59		1440.97	135.881
77.3001	1488.41	1430.21	1436.48	1418.17	1418.17		1448.52	39.885
77.2001	1561.1	1434.1	1442	1417.65	1417.65		1458.45	102.654
77.1001	1619.39	1439.29	1449.08	1417.03	1417.03		1471.34	148.056
77.0001	1689.07	1446.25	1458.16	1416.4	1416.4		1488.01	201.063
76.9001	1580.53	1455.31	1469.52	1415.65	1415.65		1509.18	71.3548
76.8001	1656.24	1467.06	1483.64	1414.86	1414.86		1535.84	120.404
76.7001	1609.34	1482.06	1500.88	1413.99	1413.99		1568.94	40.4001
76.6001	1740.33	1500.87	1521.57	1412.97	1412.97		1609.47	130.853
76.5001	1905.82	1524.15	1545.98	1411.71	1411.71		1658.42	247.403
76.4001	1920.22	1552.71	1574.43	1410.28	1410.28		1716.85	203.373
76.3001	1895.77	1587.22	1606.96	1408.59	1408.59		1785.58	110.186
76.2001	1984.54	1628.4	1643.51	1406.63	1406.63		1865.28	119.26
76.1001	2130.6	1676.98	1683.91	1404.48	1404.48		1956.41	174.194
76.0001	2161.09	1733.4	1727.52	1402.09	1402.09		2058.83	102.258
75.9001	2256.9	1797.75	1773.34	1399.32	1399.32		2171.78	85.1233
75.8001	2446.17	1869.99	1820.17	1396.18	1396.18		2293.98	152.194
75.7001	2509.82	1949.6	1866.47	1392.65	1392.65		2423.42	86.4036
75.6001	2671.63	2035.53	1910.4	1388.68	1388.68		2557.25	114.38
75.5001	2794.91	2126.22	1949.97	1384.25	1384.25		2691.94	102.972
75.4001	2898.09	2219.62	1983.29	1379.48	1379.48		2823.43	74.6613
75.3001	2923.55	2312.98	2008.43	1374.35	1374.35		2947.06	-23.5148
75.2001	3018.02	2403.01	2023.76	1368.82	1368.82		3057.96	-39.9388
75.1001	3223.37	2486.14	2028.15	1362.92	1362.92		3151.38	71.9994
75.0001	3297.08	2558.7	2021.1	1356.74	1356.74		3223.05	74.0234
74.9001	3287.03	2617.06	2002.65	1350.29	1350.29		3269.42	17.6012
74.8001	3291.38	2658.11	1973.59	1343.65	1343.65		3288.06	3.32277
74.7001	3266.59	2679.54	1935.3	1336.97	1336.97		3277.87	-11.2842
74.6001	3242.14	2679.93	1889.55	1330.35	1330.35		3239.13	3.0041
74.5001	3174.8	2659.04	1838.39	1323.93	1323.93		3173.5	1.3003
74.4001	2979.83	2617.67	1783.85	1317.72	1317.72		3083.8	-103.971
74.3001	2954.03	2557.71	1727.91	1311.75	1311.75		2973.88	-19.8421
74.2001	2888.04	2481.99	1672.4	1306.08	1306.08		2848.31	39.7314
74.1001	2764.42	2393.97	1618.86	1300.81	1300.81		2712.03	52.3971
74.0001	2591.23	2297.37	1568.49	1295.94	1295.94		2569.92	21.3084
73.9001	2357.4	2196.05	1522.2	1291.59	1291.59		2426.65	-69.2536
73.8001	2176.5	2093.5	1480.51	1287.77	1287.78		2286.25	-109.747
73.7001	2106.15	1992.88	1443.74	1284.54	1284.57		2152.1	-45.9544
73.6001	1880.69	1896.66	1411.83	1281.84	1281.92		2026.73	-146.041
73.5001	1814.36	1806.71	1384.53	1279.59	1279.79		1911.91	-97.545
73.4001	1712.19	1724.29	1361.51	1277.78	1278.26		1808.82	-96.6366
73.3001	1631.45	1650.25	1342.41	1276.66	1277.65		1718.49	-87.0334
73.2001	1533.3	1584.72	1326.66	1276.8	1278.41		1642.03	-108.737
73.1001	1585.89	1527.59	1313.77	1280.26	1281.67		1582.28	3.60838
73.0001	1609.68	1478.45	1303.27	1291.8	1289.47		1545.35	64.332
72.9001	1625.42	1436.68	1294.74	1319.75	1305.07		1541.94	83.4783
72.8001	1625.76	1401.55	1287.75	1373.29	1333.01		1584.86	40.8973
72.7001	1618.72	1372.29	1282	1452.15	1378.61		1678.09	-59.3686
72.6001	1692.76	1348.07	1277.17	1531.62	1446.16		1800.28	-107.523
72.5001	1818.05	1328.1	1272.97	1566.39	1535.85		1905.36	-87.3171
72.4001	1899.12	1311.63	1269.2	1530.59	1639.83		1958.81	-59.6918
72.3001	1956.74	1298.03	1265.69	1448.43	1740.01		1965.94	-9.19762
72.2001	1957.74	1286.89	1262.47	1365.51	1811.21		1946.35	11.3968
72.1001	1810.34	1277.81	1259.55	1307.58	1831.08		1902.76	-92.4131
72.0001	1814.7	1270.4	1256.87	1275.6	1792.26		1828.24	-13.546
71.9001	1832.79	1264.4	1254.48	1260.5	1706.99		1725.5	107.288
71.8001	1768.47	1259.67	1252.46	1253.92	1599.82		1610.24	158.229
71.7001	1586.56	1255.95	1250.76	1250.9	1494.91		1501.42	85.1425
71.6001	1439.83	1253.15	1249.45	1249.3	1407.82		1412.17	27.6623
71.5001	1343.02	1251.15	1248.53	1248.38	1343.97		1346.95	-3.93693
71.4001	1311.19	1249.78	1247.95	1247.84	1301.64		1303.7	7.49185
71.3001	1317.89	1248.86	1247.59	1247.51	1275.88		1277.29	40.5979
71.2001	1297.79	1248.21	1247.34	1247.29	1261.33		1262.3	35.4959
71.1001	1293.44	1247.74	1247.15	1247.12	1253.65		1254.31	39.1287
71.0001	1261.61	1247.35	1246.95	1246.93	1249.8		1250.24	11.3767
70.9001	1332.3	1247.01	1246.74	1246.73	1247.91		1248.2	84.0961
70.8001	1346.7	1246.73	1246.56	1246.55	1247.01		1247.2	99.5017
70.7001	1259.27	1246.54	1246.43	1246.42	1246.59		1246.72	12.551
70.6001	1217.39	1246.4	1246.32	1246.32	1246.38		1246.46	-29.0665
70.5001	1226.77	1246.32	1246.27	1246.27	1246.29		1246.34	-19.5675
70.4001	1255.58	1256.47	1256.44	1256.44	1256.44		1256.47	-0.89282
70.3001	1272.33	1266.62	1266.6	1266.6	1266.61		1266.63	5.70616
70.2001	1319.23	1276.78	1276.77	1276.77	1276.77		1276.78	42.448
70.1001	1283.39	1286.95	1286.94	1286.94	1286.94		1286.95	-3.55908
70.0001	1279.37	0	0	0	0		1279.37	-0.0049
69.9001	1280.37	0	0	0	0		1280.37	-0.00296
69.8001	1263.29	0	0	0	0		1263.29	-0.00178
69.7001	1229.12	0	0	0	0		1229.12	-0.00106
69.6001	1169.82	0	0	0	0		1169.82	-0.000624069
69.5001	1197.29	0	0	0	0		1197.29	-0.000364705
69.4001	1244.53	0	0	0	0		1244.53	-0.000211172
69.3001	1266.3	0	0	0	0		1266.3	-0.000121142
69.2001	1267.64	0	0	0	0		1267.64	-6.88515e-05
69.1001	1210.02	0	0	0	0		1210.02	-3.87684e-05
69.0001	1188.92	0	0	0	0		1188.92	-2.16264e-05
68.9001	1140.34	0	0	0	0		1140.34	-1.19516e-05
68.8001	1111.53	0	0	0	0		1111.53	-6.54328e-06
68.7001	1203.32	0	0	0	0		1203.32	-3.54884e-06
68.6001	1183.89	0	0	0	0		1183.89	-1.90675e-06
68.5001	1220.07	0	0	0	0		1220.07	-1.01488e-06
68.4001	1192.94	0	0	0	0		1192.94	-5.35101e-07
68.3001	1189.59	0	0	0	0		1189.59	-2.79485e-07
68.2001	1244.86	0	0	0	0		1244.86	-1.44602e-07
68.1001	1228.11	0	0	0	0		1228.11	-7.41108e-08
68.0001	1224.76	0	0	0	0		1224.76	-3.76245e-08
67.9001	1223.09	0	0	0	0		1223.09	-1.89209e-08
67.8001	1260.94	0	0	0	0		1260.94	-9.42512e-09
67.7001	1278.36	0	0	0	0		1278.36	-4.65058e-09
67.6001	1300.81	0	0	0	0		1300.81	-2.27292e-09
67.5001	1235.82	0	0	0	0		1235.82	-1.10028e-09
67.4001	1240.84	0	0	0	0		1240.84	-5.27479e-10
67.3001	1215.05	0	0	0	0		1215.05	-2.506e-10
67.2001	1191.93	0	0	0	0		1191.93	-1.18064e-10
67.1001	1267.98	0	0	0	0		1267.98	-5.5033e-11
67.0001	1301.14	0	0	0	0		1301.14	-2.53266e-11
66.9001	1287.41	0	0	0	0		1287.41	-1.1616e-11
66.8001	1276.35	0	0	0	0		1276.35	-5.33192e-12
66.7001	1277.69	0	0	0	0		1277.69	-2.28511e-12
66.6001	1212.03	0	0	0	0		1212.03	-9.52129e-13
66.5001	1205.33	0	0	0	0		1205.33	-3.80851e-13
66.4001	1226.1	0	0	0	0		1226.1	-1.90426e-13
66.3001	1140.34	0	0	0	0		1140.34	0
66.2001	1188.25	0	0	0	0		1188.25	0
66.1001	1243.19	0	0	0	0		1243.19	0
66.0001	1243.86	0	0	0	0		1243.86	0
65.9001	1318.56	0	0	0	0		1318.56	0
65.8001	1300.14	0	0	0	0		1300.14	0
65.7001	1245.2	0	0	0	0		1245.2	0
65.6001	1286.07	0	0	0	0		1286.07	0
65.5001	1371.83	0	0	0	0		1371.83	0
65.4001	1324.59	0	0	0	0		1324.59	0
65.3001	1288.41	0	0	0	0		1288.41	0
65.2001	1313.87	0	0	0	0		1313.87	0
65.1001	1392.93	0	0	0	0		1392.93	0
65.0001	1346.7	0	0	0	0		1346.7	0
64.9001	1353.07	0	0	0	0		1353.07	0
64.8001	1352.4	0	0	0	0		1352.4	0
64.7001	1444.86	0	0	0	0		1444.86	0
64.6001	1424.09	0	0	0	0		1424.09	0
64.5001	1395.28	0	0	0	0		1395.28	0
64.4001	1489.08	0	0	0	0		1489.08	0
64.3001	1542.01	0	0	0	0		1542.01	0
64.2001	1478.02	0	0	0	0		1478.02	0
64.1001	1502.48	0	0	0	0		1502.48	0
64.0001	1564.79	0	0	0	0		1564.79	0
63.9001	1641.17	0	0	0	0		1641.17	0
63.8001	1652.56	0	0	0	0		1652.56	0
63.7001	1644.18	0	0	0	0		1644.18	0
63.6001	1737.65	0	0	0	0		1737.65	0
63.5001	1737.65	0	0	0	0		1737.65	0
63.4001	1699.46	0	0	0	0		1699.46	0
63.3001	1734.3	0	0	0	0		1734.3	0
63.2001	1760.43	0	0	0	0		1760.43	0
63.1001	1772.15	0	0	0	0		1772.15	0
63.0001	1796.27	0	0	0	0		1796.27	0
62.9001	1862.6	0	0	0	0		1862.6	0
62.8001	1894.09	0	0	0	0		1894.09	0
62.7001	1905.82	0	0	0	0		1905.82	0
62.6001	1896.44	0	0	0	0		1896.44	0
62.5001	1885.72	0	0	0	0		1885.72	0
62.4001	1817.38	0	0	0	0		1817.38	0
62.3001	1807.66	0	0	0	0		1807.66	0
62.2001	1795.27	0	0	0	0		1795.27	0
62.1001	1780.53	0	0	0	0		1780.53	0
62.0001	1816.04	0	0	0	0		1816.04	0
61.9001	1751.05	0	0	0	0		1751.05	0
61.8001	1727.26	0	0	0	0		1727.26	0
61.7001	1731.95	0	0	0	0		1731.95	0
61.6001	1724.92	0	0	0	0		1724.92	0
61.5001	1688.4	0	0	0	0		1688.4	0
61.4001	1633.46	0	0	0	0		1633.46	0
61.3001	1623.75	0	0	0	0		1623.75	0
61.2001	1646.86	0	0	0	0		1646.86	0
61.1001	1607.33	0	0	0	0		1607.33	0
61.0001	1553.4	0	0	0	0		1553.4	0
60.9001	1629.11	0	0	0	0		1629.11	0
60.8001	1512.53	0	0	0	0		1512.53	0
60.7001	1469.98	0	0	0	0		1469.98	0
60.6001	1540.67	0	0	0	0		1540.67	0
60.5001	1618.05	0	0	0	0		1618.05	0
60.4001	1574.84	0	0	0	0		1574.84	0
60.3001	1510.18	0	0	0	0		1510.18	0
60.2001	1564.45	0	0	0	0		1564.45	0
60.1001	1503.15	0	0	0	0		1503.15	0
60.0001	1541.34	0	0	0	0		1541.34	0
59.9001	1584.22	0	0	0	0		1584.22	0
59.8001	1578.19	0	0	0	0		1578.19	0
59.7001	1547.7	0	0	0	0		1547.7	0
