# Supplementary material for: Large-scale conformal synthesis of one-dimensional MAX phases
Source: Nat Commun. 2024 Oct 28;15:9275. doi: 10.1038/s41467-024-53137-0 (PMC11519885; doi:10.1038/s41467-024-53137-0)
Supplement: Supplementary file 3 — Source data [file 41467_2024_53137_MOESM3_ESM.zip › Source data/Fig.S20c.xlsx]

## Sheet: Sheet1
BE		Fitted							Raw
302.7		2918.31							2918.31	0
302.6		2830.05							2836.94	-6.89583
302.5		2752.81							2836.24	-83.4204
302.4		2846.6							2835.47	11.1269
302.3		2841.08							2830.49	10.5944
302.2		2979							2812.16	166.842
302.1		3094.85							2791.49	303.362
302		2714.2							2767.4	-53.1989
301.9		2824.53							2741.1	83.435
301.8		2780.4							2719.92	60.4789
301.7		2747.3							2713.29	34.0126
301.6		2675.58							2709.78	-34.2033
301.5		2614.9							2709.38	-94.4847
301.4		2730.75							2708.21	22.5378
301.3		2885.21							2706.85	178.364
301.2		2763.85							2703.37	60.4815
301.1		2973.48							2699.63	273.851
301		2631.45							2695.1	-63.6553
300.9		2824.53							2690.94	133.592
300.8		2807.98							2686.12	121.857
300.7		2835.56							2682.35	153.219
300.6		2796.95							2678.46	118.491
300.5		2625.93							2673.36	-47.4257
300.4		2979							2667.35	311.644
300.3		2912.8							2662.58	250.218
300.2		2625.93							2656.95	-31.0188
300.1		2896.25							2649.83	246.414
300		2813.5							2644.49	169.012
299.9		2686.61							2639.44	47.1732
299.8		2841.08							2633.99	207.093
299.7		2659.03							2629.37	29.6653
299.6		2747.3							2625.79	121.511
299.5		2636.96							2620.52	16.4491
299.4		2912.8							2615.17	297.627
299.3		2824.53							2608.58	215.953
299.2		2813.5							2601.69	211.811
299.1		2758.33							2593.58	164.75
299		2780.4							2587.22	193.178
298.9		2620.41							2582.27	38.1414
298.8		2587.31							2577.91	9.40389
298.7		2703.16							2573.62	129.546
298.6		2725.23							2569.4	155.833
298.5		2747.3							2563.36	183.94
298.4		2863.15							2555.9	307.244
298.3		2763.85							2548.55	215.3
298.2		2653.51							2541.45	112.067
298.1		2653.51							2533.63	119.89
298		2819.01							2525.78	293.234
297.9		2830.05							2518.6	311.451
297.8		2631.45							2511.3	120.15
297.7		2636.96							2503.28	133.689
297.6		2725.23							2496.82	228.41
297.5		2554.22							2491.9	62.3108
297.4		2576.28							2486.9	89.3813
297.3		2620.41							2482.34	138.076
297.2		2548.7							2478.46	70.2386
297.1		2603.86							2474.41	129.454
297		2559.73							2469.89	89.8456
296.9		2625.93							2464.11	161.818
296.8		2780.4							2457.78	322.617
296.7		2603.86							2451.4	152.463
296.6		2581.8							2444.3	137.502
296.5		2636.96							2437.54	199.423
296.4		2543.18							2432.85	110.327
296.3		2449.4							2428.21	21.1887
296.2		2576.28							2424.03	152.256
296.1		2493.53							2421.11	72.4194
296		2432.85							2418.25	14.5937
295.9		2521.12							2414.39	106.72
295.8		2581.8							2411.63	170.172
295.7		2399.75							2408.92	-9.17141
295.6		2471.47							2405.56	65.9067
295.5		2515.6							2401.6	113.998
295.4		2592.83							2398.28	194.552
295.3		2471.47							2395.05	76.4168
295.2		2372.17							2391.61	-19.441
295.1		2488.02							2389.2	98.8159
295		2350.1							2386.95	-36.8503
294.9		2559.73							2385.13	174.605
294.8		2399.75							2383.82	15.9264
294.7		2289.42							2383.58	-94.1674
294.6		2328.03							2382.62	-54.5906
294.5		2454.92							2381.11	73.8008
294.4		2636.96							2378.93	258.032
294.3		2493.53							2375.5	118.034
294.2		2465.95							2371.04	94.9047
294.1		2465.95							2367.03	98.9209
294		2377.68							2363.28	14.4012
293.9		2587.31							2360.35	226.965
293.8		2366.65							2357.48	9.17312
293.7		2454.92							2354.37	100.548
293.6		2499.05							2350.77	148.28
293.5		2449.4							2348.61	100.784
293.4		2377.68							2345.88	31.7996
293.3		2460.43							2343.83	116.605
293.2		2366.65							2342.76	23.8907
293.1		2372.17							2342.81	29.3594
293		2311.48							2343.01	-31.5288
292.9		2388.72							2344.47	44.2427
292.8		2317							2346.92	-29.9212
292.7		2267.35							2349.68	-82.3301
292.6		2686.61							2352.86	333.754
292.5		2465.95							2356.54	109.407
292.4		2515.6							2360.82	154.78
292.3		2361.13							2365.75	-4.621
292.2		2361.13							2371.54	-10.4044
292.1		2460.43							2378.19	82.237
292		2432.85							2385.83	47.0155
291.9		2460.43							2394.53	65.9055
291.8		2388.72							2404.38	-15.6641
291.7		2399.75							2415.53	-15.7822
291.6		2421.82							2428.11	-6.29651
291.5		2350.1							2442.24	-92.1441
291.4		2372.17							2457.99	-85.8274
291.3		2449.4							2475.47	-26.0711
291.2		2488.02							2494.76	-6.74769
291.1		2581.8							2515.94	65.8622
291		2636.96							2539.07	97.8917
290.9		2697.65							2564.32	133.332
290.8		2598.35							2591.71	6.64331
290.7		2714.2							2621.26	92.9401
290.6		2885.21							2653.03	232.184
290.5		2830.05							2687.11	142.94
290.4		2603.86							2723.38	-119.513
290.3		2697.65							2761.76	-64.1093
290.2		2802.46							2802.15	0.31871
290.1		2890.73							2844.35	46.3855
290		2896.25							2888.1	8.1495
289.9		2763.85							2933.1	-169.252
289.8		2929.35							2978.98	-49.6362
289.7		3138.98							3025.38	113.605
289.6		3194.15							3071.89	122.257
289.5		3050.71							3118	-67.2816
289.4		3072.78							3163.16	-90.3762
289.3		3287.93							3206.93	81.0039
289.2		3194.15							3248.76	-54.6072
289.1		3199.66							3288.06	-88.391
289		3100.36							3324.22	-223.85
288.9		3287.93							3356.76	-68.8269
288.8		3354.13							3385.18	-31.0462
288.7		3370.68							3409.04	-38.3601
288.6		3503.08							3428.06	75.017
288.5		3425.85							3442.16	-16.3137
288.4		3464.46							3451.33	13.1389
288.3		3701.68							3455.89	245.793
288.2		3552.73							3456.46	96.2695
288.1		3503.08							3453.92	49.1649
288		3475.5							3449.63	25.8708
287.9		3221.73							3445.3	-223.57
287.8		3530.66							3443.17	87.4952
287.7		3420.33							3446.01	-25.6769
287.6		3436.88							3457.13	-20.2491
287.5		3602.38							3480.43	121.954
287.4		3475.5							3520.37	-44.8713
287.3		3591.35							3581.57	9.77932
287.2		3784.43							3668.79	115.638
287.1		3723.75							3786.44	-62.6879
287		3834.08							3937.8	-103.717
286.9		4231.28							4124.82	106.465
286.8		4402.3							4347.29	55.0071
286.7		4457.46							4601.98	-144.513
286.6		4981.55							4882.62	98.9244
286.5		5136.01							5179.8	-43.7877
286.4		5610.45							5481.54	128.91
286.3		5886.28							5774.64	111.643
286.2		5980.06							6046.66	-66.5981
286.1		6338.65							6288.05	50.597
286		6443.46							6494.21	-50.7499
285.9		6868.25							6666.86	201.383
285.8		6978.58							6814.01	164.565
285.7		6917.9							6948.59	-30.6973
285.6		7226.83							7085.78	141.047
285.5		7673.68							7240.19	433.488
285.4		7607.48							7422.19	185.29
285.3		7717.81							7635.37	82.445
285.2		7927.44							7875.28	52.1616
285.1		7988.13							8128.91	-140.778
285		8754.94							8376.01	378.937
284.9		8903.89							8591.59	312.307
284.8		9019.74							8749.18	270.561
284.7		8942.51							8824.48	118.028
284.6		8639.09							8798.88	-159.782
284.5		8782.53							8662.05	120.476
284.4		8308.09							8413.19	-105.092
284.3		8434.98							8061.29	373.69
284.2		7668.16							7623.33	44.8312
284.1		7055.81							7122	-66.1838
284		6614.48							6582.55	31.9264
283.9		5842.15							6030.28	-188.13
283.8		5273.93							5487.69	-213.764
283.7		4849.15							4973.46	-124.316
283.6		4402.3							4501.6	-99.2997
283.5		4054.75							4081.28	-26.5302
283.4		3641							3717.4	-76.4072
283.3		3304.48							3411.25	-106.771
283.2		3138.98							3161.31	-22.3264
283.1		2934.86							2964.11	-29.2457
283		2780.4							2814.86	-34.4641
282.9		2841.08							2708.25	132.829
282.8		2570.76							2638.73	-67.9636
282.7		2581.8							2600.78	-18.9815
282.6		2697.65							2589.2	108.45
282.5		2769.36							2599.27	170.097
282.4		2625.93							2626.41	-0.47595
282.3		2824.53							2666.54	157.988
282.2		2758.33							2715.89	42.4394
282.1		2747.3							2770.85	-23.5511
282		2835.56							2827.95	7.61549
281.9		2863.15							2884.04	-20.8956
281.8		2846.6							2936.11	-89.5156
281.7		2819.01							2981.39	-162.373
281.6		2923.83							3017.52	-93.693
281.5		2896.25							3042.58	-146.335
281.4		2940.38							3055.14	-114.758
281.3		2990.03							3054.47	-64.4351
281.2		2719.71							3040.39	-320.673
281.1		2824.53							3013.22	-188.692
281		3166.56							2973.93	192.63
280.9		3343.1							2924.03	419.064
280.8		3293.45							2865.28	428.171
280.7		3238.28							2799.8	438.483
280.6		3061.75							2729.88	331.869
280.5		2907.28							2657.78	249.502
280.4		2499.05							2585.42	-86.3703
280.3		2427.33							2514.5	-87.1633
280.2		2317							2446.42	-129.417
280.1		2129.43							2382.21	-252.78
280		2190.12							2322.64	-132.522
279.9		1936.35							2268.17	-331.825
279.8		1997.03							2219.01	-221.974
279.7		2162.53							2175.12	-12.5903
279.6		2212.18							2136.47	75.7109
279.5		2112.88							2102.75	10.1363
279.4		2074.27							2073.66	0.60105
279.3		1997.03							2048.87	-51.8333
279.2		2079.78							2027.97	51.8162
279.1		2013.58							2010.49	3.08743
279		2030.13							1995.99	34.1371
278.9		2085.3							1984.08	101.223
278.8		1963.93							1974.38	-10.4439
278.7		2002.55							1966.47	36.0743
278.6		2168.05							1960.11	207.937
278.5		2046.68							1955	91.6854
278.4		2168.05							1950.87	217.175
278.3		2118.4							1947.61	170.785
278.2		1947.38							1945.08	2.30662
278.1		2035.65							1943.06	92.5903
278		2101.85							1941.55	160.301
277.9		1925.32							1940.41	-15.0969
277.8		1986							1939.5	46.5032
277.7		2063.23							1938.79	124.441
277.6		1991.52							1938.21	53.3087
277.5		2190.12							1937.68	252.433
277.4		2085.3							1937.25	148.045
277.3		1952.9							1936.92	15.9797
277.2		1969.45							1936.61	32.8383
277.1		2052.2							1936.4	115.802
277		2008.07							1936.26	71.8049
276.9		1925.32							1936.11	-10.7989
276.8		2035.65							1935.95	99.7013
276.7		2068.75							1935.8	132.947
276.6		2013.58							1935.67	77.9117
276.5		1986							1935.51	50.4893
276.4		2024.62							1935.36	89.2566
276.3		2013.58							1935.2	78.3814
276.2		2096.33							1935.06	161.273
276.1		1969.45							1934.91	34.5409
276		2013.58							1934.82	78.7635
275.9		1842.57							1934.73	-92.1677
275.8		2002.55							1934.61	67.9413
275.7		2217.7							1934.43	283.271
275.6		2129.43							1934.22	195.213
275.5		2101.85							1933.94	167.904
275.4		2035.65							1933.62	102.026
275.3		2145.98							1933.36	212.623
275.2		2041.17							1933.07	108.091
275.1		2190.12							1932.83	257.289
275		1991.52							1932.59	58.9206
274.9		1986							1932.42	53.5805
274.8		1980.48							1932.24	48.237
274.7		2030.13							1932.14	97.9884
274.6		1974.97							1932	42.9677
274.5		2123.92							1931.8	192.112
274.4		2129.43							1931.54	197.888
274.3		2173.57							1931.27	242.291
274.2		2063.23							1930.97	132.262
274.1		2074.27							1930.69	143.576
274		2052.2							1930.41	121.791
273.9		2129.43							1930.17	199.259
273.8		2035.65							1930.01	105.644
273.7		1859.12							1929.88	-70.7608
273.6		1958.42							1929.76	28.6535
273.5		2008.07							1929.73	78.3366
273.4		1886.7							1933.53	-46.8346
273.3		1936.35							1937.34	-0.9892
273.2		2030.13							1941.14	88.9895
273.1		2019.1							1944.95	74.1516
273		2002.55							1948.75	53.797
272.9		1952.9							1952.56	0.34241
272.8		2041.17							1956.36	84.8044
272.7		2090.82							1960.17	130.65
272.6		2090.82							1963.97	126.845
272.5		2283.9							1967.77	316.124
272.4		2134.95							1971.58	163.369
272.3		1963.93							1975.38	-11.4518
272.2		2085.3							1979.19	106.11
272.1		1980.48							1982.99	-2.51103
272		2013.58							1986.8	26.7844
271.9		2046.68							1990.6	56.0797
271.8		1952.9							1994.41	-41.5081
271.7		2074.27							1998.21	76.0539
271.6		2019.1							2002.02	17.0826
271.5		2090.82							2005.82	84.9947
271.4		2063.23							2009.63	53.6067
271.3		1936.35							2013.43	-77.0811
271.2		1997.03							2017.23	-20.2024
271.1		2212.18							2021.04	191.143
271		2052.2							2024.84	27.355
270.9		2030.13							2028.65	1.48379
270.8		2052.2							2032.45	19.7458
270.7		2046.68							2036.26	10.4246
270.6		2118.4							2040.06	78.3366
270.5		1991.52							2044.48	-52.96
270.4		1991.52							2055.04	-63.5204
270.3		2074.27							2065.6	8.66904
270.2		2179.08							2076.16	102.925
270.1		2140.47							2086.72	53.7481
270		2101.85							2097.28	4.57095
269.9		2112.88							2107.84	5.04381
269.8		2052.2							2118.4	-66.2
269.7		2206.67							2206.67	0
