# Supplementary material for: Large-scale conformal synthesis of one-dimensional MAX phases
Source: Nat Commun. 2024 Oct 28;15:9275. doi: 10.1038/s41467-024-53137-0 (PMC11519885; doi:10.1038/s41467-024-53137-0)
Supplement: Supplementary file 3 — Source data [file 41467_2024_53137_MOESM3_ESM.zip › Source data/Fig.S21a.xlsx]

## Sheet: Sheet1
2 theta	12.5	2 theta	50	2 theta	110
5	0.28015	5	1.29866	5	2.5686
5.01	0.28015	5.01	1.29866	5.01	2.5686
5.02	0.28015	5.02	1.29866	5.02	2.5686
5.03	0.27851	5.03	1.29937	5.03	2.56817
5.04	0.27796	5.04	1.30007	5.04	2.56986
5.05	0.27741	5.05	1.30007	5.05	2.56902
5.06	0.27632	5.06	1.30007	5.06	2.56986
5.07	0.27632	5.07	1.29972	5.07	2.57029
5.08	0.27741	5.08	1.29937	5.08	2.57156
5.09	0.27906	5.09	1.29901	5.09	2.57156
5.1	0.28015	5.1	1.29866	5.1	2.57198
5.11	0.2818	5.11	1.29972	5.11	2.57282
5.12	0.28399	5.12	1.30042	5.12	2.57282
5.13	0.28454	5.13	1.30183	5.13	2.57409
5.14	0.28509	5.14	1.3036	5.14	2.57282
5.15	0.28618	5.15	1.30501	5.15	2.57409
5.16	0.28564	5.16	1.30642	5.16	2.57536
5.17	0.28618	5.17	1.30783	5.17	2.5762
5.18	0.28618	5.18	1.30853	5.18	2.57663
5.19	0.28618	5.19	1.30853	5.19	2.57663
5.2	0.28618	5.2	1.30853	5.2	2.57747
5.21	0.28728	5.21	1.30889	5.21	2.57747
5.22	0.28838	5.22	1.30853	5.22	2.57663
5.23	0.28947	5.23	1.30889	5.23	2.57832
5.24	0.29167	5.24	1.30924	5.24	2.57832
5.25	0.29496	5.25	1.30994	5.25	2.57874
5.26	0.29715	5.26	1.31065	5.26	2.57832
5.27	0.29879	5.27	1.31135	5.27	2.5779
5.28	0.29825	5.28	1.31206	5.28	2.5779
5.29	0.2966	5.29	1.31241	5.29	2.57705
5.3	0.29386	5.3	1.31241	5.3	2.57747
5.31	0.29221	5.31	1.31276	5.31	2.57747
5.32	0.29002	5.32	1.31312	5.32	2.57874
5.33	0.28893	5.33	1.31382	5.33	2.58128
5.34	0.28893	5.34	1.31453	5.34	2.58128
5.35	0.29112	5.35	1.31559	5.35	2.58085
5.36	0.29386	5.36	1.31629	5.36	2.5817
5.37	0.29605	5.37	1.31664	5.37	2.58381
5.38	0.29825	5.38	1.31664	5.38	2.58381
5.39	0.30044	5.39	1.31664	5.39	2.58297
5.4	0.30373	5.4	1.31664	5.4	2.58339
5.41	0.30702	5.41	1.317	5.41	2.58297
5.42	0.30866	5.42	1.3177	5.42	2.58297
5.43	0.30811	5.43	1.31841	5.43	2.58381
5.44	0.30537	5.44	1.31946	5.44	2.58297
5.45	0.30318	5.45	1.32087	5.45	2.58339
5.46	0.29934	5.46	1.32228	5.46	2.58381
5.47	0.29605	5.47	1.32334	5.47	2.58593
5.48	0.29386	5.48	1.32475	5.48	2.58593
5.49	0.29496	5.49	1.32511	5.49	2.58593
5.5	0.29879	5.5	1.32581	5.5	2.5855
5.51	0.30428	5.51	1.32581	5.51	2.5855
5.52	0.30866	5.52	1.32546	5.52	2.58593
5.53	0.31305	5.53	1.32511	5.53	2.58719
5.54	0.31634	5.54	1.32511	5.54	2.58846
5.55	0.31853	5.55	1.32475	5.55	2.58846
5.56	0.31963	5.56	1.32511	5.56	2.58931
5.57	0.32072	5.57	1.32546	5.57	2.59015
5.58	0.31963	5.58	1.32616	5.58	2.591
5.59	0.31853	5.59	1.32616	5.59	2.59142
5.6	0.31798	5.6	1.32687	5.6	2.59015
5.61	0.31689	5.61	1.32828	5.61	2.591
5.62	0.31634	5.62	1.32934	5.62	2.59184
5.63	0.31634	5.63	1.3311	5.63	2.59269
5.64	0.31798	5.64	1.33322	5.64	2.59438
5.65	0.32018	5.65	1.33533	5.65	2.59522
5.66	0.32237	5.66	1.33745	5.66	2.59607
5.67	0.32456	5.67	1.3385	5.67	2.59649
5.68	0.32621	5.68	1.33886	5.68	2.59649
5.69	0.32675	5.69	1.33886	5.69	2.59607
5.7	0.3273	5.7	1.3385	5.7	2.5948
5.71	0.3273	5.71	1.33815	5.71	2.59565
5.72	0.3273	5.72	1.3378	5.72	2.59607
5.73	0.32785	5.73	1.33815	5.73	2.59607
5.74	0.3273	5.74	1.33921	5.74	2.59649
5.75	0.32621	5.75	1.34062	5.75	2.59607
5.76	0.32346	5.76	1.34238	5.76	2.59607
5.77	0.32018	5.77	1.34344	5.77	2.59607
5.78	0.31743	5.78	1.3445	5.78	2.59607
5.79	0.31524	5.79	1.3445	5.79	2.59649
5.8	0.31524	5.8	1.34415	5.8	2.59607
5.81	0.31743	5.81	1.34309	5.81	2.59734
5.82	0.32018	5.82	1.34168	5.82	2.59818
5.83	0.32456	5.83	1.34097	5.83	2.59776
5.84	0.32895	5.84	1.34097	5.84	2.59734
5.85	0.33169	5.85	1.34168	5.85	2.59607
5.86	0.33114	5.86	1.34309	5.86	2.59607
5.87	0.3295	5.87	1.34556	5.87	2.5948
5.88	0.32621	5.88	1.34838	5.88	2.59607
5.89	0.32237	5.89	1.35085	5.89	2.59649
5.9	0.31963	5.9	1.35261	5.9	2.59818
5.91	0.31743	5.91	1.35331	5.91	2.60072
5.92	0.31579	5.92	1.35296	5.92	2.60199
5.93	0.31689	5.93	1.35226	5.93	2.60283
5.94	0.31853	5.94	1.3512	5.94	2.60325
5.95	0.31908	5.95	1.34979	5.95	2.60241
5.96	0.32072	5.96	1.34908	5.96	2.60156
5.97	0.32237	5.97	1.34908	5.97	2.60072
5.98	0.32401	5.98	1.34944	5.98	2.60199
5.99	0.32566	5.99	1.34979	5.99	2.60199
6	0.32785	6	1.34979	6	2.60325
6.01	0.33059	6.01	1.34944	6.01	2.6041
6.02	0.33388	6.02	1.34908	6.02	2.60537
6.03	0.33772	6.03	1.34979	6.03	2.60579
6.04	0.33991	6.04	1.35014	6.04	2.60706
6.05	0.34101	6.05	1.35155	6.05	2.60748
6.06	0.34156	6.06	1.35296	6.06	2.60664
6.07	0.34211	6.07	1.35437	6.07	2.60706
6.08	0.3432	6.08	1.35578	6.08	2.60621
6.09	0.34375	6.09	1.35614	6.09	2.60368
6.1	0.34539	6.1	1.35578	6.1	2.60199
6.11	0.34814	6.11	1.35472	6.11	2.60114
6.12	0.34978	6.12	1.35331	6.12	2.60156
6.13	0.35088	6.13	1.35261	6.13	2.60283
6.14	0.35088	6.14	1.3519	6.14	2.60579
6.15	0.34978	6.15	1.3519	6.15	2.60833
6.16	0.34759	6.16	1.35226	6.16	2.60959
6.17	0.34594	6.17	1.35261	6.17	2.61002
6.18	0.34485	6.18	1.35402	6.18	2.60917
6.19	0.3432	6.19	1.35543	6.19	2.60664
6.2	0.34211	6.2	1.35684	6.2	2.60706
6.21	0.34265	6.21	1.35825	6.21	2.60706
6.22	0.34101	6.22	1.35931	6.22	2.6079
6.23	0.34101	6.23	1.36072	6.23	2.60917
6.24	0.34211	6.24	1.36213	6.24	2.61086
6.25	0.34265	6.25	1.36319	6.25	2.61128
6.26	0.34211	6.26	1.36354	6.26	2.61171
6.27	0.34156	6.27	1.36425	6.27	2.61044
6.28	0.34046	6.28	1.3653	6.28	2.61002
6.29	0.33991	6.29	1.36636	6.29	2.60875
6.3	0.33936	6.3	1.36777	6.3	2.60917
6.31	0.33827	6.31	1.36848	6.31	2.60833
6.32	0.33827	6.32	1.36848	6.32	2.60833
6.33	0.33936	6.33	1.36883	6.33	2.60875
6.34	0.34101	6.34	1.36848	6.34	2.60875
6.35	0.34211	6.35	1.36777	6.35	2.60875
6.36	0.34265	6.36	1.36742	6.36	2.60959
6.37	0.3443	6.37	1.36812	6.37	2.61086
6.38	0.34594	6.38	1.36953	6.38	2.60959
6.39	0.34923	6.39	1.37165	6.39	2.6079
6.4	0.35252	6.4	1.37412	6.4	2.60706
6.41	0.35526	6.41	1.37588	6.41	2.60706
6.42	0.35691	6.42	1.37729	6.42	2.6079
6.43	0.35746	6.43	1.378	6.43	2.61002
6.44	0.35636	6.44	1.37764	6.44	2.61044
6.45	0.35417	6.45	1.37694	6.45	2.61128
6.46	0.35252	6.46	1.37659	6.46	2.61171
6.47	0.35197	6.47	1.37659	6.47	2.61467
6.48	0.35252	6.48	1.37764	6.48	2.61467
6.49	0.35252	6.49	1.37906	6.49	2.61509
6.5	0.35252	6.5	1.38047	6.5	2.61593
6.51	0.35197	6.51	1.38223	6.51	2.6172
6.52	0.34978	6.52	1.38364	6.52	2.6172
6.53	0.34923	6.53	1.38364	6.53	2.61847
6.54	0.34978	6.54	1.38258	6.54	2.61678
6.55	0.35197	6.55	1.38082	6.55	2.61551
6.56	0.35636	6.56	1.37941	6.56	2.61551
6.57	0.3591	6.57	1.378	6.57	2.61509
6.58	0.36129	6.58	1.37694	6.58	2.61509
6.59	0.3602	6.59	1.37659	6.59	2.61467
6.6	0.35691	6.6	1.37764	6.6	2.61551
6.61	0.35252	6.61	1.37906	6.61	2.61636
6.62	0.34868	6.62	1.38117	6.62	2.61678
6.63	0.34704	6.63	1.38293	6.63	2.61678
6.64	0.34868	6.64	1.3847	6.64	2.61551
6.65	0.35197	6.65	1.38575	6.65	2.61551
6.66	0.35636	6.66	1.38681	6.66	2.61593
6.67	0.35965	6.67	1.38717	6.67	2.61467
6.68	0.36184	6.68	1.38717	6.68	2.61424
6.69	0.36129	6.69	1.38646	6.69	2.6134
6.7	0.35855	6.7	1.38611	6.7	2.61424
6.71	0.35526	6.71	1.3854	6.71	2.6134
6.72	0.35197	6.72	1.38505	6.72	2.61551
6.73	0.34978	6.73	1.38434	6.73	2.61467
6.74	0.34923	6.74	1.38505	6.74	2.61551
6.75	0.35088	6.75	1.38646	6.75	2.6172
6.76	0.35417	6.76	1.38822	6.76	2.61805
6.77	0.358	6.77	1.39034	6.77	2.61974
6.78	0.36075	6.78	1.39245	6.78	2.62058
6.79	0.36075	6.79	1.39386	6.79	2.61974
6.8	0.3591	6.8	1.39457	6.8	2.62016
6.81	0.35855	6.81	1.39422	6.81	2.62227
6.82	0.35746	6.82	1.39281	6.82	2.6227
6.83	0.35636	6.83	1.39104	6.83	2.62185
6.84	0.35581	6.84	1.38999	6.84	2.62185
6.85	0.35746	6.85	1.38963	6.85	2.62058
6.86	0.35965	6.86	1.38928	6.86	2.61974
6.87	0.36129	6.87	1.38963	6.87	2.61974
6.88	0.3602	6.88	1.39069	6.88	2.61932
6.89	0.358	6.89	1.39104	6.89	2.61805
6.9	0.35691	6.9	1.39104	6.9	2.61974
6.91	0.35691	6.91	1.39069	6.91	2.62101
6.92	0.35746	6.92	1.38963	6.92	2.62143
6.93	0.358	6.93	1.38893	6.93	2.62101
6.94	0.35965	6.94	1.38928	6.94	2.62143
6.95	0.36349	6.95	1.38963	6.95	2.62143
6.96	0.36623	6.96	1.39069	6.96	2.62143
6.97	0.36842	6.97	1.3921	6.97	2.62185
6.98	0.36897	6.98	1.39351	6.98	2.62185
6.99	0.36897	6.99	1.39422	6.99	2.6227
7	0.36952	7	1.39422	7	2.62354
7.01	0.36897	7.01	1.39386	7.01	2.6227
7.02	0.36732	7.02	1.39316	7.02	2.6227
7.03	0.36458	7.03	1.39316	7.03	2.61974
7.04	0.36239	7.04	1.39316	7.04	2.61889
7.05	0.36184	7.05	1.39351	7.05	2.61847
7.06	0.36239	7.06	1.39457	7.06	2.61805
7.07	0.36294	7.07	1.39528	7.07	2.62058
7.08	0.36349	7.08	1.39563	7.08	2.6227
7.09	0.36404	7.09	1.39563	7.09	2.62608
7.1	0.36513	7.1	1.39528	7.1	2.6265
7.11	0.36568	7.11	1.39528	7.11	2.62692
7.12	0.36568	7.12	1.39598	7.12	2.62692
7.13	0.36458	7.13	1.39774	7.13	2.62481
7.14	0.36458	7.14	1.39951	7.14	2.62354
7.15	0.36568	7.15	1.40233	7.15	2.62439
7.16	0.36787	7.16	1.4048	7.16	2.62566
7.17	0.36897	7.17	1.40656	7.17	2.6265
7.18	0.36952	7.18	1.40762	7.18	2.62861
7.19	0.36952	7.19	1.40762	7.19	2.62946
7.2	0.36897	7.2	1.40621	7.2	2.62904
7.21	0.36842	7.21	1.40444	7.21	2.62819
7.22	0.36787	7.22	1.40268	7.22	2.62692
7.23	0.36787	7.23	1.40092	7.23	2.62735
7.24	0.36897	7.24	1.39986	7.24	2.62735
7.25	0.37171	7.25	1.40056	7.25	2.6303
7.26	0.3761	7.26	1.40162	7.26	2.63326
7.27	0.38103	7.27	1.40409	7.27	2.63369
7.28	0.38542	7.28	1.40621	7.28	2.63538
7.29	0.38816	7.29	1.40832	7.29	2.6358
7.3	0.38816	7.3	1.40973	7.3	2.63538
7.31	0.38706	7.31	1.41008	7.31	2.63495
7.32	0.38651	7.32	1.40938	7.32	2.63199
7.33	0.38487	7.33	1.40691	7.33	2.63157
7.34	0.38377	7.34	1.40444	7.34	2.62988
7.35	0.38268	7.35	1.40197	7.35	2.6303
7.36	0.38213	7.36	1.40056	7.36	2.63073
7.37	0.38213	7.37	1.40021	7.37	2.62819
7.38	0.38158	7.38	1.40092	7.38	2.62735
7.39	0.37884	7.39	1.40303	7.39	2.62819
7.4	0.3761	7.4	1.40585	7.4	2.62819
7.41	0.3739	7.41	1.40726	7.41	2.62946
7.42	0.3739	7.42	1.40832	7.42	2.62861
7.43	0.3739	7.43	1.40797	7.43	2.63157
7.44	0.37445	7.44	1.40691	7.44	2.63157
7.45	0.37445	7.45	1.40515	7.45	2.63411
7.46	0.37555	7.46	1.40374	7.46	2.63495
7.47	0.37664	7.47	1.40303	7.47	2.63242
7.48	0.37939	7.48	1.40339	7.48	2.63284
7.49	0.38103	7.49	1.4048	7.49	2.63326
7.5	0.38268	7.5	1.40515	7.5	2.63284
7.51	0.38487	7.51	1.40515	7.51	2.63115
7.52	0.38596	7.52	1.4048	7.52	2.6303
7.53	0.38651	7.53	1.40409	7.53	2.6303
7.54	0.38542	7.54	1.40303	7.54	2.63073
7.55	0.38213	7.55	1.40233	7.55	2.63199
7.56	0.37939	7.56	1.40233	7.56	2.63199
7.57	0.37829	7.57	1.40339	7.57	2.63073
7.58	0.37829	7.58	1.40515	7.58	2.63326
7.59	0.37884	7.59	1.40656	7.59	2.63453
7.6	0.38048	7.6	1.40762	7.6	2.63495
7.61	0.38213	7.61	1.40867	7.61	2.63326
7.62	0.38322	7.62	1.40903	7.62	2.63453
7.63	0.38487	7.63	1.40973	7.63	2.63453
7.64	0.38542	7.64	1.40973	7.64	2.63453
7.65	0.38432	7.65	1.40973	7.65	2.63495
7.66	0.38268	7.66	1.40973	7.66	2.63495
7.67	0.38103	7.67	1.40973	7.67	2.63326
7.68	0.37829	7.68	1.40973	7.68	2.63411
7.69	0.3761	7.69	1.41008	7.69	2.63411
7.7	0.37336	7.7	1.41079	7.7	2.63369
7.71	0.37061	7.71	1.4115	7.71	2.63453
7.72	0.36842	7.72	1.41326	7.72	2.63833
7.73	0.36787	7.73	1.41502	7.73	2.63833
7.74	0.36952	7.74	1.41714	7.74	2.63749
7.75	0.37171	7.75	1.41819	7.75	2.63749
7.76	0.375	7.76	1.4189	7.76	2.63918
7.77	0.37829	7.77	1.41855	7.77	2.64129
7.78	0.38268	7.78	1.41819	7.78	2.64129
7.79	0.38596	7.79	1.41714	7.79	2.64214
7.8	0.38596	7.8	1.41537	7.8	2.64129
7.81	0.38432	7.81	1.41396	7.81	2.64087
7.82	0.38103	7.82	1.41326	7.82	2.64045
7.83	0.37774	7.83	1.41255	7.83	2.6396
7.84	0.37336	7.84	1.41291	7.84	2.6396
7.85	0.37007	7.85	1.41326	7.85	2.64045
7.86	0.36787	7.86	1.41361	7.86	2.64214
7.87	0.36678	7.87	1.41396	7.87	2.64383
7.88	0.36787	7.88	1.41467	7.88	2.64256
7.89	0.36952	7.89	1.41467	7.89	2.64172
7.9	0.37061	7.9	1.41396	7.9	2.6396
7.91	0.37281	7.91	1.41361	7.91	2.63707
7.92	0.3739	7.92	1.41396	7.92	2.6358
7.93	0.37555	7.93	1.41467	7.93	2.63664
7.94	0.3761	7.94	1.41502	7.94	2.63918
7.95	0.37719	7.95	1.41537	7.95	2.63833
7.96	0.37884	7.96	1.41502	7.96	2.64003
7.97	0.37993	7.97	1.41502	7.97	2.64298
7.98	0.38268	7.98	1.41502	7.98	2.64298
7.99	0.38596	7.99	1.41467	7.99	2.64214
8	0.38871	8	1.41396	8	2.64172
8.01	0.39035	8.01	1.41432	8.01	2.64129
8.02	0.39035	8.02	1.41432	8.02	2.64129
8.03	0.38871	8.03	1.41432	8.03	2.64129
8.04	0.38487	8.04	1.41326	8.04	2.64256
8.05	0.37993	8.05	1.41255	8.05	2.6396
8.06	0.37555	8.06	1.41185	8.06	2.64214
8.07	0.37226	8.07	1.41185	8.07	2.64256
8.08	0.37171	8.08	1.4122	8.08	2.64298
8.09	0.37336	8.09	1.41291	8.09	2.64129
8.1	0.37664	8.1	1.41467	8.1	2.64129
8.11	0.37939	8.11	1.41678	8.11	2.64129
8.12	0.38213	8.12	1.41855	8.12	2.64129
8.13	0.38432	8.13	1.42031	8.13	2.64087
8.14	0.38432	8.14	1.42137	8.14	2.63876
8.15	0.38213	8.15	1.42207	8.15	2.63833
8.16	0.37993	8.16	1.42243	8.16	2.64003
8.17	0.37884	8.17	1.42243	8.17	2.64087
8.18	0.37774	8.18	1.42137	8.18	2.64214
8.19	0.37774	8.19	1.41961	8.19	2.64087
8.2	0.37774	8.2	1.41749	8.2	2.64172
8.21	0.37719	8.21	1.41537	8.21	2.64129
8.22	0.37664	8.22	1.41291	8.22	2.64129
8.23	0.3761	8.23	1.41079	8.23	2.64172
8.24	0.37336	8.24	1.41008	8.24	2.64129
8.25	0.37061	8.25	1.41044	8.25	2.64129
8.26	0.36787	8.26	1.41185	8.26	2.64129
8.27	0.36732	8.27	1.41396	8.27	2.64214
8.28	0.36787	8.28	1.41608	8.28	2.64214
8.29	0.37007	8.29	1.41784	8.29	2.64172
8.3	0.37281	8.3	1.41925	8.3	2.64214
8.31	0.375	8.31	1.41996	8.31	2.64256
8.32	0.37774	8.32	1.41925	8.32	2.64341
8.33	0.37939	8.33	1.41784	8.33	2.64552
8.34	0.37939	8.34	1.41714	8.34	2.64637
8.35	0.37774	8.35	1.41643	8.35	2.64425
8.36	0.37664	8.36	1.41573	8.36	2.6451
8.37	0.3761	8.37	1.41502	8.37	2.64425
8.38	0.37829	8.38	1.41396	8.38	2.64383
8.39	0.38213	8.39	1.41326	8.39	2.64383
8.4	0.38596	8.4	1.41326	8.4	2.64383
8.41	0.3898	8.41	1.41291	8.41	2.64383
8.42	0.39419	8.42	1.41255	8.42	2.64467
8.43	0.39638	8.43	1.41255	8.43	2.64383
8.44	0.39638	8.44	1.41291	8.44	2.64341
8.45	0.39474	8.45	1.41291	8.45	2.64256
8.46	0.39309	8.46	1.41291	8.46	2.64425
8.47	0.3909	8.47	1.41185	8.47	2.64425
8.48	0.39035	8.48	1.4115	8.48	2.64467
8.49	0.39035	8.49	1.41185	8.49	2.64467
8.5	0.39035	8.5	1.41361	8.5	2.64383
8.51	0.3898	8.51	1.41537	8.51	2.64425
8.52	0.3898	8.52	1.41714	8.52	2.64552
8.53	0.38816	8.53	1.41925	8.53	2.64467
8.54	0.38651	8.54	1.42066	8.54	2.64467
8.55	0.38542	8.55	1.42102	8.55	2.64679
8.56	0.38487	8.56	1.42066	8.56	2.64806
8.57	0.38542	8.57	1.41925	8.57	2.6489
8.58	0.38596	8.58	1.41784	8.58	2.64848
8.59	0.38706	8.59	1.41714	8.59	2.64679
8.6	0.38871	8.6	1.41608	8.6	2.64467
8.61	0.3898	8.61	1.41537	8.61	2.64467
8.62	0.392	8.62	1.41502	8.62	2.64552
8.63	0.39364	8.63	1.41467	8.63	2.6451
8.64	0.39638	8.64	1.41467	8.64	2.64467
8.65	0.39583	8.65	1.41537	8.65	2.64425
8.66	0.39474	8.66	1.41643	8.66	2.64214
8.67	0.39309	8.67	1.41784	8.67	2.64298
8.68	0.3898	8.68	1.4189	8.68	2.64256
8.69	0.38542	8.69	1.42031	8.69	2.64298
8.7	0.38322	8.7	1.42102	8.7	2.64341
8.71	0.38322	8.71	1.42102	8.71	2.64467
8.72	0.38432	8.72	1.42031	8.72	2.64721
8.73	0.38651	8.73	1.41961	8.73	2.64806
8.74	0.38871	8.74	1.41855	8.74	2.64848
8.75	0.38761	8.75	1.41749	8.75	2.64806
8.76	0.38651	8.76	1.41678	8.76	2.64594
8.77	0.38432	8.77	1.41608	8.77	2.64594
8.78	0.38158	8.78	1.41643	8.78	2.64552
8.79	0.37993	8.79	1.41749	8.79	2.64594
8.8	0.37993	8.8	1.4189	8.8	2.64594
8.81	0.38213	8.81	1.42066	8.81	2.6451
8.82	0.38432	8.82	1.42207	8.82	2.64552
8.83	0.38596	8.83	1.42278	8.83	2.64721
8.84	0.38706	8.84	1.42243	8.84	2.64848
8.85	0.38542	8.85	1.42137	8.85	2.6489
8.86	0.38432	8.86	1.41961	8.86	2.64806
8.87	0.38322	8.87	1.41855	8.87	2.64679
8.88	0.38322	8.88	1.41819	8.88	2.64594
8.89	0.38377	8.89	1.41855	8.89	2.64594
8.9	0.38432	8.9	1.41925	8.9	2.64679
8.91	0.38377	8.91	1.41996	8.91	2.64806
8.92	0.38158	8.92	1.42031	8.92	2.64932
8.93	0.37829	8.93	1.42066	8.93	2.65144
8.94	0.37336	8.94	1.42066	8.94	2.6527
8.95	0.36952	8.95	1.42066	8.95	2.65186
8.96	0.36842	8.96	1.42102	8.96	2.64932
8.97	0.36952	8.97	1.42172	8.97	2.64721
8.98	0.37336	8.98	1.42243	8.98	2.64552
8.99	0.37884	8.99	1.42278	8.99	2.64467
9	0.38542	9	1.42348	9	2.6451
9.01	0.39035	9.01	1.42419	9.01	2.64594
9.02	0.39419	9.02	1.42454	9.02	2.6451
9.03	0.39583	9.03	1.42454	9.03	2.64594
9.04	0.39529	9.04	1.42489	9.04	2.64721
9.05	0.39529	9.05	1.42454	9.05	2.64552
9.06	0.39364	9.06	1.42384	9.06	2.64467
9.07	0.39145	9.07	1.42243	9.07	2.64679
9.08	0.3909	9.08	1.42031	9.08	2.64552
9.09	0.39035	9.09	1.41855	9.09	2.64721
9.1	0.3898	9.1	1.41714	9.1	2.64932
9.11	0.38925	9.11	1.41643	9.11	2.6489
9.12	0.38925	9.12	1.41608	9.12	2.65144
9.13	0.38925	9.13	1.41573	9.13	2.6544
9.14	0.39035	9.14	1.41573	9.14	2.65482
9.15	0.39145	9.15	1.41537	9.15	2.6527
9.16	0.39254	9.16	1.41573	9.16	2.65355
9.17	0.39419	9.17	1.41537	9.17	2.6527
9.18	0.39638	9.18	1.41537	9.18	2.65059
9.19	0.39583	9.19	1.41643	9.19	2.65144
9.2	0.39474	9.2	1.41784	9.2	2.65144
9.21	0.39254	9.21	1.41925	9.21	2.65059
9.22	0.38925	9.22	1.42031	9.22	2.65355
9.23	0.38432	9.23	1.41996	9.23	2.65566
9.24	0.37939	9.24	1.41925	9.24	2.65397
9.25	0.375	9.25	1.41819	9.25	2.65355
9.26	0.37171	9.26	1.41714	9.26	2.65482
9.27	0.37061	9.27	1.41608	9.27	2.65313
9.28	0.36952	9.28	1.41537	9.28	2.65228
9.29	0.36952	9.29	1.41573	9.29	2.65228
9.3	0.37007	9.3	1.41643	9.3	2.65313
9.31	0.37171	9.31	1.41714	9.31	2.65144
9.32	0.37226	9.32	1.41784	9.32	2.65101
9.33	0.37226	9.33	1.41749	9.33	2.65059
9.34	0.37171	9.34	1.41749	9.34	2.64932
9.35	0.37171	9.35	1.41678	9.35	2.64763
9.36	0.37171	9.36	1.41678	9.36	2.64679
9.37	0.37281	9.37	1.41678	9.37	2.64425
9.38	0.37445	9.38	1.41678	9.38	2.6451
9.39	0.37719	9.39	1.41678	9.39	2.64637
9.4	0.37993	9.4	1.41749	9.4	2.64763
9.41	0.38158	9.41	1.41855	9.41	2.64763
9.42	0.38322	9.42	1.41925	9.42	2.6489
9.43	0.38432	9.43	1.41961	9.43	2.65313
9.44	0.38487	9.44	1.42066	9.44	2.65566
9.45	0.38542	9.45	1.42137	9.45	2.65566
9.46	0.38487	9.46	1.42207	9.46	2.65651
9.47	0.38596	9.47	1.42207	9.47	2.65566
9.48	0.38651	9.48	1.42172	9.48	2.65566
9.49	0.38706	9.49	1.42137	9.49	2.65524
9.5	0.38542	9.5	1.42066	9.5	2.65482
9.51	0.38213	9.51	1.42031	9.51	2.6544
9.52	0.37829	9.52	1.41961	9.52	2.65524
9.53	0.37336	9.53	1.41996	9.53	2.65482
9.54	0.36897	9.54	1.42066	9.54	2.65186
9.55	0.36513	9.55	1.42137	9.55	2.64932
9.56	0.36184	9.56	1.42137	9.56	2.65059
9.57	0.36129	9.57	1.42102	9.57	2.64932
9.58	0.36294	9.58	1.41996	9.58	2.65101
9.59	0.36513	9.59	1.4189	9.59	2.65355
9.6	0.36678	9.6	1.41819	9.6	2.6544
9.61	0.36842	9.61	1.41784	9.61	2.6544
9.62	0.37061	9.62	1.41749	9.62	2.65482
9.63	0.37281	9.63	1.41784	9.63	2.65186
9.64	0.37555	9.64	1.41855	9.64	2.65144
9.65	0.37884	9.65	1.4189	9.65	2.65059
9.66	0.38213	9.66	1.41961	9.66	2.65144
9.67	0.38487	9.67	1.41961	9.67	2.65101
9.68	0.38706	9.68	1.41925	9.68	2.65397
9.69	0.38706	9.69	1.41925	9.69	2.65566
9.7	0.38487	9.7	1.41961	9.7	2.65566
9.71	0.38103	9.71	1.41925	9.71	2.65397
9.72	0.37719	9.72	1.41961	9.72	2.65397
9.73	0.37445	9.73	1.41961	9.73	2.6527
9.74	0.37336	9.74	1.41996	9.74	2.65313
9.75	0.3739	9.75	1.41996	9.75	2.6527
9.76	0.375	9.76	1.41996	9.76	2.65186
9.77	0.37719	9.77	1.4189	9.77	2.65313
9.78	0.38048	9.78	1.41749	9.78	2.6544
9.79	0.38377	9.79	1.41608	9.79	2.65651
9.8	0.38596	9.8	1.41467	9.8	2.65524
9.81	0.38816	9.81	1.41326	9.81	2.65482
9.82	0.3898	9.82	1.41291	9.82	2.65566
9.83	0.39035	9.83	1.4115	9.83	2.65609
9.84	0.39035	9.84	1.41079	9.84	2.65566
9.85	0.38925	9.85	1.40973	9.85	2.65524
9.86	0.38816	9.86	1.41008	9.86	2.65397
9.87	0.38706	9.87	1.41079	9.87	2.65482
9.88	0.38651	9.88	1.41185	9.88	2.65397
9.89	0.38706	9.89	1.41361	9.89	2.65524
9.9	0.39035	9.9	1.41537	9.9	2.6527
9.91	0.39529	9.91	1.41678	9.91	2.65313
9.92	0.39912	9.92	1.41749	9.92	2.65313
9.93	0.40077	9.93	1.41608	9.93	2.65397
9.94	0.40132	9.94	1.41361	9.94	2.6544
9.95	0.40022	9.95	1.41114	9.95	2.65566
9.96	0.39748	9.96	1.40938	9.96	2.65524
9.97	0.39419	9.97	1.40832	9.97	2.65693
9.98	0.39035	9.98	1.40797	9.98	2.65524
9.99	0.38816	9.99	1.40832	9.99	2.65524
10	0.38651	10	1.40903	10	2.65482
10.01	0.38487	10.01	1.41008	10.01	2.65397
10.02	0.38213	10.02	1.41114	10.02	2.65482
10.03	0.37884	10.03	1.4115	10.03	2.65904
10.04	0.3761	10.04	1.4115	10.04	2.66116
10.05	0.37281	10.05	1.41114	10.05	2.66074
10.06	0.37007	10.06	1.4115	10.06	2.65778
10.07	0.36842	10.07	1.41185	10.07	2.65566
10.08	0.36678	10.08	1.41185	10.08	2.65313
10.09	0.36568	10.09	1.4122	10.09	2.65313
10.1	0.36349	10.1	1.4122	10.1	2.6527
10.11	0.36129	10.11	1.41291	10.11	2.65228
10.12	0.3602	10.12	1.41255	10.12	2.65355
10.13	0.36075	10.13	1.41114	10.13	2.65566
10.14	0.36239	10.14	1.40973	10.14	2.65355
10.15	0.36404	10.15	1.40832	10.15	2.6544
10.16	0.36568	10.16	1.40726	10.16	2.65355
10.17	0.36787	10.17	1.40656	10.17	2.65524
10.18	0.36842	10.18	1.40585	10.18	2.65735
10.19	0.36787	10.19	1.4055	10.19	2.65862
10.2	0.36568	10.2	1.40585	10.2	2.65862
10.21	0.36458	10.21	1.40621	10.21	2.6582
10.22	0.36349	10.22	1.40585	10.22	2.65778
10.23	0.36458	10.23	1.40515	10.23	2.65651
10.24	0.36568	10.24	1.40515	10.24	2.65397
10.25	0.36678	10.25	1.40585	10.25	2.65651
10.26	0.36897	10.26	1.40621	10.26	2.65651
10.27	0.37116	10.27	1.40691	10.27	2.65693
10.28	0.3739	10.28	1.40726	10.28	2.65609
10.29	0.37664	10.29	1.40797	10.29	2.65524
10.3	0.37829	10.3	1.41008	10.3	2.6544
10.31	0.37774	10.31	1.41291	10.31	2.65313
10.32	0.375	10.32	1.41467	10.32	2.6527
10.33	0.37171	10.33	1.41643	10.33	2.65101
10.34	0.36568	10.34	1.41749	10.34	2.65017
10.35	0.3591	10.35	1.41819	10.35	2.65186
10.36	0.35471	10.36	1.41714	10.36	2.65228
10.37	0.35252	10.37	1.41502	10.37	2.65186
10.38	0.35252	10.38	1.4122	10.38	2.65186
10.39	0.35526	10.39	1.41044	10.39	2.65186
10.4	0.3591	10.4	1.41008	10.4	2.65101
10.41	0.36239	10.41	1.41044	10.41	2.6489
10.42	0.36513	10.42	1.41114	10.42	2.64848
10.43	0.36787	10.43	1.41185	10.43	2.6489
10.44	0.36678	10.44	1.41291	10.44	2.64932
10.45	0.36513	10.45	1.41361	10.45	2.6527
10.46	0.36294	10.46	1.41255	10.46	2.65482
10.47	0.36075	10.47	1.4115	10.47	2.65482
10.48	0.358	10.48	1.41079	10.48	2.65566
10.49	0.35746	10.49	1.41044	10.49	2.65524
10.5	0.358	10.5	1.41008	10.5	2.65482
10.51	0.3602	10.51	1.40903	10.51	2.65566
10.52	0.36349	10.52	1.40797	10.52	2.65735
10.53	0.36732	10.53	1.40656	10.53	2.65862
10.54	0.36952	10.54	1.40515	10.54	2.65904
10.55	0.37226	10.55	1.40374	10.55	2.66074
10.56	0.37445	10.56	1.40268	10.56	2.65989
10.57	0.375	10.57	1.40233	10.57	2.65989
10.58	0.37445	10.58	1.40268	10.58	2.65947
10.59	0.37445	10.59	1.40339	10.59	2.65735
10.6	0.37555	10.6	1.40409	10.6	2.65609
10.61	0.3761	10.61	1.40374	10.61	2.65566
10.62	0.375	10.62	1.40409	10.62	2.65566
10.63	0.37281	10.63	1.40444	10.63	2.65609
10.64	0.36842	10.64	1.40515	10.64	2.65609
10.65	0.36458	10.65	1.40621	10.65	2.65609
10.66	0.3602	10.66	1.40726	10.66	2.65778
10.67	0.35581	10.67	1.40903	10.67	2.65735
10.68	0.35417	10.68	1.41044	10.68	2.65693
10.69	0.35362	10.69	1.41079	10.69	2.65397
10.7	0.35526	10.7	1.40973	10.7	2.65101
10.71	0.35691	10.71	1.40726	10.71	2.65017
10.72	0.35691	10.72	1.4048	10.72	2.64932
10.73	0.35691	10.73	1.40303	10.73	2.65059
10.74	0.35526	10.74	1.40127	10.74	2.65186
10.75	0.35417	10.75	1.40092	10.75	2.6527
10.76	0.35362	10.76	1.40162	10.76	2.65482
10.77	0.35471	10.77	1.40303	10.77	2.6544
10.78	0.35746	10.78	1.40444	10.78	2.65397
10.79	0.36129	10.79	1.40585	10.79	2.65313
10.8	0.36623	10.8	1.40621	10.8	2.6527
10.81	0.36952	10.81	1.4055	10.81	2.65228
10.82	0.37116	10.82	1.40444	10.82	2.65144
10.83	0.37116	10.83	1.40303	10.83	2.65228
10.84	0.36897	10.84	1.40127	10.84	2.65186
10.85	0.36678	10.85	1.40021	10.85	2.65186
10.86	0.36458	10.86	1.39951	10.86	2.65059
10.87	0.36239	10.87	1.39915	10.87	2.65186
10.88	0.3602	10.88	1.39986	10.88	2.65144
10.89	0.35855	10.89	1.40056	10.89	2.65313
10.9	0.358	10.9	1.40127	10.9	2.65397
10.91	0.35746	10.91	1.40197	10.91	2.65566
10.92	0.35581	10.92	1.40303	10.92	2.65778
10.93	0.35471	10.93	1.40374	10.93	2.65862
10.94	0.35471	10.94	1.4048	10.94	2.6582
10.95	0.35636	10.95	1.40691	10.95	2.65693
10.96	0.35855	10.96	1.40903	10.96	2.65566
10.97	0.3602	10.97	1.41079	10.97	2.65482
10.98	0.36184	10.98	1.4115	10.98	2.65228
10.99	0.36458	10.99	1.41079	10.99	2.65101
11	0.36678	11	1.40938	11	2.64975
11.01	0.36623	11.01	1.40726	11.01	2.65059
11.02	0.36404	11.02	1.40515	11.02	2.64975
11.03	0.36129	11.03	1.40233	11.03	2.64975
11.04	0.35855	11.04	1.40056	11.04	2.65101
11.05	0.35636	11.05	1.40021	11.05	2.65228
11.06	0.35252	11.06	1.40021	11.06	2.65355
11.07	0.34978	11.07	1.40092	11.07	2.6544
11.08	0.34868	11.08	1.40092	11.08	2.65482
11.09	0.34923	11.09	1.40127	11.09	2.65651
11.1	0.34978	11.1	1.40233	11.1	2.65862
11.11	0.35033	11.11	1.40409	11.11	2.65947
11.12	0.34978	11.12	1.40585	11.12	2.65947
11.13	0.35033	11.13	1.40691	11.13	2.65778
11.14	0.35088	11.14	1.40832	11.14	2.65693
11.15	0.35197	11.15	1.40938	11.15	2.65693
11.16	0.35252	11.16	1.40938	11.16	2.65397
11.17	0.35362	11.17	1.40832	11.17	2.65144
11.18	0.35471	11.18	1.40621	11.18	2.65228
11.19	0.35526	11.19	1.40409	11.19	2.65397
11.2	0.35526	11.2	1.40162	11.2	2.65524
11.21	0.35417	11.21	1.40092	11.21	2.65524
11.22	0.35252	11.22	1.40056	11.22	2.65397
11.23	0.35252	11.23	1.40056	11.23	2.65186
11.24	0.35362	11.24	1.40127	11.24	2.65186
11.25	0.35526	11.25	1.40162	11.25	2.6527
11.26	0.35691	11.26	1.40197	11.26	2.65017
11.27	0.35855	11.27	1.40197	11.27	2.65144
11.28	0.358	11.28	1.40092	11.28	2.65524
11.29	0.35526	11.29	1.39951	11.29	2.6582
11.3	0.35143	11.3	1.39774	11.3	2.65989
11.31	0.34704	11.31	1.39633	11.31	2.65904
11.32	0.34265	11.32	1.39563	11.32	2.66031
11.33	0.33991	11.33	1.39492	11.33	2.65904
11.34	0.33991	11.34	1.39528	11.34	2.65904
11.35	0.34156	11.35	1.39598	11.35	2.65651
11.36	0.3443	11.36	1.39739	11.36	2.65228
11.37	0.34704	11.37	1.3988	11.37	2.65144
11.38	0.34868	11.38	1.39986	11.38	2.64975
11.39	0.34923	11.39	1.40092	11.39	2.65144
11.4	0.34978	11.4	1.40127	11.4	2.65228
11.41	0.34923	11.41	1.40197	11.41	2.65355
11.42	0.34868	11.42	1.40268	11.42	2.65524
11.43	0.35088	11.43	1.40339	11.43	2.6544
11.44	0.35362	11.44	1.40444	11.44	2.65228
11.45	0.35855	11.45	1.4048	11.45	2.65059
11.46	0.36349	11.46	1.4048	11.46	2.64848
11.47	0.36678	11.47	1.40374	11.47	2.64763
11.48	0.36842	11.48	1.40233	11.48	2.64932
11.49	0.36787	11.49	1.40092	11.49	2.65482
11.5	0.36513	11.5	1.39986	11.5	2.6582
11.51	0.36075	11.51	1.39915	11.51	2.66031
11.52	0.35746	11.52	1.39915	11.52	2.65989
11.53	0.35471	11.53	1.39986	11.53	2.65947
11.54	0.35197	11.54	1.40021	11.54	2.65904
11.55	0.35197	11.55	1.39986	11.55	2.65862
11.56	0.35362	11.56	1.3988	11.56	2.65609
11.57	0.35526	11.57	1.39774	11.57	2.65609
11.58	0.35636	11.58	1.39739	11.58	2.65524
11.59	0.35526	11.59	1.39704	11.59	2.65397
11.6	0.35362	11.6	1.39669	11.6	2.65144
11.61	0.35252	11.61	1.39669	11.61	2.65059
11.62	0.35197	11.62	1.39669	11.62	2.64932
11.63	0.34868	11.63	1.39633	11.63	2.64806
11.64	0.34539	11.64	1.39633	11.64	2.65144
11.65	0.34375	11.65	1.39563	11.65	2.65313
11.66	0.3432	11.66	1.39563	11.66	2.65482
11.67	0.34265	11.67	1.39669	11.67	2.65651
11.68	0.34265	11.68	1.39739	11.68	2.65566
11.69	0.3432	11.69	1.3981	11.69	2.65735
11.7	0.34539	11.7	1.3981	11.7	2.65651
11.71	0.34868	11.71	1.39704	11.71	2.6582
11.72	0.34978	11.72	1.39563	11.72	2.65904
11.73	0.34868	11.73	1.39457	11.73	2.65862
11.74	0.34759	11.74	1.39422	11.74	2.66031
11.75	0.34594	11.75	1.39386	11.75	2.65904
11.76	0.3443	11.76	1.39492	11.76	2.65651
11.77	0.3432	11.77	1.39633	11.77	2.6544
11.78	0.34375	11.78	1.39739	11.78	2.6527
11.79	0.34649	11.79	1.3981	11.79	2.65355
11.8	0.34868	11.8	1.39739	11.8	2.65313
11.81	0.35088	11.81	1.39598	11.81	2.65482
11.82	0.35197	11.82	1.39492	11.82	2.65778
11.83	0.35252	11.83	1.39386	11.83	2.65904
11.84	0.35197	11.84	1.39316	11.84	2.66074
11.85	0.35088	11.85	1.39316	11.85	2.66243
11.86	0.34868	11.86	1.39386	11.86	2.66116
11.87	0.34814	11.87	1.39528	11.87	2.65989
11.88	0.34868	11.88	1.39633	11.88	2.6582
11.89	0.34923	11.89	1.39598	11.89	2.6582
11.9	0.35088	11.9	1.39492	11.9	2.65735
11.91	0.35252	11.91	1.39351	11.91	2.65566
11.92	0.35417	11.92	1.39175	11.92	2.65693
11.93	0.35526	11.93	1.38893	11.93	2.65651
11.94	0.35417	11.94	1.38681	11.94	2.65862
11.95	0.35143	11.95	1.3854	11.95	2.65989
11.96	0.34704	11.96	1.3854	11.96	2.65989
11.97	0.34211	11.97	1.38646	11.97	2.66074
11.98	0.33827	11.98	1.38787	11.98	2.66031
11.99	0.33553	11.99	1.38963	11.99	2.65862
12	0.33607	12	1.3914	12	2.65651
12.01	0.33662	12.01	1.39281	12.01	2.65524
12.02	0.33717	12.02	1.39316	12.02	2.65313
12.03	0.33772	12.03	1.39245	12.03	2.65101
12.04	0.33717	12.04	1.39175	12.04	2.65186
12.05	0.33607	12.05	1.39069	12.05	2.6527
12.06	0.33388	12.06	1.38893	12.06	2.6544
12.07	0.33224	12.07	1.38717	12.07	2.65651
12.08	0.33169	12.08	1.38611	12.08	2.65778
12.09	0.33333	12.09	1.38505	12.09	2.65651
12.1	0.33662	12.1	1.38505	12.1	2.65693
12.11	0.33772	12.11	1.38575	12.11	2.65609
12.12	0.33717	12.12	1.38681	12.12	2.65355
12.13	0.33553	12.13	1.38858	12.13	2.65228
12.14	0.33279	12.14	1.39069	12.14	2.65228
12.15	0.33004	12.15	1.39281	12.15	2.65144
12.16	0.32785	12.16	1.39386	12.16	2.64932
12.17	0.32785	12.17	1.39386	12.17	2.64932
12.18	0.3295	12.18	1.39351	12.18	2.65144
12.19	0.33443	12.19	1.39245	12.19	2.6527
12.2	0.33991	12.2	1.3914	12.2	2.65482
12.21	0.3432	12.21	1.39034	12.21	2.65566
12.22	0.34485	12.22	1.38999	12.22	2.65735
12.23	0.34485	12.23	1.38963	12.23	2.65566
12.24	0.34375	12.24	1.38999	12.24	2.65482
12.25	0.34375	12.25	1.39069	12.25	2.65186
12.26	0.34375	12.26	1.3921	12.26	2.65059
12.27	0.34375	12.27	1.39386	12.27	2.64721
12.28	0.3432	12.28	1.39492	12.28	2.64763
12.29	0.3432	12.29	1.39528	12.29	2.65059
12.3	0.34156	12.3	1.39457	12.3	2.65355
12.31	0.33827	12.31	1.39281	12.31	2.65524
12.32	0.33443	12.32	1.38963	12.32	2.65693
12.33	0.33114	12.33	1.3854	12.33	2.6582
12.34	0.3295	12.34	1.38152	12.34	2.6582
12.35	0.32895	12.35	1.3787	12.35	2.65778
12.36	0.32895	12.36	1.37835	12.36	2.65735
12.37	0.33004	12.37	1.37976	12.37	2.65313
12.38	0.33169	12.38	1.38223	12.38	2.65397
12.39	0.33443	12.39	1.3854	12.39	2.65524
12.4	0.33607	12.4	1.38893	12.4	2.65524
12.41	0.33717	12.41	1.3914	12.41	2.65355
12.42	0.33882	12.42	1.3921	12.42	2.65144
12.43	0.34046	12.43	1.39104	12.43	2.65017
12.44	0.33991	12.44	1.38999	12.44	2.64806
12.45	0.33662	12.45	1.38893	12.45	2.64848
12.46	0.33333	12.46	1.38787	12.46	2.64806
12.47	0.33114	12.47	1.38787	12.47	2.65059
12.48	0.33004	12.48	1.38787	12.48	2.65186
12.49	0.33059	12.49	1.38963	12.49	2.65313
12.5	0.33114	12.5	1.39175	12.5	2.6544
12.51	0.33169	12.51	1.39386	12.51	2.65482
12.52	0.33388	12.52	1.39598	12.52	2.6544
12.53	0.33553	12.53	1.39704	12.53	2.65482
12.54	0.33443	12.54	1.3981	12.54	2.65566
12.55	0.33224	12.55	1.39739	12.55	2.65609
12.56	0.33004	12.56	1.39563	12.56	2.65524
12.57	0.3295	12.57	1.39316	12.57	2.65482
12.58	0.33004	12.58	1.38999	12.58	2.65355
12.59	0.33059	12.59	1.38717	12.59	2.65313
12.6	0.33114	12.6	1.3847	12.6	2.65355
12.61	0.33169	12.61	1.38329	12.61	2.6544
12.62	0.33333	12.62	1.38223	12.62	2.65778
12.63	0.33443	12.63	1.38223	12.63	2.65904
12.64	0.33279	12.64	1.38399	12.64	2.6582
12.65	0.33059	12.65	1.38611	12.65	2.65651
12.66	0.32785	12.66	1.38858	12.66	2.65566
12.67	0.32511	12.67	1.39104	12.67	2.65482
12.68	0.32292	12.68	1.39316	12.68	2.65313
12.69	0.32018	12.69	1.39422	12.69	2.65482
12.7	0.31908	12.7	1.39528	12.7	2.65566
12.71	0.31908	12.71	1.39528	12.71	2.65566
12.72	0.32237	12.72	1.39386	12.72	2.65735
12.73	0.3273	12.73	1.39316	12.73	2.65735
12.74	0.33224	12.74	1.39281	12.74	2.65524
12.75	0.33607	12.75	1.39316	12.75	2.6544
12.76	0.33827	12.76	1.39457	12.76	2.65313
12.77	0.33936	12.77	1.39704	12.77	2.65313
12.78	0.33772	12.78	1.40092	12.78	2.6527
12.79	0.33388	12.79	1.4048	12.79	2.65609
12.8	0.32895	12.8	1.40973	12.8	2.65524
12.81	0.32292	12.81	1.41537	12.81	2.6544
12.82	0.31853	12.82	1.42172	12.82	2.6544
12.83	0.31524	12.83	1.43124	12.83	2.65313
12.84	0.31414	12.84	1.44394	12.84	2.65228
12.85	0.3136	12.85	1.45945	12.85	2.65186
12.86	0.31305	12.86	1.47884	12.86	2.65186
12.87	0.31469	12.87	1.50141	12.87	2.65397
12.88	0.31689	12.88	1.52645	12.88	2.65778
12.89	0.31963	12.89	1.55113	12.89	2.66243
12.9	0.32182	12.9	1.57511	12.9	2.66454
12.91	0.32292	12.91	1.59485	12.91	2.66834
12.92	0.32401	12.92	1.60931	12.92	2.67384
12.93	0.32401	12.93	1.61777	12.93	2.6768
12.94	0.32346	12.94	1.61777	12.94	2.68314
12.95	0.32237	12.95	1.60966	12.95	2.69286
12.96	0.32018	12.96	1.59309	12.96	2.70723
12.97	0.31963	12.97	1.56982	12.97	2.72878
12.98	0.31963	12.98	1.54196	12.98	2.75161
12.99	0.32127	12.99	1.51199	12.99	2.77866
13	0.32401	13	1.48237	13	2.80232
13.01	0.32566	13.01	1.45522	13.01	2.82937
13.02	0.32675	13.02	1.433	13.02	2.84755
13.03	0.3273	13.03	1.41643	13.03	2.85304
13.04	0.32785	13.04	1.4055	13.04	2.85135
13.05	0.3284	13.05	1.3988	13.05	2.84079
13.06	0.32895	13.06	1.39492	13.06	2.82473
13.07	0.32895	13.07	1.39281	13.07	2.80486
13.08	0.3295	13.08	1.3914	13.08	2.78077
13.09	0.33004	13.09	1.39069	13.09	2.76175
13.1	0.33114	13.1	1.38928	13.1	2.74442
13.11	0.33114	13.11	1.38717	13.11	2.73343
13.12	0.33114	13.12	1.38575	13.12	2.71822
13.13	0.33114	13.13	1.3847	13.13	2.70596
13.14	0.33114	13.14	1.38399	13.14	2.69624
13.15	0.33114	13.15	1.38399	13.15	2.68609
13.16	0.33114	13.16	1.38434	13.16	2.68018
13.17	0.3284	13.17	1.3847	13.17	2.67468
13.18	0.32675	13.18	1.38505	13.18	2.6713
13.19	0.32401	13.19	1.3854	13.19	2.66961
13.2	0.32072	13.2	1.38505	13.2	2.66919
13.21	0.31798	13.21	1.38399	13.21	2.66665
13.22	0.31579	13.22	1.38293	13.22	2.66327
13.23	0.31414	13.23	1.38188	13.23	2.66074
13.24	0.31414	13.24	1.38082	13.24	2.65651
13.25	0.31634	13.25	1.38011	13.25	2.65524
13.26	0.31908	13.26	1.37941	13.26	2.65482
13.27	0.32237	13.27	1.37941	13.27	2.65397
13.28	0.32621	13.28	1.37941	13.28	2.65144
13.29	0.32785	13.29	1.38011	13.29	2.64932
13.3	0.3284	13.3	1.38152	13.3	2.64932
13.31	0.32895	13.31	1.38223	13.31	2.64848
13.32	0.32785	13.32	1.38258	13.32	2.65017
13.33	0.32511	13.33	1.38258	13.33	2.65017
13.34	0.32292	13.34	1.38223	13.34	2.65059
13.35	0.32072	13.35	1.38188	13.35	2.65313
13.36	0.32072	13.36	1.38082	13.36	2.6544
13.37	0.32127	13.37	1.38011	13.37	2.65355
13.38	0.32182	13.38	1.37941	13.38	2.65017
13.39	0.32127	13.39	1.37906	13.39	2.64763
13.4	0.32127	13.4	1.37976	13.4	2.64467
13.41	0.32072	13.41	1.37976	13.41	2.64594
13.42	0.31963	13.42	1.37906	13.42	2.64721
13.43	0.31798	13.43	1.3787	13.43	2.64763
13.44	0.31689	13.44	1.378	13.44	2.64975
13.45	0.31634	13.45	1.37764	13.45	2.64932
13.46	0.31634	13.46	1.37694	13.46	2.6489
13.47	0.31579	13.47	1.37623	13.47	2.64763
13.48	0.31414	13.48	1.37553	13.48	2.64637
13.49	0.3114	13.49	1.37553	13.49	2.64552
13.5	0.30757	13.5	1.37588	13.5	2.6451
13.51	0.30482	13.51	1.37588	13.51	2.64594
13.52	0.30373	13.52	1.37623	13.52	2.64721
13.53	0.30482	13.53	1.37694	13.53	2.64932
13.54	0.30811	13.54	1.37764	13.54	2.64932
13.55	0.31305	13.55	1.3787	13.55	2.65059
13.56	0.31743	13.56	1.37976	13.56	2.65313
13.57	0.32018	13.57	1.37976	13.57	2.65862
13.58	0.32072	13.58	1.37941	13.58	2.65862
13.59	0.31908	13.59	1.37835	13.59	2.6582
13.6	0.31689	13.6	1.37694	13.6	2.65566
13.61	0.31579	13.61	1.37553	13.61	2.6527
13.62	0.31579	13.62	1.37482	13.62	2.65017
13.63	0.31634	13.63	1.37482	13.63	2.65059
13.64	0.31853	13.64	1.37518	13.64	2.64975
13.65	0.32018	13.65	1.37694	13.65	2.6527
13.66	0.32127	13.66	1.378	13.66	2.6544
13.67	0.32018	13.67	1.3787	13.67	2.65609
13.68	0.31853	13.68	1.37906	13.68	2.65482
13.69	0.31469	13.69	1.37906	13.69	2.6527
13.7	0.3125	13.7	1.37835	13.7	2.65059
13.71	0.31195	13.71	1.37729	13.71	2.64806
13.72	0.3114	13.72	1.37659	13.72	2.64637
13.73	0.31305	13.73	1.37553	13.73	2.64679
13.74	0.31634	13.74	1.37482	13.74	2.64679
13.75	0.31963	13.75	1.37412	13.75	2.64848
13.76	0.32182	13.76	1.37341	13.76	2.64975
13.77	0.32401	13.77	1.37412	13.77	2.64848
13.78	0.32401	13.78	1.37482	13.78	2.64975
13.79	0.32237	13.79	1.37623	13.79	2.64848
13.8	0.32127	13.8	1.378	13.8	2.64806
13.81	0.31963	13.81	1.37941	13.81	2.64721
13.82	0.31798	13.82	1.38011	13.82	2.64848
13.83	0.31743	13.83	1.37976	13.83	2.64806
13.84	0.31798	13.84	1.37835	13.84	2.64763
13.85	0.31689	13.85	1.37694	13.85	2.64848
13.86	0.31524	13.86	1.37588	13.86	2.65017
13.87	0.31524	13.87	1.37553	13.87	2.64848
13.88	0.31524	13.88	1.37588	13.88	2.64932
13.89	0.31579	13.89	1.37623	13.89	2.65059
13.9	0.31689	13.9	1.37659	13.9	2.65144
13.91	0.31743	13.91	1.37659	13.91	2.65186
13.92	0.31853	13.92	1.37588	13.92	2.65186
13.93	0.31908	13.93	1.37482	13.93	2.65144
13.94	0.31853	13.94	1.37341	13.94	2.65101
13.95	0.31689	13.95	1.37165	13.95	2.65059
13.96	0.31469	13.96	1.37059	13.96	2.64975
13.97	0.3136	13.97	1.37024	13.97	2.64763
13.98	0.3136	13.98	1.37024	13.98	2.64721
13.99	0.31414	13.99	1.37059	13.99	2.6489
14	0.31469	14	1.37094	14	2.64679
14.01	0.31524	14.01	1.3713	14.01	2.64341
14.02	0.31579	14.02	1.372	14.02	2.64087
14.03	0.31634	14.03	1.37306	14.03	2.64003
14.04	0.31689	14.04	1.37377	14.04	2.64129
14.05	0.31743	14.05	1.37447	14.05	2.64256
14.06	0.31634	14.06	1.37553	14.06	2.64298
14.07	0.31579	14.07	1.37694	14.07	2.64467
14.08	0.31524	14.08	1.37764	14.08	2.64552
14.09	0.31414	14.09	1.3787	14.09	2.64721
14.1	0.31305	14.1	1.37906	14.1	2.64806
14.11	0.3125	14.11	1.37906	14.11	2.6489
14.12	0.31305	14.12	1.37835	14.12	2.64763
14.13	0.31414	14.13	1.37729	14.13	2.64806
14.14	0.31634	14.14	1.37588	14.14	2.64975
14.15	0.31689	14.15	1.37412	14.15	2.64848
14.16	0.31634	14.16	1.372	14.16	2.64679
14.17	0.31524	14.17	1.37024	14.17	2.64552
14.18	0.3136	14.18	1.36848	14.18	2.64341
14.19	0.31195	14.19	1.36777	14.19	2.64256
14.2	0.31195	14.2	1.36777	14.2	2.64425
14.21	0.31195	14.21	1.36812	14.21	2.64467
14.22	0.3125	14.22	1.36883	14.22	2.64425
14.23	0.3125	14.23	1.36953	14.23	2.64594
14.24	0.31195	14.24	1.36989	14.24	2.64594
14.25	0.3114	14.25	1.36989	14.25	2.6451
14.26	0.31031	14.26	1.36953	14.26	2.64594
14.27	0.30921	14.27	1.36848	14.27	2.64594
14.28	0.30976	14.28	1.36777	14.28	2.64467
14.29	0.31086	14.29	1.36707	14.29	2.64594
14.3	0.31305	14.3	1.36707	14.3	2.64594
14.31	0.31524	14.31	1.36742	14.31	2.64679
14.32	0.31579	14.32	1.36777	14.32	2.64637
14.33	0.31579	14.33	1.36812	14.33	2.64806
14.34	0.31469	14.34	1.36812	14.34	2.64763
14.35	0.3125	14.35	1.36777	14.35	2.6489
14.36	0.31031	14.36	1.36707	14.36	2.64932
14.37	0.30866	14.37	1.36671	14.37	2.64848
14.38	0.30921	14.38	1.36601	14.38	2.64721
14.39	0.30921	14.39	1.36566	14.39	2.64679
14.4	0.31086	14.4	1.36636	14.4	2.64425
14.41	0.31195	14.41	1.36671	14.41	2.64467
14.42	0.31305	14.42	1.36742	14.42	2.64256
14.43	0.31414	14.43	1.36742	14.43	2.6451
14.44	0.31414	14.44	1.36812	14.44	2.64594
14.45	0.31305	14.45	1.36883	14.45	2.64721
14.46	0.31195	14.46	1.36953	14.46	2.64467
14.47	0.31195	14.47	1.37059	14.47	2.64425
14.48	0.3125	14.48	1.37165	14.48	2.64298
14.49	0.3125	14.49	1.37271	14.49	2.64298
14.5	0.31305	14.5	1.37306	14.5	2.64129
14.51	0.31305	14.51	1.372	14.51	2.64129
14.52	0.31305	14.52	1.37059	14.52	2.6396
14.53	0.31195	14.53	1.36953	14.53	2.64087
14.54	0.31031	14.54	1.36848	14.54	2.64129
14.55	0.30811	14.55	1.36812	14.55	2.64003
14.56	0.30647	14.56	1.36848	14.56	2.63876
14.57	0.30537	14.57	1.36953	14.57	2.6396
14.58	0.30647	14.58	1.37024	14.58	2.64129
14.59	0.30757	14.59	1.37059	14.59	2.6451
14.6	0.30976	14.6	1.36953	14.6	2.64637
14.61	0.31195	14.61	1.36812	14.61	2.64679
14.62	0.31524	14.62	1.36707	14.62	2.64848
14.63	0.31689	14.63	1.36566	14.63	2.64679
14.64	0.31743	14.64	1.36425	14.64	2.64806
14.65	0.31689	14.65	1.36354	14.65	2.64679
14.66	0.31524	14.66	1.36354	14.66	2.6451
14.67	0.31195	14.67	1.36425	14.67	2.64298
14.68	0.30921	14.68	1.36425	14.68	2.64214
14.69	0.30592	14.69	1.36425	14.69	2.64214
14.7	0.30318	14.7	1.3646	14.7	2.64045
14.71	0.30208	14.71	1.3653	14.71	2.64087
14.72	0.30263	14.72	1.36601	14.72	2.64425
14.73	0.30263	14.73	1.36566	14.73	2.64552
14.74	0.30263	14.74	1.36566	14.74	2.64594
14.75	0.30318	14.75	1.3653	14.75	2.6451
14.76	0.30373	14.76	1.36495	14.76	2.64298
14.77	0.30318	14.77	1.36425	14.77	2.64045
14.78	0.30263	14.78	1.36354	14.78	2.6396
14.79	0.30208	14.79	1.36283	14.79	2.63749
14.8	0.30208	14.8	1.36319	14.8	2.63749
14.81	0.30373	14.81	1.36425	14.81	2.6396
14.82	0.30428	14.82	1.36495	14.82	2.64129
14.83	0.30482	14.83	1.36566	14.83	2.64467
14.84	0.30592	14.84	1.36671	14.84	2.64552
14.85	0.30866	14.85	1.36707	14.85	2.64806
14.86	0.31086	14.86	1.36671	14.86	2.64679
14.87	0.31305	14.87	1.36601	14.87	2.64552
14.88	0.31305	14.88	1.3653	14.88	2.64425
14.89	0.3125	14.89	1.36389	14.89	2.64298
14.9	0.31086	14.9	1.36283	14.9	2.64214
14.91	0.30866	14.91	1.36178	14.91	2.64383
14.92	0.30537	14.92	1.36107	14.92	2.64256
14.93	0.30263	14.93	1.36107	14.93	2.64467
14.94	0.30099	14.94	1.36213	14.94	2.64552
14.95	0.30154	14.95	1.36319	14.95	2.64721
14.96	0.30318	14.96	1.3646	14.96	2.6451
14.97	0.30373	14.97	1.36566	14.97	2.64214
14.98	0.30373	14.98	1.36707	14.98	2.64003
14.99	0.30428	14.99	1.36742	14.99	2.64003
15	0.30428	15	1.36707	15	2.63833
15.01	0.30592	15.01	1.36636	15.01	2.64045
15.02	0.30757	15.02	1.36566	15.02	2.63833
15.03	0.30976	15.03	1.36495	15.03	2.63791
15.04	0.3125	15.04	1.3646	15.04	2.64003
15.05	0.31524	15.05	1.36425	15.05	2.64087
15.06	0.31743	15.06	1.3646	15.06	2.63918
15.07	0.31743	15.07	1.3646	15.07	2.63749
15.08	0.31689	15.08	1.36495	15.08	2.63833
15.09	0.31469	15.09	1.3646	15.09	2.64003
15.1	0.3125	15.1	1.36389	15.1	2.64087
15.11	0.31086	15.11	1.36354	15.11	2.64298
15.12	0.30921	15.12	1.36283	15.12	2.64298
15.13	0.30811	15.13	1.36248	15.13	2.64256
15.14	0.30702	15.14	1.36283	15.14	2.64467
15.15	0.30647	15.15	1.36319	15.15	2.64425
15.16	0.30702	15.16	1.36389	15.16	2.64298
15.17	0.30592	15.17	1.36389	15.17	2.64003
15.18	0.30592	15.18	1.36425	15.18	2.63749
15.19	0.30537	15.19	1.36389	15.19	2.6358
15.2	0.30537	15.2	1.36354	15.2	2.63538
15.21	0.30537	15.21	1.36283	15.21	2.6358
15.22	0.30537	15.22	1.36178	15.22	2.63707
15.23	0.30428	15.23	1.36072	15.23	2.63918
15.24	0.30373	15.24	1.36001	15.24	2.64172
15.25	0.30318	15.25	1.35966	15.25	2.64341
15.26	0.30318	15.26	1.35966	15.26	2.64341
15.27	0.30208	15.27	1.35896	15.27	2.64129
15.28	0.30263	15.28	1.35825	15.28	2.6396
15.29	0.30318	15.29	1.35755	15.29	2.63918
15.3	0.30428	15.3	1.35684	15.3	2.63791
15.31	0.30537	15.31	1.35684	15.31	2.63749
15.32	0.30592	15.32	1.35649	15.32	2.63876
15.33	0.30647	15.33	1.35649	15.33	2.64087
15.34	0.30592	15.34	1.35755	15.34	2.64256
15.35	0.30482	15.35	1.35931	15.35	2.64298
15.36	0.30263	15.36	1.36037	15.36	2.64214
15.37	0.30044	15.37	1.36107	15.37	2.64341
15.38	0.29825	15.38	1.36107	15.38	2.64383
15.39	0.29605	15.39	1.36107	15.39	2.64383
15.4	0.29386	15.4	1.36037	15.4	2.64383
15.41	0.29221	15.41	1.35931	15.41	2.64256
15.42	0.29221	15.42	1.3586	15.42	2.64256
15.43	0.29276	15.43	1.3586	15.43	2.64341
15.44	0.2955	15.44	1.35931	15.44	2.64298
15.45	0.29879	15.45	1.36037	15.45	2.64172
15.46	0.30318	15.46	1.36037	15.46	2.64172
15.47	0.30757	15.47	1.36072	15.47	2.64214
15.48	0.3114	15.48	1.36142	15.48	2.64045
15.49	0.3136	15.49	1.36178	15.49	2.64003
15.5	0.31469	15.5	1.36213	15.5	2.64172
15.51	0.3136	15.51	1.36213	15.51	2.6396
15.52	0.3136	15.52	1.36178	15.52	2.63918
15.53	0.3125	15.53	1.36072	15.53	2.63707
15.54	0.3114	15.54	1.35931	15.54	2.6358
15.55	0.30921	15.55	1.35719	15.55	2.63538
15.56	0.30757	15.56	1.35472	15.56	2.63707
15.57	0.30482	15.57	1.35296	15.57	2.63664
15.58	0.30263	15.58	1.35226	15.58	2.63538
15.59	0.29989	15.59	1.35261	15.59	2.63791
15.6	0.29934	15.6	1.35402	15.6	2.6396
15.61	0.29989	15.61	1.35508	15.61	2.6396
15.62	0.30318	15.62	1.35649	15.62	2.64087
15.63	0.30702	15.63	1.35719	15.63	2.63918
15.64	0.30976	15.64	1.35755	15.64	2.63918
15.65	0.3114	15.65	1.35755	15.65	2.63876
15.66	0.31195	15.66	1.35755	15.66	2.63876
15.67	0.31031	15.67	1.3579	15.67	2.63876
15.68	0.30757	15.68	1.35825	15.68	2.63664
15.69	0.30373	15.69	1.35931	15.69	2.63707
15.7	0.30154	15.7	1.36072	15.7	2.63622
15.71	0.29989	15.71	1.36178	15.71	2.63707
15.72	0.29934	15.72	1.36248	15.72	2.63749
15.73	0.29934	15.73	1.36354	15.73	2.63622
15.74	0.30044	15.74	1.36389	15.74	2.63707
15.75	0.30263	15.75	1.36425	15.75	2.63833
15.76	0.30482	15.76	1.36389	15.76	2.63918
15.77	0.30702	15.77	1.36319	15.77	2.64172
15.78	0.30811	15.78	1.36213	15.78	2.64172
15.79	0.30757	15.79	1.36178	15.79	2.64214
15.8	0.30592	15.8	1.36142	15.8	2.64256
15.81	0.30318	15.81	1.36107	15.81	2.64256
15.82	0.29879	15.82	1.36178	15.82	2.64003
15.83	0.29331	15.83	1.36248	15.83	2.63876
15.84	0.29057	15.84	1.36319	15.84	2.63876
15.85	0.28893	15.85	1.36319	15.85	2.63664
15.86	0.28893	15.86	1.36283	15.86	2.63411
15.87	0.29057	15.87	1.36142	15.87	2.63453
15.88	0.29167	15.88	1.35966	15.88	2.63453
15.89	0.29276	15.89	1.35825	15.89	2.6358
15.9	0.29496	15.9	1.35755	15.9	2.63791
15.91	0.29715	15.91	1.35755	15.91	2.63791
15.92	0.2977	15.92	1.35825	15.92	2.63833
15.93	0.29825	15.93	1.35896	15.93	2.63918
15.94	0.29879	15.94	1.35896	15.94	2.64087
15.95	0.29825	15.95	1.3586	15.95	2.64003
15.96	0.2966	15.96	1.3579	15.96	2.63876
15.97	0.29386	15.97	1.35578	15.97	2.63918
15.98	0.29167	15.98	1.35437	15.98	2.63833
15.99	0.29112	15.99	1.35296	15.99	2.63833
16	0.29276	16	1.35296	16	2.6396
16.01	0.2955	16.01	1.35367	16.01	2.6396
16.02	0.29825	16.02	1.35402	16.02	2.64045
16.03	0.30154	16.03	1.35402	16.03	2.64298
16.04	0.30428	16.04	1.35437	16.04	2.64383
16.05	0.30428	16.05	1.35437	16.05	2.64214
16.06	0.30318	16.06	1.35402	16.06	2.63833
16.07	0.30154	16.07	1.35331	16.07	2.63707
16.08	0.29879	16.08	1.35331	16.08	2.63326
16.09	0.29605	16.09	1.35367	16.09	2.63199
16.1	0.29331	16.1	1.35543	16.1	2.63157
16.11	0.29112	16.11	1.35684	16.11	2.63115
16.12	0.29002	16.12	1.3579	16.12	2.63242
16.13	0.29057	16.13	1.35825	16.13	2.63495
16.14	0.29167	16.14	1.3586	16.14	2.63453
16.15	0.29331	16.15	1.35896	16.15	2.63326
16.16	0.29605	16.16	1.35825	16.16	2.63326
16.17	0.29879	16.17	1.35684	16.17	2.63622
16.18	0.30154	16.18	1.35472	16.18	2.63707
16.19	0.30318	16.19	1.35296	16.19	2.63749
16.2	0.30592	16.2	1.35226	16.2	2.63791
16.21	0.30757	16.21	1.35226	16.21	2.63538
16.22	0.30921	16.22	1.35296	16.22	2.63538
16.23	0.30976	16.23	1.35402	16.23	2.63284
16.24	0.30866	16.24	1.35543	16.24	2.63157
16.25	0.30647	16.25	1.35684	16.25	2.62904
16.26	0.30318	16.26	1.35649	16.26	2.62692
16.27	0.29934	16.27	1.35508	16.27	2.62904
16.28	0.29496	16.28	1.35226	16.28	2.63115
16.29	0.29167	16.29	1.34979	16.29	2.63284
16.3	0.29057	16.3	1.34838	16.3	2.63538
16.31	0.29057	16.31	1.34838	16.31	2.63664
16.32	0.29167	16.32	1.34979	16.32	2.64003
16.33	0.29386	16.33	1.3519	16.33	2.64087
16.34	0.29605	16.34	1.35437	16.34	2.64256
16.35	0.29879	16.35	1.35614	16.35	2.64087
16.36	0.30044	16.36	1.35649	16.36	2.6358
16.37	0.30099	16.37	1.35578	16.37	2.63369
16.38	0.30099	16.38	1.35367	16.38	2.63199
16.39	0.30099	16.39	1.3519	16.39	2.63073
16.4	0.30154	16.4	1.35049	16.4	2.63073
16.41	0.30263	16.41	1.35049	16.41	2.63242
16.42	0.30208	16.42	1.35085	16.42	2.63411
16.43	0.30154	16.43	1.35155	16.43	2.63622
16.44	0.30099	16.44	1.35296	16.44	2.63833
16.45	0.29879	16.45	1.35402	16.45	2.63622
16.46	0.29715	16.46	1.35508	16.46	2.63115
16.47	0.29605	16.47	1.35508	16.47	2.62819
16.48	0.29496	16.48	1.35472	16.48	2.62735
16.49	0.29496	16.49	1.35472	16.49	2.62819
16.5	0.29605	16.5	1.35437	16.5	2.63073
16.51	0.29715	16.51	1.35437	16.51	2.63199
16.52	0.29605	16.52	1.35367	16.52	2.63538
16.53	0.29496	16.53	1.35367	16.53	2.63664
16.54	0.29386	16.54	1.35367	16.54	2.63707
16.55	0.29331	16.55	1.35367	16.55	2.63453
16.56	0.29386	16.56	1.35402	16.56	2.63242
16.57	0.2955	16.57	1.35402	16.57	2.63157
16.58	0.29715	16.58	1.35472	16.58	2.63411
16.59	0.29989	16.59	1.35543	16.59	2.6358
16.6	0.30263	16.6	1.35649	16.6	2.63664
16.61	0.30482	16.61	1.35649	16.61	2.63538
16.62	0.30592	16.62	1.35614	16.62	2.63495
16.63	0.30592	16.63	1.35578	16.63	2.63284
16.64	0.30592	16.64	1.35543	16.64	2.63369
16.65	0.30592	16.65	1.35472	16.65	2.63369
16.66	0.30482	16.66	1.35437	16.66	2.63411
16.67	0.30263	16.67	1.35402	16.67	2.63538
16.68	0.30099	16.68	1.35402	16.68	2.63707
16.69	0.29934	16.69	1.35367	16.69	2.63664
16.7	0.29825	16.7	1.35261	16.7	2.6358
16.71	0.29879	16.71	1.35049	16.71	2.63538
16.72	0.29934	16.72	1.34873	16.72	2.6358
16.73	0.30208	16.73	1.34661	16.73	2.63538
16.74	0.30537	16.74	1.34485	16.74	2.63791
16.75	0.30811	16.75	1.34344	16.75	2.63791
16.76	0.30866	16.76	1.34344	16.76	2.6358
16.77	0.30702	16.77	1.3445	16.77	2.63157
16.78	0.30373	16.78	1.34591	16.78	2.62904
16.79	0.29934	16.79	1.34767	16.79	2.62819
16.8	0.29386	16.8	1.34908	16.8	2.62692
16.81	0.28783	16.81	1.34944	16.81	2.62819
16.82	0.28235	16.82	1.35014	16.82	2.6303
16.83	0.28015	16.83	1.35014	16.83	2.63242
16.84	0.2807	16.84	1.34979	16.84	2.63622
16.85	0.28344	16.85	1.34873	16.85	2.63622
16.86	0.28783	16.86	1.34838	16.86	2.63495
16.87	0.29441	16.87	1.34873	16.87	2.6303
16.88	0.30154	16.88	1.34908	16.88	2.63157
16.89	0.30647	16.89	1.34944	16.89	2.63199
16.9	0.30811	16.9	1.34979	16.9	2.6303
16.91	0.30537	16.91	1.35014	16.91	2.6303
16.92	0.30044	16.92	1.3512	16.92	2.62988
16.93	0.29605	16.93	1.35155	16.93	2.63242
16.94	0.29221	16.94	1.3519	16.94	2.63622
16.95	0.29057	16.95	1.35155	16.95	2.63749
16.96	0.29221	16.96	1.3512	16.96	2.63664
16.97	0.29605	16.97	1.35049	16.97	2.63284
16.98	0.30154	16.98	1.34908	16.98	2.63242
16.99	0.30702	16.99	1.34767	16.99	2.62946
17	0.31031	17	1.34661	17	2.62692
17.01	0.31086	17.01	1.34556	17.01	2.62354
17.02	0.31086	17.02	1.3452	17.02	2.62143
17.03	0.31031	17.03	1.34591	17.03	2.62439
17.04	0.30921	17.04	1.34626	17.04	2.62861
17.05	0.30811	17.05	1.34732	17.05	2.62904
17.06	0.30702	17.06	1.34803	17.06	2.62777
17.07	0.30592	17.07	1.34767	17.07	2.62819
17.08	0.30373	17.08	1.34697	17.08	2.62946
17.09	0.30099	17.09	1.34591	17.09	2.63115
17.1	0.2966	17.1	1.34485	17.1	2.63115
17.11	0.29221	17.11	1.34415	17.11	2.63073
17.12	0.28893	17.12	1.34415	17.12	2.63115
17.13	0.28783	17.13	1.34485	17.13	2.63199
17.14	0.28893	17.14	1.34661	17.14	2.62946
17.15	0.29057	17.15	1.34838	17.15	2.62608
17.16	0.29276	17.16	1.34979	17.16	2.62227
17.17	0.29441	17.17	1.35014	17.17	2.62227
17.18	0.29496	17.18	1.34944	17.18	2.62058
17.19	0.29441	17.19	1.34838	17.19	2.62058
17.2	0.29386	17.2	1.34661	17.2	2.62101
17.21	0.29386	17.21	1.3445	17.21	2.62396
17.22	0.29441	17.22	1.34238	17.22	2.62566
17.23	0.2955	17.23	1.34133	17.23	2.62861
17.24	0.29715	17.24	1.34133	17.24	2.63073
17.25	0.29715	17.25	1.34133	17.25	2.63326
17.26	0.29605	17.26	1.34168	17.26	2.63411
17.27	0.2955	17.27	1.34203	17.27	2.63495
17.28	0.2955	17.28	1.34274	17.28	2.63369
17.29	0.2966	17.29	1.34309	17.29	2.63199
17.3	0.30044	17.3	1.34238	17.3	2.63073
17.31	0.30428	17.31	1.34133	17.31	2.63073
17.32	0.30702	17.32	1.33992	17.32	2.62819
17.33	0.30702	17.33	1.33956	17.33	2.62692
17.34	0.30537	17.34	1.33956	17.34	2.62777
17.35	0.29989	17.35	1.33956	17.35	2.62861
17.36	0.29496	17.36	1.33956	17.36	2.62946
17.37	0.29112	17.37	1.34062	17.37	2.62861
17.38	0.28893	17.38	1.34203	17.38	2.62861
17.39	0.29002	17.39	1.34344	17.39	2.62861
17.4	0.29331	17.4	1.34379	17.4	2.62861
17.41	0.29715	17.41	1.3445	17.41	2.62988
17.42	0.30044	17.42	1.34485	17.42	2.62819
17.43	0.30154	17.43	1.3452	17.43	2.62735
17.44	0.30154	17.44	1.34485	17.44	2.62735
17.45	0.29934	17.45	1.34415	17.45	2.6265
17.46	0.29825	17.46	1.34344	17.46	2.6265
17.47	0.29605	17.47	1.34344	17.47	2.62439
17.48	0.29605	17.48	1.34309	17.48	2.62566
17.49	0.2977	17.49	1.34309	17.49	2.6265
17.5	0.29879	17.5	1.34203	17.5	2.6265
17.51	0.29989	17.51	1.34097	17.51	2.62735
17.52	0.30044	17.52	1.33886	17.52	2.6265
17.53	0.30044	17.53	1.33745	17.53	2.6265
17.54	0.29934	17.54	1.33604	17.54	2.62566
17.55	0.2977	17.55	1.33533	17.55	2.62777
17.56	0.29715	17.56	1.33533	17.56	2.62946
17.57	0.2966	17.57	1.33639	17.57	2.63326
17.58	0.29934	17.58	1.3385	17.58	2.63791
17.59	0.30263	17.59	1.34097	17.59	2.64087
17.6	0.30482	17.6	1.34203	17.6	2.63918
17.61	0.30537	17.61	1.34309	17.61	2.63876
17.62	0.30537	17.62	1.34309	17.62	2.63918
17.63	0.30428	17.63	1.34344	17.63	2.63622
17.64	0.30099	17.64	1.34344	17.64	2.63538
17.65	0.2977	17.65	1.34344	17.65	2.63369
17.66	0.29496	17.66	1.34274	17.66	2.63199
17.67	0.29276	17.67	1.34309	17.67	2.63157
17.68	0.29167	17.68	1.34274	17.68	2.63411
17.69	0.29276	17.69	1.34203	17.69	2.63326
17.7	0.29386	17.7	1.34097	17.7	2.63199
17.71	0.29496	17.71	1.34027	17.71	2.63284
17.72	0.29605	17.72	1.34027	17.72	2.63326
17.73	0.2955	17.73	1.34097	17.73	2.63157
17.74	0.29441	17.74	1.34274	17.74	2.63284
17.75	0.29386	17.75	1.3445	17.75	2.63369
17.76	0.29276	17.76	1.34626	17.76	2.63369
17.77	0.29221	17.77	1.34732	17.77	2.63411
17.78	0.29276	17.78	1.34697	17.78	2.63453
17.79	0.2966	17.79	1.34591	17.79	2.63495
17.8	0.30154	17.8	1.3445	17.8	2.6358
17.81	0.30482	17.81	1.34344	17.81	2.63326
17.82	0.30702	17.82	1.34274	17.82	2.63242
17.83	0.30702	17.83	1.34238	17.83	2.63242
17.84	0.30647	17.84	1.34274	17.84	2.63284
17.85	0.30428	17.85	1.34274	17.85	2.63326
17.86	0.30154	17.86	1.34274	17.86	2.63157
17.87	0.29879	17.87	1.34203	17.87	2.63284
17.88	0.29715	17.88	1.34097	17.88	2.63199
17.89	0.29715	17.89	1.33992	17.89	2.63157
17.9	0.29825	17.9	1.33956	17.9	2.62988
17.91	0.29934	17.91	1.33992	17.91	2.62861
17.92	0.30044	17.92	1.34097	17.92	2.62819
17.93	0.30044	17.93	1.34203	17.93	2.62777
17.94	0.30099	17.94	1.34309	17.94	2.62692
17.95	0.30208	17.95	1.34344	17.95	2.6265
17.96	0.30263	17.96	1.34415	17.96	2.62735
17.97	0.30373	17.97	1.34415	17.97	2.62861
17.98	0.30373	17.98	1.34309	17.98	2.62692
17.99	0.30428	17.99	1.34203	17.99	2.62396
18	0.30482	18	1.34133	18	2.62354
18.01	0.30428	18.01	1.34097	18.01	2.62439
18.02	0.30208	18.02	1.34133	18.02	2.62523
18.03	0.29825	18.03	1.34168	18.03	2.62566
18.04	0.29386	18.04	1.34203	18.04	2.62819
18.05	0.29057	18.05	1.34309	18.05	2.63073
18.06	0.28838	18.06	1.34379	18.06	2.63242
18.07	0.28838	18.07	1.34379	18.07	2.63242
18.08	0.28783	18.08	1.34309	18.08	2.63115
18.09	0.28947	18.09	1.34238	18.09	2.62946
18.1	0.29276	18.1	1.34097	18.1	2.62735
18.11	0.2966	18.11	1.34027	18.11	2.62692
18.12	0.29989	18.12	1.33992	18.12	2.62608
18.13	0.30373	18.13	1.33992	18.13	2.6265
18.14	0.30757	18.14	1.33956	18.14	2.62777
18.15	0.31195	18.15	1.33956	18.15	2.62904
18.16	0.31689	18.16	1.33992	18.16	2.62861
18.17	0.32127	18.17	1.34027	18.17	2.62735
18.18	0.32292	18.18	1.34062	18.18	2.6265
18.19	0.32292	18.19	1.34062	18.19	2.62608
18.2	0.32127	18.2	1.34062	18.2	2.62481
18.21	0.31689	18.21	1.34097	18.21	2.62608
18.22	0.31086	18.22	1.34133	18.22	2.62692
18.23	0.30537	18.23	1.34133	18.23	2.62735
18.24	0.29989	18.24	1.34027	18.24	2.62735
18.25	0.2966	18.25	1.33921	18.25	2.62735
18.26	0.2966	18.26	1.3378	18.26	2.62566
18.27	0.29825	18.27	1.33639	18.27	2.62396
18.28	0.30044	18.28	1.33498	18.28	2.62396
18.29	0.30318	18.29	1.33392	18.29	2.62439
18.3	0.30428	18.3	1.33322	18.3	2.62481
18.31	0.30318	18.31	1.33357	18.31	2.62523
18.32	0.30099	18.32	1.33498	18.32	2.62566
18.33	0.29825	18.33	1.33674	18.33	2.62439
18.34	0.29441	18.34	1.33815	18.34	2.62608
18.35	0.29221	18.35	1.33956	18.35	2.62735
18.36	0.29167	18.36	1.34027	18.36	2.62819
18.37	0.29441	18.37	1.34062	18.37	2.62735
18.38	0.29825	18.38	1.34062	18.38	2.62566
18.39	0.30154	18.39	1.34027	18.39	2.62523
18.4	0.30482	18.4	1.33921	18.4	2.6227
18.41	0.30702	18.41	1.3385	18.41	2.6227
18.42	0.30866	18.42	1.3385	18.42	2.62227
18.43	0.30811	18.43	1.33886	18.43	2.62227
18.44	0.30482	18.44	1.33921	18.44	2.62312
18.45	0.30044	18.45	1.33992	18.45	2.62312
18.46	0.29715	18.46	1.33992	18.46	2.62227
18.47	0.29605	18.47	1.34027	18.47	2.62185
18.48	0.29496	18.48	1.34027	18.48	2.62185
18.49	0.29386	18.49	1.33956	18.49	2.62185
18.5	0.29496	18.5	1.33921	18.5	2.62058
18.51	0.2966	18.51	1.3385	18.51	2.62185
18.52	0.29825	18.52	1.3385	18.52	2.62396
18.53	0.29879	18.53	1.3385	18.53	2.62481
18.54	0.29825	18.54	1.33921	18.54	2.62523
18.55	0.2966	18.55	1.33992	18.55	2.62566
18.56	0.2966	18.56	1.34027	18.56	2.62439
18.57	0.2966	18.57	1.34027	18.57	2.62523
18.58	0.29715	18.58	1.33992	18.58	2.62396
18.59	0.29825	18.59	1.33921	18.59	2.62101
18.6	0.30099	18.6	1.33815	18.6	2.61889
18.61	0.30373	18.61	1.33639	18.61	2.61805
18.62	0.30702	18.62	1.33463	18.62	2.61889
18.63	0.30921	18.63	1.33357	18.63	2.61974
18.64	0.3114	18.64	1.33357	18.64	2.62185
18.65	0.3125	18.65	1.33427	18.65	2.62354
18.66	0.31195	18.66	1.33498	18.66	2.6265
18.67	0.31031	18.67	1.33639	18.67	2.62861
18.68	0.30757	18.68	1.33745	18.68	2.62819
18.69	0.30482	18.69	1.3385	18.69	2.62777
18.7	0.30263	18.7	1.33921	18.7	2.62692
18.71	0.30154	18.71	1.33886	18.71	2.62312
18.72	0.30154	18.72	1.33886	18.72	2.62101
18.73	0.30263	18.73	1.33886	18.73	2.61932
18.74	0.30537	18.74	1.33815	18.74	2.61889
18.75	0.30866	18.75	1.3378	18.75	2.61932
18.76	0.31195	18.76	1.33745	18.76	2.62016
18.77	0.3136	18.77	1.33639	18.77	2.62185
18.78	0.3136	18.78	1.33568	18.78	2.62101
18.79	0.3136	18.79	1.33533	18.79	2.62058
18.8	0.31305	18.8	1.33498	18.8	2.61974
18.81	0.3125	18.81	1.33498	18.81	2.6172
18.82	0.3125	18.82	1.33533	18.82	2.6172
18.83	0.3136	18.83	1.33533	18.83	2.61636
18.84	0.31579	18.84	1.33568	18.84	2.61847
18.85	0.31743	18.85	1.33604	18.85	2.61974
18.86	0.31853	18.86	1.33639	18.86	2.62058
18.87	0.31634	18.87	1.33604	18.87	2.62185
18.88	0.31305	18.88	1.33568	18.88	2.62058
18.89	0.31086	18.89	1.33533	18.89	2.62143
18.9	0.30757	18.9	1.33533	18.9	2.6227
18.91	0.30537	18.91	1.33533	18.91	2.62227
18.92	0.30482	18.92	1.33604	18.92	2.62101
18.93	0.30647	18.93	1.33674	18.93	2.61889
18.94	0.30866	18.94	1.33745	18.94	2.61805
18.95	0.31195	18.95	1.33745	18.95	2.6172
18.96	0.31414	18.96	1.33639	18.96	2.61593
18.97	0.31524	18.97	1.33463	18.97	2.61593
18.98	0.31524	18.98	1.33251	18.98	2.61636
18.99	0.31414	18.99	1.33004	18.99	2.61762
19	0.31086	19	1.32863	19	2.61847
19.01	0.30811	19.01	1.32828	19.01	2.61974
19.02	0.30482	19.02	1.33004	19.02	2.61932
19.03	0.30208	19.03	1.33251	19.03	2.62016
19.04	0.30154	19.04	1.33498	19.04	2.61889
19.05	0.30208	19.05	1.33674	19.05	2.62185
19.06	0.30428	19.06	1.3378	19.06	2.62227
19.07	0.30702	19.07	1.3378	19.07	2.62227
19.08	0.31031	19.08	1.33709	19.08	2.6227
19.09	0.31305	19.09	1.33533	19.09	2.62058
19.1	0.31469	19.1	1.33322	19.1	2.61762
19.11	0.31524	19.11	1.33216	19.11	2.61805
19.12	0.31469	19.12	1.33181	19.12	2.61805
19.13	0.31469	19.13	1.33181	19.13	2.62016
19.14	0.31524	19.14	1.33181	19.14	2.62016
19.15	0.31634	19.15	1.33251	19.15	2.62396
19.16	0.31689	19.16	1.33427	19.16	2.62396
19.17	0.31689	19.17	1.33568	19.17	2.62566
19.18	0.31689	19.18	1.33745	19.18	2.62692
19.19	0.31579	19.19	1.3378	19.19	2.62523
19.2	0.31414	19.2	1.33815	19.2	2.62354
19.21	0.3114	19.21	1.33815	19.21	2.62439
19.22	0.30866	19.22	1.33815	19.22	2.62396
19.23	0.30866	19.23	1.33745	19.23	2.62396
19.24	0.30921	19.24	1.33674	19.24	2.62439
19.25	0.31086	19.25	1.33568	19.25	2.62354
19.26	0.3114	19.26	1.33498	19.26	2.62185
19.27	0.31086	19.27	1.33427	19.27	2.62185
19.28	0.30866	19.28	1.33357	19.28	2.62058
19.29	0.30647	19.29	1.33216	19.29	2.62016
19.3	0.30373	19.3	1.33145	19.3	2.62016
19.31	0.30099	19.31	1.33181	19.31	2.61805
19.32	0.30044	19.32	1.33216	19.32	2.61889
19.33	0.30099	19.33	1.33286	19.33	2.62016
19.34	0.30373	19.34	1.33286	19.34	2.62101
19.35	0.30702	19.35	1.33251	19.35	2.62058
19.36	0.30811	19.36	1.33216	19.36	2.62016
19.37	0.30811	19.37	1.33181	19.37	2.62016
19.38	0.30592	19.38	1.33181	19.38	2.62227
19.39	0.30428	19.39	1.33181	19.39	2.62396
19.4	0.30318	19.4	1.33251	19.4	2.62312
19.41	0.30263	19.41	1.33392	19.41	2.61847
19.42	0.30373	19.42	1.33533	19.42	2.61762
19.43	0.30537	19.43	1.33639	19.43	2.61551
19.44	0.30811	19.44	1.33674	19.44	2.61128
19.45	0.31086	19.45	1.33639	19.45	2.61128
19.46	0.3114	19.46	1.33568	19.46	2.61044
19.47	0.31086	19.47	1.33533	19.47	2.61002
19.48	0.31031	19.48	1.33463	19.48	2.61171
19.49	0.30976	19.49	1.33357	19.49	2.6134
19.5	0.30921	19.5	1.33357	19.5	2.61382
19.51	0.30866	19.51	1.33322	19.51	2.61467
19.52	0.30921	19.52	1.33286	19.52	2.61467
19.53	0.30976	19.53	1.33216	19.53	2.61636
19.54	0.31031	19.54	1.33145	19.54	2.61636
19.55	0.31031	19.55	1.33075	19.55	2.6172
19.56	0.30976	19.56	1.33004	19.56	2.61678
19.57	0.30976	19.57	1.32969	19.57	2.61636
19.58	0.31086	19.58	1.32934	19.58	2.61593
19.59	0.31195	19.59	1.32969	19.59	2.61805
19.6	0.31414	19.6	1.33075	19.6	2.61847
19.61	0.31634	19.61	1.33145	19.61	2.61974
19.62	0.31853	19.62	1.33181	19.62	2.61805
19.63	0.32018	19.63	1.33145	19.63	2.61805
19.64	0.32018	19.64	1.33075	19.64	2.61762
19.65	0.31963	19.65	1.32969	19.65	2.61932
19.66	0.31853	19.66	1.32793	19.66	2.62058
19.67	0.31798	19.67	1.32652	19.67	2.61974
19.68	0.31798	19.68	1.32511	19.68	2.61974
19.69	0.31908	19.69	1.32475	19.69	2.61974
19.7	0.32018	19.7	1.32546	19.7	2.62058
19.71	0.32182	19.71	1.32652	19.71	2.61932
19.72	0.32292	19.72	1.32793	19.72	2.61889
19.73	0.32346	19.73	1.32969	19.73	2.61847
19.74	0.32292	19.74	1.3311	19.74	2.61762
19.75	0.32182	19.75	1.33181	19.75	2.61678
19.76	0.32072	19.76	1.33181	19.76	2.61467
19.77	0.31743	19.77	1.3311	19.77	2.61255
19.78	0.31469	19.78	1.33004	19.78	2.61255
19.79	0.31305	19.79	1.32934	19.79	2.61128
19.8	0.31305	19.8	1.32828	19.8	2.61213
19.81	0.31469	19.81	1.32757	19.81	2.61255
19.82	0.31689	19.82	1.32722	19.82	2.6134
19.83	0.32072	19.83	1.32793	19.83	2.61255
19.84	0.32456	19.84	1.32898	19.84	2.61255
19.85	0.3273	19.85	1.33039	19.85	2.61171
19.86	0.32785	19.86	1.33181	19.86	2.61213
19.87	0.32566	19.87	1.33251	19.87	2.6134
19.88	0.32401	19.88	1.33322	19.88	2.61509
19.89	0.32292	19.89	1.33357	19.89	2.61762
19.9	0.32127	19.9	1.33286	19.9	2.61889
19.91	0.32072	19.91	1.33181	19.91	2.62016
19.92	0.32182	19.92	1.33039	19.92	2.61932
19.93	0.32456	19.93	1.32934	19.93	2.61889
19.94	0.32785	19.94	1.32898	19.94	2.61974
19.95	0.32895	19.95	1.32898	19.95	2.6172
19.96	0.3284	19.96	1.32934	19.96	2.61593
19.97	0.32675	19.97	1.32934	19.97	2.61551
19.98	0.32566	19.98	1.32969	19.98	2.61678
19.99	0.32401	19.99	1.33004	19.99	2.61678
20	0.32292	20	1.33004	20	2.61678
20.01	0.32127	20.01	1.33004	20.01	2.61805
20.02	0.32072	20.02	1.32934	20.02	2.61762
20.03	0.32127	20.03	1.32828	20.03	2.61889
20.04	0.32182	20.04	1.32793	20.04	2.61932
20.05	0.32182	20.05	1.32687	20.05	2.61889
20.06	0.32292	20.06	1.32581	20.06	2.61805
20.07	0.32456	20.07	1.32546	20.07	2.61636
20.08	0.3273	20.08	1.32581	20.08	2.61636
20.09	0.33004	20.09	1.32687	20.09	2.61298
20.1	0.33333	20.1	1.32757	20.1	2.61255
20.11	0.33279	20.11	1.32828	20.11	2.61255
20.12	0.33224	20.12	1.32898	20.12	2.61298
20.13	0.33004	20.13	1.32934	20.13	2.61298
20.14	0.32785	20.14	1.32969	20.14	2.61467
20.15	0.32456	20.15	1.32934	20.15	2.61847
20.16	0.32182	20.16	1.32934	20.16	2.61974
20.17	0.32072	20.17	1.32898	20.17	2.62058
20.18	0.32072	20.18	1.32863	20.18	2.62185
20.19	0.32182	20.19	1.32828	20.19	2.62143
20.2	0.32401	20.2	1.32793	20.2	2.61974
20.21	0.32566	20.21	1.32722	20.21	2.61889
20.22	0.32785	20.22	1.32687	20.22	2.61762
20.23	0.32895	20.23	1.32687	20.23	2.61467
20.24	0.3295	20.24	1.32652	20.24	2.61424
20.25	0.3284	20.25	1.32581	20.25	2.61636
20.26	0.32675	20.26	1.32511	20.26	2.61593
20.27	0.32621	20.27	1.32405	20.27	2.61509
20.28	0.32621	20.28	1.32264	20.28	2.61509
20.29	0.32621	20.29	1.32193	20.29	2.61382
20.3	0.32785	20.3	1.32158	20.3	2.61298
20.31	0.32895	20.31	1.32193	20.31	2.61298
20.32	0.33059	20.32	1.32264	20.32	2.61213
20.33	0.33059	20.33	1.3237	20.33	2.61255
20.34	0.33004	20.34	1.32475	20.34	2.61255
20.35	0.32895	20.35	1.32581	20.35	2.61509
20.36	0.3284	20.36	1.32652	20.36	2.61551
20.37	0.32785	20.37	1.32616	20.37	2.61424
20.38	0.32621	20.38	1.32546	20.38	2.6134
20.39	0.32456	20.39	1.32475	20.39	2.61128
20.4	0.32292	20.4	1.3244	20.4	2.61044
20.41	0.32072	20.41	1.3237	20.41	2.60875
20.42	0.31963	20.42	1.32334	20.42	2.61002
20.43	0.31908	20.43	1.32405	20.43	2.61002
20.44	0.31908	20.44	1.32581	20.44	2.61171
20.45	0.32237	20.45	1.32793	20.45	2.61382
20.46	0.32675	20.46	1.33004	20.46	2.61382
20.47	0.33169	20.47	1.33181	20.47	2.61424
20.48	0.33553	20.48	1.33286	20.48	2.61467
20.49	0.33991	20.49	1.33251	20.49	2.61467
20.5	0.3432	20.5	1.3311	20.5	2.61424
20.51	0.34375	20.51	1.32863	20.51	2.61551
20.52	0.3432	20.52	1.32581	20.52	2.61678
20.53	0.34156	20.53	1.32334	20.53	2.61509
20.54	0.33827	20.54	1.32193	20.54	2.61467
20.55	0.33607	20.55	1.32158	20.55	2.61213
20.56	0.33388	20.56	1.32228	20.56	2.61128
20.57	0.33224	20.57	1.3237	20.57	2.61298
20.58	0.33059	20.58	1.32475	20.58	2.61298
20.59	0.33059	20.59	1.32511	20.59	2.61382
20.6	0.33059	20.6	1.32546	20.6	2.61382
20.61	0.33114	20.61	1.32616	20.61	2.61467
20.62	0.33114	20.62	1.32616	20.62	2.6134
20.63	0.33004	20.63	1.32616	20.63	2.61213
20.64	0.32785	20.64	1.32616	20.64	2.61128
20.65	0.32785	20.65	1.32652	20.65	2.61086
20.66	0.3284	20.66	1.32616	20.66	2.61213
20.67	0.32895	20.67	1.32475	20.67	2.61171
20.68	0.3295	20.68	1.32299	20.68	2.61044
20.69	0.3295	20.69	1.32123	20.69	2.61128
20.7	0.33059	20.7	1.31982	20.7	2.61213
20.71	0.33279	20.71	1.31946	20.71	2.6134
20.72	0.33388	20.72	1.31946	20.72	2.6134
20.73	0.33553	20.73	1.32017	20.73	2.6134
20.74	0.33772	20.74	1.32123	20.74	2.61509
20.75	0.34101	20.75	1.32264	20.75	2.61509
20.76	0.3443	20.76	1.32334	20.76	2.61593
20.77	0.34649	20.77	1.32334	20.77	2.61424
20.78	0.34649	20.78	1.32334	20.78	2.61382
20.79	0.34375	20.79	1.32299	20.79	2.61509
20.8	0.34046	20.8	1.32299	20.8	2.61382
20.81	0.33607	20.81	1.32264	20.81	2.61509
20.82	0.33224	20.82	1.32228	20.82	2.61255
20.83	0.33004	20.83	1.32228	20.83	2.61086
20.84	0.32895	20.84	1.32228	20.84	2.61002
20.85	0.32895	20.85	1.32228	20.85	2.60833
20.86	0.33059	20.86	1.32228	20.86	2.60959
20.87	0.33224	20.87	1.32193	20.87	2.60875
20.88	0.33333	20.88	1.32158	20.88	2.60959
20.89	0.33443	20.89	1.32123	20.89	2.61086
20.9	0.33607	20.9	1.32087	20.9	2.61044
20.91	0.33882	20.91	1.32087	20.91	2.61128
20.92	0.3432	20.92	1.32087	20.92	2.61086
20.93	0.34759	20.93	1.32087	20.93	2.61171
20.94	0.35088	20.94	1.32087	20.94	2.61086
20.95	0.35307	20.95	1.32017	20.95	2.61086
20.96	0.35197	20.96	1.31982	20.96	2.61044
20.97	0.34868	20.97	1.31946	20.97	2.61044
20.98	0.3432	20.98	1.31946	20.98	2.61213
20.99	0.33772	20.99	1.32052	20.99	2.61255
21	0.33279	21	1.32158	21	2.61298
21.01	0.33059	21.01	1.32264	21.01	2.6134
21.02	0.33059	21.02	1.32299	21.02	2.61424
21.03	0.33279	21.03	1.32299	21.03	2.61636
21.04	0.33607	21.04	1.32228	21.04	2.61382
21.05	0.33991	21.05	1.32087	21.05	2.61298
21.06	0.34265	21.06	1.31982	21.06	2.61298
21.07	0.34375	21.07	1.31946	21.07	2.61255
21.08	0.3443	21.08	1.31982	21.08	2.61298
21.09	0.3432	21.09	1.32087	21.09	2.61213
21.1	0.34101	21.1	1.32193	21.1	2.61213
21.11	0.33936	21.11	1.32228	21.11	2.61255
21.12	0.33662	21.12	1.32228	21.12	2.6134
21.13	0.33498	21.13	1.32193	21.13	2.6134
21.14	0.33498	21.14	1.32087	21.14	2.61086
21.15	0.33553	21.15	1.31946	21.15	2.61128
21.16	0.33662	21.16	1.31876	21.16	2.61171
21.17	0.33827	21.17	1.31911	21.17	2.61044
21.18	0.34046	21.18	1.31982	21.18	2.60917
21.19	0.34156	21.19	1.32087	21.19	2.60706
21.2	0.34211	21.2	1.32193	21.2	2.60706
21.21	0.34156	21.21	1.32299	21.21	2.60748
21.22	0.34046	21.22	1.3237	21.22	2.60664
21.23	0.34046	21.23	1.3237	21.23	2.60748
21.24	0.34101	21.24	1.32334	21.24	2.6079
21.25	0.34101	21.25	1.32299	21.25	2.60917
21.26	0.34101	21.26	1.32299	21.26	2.61086
21.27	0.34101	21.27	1.32334	21.27	2.61128
21.28	0.34156	21.28	1.32334	21.28	2.61044
21.29	0.34156	21.29	1.32334	21.29	2.61044
21.3	0.34101	21.3	1.32334	21.3	2.61002
21.31	0.34046	21.31	1.32264	21.31	2.60875
21.32	0.34046	21.32	1.32193	21.32	2.60621
21.33	0.34156	21.33	1.32087	21.33	2.60579
21.34	0.34375	21.34	1.31982	21.34	2.60368
21.35	0.34485	21.35	1.31911	21.35	2.60368
21.36	0.34594	21.36	1.31911	21.36	2.6041
21.37	0.34704	21.37	1.31982	21.37	2.60368
21.38	0.34814	21.38	1.32052	21.38	2.60579
21.39	0.34759	21.39	1.32158	21.39	2.60748
21.4	0.34704	21.4	1.32193	21.4	2.60833
21.41	0.3443	21.41	1.32228	21.41	2.60917
21.42	0.34211	21.42	1.32228	21.42	2.61044
21.43	0.34046	21.43	1.32193	21.43	2.61044
21.44	0.33991	21.44	1.32087	21.44	2.60959
21.45	0.33991	21.45	1.32017	21.45	2.60959
21.46	0.34101	21.46	1.31982	21.46	2.60875
21.47	0.34211	21.47	1.31982	21.47	2.60833
21.48	0.34375	21.48	1.31982	21.48	2.60917
21.49	0.34539	21.49	1.32017	21.49	2.60917
21.5	0.34539	21.5	1.32017	21.5	2.60917
21.51	0.34485	21.51	1.32017	21.51	2.60748
21.52	0.34539	21.52	1.32052	21.52	2.60621
21.53	0.34649	21.53	1.32087	21.53	2.60537
21.54	0.34814	21.54	1.32087	21.54	2.60537
21.55	0.34923	21.55	1.32123	21.55	2.60537
21.56	0.34978	21.56	1.32193	21.56	2.60579
21.57	0.34923	21.57	1.32264	21.57	2.6079
21.58	0.34759	21.58	1.32299	21.58	2.61002
21.59	0.34594	21.59	1.32299	21.59	2.61171
21.6	0.34265	21.6	1.32193	21.6	2.61044
21.61	0.34101	21.61	1.32123	21.61	2.60875
21.62	0.34101	21.62	1.32017	21.62	2.6079
21.63	0.34211	21.63	1.31841	21.63	2.60833
21.64	0.3443	21.64	1.317	21.64	2.60706
21.65	0.34704	21.65	1.31629	21.65	2.60621
21.66	0.34978	21.66	1.31629	21.66	2.60748
21.67	0.35143	21.67	1.317	21.67	2.60875
21.68	0.35362	21.68	1.31805	21.68	2.61128
21.69	0.35417	21.69	1.31911	21.69	2.61213
21.7	0.35307	21.7	1.31982	21.7	2.61086
21.71	0.35252	21.71	1.32087	21.71	2.61128
21.72	0.35307	21.72	1.32158	21.72	2.61382
21.73	0.35526	21.73	1.32158	21.73	2.61593
21.74	0.3591	21.74	1.32087	21.74	2.62227
21.75	0.36294	21.75	1.32017	21.75	2.63073
21.76	0.36623	21.76	1.31946	21.76	2.64129
21.77	0.36787	21.77	1.31876	21.77	2.65186
21.78	0.36732	21.78	1.31805	21.78	2.65989
21.79	0.36239	21.79	1.31735	21.79	2.66961
21.8	0.35526	21.8	1.31735	21.8	2.67975
21.81	0.34868	21.81	1.31735	21.81	2.69117
21.82	0.34485	21.82	1.31735	21.82	2.69793
21.83	0.3443	21.83	1.317	21.83	2.70173
21.84	0.34704	21.84	1.31629	21.84	2.70342
21.85	0.35143	21.85	1.31629	21.85	2.70004
21.86	0.35746	21.86	1.31629	21.86	2.6937
21.87	0.36129	21.87	1.31664	21.87	2.68314
21.88	0.36349	21.88	1.317	21.88	2.66877
21.89	0.36239	21.89	1.3177	21.89	2.65862
21.9	0.35965	21.9	1.31841	21.9	2.65059
21.91	0.35526	21.91	1.31841	21.91	2.64256
21.92	0.35252	21.92	1.31841	21.92	2.6358
21.93	0.34978	21.93	1.31805	21.93	2.63115
21.94	0.34868	21.94	1.31805	21.94	2.62608
21.95	0.34923	21.95	1.31841	21.95	2.62185
21.96	0.35088	21.96	1.31841	21.96	2.61932
21.97	0.35143	21.97	1.31841	21.97	2.61762
21.98	0.35143	21.98	1.31841	21.98	2.61678
21.99	0.35033	21.99	1.31841	21.99	2.61424
22	0.34759	22	1.31805	22	2.6134
22.01	0.34485	22.01	1.31735	22.01	2.61044
22.02	0.3432	22.02	1.317	22.02	2.61086
22.03	0.34375	22.03	1.317	22.03	2.61128
22.04	0.34594	22.04	1.31664	22.04	2.60959
22.05	0.35033	22.05	1.31664	22.05	2.61002
22.06	0.35526	22.06	1.31664	22.06	2.61086
22.07	0.35855	22.07	1.31629	22.07	2.61255
22.08	0.36075	22.08	1.31629	22.08	2.61213
22.09	0.36129	22.09	1.31629	22.09	2.60959
22.1	0.35855	22.1	1.317	22.1	2.60748
22.11	0.35526	22.11	1.31805	22.11	2.60537
22.12	0.35033	22.12	1.31911	22.12	2.60368
22.13	0.34594	22.13	1.32017	22.13	2.6041
22.14	0.34265	22.14	1.32087	22.14	2.60495
22.15	0.34156	22.15	1.32158	22.15	2.60748
22.16	0.34101	22.16	1.32087	22.16	2.60917
22.17	0.3432	22.17	1.31982	22.17	2.60959
22.18	0.34759	22.18	1.31876	22.18	2.60875
22.19	0.35307	22.19	1.3177	22.19	2.60664
22.2	0.35855	22.2	1.31735	22.2	2.60579
22.21	0.36294	22.21	1.317	22.21	2.60664
22.22	0.36568	22.22	1.31629	22.22	2.60706
22.23	0.36568	22.23	1.31629	22.23	2.60917
22.24	0.36458	22.24	1.31629	22.24	2.61086
22.25	0.36184	22.25	1.31629	22.25	2.60917
22.26	0.358	22.26	1.31594	22.26	2.6079
22.27	0.35417	22.27	1.31594	22.27	2.60621
22.28	0.35197	22.28	1.31629	22.28	2.60368
22.29	0.35143	22.29	1.31664	22.29	2.60325
22.3	0.35197	22.3	1.3177	22.3	2.60368
22.31	0.35362	22.31	1.31841	22.31	2.6041
22.32	0.35691	22.32	1.31876	22.32	2.60664
22.33	0.35965	22.33	1.31876	22.33	2.60875
22.34	0.36294	22.34	1.31946	22.34	2.60959
22.35	0.36568	22.35	1.32052	22.35	2.60748
22.36	0.36897	22.36	1.32087	22.36	2.6079
22.37	0.37171	22.37	1.32158	22.37	2.60621
22.38	0.37445	22.38	1.32193	22.38	2.60452
22.39	0.3761	22.39	1.32193	22.39	2.60495
22.4	0.37664	22.4	1.32193	22.4	2.60452
22.41	0.37719	22.41	1.32123	22.41	2.60495
22.42	0.375	22.42	1.31946	22.42	2.60748
22.43	0.37007	22.43	1.31805	22.43	2.6079
22.44	0.36458	22.44	1.31735	22.44	2.60706
22.45	0.3591	22.45	1.317	22.45	2.60579
22.46	0.35636	22.46	1.31664	22.46	2.60579
22.47	0.35362	22.47	1.31664	22.47	2.60199
22.48	0.35307	22.48	1.317	22.48	2.60241
22.49	0.35197	22.49	1.317	22.49	2.60241
22.5	0.35417	22.5	1.31664	22.5	2.60368
22.51	0.35691	22.51	1.31629	22.51	2.60579
22.52	0.35691	22.52	1.31559	22.52	2.6079
22.53	0.35526	22.53	1.31523	22.53	2.60621
22.54	0.35252	22.54	1.31488	22.54	2.60621
22.55	0.34978	22.55	1.31523	22.55	2.60664
22.56	0.34759	22.56	1.31559	22.56	2.60621
22.57	0.34485	22.57	1.31594	22.57	2.60368
22.58	0.3432	22.58	1.31629	22.58	2.60452
22.59	0.34375	22.59	1.31664	22.59	2.60283
22.6	0.34814	22.6	1.31629	22.6	2.60495
22.61	0.35307	22.61	1.31559	22.61	2.60452
22.62	0.358	22.62	1.31488	22.62	2.6041
22.63	0.36294	22.63	1.31453	22.63	2.60325
22.64	0.36623	22.64	1.31453	22.64	2.60199
22.65	0.36678	22.65	1.31488	22.65	2.60156
22.66	0.36458	22.66	1.31594	22.66	2.60199
22.67	0.36075	22.67	1.31629	22.67	2.60241
22.68	0.35636	22.68	1.31664	22.68	2.60283
22.69	0.35252	22.69	1.31629	22.69	2.60199
22.7	0.34978	22.7	1.31559	22.7	2.60241
22.71	0.34814	22.71	1.31453	22.71	2.60072
22.72	0.34923	22.72	1.31382	22.72	2.60114
22.73	0.35197	22.73	1.31312	22.73	2.6003
22.74	0.35417	22.74	1.31312	22.74	2.59776
22.75	0.35526	22.75	1.31417	22.75	2.59903
22.76	0.35581	22.76	1.31488	22.76	2.60199
22.77	0.35581	22.77	1.31594	22.77	2.60368
22.78	0.35471	22.78	1.31629	22.78	2.60495
22.79	0.35417	22.79	1.31594	22.79	2.60579
22.8	0.35362	22.8	1.31488	22.8	2.60579
22.81	0.35417	22.81	1.31417	22.81	2.60579
22.82	0.35471	22.82	1.31312	22.82	2.60621
22.83	0.35471	22.83	1.31241	22.83	2.60452
22.84	0.35526	22.84	1.31135	22.84	2.60452
22.85	0.35526	22.85	1.311	22.85	2.60495
22.86	0.35417	22.86	1.31171	22.86	2.60495
22.87	0.35526	22.87	1.31312	22.87	2.60325
22.88	0.35636	22.88	1.31417	22.88	2.60241
22.89	0.358	22.89	1.31488	22.89	2.60114
22.9	0.36075	22.9	1.31594	22.9	2.60156
22.91	0.36349	22.91	1.317	22.91	2.60199
22.92	0.36458	22.92	1.31735	22.92	2.60241
22.93	0.36513	22.93	1.317	22.93	2.60368
22.94	0.36568	22.94	1.31594	22.94	2.60537
22.95	0.36513	22.95	1.31488	22.95	2.60621
22.96	0.36404	22.96	1.31488	22.96	2.60579
22.97	0.36404	22.97	1.31523	22.97	2.60579
22.98	0.36458	22.98	1.31594	22.98	2.6041
22.99	0.36568	22.99	1.31664	22.99	2.60241
23	0.36732	23	1.31805	23	2.60241
23.01	0.36787	23.01	1.31876	23.01	2.60072
23.02	0.36732	23.02	1.31911	23.02	2.60072
23.03	0.36623	23.03	1.31876	23.03	2.6003
23.04	0.36349	23.04	1.31805	23.04	2.60072
23.05	0.3602	23.05	1.317	23.05	2.60072
23.06	0.35636	23.06	1.31664	23.06	2.60072
23.07	0.35417	23.07	1.31594	23.07	2.60156
23.08	0.35471	23.08	1.31594	23.08	2.60156
23.09	0.35746	23.09	1.31594	23.09	2.60241
23.1	0.36184	23.1	1.31629	23.1	2.6041
23.11	0.36623	23.11	1.31664	23.11	2.6041
23.12	0.37007	23.12	1.3177	23.12	2.60537
23.13	0.37281	23.13	1.31841	23.13	2.60495
23.14	0.3739	23.14	1.31876	23.14	2.60495
23.15	0.37336	23.15	1.31946	23.15	2.60452
23.16	0.37226	23.16	1.32017	23.16	2.60325
23.17	0.37116	23.17	1.31982	23.17	2.60283
23.18	0.37116	23.18	1.31876	23.18	2.60072
23.19	0.37007	23.19	1.31735	23.19	2.60072
23.2	0.36897	23.2	1.31594	23.2	2.60114
23.21	0.36623	23.21	1.31488	23.21	2.59945
23.22	0.36294	23.22	1.31453	23.22	2.59987
23.23	0.35965	23.23	1.31382	23.23	2.59987
23.24	0.35691	23.24	1.31382	23.24	2.59987
23.25	0.35581	23.25	1.31347	23.25	2.60114
23.26	0.35636	23.26	1.31312	23.26	2.60114
23.27	0.35965	23.27	1.31206	23.27	2.60241
23.28	0.36294	23.28	1.31065	23.28	2.60199
23.29	0.36623	23.29	1.30959	23.29	2.60325
23.3	0.36732	23.3	1.30924	23.3	2.60452
23.31	0.36568	23.31	1.30959	23.31	2.60368
23.32	0.36239	23.32	1.31065	23.32	2.60325
23.33	0.3591	23.33	1.31206	23.33	2.60283
23.34	0.35636	23.34	1.31347	23.34	2.60241
23.35	0.35471	23.35	1.31488	23.35	2.60368
23.36	0.35581	23.36	1.31559	23.36	2.60114
23.37	0.358	23.37	1.31629	23.37	2.60072
23.38	0.36075	23.38	1.31594	23.38	2.60114
23.39	0.36184	23.39	1.31594	23.39	2.60156
23.4	0.3602	23.4	1.31559	23.4	2.60199
23.41	0.35746	23.41	1.31488	23.41	2.60368
23.42	0.35471	23.42	1.31453	23.42	2.60325
23.43	0.35307	23.43	1.31347	23.43	2.60325
23.44	0.35197	23.44	1.31241	23.44	2.60368
23.45	0.35252	23.45	1.31171	23.45	2.60325
23.46	0.35471	23.46	1.31135	23.46	2.60241
23.47	0.358	23.47	1.31171	23.47	2.60283
23.48	0.36184	23.48	1.31241	23.48	2.60325
23.49	0.36458	23.49	1.31347	23.49	2.60325
23.5	0.36732	23.5	1.31453	23.5	2.6041
23.51	0.37007	23.51	1.31523	23.51	2.60452
23.52	0.37336	23.52	1.31523	23.52	2.6041
23.53	0.37664	23.53	1.31488	23.53	2.60283
23.54	0.37774	23.54	1.31382	23.54	2.60452
23.55	0.37774	23.55	1.31347	23.55	2.6041
23.56	0.375	23.56	1.31347	23.56	2.60452
23.57	0.37116	23.57	1.31347	23.57	2.60495
23.58	0.36458	23.58	1.31347	23.58	2.60537
23.59	0.358	23.59	1.31382	23.59	2.60368
23.6	0.35362	23.6	1.31382	23.6	2.6041
23.61	0.35252	23.61	1.31417	23.61	2.60368
23.62	0.35417	23.62	1.31382	23.62	2.60452
23.63	0.35855	23.63	1.31347	23.63	2.60452
23.64	0.36458	23.64	1.31347	23.64	2.60537
23.65	0.36952	23.65	1.31312	23.65	2.60579
23.66	0.37171	23.66	1.31347	23.66	2.60706
23.67	0.37007	23.67	1.31382	23.67	2.60579
23.68	0.36568	23.68	1.31488	23.68	2.6041
23.69	0.35965	23.69	1.31559	23.69	2.60114
23.7	0.35362	23.7	1.31629	23.7	2.60114
23.71	0.34923	23.71	1.31664	23.71	2.59945
23.72	0.34594	23.72	1.317	23.72	2.59734
23.73	0.34485	23.73	1.31664	23.73	2.59691
23.74	0.34485	23.74	1.31664	23.74	2.59734
23.75	0.34594	23.75	1.31629	23.75	2.59903
23.76	0.34594	23.76	1.317	23.76	2.60072
23.77	0.34649	23.77	1.31805	23.77	2.60114
23.78	0.34814	23.78	1.31982	23.78	2.60241
23.79	0.35033	23.79	1.32158	23.79	2.6041
23.8	0.35417	23.8	1.32228	23.8	2.60452
23.81	0.358	23.81	1.32264	23.81	2.60241
23.82	0.36129	23.82	1.32264	23.82	2.60325
23.83	0.36184	23.83	1.32158	23.83	2.60495
23.84	0.36184	23.84	1.32017	23.84	2.60537
23.85	0.35965	23.85	1.31876	23.85	2.60537
23.86	0.35636	23.86	1.31735	23.86	2.60621
23.87	0.35307	23.87	1.31629	23.87	2.60664
23.88	0.35088	23.88	1.31629	23.88	2.60495
23.89	0.35033	23.89	1.31594	23.89	2.60241
23.9	0.35088	23.9	1.31559	23.9	2.59903
23.91	0.35252	23.91	1.31559	23.91	2.59565
23.92	0.35417	23.92	1.31559	23.92	2.59607
23.93	0.35636	23.93	1.31523	23.93	2.59691
23.94	0.3591	23.94	1.31523	23.94	2.59818
23.95	0.3602	23.95	1.31488	23.95	2.59903
23.96	0.36184	23.96	1.31453	23.96	2.60368
23.97	0.36349	23.97	1.31417	23.97	2.60664
23.98	0.36513	23.98	1.31417	23.98	2.60833
23.99	0.36678	23.99	1.31382	23.99	2.60706
24	0.36842	24	1.31347	24	2.60452
24.01	0.36952	24.01	1.31312	24.01	2.60241
24.02	0.37007	24.02	1.31312	24.02	2.60199
24.03	0.37116	24.03	1.31276	24.03	2.60072
24.04	0.37171	24.04	1.31276	24.04	2.59818
24.05	0.37171	24.05	1.31312	24.05	2.59818
24.06	0.37116	24.06	1.31347	24.06	2.6003
24.07	0.36952	24.07	1.31417	24.07	2.60199
24.08	0.36678	24.08	1.31453	24.08	2.60283
24.09	0.36404	24.09	1.31453	24.09	2.60072
24.1	0.3602	24.1	1.31417	24.1	2.59903
24.11	0.35691	24.11	1.31417	24.11	2.59987
24.12	0.35362	24.12	1.31417	24.12	2.59987
24.13	0.35197	24.13	1.31382	24.13	2.59776
24.14	0.35197	24.14	1.31347	24.14	2.59734
24.15	0.35307	24.15	1.31417	24.15	2.59861
24.16	0.35417	24.16	1.31488	24.16	2.59734
24.17	0.35526	24.17	1.31488	24.17	2.59818
24.18	0.35526	24.18	1.31453	24.18	2.59776
24.19	0.35581	24.19	1.31347	24.19	2.59776
24.2	0.35581	24.2	1.31206	24.2	2.59861
24.21	0.35636	24.21	1.311	24.21	2.60072
24.22	0.358	24.22	1.30994	24.22	2.60283
24.23	0.36075	24.23	1.30889	24.23	2.60241
24.24	0.36294	24.24	1.30853	24.24	2.60283
24.25	0.36349	24.25	1.30924	24.25	2.60199
24.26	0.36294	24.26	1.3103	24.26	2.59987
24.27	0.36129	24.27	1.311	24.27	2.59987
24.28	0.35746	24.28	1.31171	24.28	2.59818
24.29	0.35307	24.29	1.31206	24.29	2.59903
24.3	0.34814	24.3	1.31171	24.3	2.59903
24.31	0.34594	24.31	1.31171	24.31	2.6003
24.32	0.34594	24.32	1.31135	24.32	2.60072
24.33	0.34704	24.33	1.311	24.33	2.60114
24.34	0.34759	24.34	1.311	24.34	2.59987
24.35	0.34868	24.35	1.31065	24.35	2.59861
24.36	0.34978	24.36	1.31065	24.36	2.59903
24.37	0.35088	24.37	1.31065	24.37	2.59903
24.38	0.35088	24.38	1.3103	24.38	2.59903
24.39	0.35033	24.39	1.30994	24.39	2.60072
24.4	0.35033	24.4	1.30959	24.4	2.60114
24.41	0.35197	24.41	1.30959	24.41	2.60283
24.42	0.35307	24.42	1.30994	24.42	2.60199
24.43	0.35526	24.43	1.30994	24.43	2.60156
24.44	0.35691	24.44	1.31065	24.44	2.59903
24.45	0.3591	24.45	1.311	24.45	2.59903
24.46	0.36239	24.46	1.31171	24.46	2.59987
24.47	0.36568	24.47	1.31206	24.47	2.59945
24.48	0.36678	24.48	1.31241	24.48	2.59903
24.49	0.36678	24.49	1.31241	24.49	2.60072
24.5	0.36568	24.5	1.31276	24.5	2.6003
24.51	0.36349	24.51	1.31241	24.51	2.60072
24.52	0.36129	24.52	1.31206	24.52	2.59861
24.53	0.35965	24.53	1.31171	24.53	2.59649
24.54	0.35691	24.54	1.31135	24.54	2.59607
24.55	0.35417	24.55	1.311	24.55	2.59776
24.56	0.35252	24.56	1.311	24.56	2.59861
24.57	0.34978	24.57	1.311	24.57	2.59861
24.58	0.34594	24.58	1.31135	24.58	2.59861
24.59	0.34156	24.59	1.31171	24.59	2.59945
24.6	0.33827	24.6	1.31206	24.6	2.59945
24.61	0.33772	24.61	1.31206	24.61	2.59903
24.62	0.33882	24.62	1.31206	24.62	2.59776
24.63	0.34211	24.63	1.31276	24.63	2.59607
24.64	0.34485	24.64	1.31347	24.64	2.59565
24.65	0.34759	24.65	1.31382	24.65	2.59691
24.66	0.35033	24.66	1.31453	24.66	2.59734
24.67	0.35088	24.67	1.31488	24.67	2.59649
24.68	0.34978	24.68	1.31559	24.68	2.59691
24.69	0.34759	24.69	1.31559	24.69	2.59776
24.7	0.34704	24.7	1.31523	24.7	2.59945
24.71	0.34704	24.71	1.31453	24.71	2.59987
24.72	0.34814	24.72	1.31417	24.72	2.59945
24.73	0.34868	24.73	1.31382	24.73	2.59903
24.74	0.34759	24.74	1.31347	24.74	2.59903
24.75	0.34649	24.75	1.31241	24.75	2.59861
24.76	0.34539	24.76	1.311	24.76	2.59734
24.77	0.3432	24.77	1.30959	24.77	2.59649
24.78	0.34046	24.78	1.30853	24.78	2.59691
24.79	0.33717	24.79	1.30818	24.79	2.59818
24.8	0.33662	24.8	1.30889	24.8	2.59861
24.81	0.33717	24.81	1.30959	24.81	2.59945
24.82	0.33936	24.82	1.31135	24.82	2.59818
24.83	0.34211	24.83	1.31312	24.83	2.59945
24.84	0.34594	24.84	1.31417	24.84	2.59945
24.85	0.34978	24.85	1.31417	24.85	2.59903
24.86	0.35307	24.86	1.31347	24.86	2.59691
24.87	0.35471	24.87	1.31171	24.87	2.59565
24.88	0.35471	24.88	1.3103	24.88	2.59565
24.89	0.35252	24.89	1.30959	24.89	2.59565
24.9	0.34978	24.9	1.30889	24.9	2.59649
24.91	0.34649	24.91	1.30853	24.91	2.59818
24.92	0.34375	24.92	1.30889	24.92	2.59903
24.93	0.3432	24.93	1.30924	24.93	2.6003
24.94	0.34485	24.94	1.30994	24.94	2.59987
24.95	0.34594	24.95	1.3103	24.95	2.59903
24.96	0.34704	24.96	1.311	24.96	2.59649
24.97	0.34868	24.97	1.311	24.97	2.59607
24.98	0.34978	24.98	1.31135	24.98	2.59691
[truncated: 6,502 more rows]
