# Supplementary material for: Large-scale conformal synthesis of one-dimensional MAX phases
Source: Nat Commun. 2024 Oct 28;15:9275. doi: 10.1038/s41467-024-53137-0 (PMC11519885; doi:10.1038/s41467-024-53137-0)
Supplement: Supplementary file 3 — Source data [file 41467_2024_53137_MOESM3_ESM.zip › Source data/Fig.S21b.xlsx]

## Sheet: Sheet1
2 theta	1	2 theta	4	2 theta	10
5	0.07536	5	1.11042	5	2.0876
5.01	0.07536	5.01	1.11042	5.01	2.0876
5.02	0.07536	5.02	1.11042	5.02	2.0876
5.03	0.075	5.03	1.11104	5.03	2.08795
5.04	0.07536	5.04	1.11229	5.04	2.08795
5.05	0.07571	5.05	1.11416	5.05	2.0876
5.06	0.0775	5.06	1.11541	5.06	2.08726
5.07	0.08036	5.07	1.11666	5.07	2.08657
5.08	0.08321	5.08	1.1179	5.08	2.08657
5.09	0.08607	5.09	1.11853	5.09	2.08691
5.1	0.08821	5.1	1.11853	5.1	2.0876
5.11	0.09	5.11	1.11853	5.11	2.0883
5.12	0.09143	5.12	1.1179	5.12	2.09003
5.13	0.09214	5.13	1.1179	5.13	2.09107
5.14	0.09286	5.14	1.11728	5.14	2.09141
5.15	0.09286	5.15	1.11728	5.15	2.09245
5.16	0.09321	5.16	1.1179	5.16	2.09384
5.17	0.09321	5.17	1.11915	5.17	2.09522
5.18	0.09286	5.18	1.12102	5.18	2.09661
5.19	0.09214	5.19	1.12289	5.19	2.09765
5.2	0.09179	5.2	1.12414	5.2	2.09868
5.21	0.09143	5.21	1.12601	5.21	2.09938
5.22	0.09179	5.22	1.12664	5.22	2.10042
5.23	0.09179	5.23	1.12726	5.23	2.10076
5.24	0.09214	5.24	1.12726	5.24	2.10111
5.25	0.0925	5.25	1.12726	5.25	2.1018
5.26	0.09357	5.26	1.12726	5.26	2.10215
5.27	0.09429	5.27	1.12726	5.27	2.1018
5.28	0.095	5.28	1.12851	5.28	2.10076
5.29	0.09607	5.29	1.12913	5.29	2.09903
5.3	0.09679	5.3	1.131	5.3	2.09799
5.31	0.09786	5.31	1.13288	5.31	2.09868
5.32	0.09857	5.32	1.13475	5.32	2.10007
5.33	0.09893	5.33	1.13662	5.33	2.1018
5.34	0.09893	5.34	1.13911	5.34	2.10457
5.35	0.09929	5.35	1.14099	5.35	2.10769
5.36	0.09964	5.36	1.14286	5.36	2.11046
5.37	0.09964	5.37	1.1441	5.37	2.11219
5.38	0.10036	5.38	1.14535	5.38	2.11288
5.39	0.10143	5.39	1.14535	5.39	2.11323
5.4	0.10286	5.4	1.1441	5.4	2.11392
5.41	0.10464	5.41	1.14348	5.41	2.11461
5.42	0.10679	5.42	1.14161	5.42	2.11496
5.43	0.10821	5.43	1.14036	5.43	2.11496
5.44	0.10857	5.44	1.13911	5.44	2.11496
5.45	0.10893	5.45	1.13849	5.45	2.1153
5.46	0.10893	5.46	1.13849	5.46	2.1153
5.47	0.10857	5.47	1.13849	5.47	2.1153
5.48	0.10857	5.48	1.13911	5.48	2.11496
5.49	0.10857	5.49	1.13974	5.49	2.11461
5.5	0.10929	5.5	1.13974	5.5	2.11565
5.51	0.11071	5.51	1.14036	5.51	2.11669
5.52	0.11214	5.52	1.14099	5.52	2.11807
5.53	0.11321	5.53	1.14223	5.53	2.11981
5.54	0.11357	5.54	1.14348	5.54	2.12154
5.55	0.11393	5.55	1.14535	5.55	2.12292
5.56	0.11357	5.56	1.14847	5.56	2.12361
5.57	0.11321	5.57	1.15221	5.57	2.12361
5.58	0.1125	5.58	1.15533	5.58	2.12258
5.59	0.11214	5.59	1.15908	5.59	2.12223
5.6	0.11214	5.6	1.16157	5.6	2.12188
5.61	0.11286	5.61	1.16282	5.61	2.12223
5.62	0.11393	5.62	1.16282	5.62	2.12292
5.63	0.115	5.63	1.1622	5.63	2.12361
5.64	0.11679	5.64	1.16032	5.64	2.12465
5.65	0.11786	5.65	1.15783	5.65	2.125
5.66	0.11857	5.66	1.15533	5.66	2.12535
5.67	0.12	5.67	1.15409	5.67	2.12604
5.68	0.12071	5.68	1.15284	5.68	2.12708
5.69	0.12107	5.69	1.15221	5.69	2.12881
5.7	0.12071	5.7	1.15346	5.7	2.13089
5.71	0.12	5.71	1.15471	5.71	2.13366
5.72	0.11893	5.72	1.15721	5.72	2.13608
5.73	0.11857	5.73	1.1597	5.73	2.13781
5.74	0.11821	5.74	1.16157	5.74	2.1392
5.75	0.11821	5.75	1.16344	5.75	2.13989
5.76	0.11857	5.76	1.16469	5.76	2.14024
5.77	0.11929	5.77	1.16469	5.77	2.14024
5.78	0.12036	5.78	1.16407	5.78	2.14058
5.79	0.12071	5.79	1.1622	5.79	2.14127
5.8	0.12036	5.8	1.16095	5.8	2.14231
5.81	0.12	5.81	1.16032	5.81	2.14231
5.82	0.11964	5.82	1.16032	5.82	2.14266
5.83	0.12036	5.83	1.16095	5.83	2.14197
5.84	0.12143	5.84	1.1622	5.84	2.14127
5.85	0.12357	5.85	1.16344	5.85	2.14024
5.86	0.12571	5.86	1.16469	5.86	2.13885
5.87	0.1275	5.87	1.16594	5.87	2.13677
5.88	0.12929	5.88	1.16594	5.88	2.13504
5.89	0.13036	5.89	1.16594	5.89	2.13504
5.9	0.13071	5.9	1.16532	5.9	2.13504
5.91	0.13107	5.91	1.16594	5.91	2.13539
5.92	0.13107	5.92	1.16656	5.92	2.13712
5.93	0.13179	5.93	1.16843	5.93	2.1392
5.94	0.13286	5.94	1.17155	5.94	2.14162
5.95	0.13464	5.95	1.17467	5.95	2.1437
5.96	0.13607	5.96	1.17779	5.96	2.14508
5.97	0.13714	5.97	1.18091	5.97	2.14543
5.98	0.13821	5.98	1.18341	5.98	2.14474
5.99	0.13857	5.99	1.18465	5.99	2.14404
6	0.13964	6	1.18528	6	2.14335
6.01	0.14036	6.01	1.18528	6.01	2.14301
6.02	0.14107	6.02	1.18465	6.02	2.14404
6.03	0.14143	6.03	1.18465	6.03	2.14578
6.04	0.14179	6.04	1.18403	6.04	2.14855
6.05	0.1425	6.05	1.18341	6.05	2.15132
6.06	0.1425	6.06	1.18216	6.06	2.15409
6.07	0.1425	6.07	1.18153	6.07	2.15582
6.08	0.1425	6.08	1.18091	6.08	2.15651
6.09	0.14286	6.09	1.17966	6.09	2.15686
6.1	0.14357	6.1	1.17904	6.1	2.15686
6.11	0.14429	6.11	1.17904	6.11	2.15616
6.12	0.14464	6.12	1.17966	6.12	2.15547
6.13	0.14393	6.13	1.18091	6.13	2.15512
6.14	0.1425	6.14	1.18278	6.14	2.15512
6.15	0.14107	6.15	1.18528	6.15	2.15409
6.16	0.14	6.16	1.18777	6.16	2.15374
6.17	0.13857	6.17	1.18964	6.17	2.15374
6.18	0.13786	6.18	1.19152	6.18	2.15478
6.19	0.13786	6.19	1.19276	6.19	2.15651
6.2	0.13821	6.2	1.19339	6.2	2.15859
6.21	0.13964	6.21	1.19401	6.21	2.16066
6.22	0.14143	6.22	1.19464	6.22	2.16309
6.23	0.14286	6.23	1.19526	6.23	2.16482
6.24	0.14429	6.24	1.19588	6.24	2.16551
6.25	0.14571	6.25	1.19651	6.25	2.16482
6.26	0.14714	6.26	1.19713	6.26	2.16343
6.27	0.14821	6.27	1.19775	6.27	2.1617
6.28	0.14893	6.28	1.19775	6.28	2.16066
6.29	0.14821	6.29	1.19775	6.29	2.15963
6.3	0.14714	6.3	1.19775	6.3	2.15893
6.31	0.14643	6.31	1.19713	6.31	2.15928
6.32	0.14571	6.32	1.19713	6.32	2.15997
6.33	0.145	6.33	1.19651	6.33	2.16032
6.34	0.14464	6.34	1.19588	6.34	2.16066
6.35	0.14464	6.35	1.19464	6.35	2.16136
6.36	0.145	6.36	1.19401	6.36	2.16205
6.37	0.14536	6.37	1.19339	6.37	2.16309
6.38	0.14571	6.38	1.19339	6.38	2.16482
6.39	0.14571	6.39	1.19401	6.39	2.16655
6.4	0.14571	6.4	1.19588	6.4	2.16828
6.41	0.14679	6.41	1.19838	6.41	2.16967
6.42	0.14857	6.42	1.2015	6.42	2.17036
6.43	0.15036	6.43	1.20462	6.43	2.16863
6.44	0.1525	6.44	1.20711	6.44	2.1669
6.45	0.15464	6.45	1.20836	6.45	2.16551
6.46	0.15607	6.46	1.20836	6.46	2.16517
6.47	0.15643	6.47	1.20649	6.47	2.16517
6.48	0.15571	6.48	1.20462	6.48	2.16655
6.49	0.155	6.49	1.20212	6.49	2.16932
6.5	0.15429	6.5	1.20025	6.5	2.17278
6.51	0.15464	6.51	1.19963	6.51	2.17659
6.52	0.15536	6.52	1.19963	6.52	2.17936
6.53	0.15571	6.53	1.20025	6.53	2.1804
6.54	0.15607	6.54	1.2015	6.54	2.18006
6.55	0.15571	6.55	1.20337	6.55	2.17832
6.56	0.155	6.56	1.20524	6.56	2.17625
6.57	0.15286	6.57	1.20774	6.57	2.17348
6.58	0.15143	6.58	1.21023	6.58	2.17036
6.59	0.15143	6.59	1.21273	6.59	2.16828
6.6	0.15286	6.6	1.21522	6.6	2.1669
6.61	0.15571	6.61	1.21772	6.61	2.1669
6.62	0.15929	6.62	1.21959	6.62	2.16759
6.63	0.16179	6.63	1.22084	6.63	2.16863
6.64	0.16357	6.64	1.22146	6.64	2.16967
6.65	0.16393	6.65	1.22084	6.65	2.1714
6.66	0.1625	6.66	1.21959	6.66	2.17348
6.67	0.15964	6.67	1.21772	6.67	2.17521
6.68	0.1575	6.68	1.21585	6.68	2.17659
6.69	0.15679	6.69	1.21397	6.69	2.17729
6.7	0.15607	6.7	1.2121	6.7	2.17729
6.71	0.15679	6.71	1.21085	6.71	2.17729
6.72	0.15821	6.72	1.21085	6.72	2.17625
6.73	0.15964	6.73	1.21085	6.73	2.17521
6.74	0.16036	6.74	1.2121	6.74	2.17486
6.75	0.16107	6.75	1.21335	6.75	2.1759
6.76	0.16107	6.76	1.21522	6.76	2.17798
6.77	0.16071	6.77	1.21647	6.77	2.18075
6.78	0.16107	6.78	1.21709	6.78	2.18352
6.79	0.16214	6.79	1.21834	6.79	2.18629
6.8	0.16321	6.8	1.21834	6.8	2.18837
6.81	0.16536	6.81	1.21834	6.81	2.18906
6.82	0.1675	6.82	1.21834	6.82	2.18871
6.83	0.16964	6.83	1.21896	6.83	2.18837
6.84	0.17107	6.84	1.22021	6.84	2.18802
6.85	0.17214	6.85	1.22271	6.85	2.18698
6.86	0.1725	6.86	1.2252	6.86	2.18663
6.87	0.17286	6.87	1.22832	6.87	2.18594
6.88	0.17286	6.88	1.23206	6.88	2.18525
6.89	0.17286	6.89	1.23518	6.89	2.18525
6.9	0.17179	6.9	1.23768	6.9	2.18525
6.91	0.17143	6.91	1.23893	6.91	2.1849
6.92	0.17071	6.92	1.23955	6.92	2.1856
6.93	0.16964	6.93	1.23955	6.93	2.18733
6.94	0.16857	6.94	1.2383	6.94	2.18837
6.95	0.16786	6.95	1.23643	6.95	2.18906
6.96	0.16714	6.96	1.23456	6.96	2.1901
6.97	0.16679	6.97	1.23269	6.97	2.19079
6.98	0.16714	6.98	1.23082	6.98	2.19252
6.99	0.16893	6.99	1.22957	6.99	2.19391
7	0.17107	7	1.22895	7	2.19564
7.01	0.17357	7.01	1.22832	7.01	2.19598
7.02	0.17607	7.02	1.22832	7.02	2.19702
7.03	0.17821	7.03	1.22895	7.03	2.19702
7.04	0.17964	7.04	1.23019	7.04	2.19564
7.05	0.18036	7.05	1.23144	7.05	2.19391
7.06	0.18036	7.06	1.23331	7.06	2.19252
7.07	0.18	7.07	1.23456	7.07	2.19183
7.08	0.17964	7.08	1.23581	7.08	2.19217
7.09	0.18	7.09	1.23643	7.09	2.19252
7.1	0.18036	7.1	1.23643	7.1	2.19287
7.11	0.18036	7.11	1.23643	7.11	2.19287
7.12	0.17964	7.12	1.23581	7.12	2.19321
7.13	0.17893	7.13	1.23456	7.13	2.19321
7.14	0.17821	7.14	1.23394	7.14	2.19183
7.15	0.17714	7.15	1.23331	7.15	2.1901
7.16	0.17679	7.16	1.23394	7.16	2.18906
7.17	0.17679	7.17	1.23456	7.17	2.18906
7.18	0.17786	7.18	1.23643	7.18	2.18906
7.19	0.18	7.19	1.2383	7.19	2.18975
7.2	0.18179	7.2	1.24017	7.2	2.19148
7.21	0.18214	7.21	1.24205	7.21	2.19356
7.22	0.18179	7.22	1.24392	7.22	2.19633
7.23	0.18071	7.23	1.24517	7.23	2.19875
7.24	0.17929	7.24	1.24579	7.24	2.20014
7.25	0.17821	7.25	1.24641	7.25	2.20118
7.26	0.17786	7.26	1.24641	7.26	2.20187
7.27	0.17786	7.27	1.24641	7.27	2.20256
7.28	0.17893	7.28	1.24579	7.28	2.20325
7.29	0.18036	7.29	1.24579	7.29	2.20429
7.3	0.18107	7.3	1.24641	7.3	2.20533
7.31	0.18143	7.31	1.24704	7.31	2.20602
7.32	0.18143	7.32	1.24766	7.32	2.20637
7.33	0.18214	7.33	1.24828	7.33	2.20637
7.34	0.18357	7.34	1.24828	7.34	2.20602
7.35	0.185	7.35	1.24891	7.35	2.20499
7.36	0.18679	7.36	1.24828	7.36	2.20291
7.37	0.18893	7.37	1.24766	7.37	2.20118
7.38	0.19036	7.38	1.24704	7.38	2.20048
7.39	0.19071	7.39	1.24641	7.39	2.1991
7.4	0.18893	7.4	1.24641	7.4	2.19841
7.41	0.18643	7.41	1.24641	7.41	2.19841
7.42	0.18393	7.42	1.24704	7.42	2.19875
7.43	0.18214	7.43	1.24766	7.43	2.20014
7.44	0.18036	7.44	1.24891	7.44	2.20187
7.45	0.17964	7.45	1.24953	7.45	2.20325
7.46	0.18036	7.46	1.25016	7.46	2.20429
7.47	0.18214	7.47	1.25078	7.47	2.20499
7.48	0.18393	7.48	1.25078	7.48	2.20533
7.49	0.18536	7.49	1.2514	7.49	2.20499
7.5	0.18643	7.5	1.2514	7.5	2.20464
7.51	0.18714	7.51	1.25203	7.51	2.20429
7.52	0.18714	7.52	1.25203	7.52	2.20429
7.53	0.18679	7.53	1.25203	7.53	2.20464
7.54	0.18571	7.54	1.2514	7.54	2.20499
7.55	0.18536	7.55	1.2514	7.55	2.20602
7.56	0.18536	7.56	1.25078	7.56	2.20776
7.57	0.18536	7.57	1.2514	7.57	2.20845
7.58	0.185	7.58	1.2514	7.58	2.20845
7.59	0.185	7.59	1.25265	7.59	2.2081
7.6	0.18464	7.6	1.2539	7.6	2.20637
7.61	0.18429	7.61	1.25515	7.61	2.20464
7.62	0.18393	7.62	1.25639	7.62	2.20222
7.63	0.18429	7.63	1.25764	7.63	2.20048
7.64	0.185	7.64	1.25951	7.64	2.1991
7.65	0.18643	7.65	1.26138	7.65	2.1991
7.66	0.18821	7.66	1.26326	7.66	2.19945
7.67	0.19107	7.67	1.26575	7.67	2.19979
7.68	0.19321	7.68	1.26887	7.68	2.20048
7.69	0.195	7.69	1.27199	7.69	2.20083
7.7	0.19607	7.7	1.27449	7.7	2.20152
7.71	0.19607	7.71	1.27636	7.71	2.20187
7.72	0.19536	7.72	1.27573	7.72	2.20187
7.73	0.19321	7.73	1.27386	7.73	2.20222
7.74	0.19071	7.74	1.27074	7.74	2.20291
7.75	0.18821	7.75	1.26638	7.75	2.20325
7.76	0.18679	7.76	1.26263	7.76	2.20429
7.77	0.18607	7.77	1.25889	7.77	2.20499
7.78	0.18643	7.78	1.25639	7.78	2.20568
7.79	0.1875	7.79	1.25577	7.79	2.20637
7.8	0.18893	7.8	1.25639	7.8	2.20706
7.81	0.19036	7.81	1.25889	7.81	2.20741
7.82	0.19107	7.82	1.26138	7.82	2.20741
7.83	0.19143	7.83	1.2645	7.83	2.20776
7.84	0.19071	7.84	1.26638	7.84	2.20845
7.85	0.19071	7.85	1.267	7.85	2.20914
7.86	0.19107	7.86	1.267	7.86	2.20949
7.87	0.19107	7.87	1.26513	7.87	2.21087
7.88	0.19214	7.88	1.26388	7.88	2.21191
7.89	0.19429	7.89	1.26263	7.89	2.21295
7.9	0.19643	7.9	1.26201	7.9	2.21399
7.91	0.19857	7.91	1.26263	7.91	2.21399
7.92	0.20036	7.92	1.26388	7.92	2.2133
7.93	0.20143	7.93	1.26575	7.93	2.21226
7.94	0.20107	7.94	1.26762	7.94	2.21053
7.95	0.20036	7.95	1.26887	7.95	2.20845
7.96	0.19857	7.96	1.26949	7.96	2.20672
7.97	0.19607	7.97	1.26949	7.97	2.20602
7.98	0.19393	7.98	1.26887	7.98	2.20533
7.99	0.19214	7.99	1.26825	7.99	2.20499
8	0.19143	8	1.26825	8	2.20568
8.01	0.19143	8.01	1.26825	8.01	2.20637
8.02	0.19143	8.02	1.26949	8.02	2.20776
8.03	0.19143	8.03	1.27074	8.03	2.20914
8.04	0.19143	8.04	1.27199	8.04	2.21018
8.05	0.19143	8.05	1.27324	8.05	2.21157
8.06	0.19036	8.06	1.27386	8.06	2.2133
8.07	0.18964	8.07	1.27324	8.07	2.21434
8.08	0.18964	8.08	1.27261	8.08	2.21434
8.09	0.19	8.09	1.27012	8.09	2.2133
8.1	0.19071	8.1	1.26762	8.1	2.2126
8.11	0.19214	8.11	1.2645	8.11	2.21122
8.12	0.19286	8.12	1.26076	8.12	2.21018
8.13	0.19286	8.13	1.25827	8.13	2.20949
8.14	0.1925	8.14	1.25639	8.14	2.20949
8.15	0.19179	8.15	1.25639	8.15	2.21018
8.16	0.19036	8.16	1.25764	8.16	2.21122
8.17	0.18929	8.17	1.26076	8.17	2.21226
8.18	0.18929	8.18	1.2645	8.18	2.21226
8.19	0.18964	8.19	1.26887	8.19	2.21226
8.2	0.19036	8.2	1.27324	8.2	2.21191
8.21	0.19179	8.21	1.27698	8.21	2.21087
8.22	0.19214	8.22	1.27885	8.22	2.20949
8.23	0.19179	8.23	1.27948	8.23	2.2081
8.24	0.19143	8.24	1.27885	8.24	2.20706
8.25	0.19036	8.25	1.27636	8.25	2.20568
8.26	0.18929	8.26	1.27386	8.26	2.20533
8.27	0.18964	8.27	1.27137	8.27	2.20533
8.28	0.19107	8.28	1.26949	8.28	2.20568
8.29	0.19286	8.29	1.26887	8.29	2.20706
8.3	0.19464	8.3	1.26887	8.3	2.20914
8.31	0.19607	8.31	1.26949	8.31	2.21018
8.32	0.19679	8.32	1.27012	8.32	2.21157
8.33	0.19714	8.33	1.27137	8.33	2.21226
8.34	0.19714	8.34	1.27199	8.34	2.21226
8.35	0.19607	8.35	1.27324	8.35	2.21191
8.36	0.195	8.36	1.27324	8.36	2.21191
8.37	0.19393	8.37	1.27386	8.37	2.21122
8.38	0.19393	8.38	1.27386	8.38	2.21087
8.39	0.19321	8.39	1.27449	8.39	2.21087
8.4	0.19214	8.4	1.27449	8.4	2.21122
8.41	0.19107	8.41	1.27511	8.41	2.21157
8.42	0.19143	8.42	1.27573	8.42	2.2126
8.43	0.19214	8.43	1.27698	8.43	2.21364
8.44	0.19286	8.44	1.27885	8.44	2.21434
8.45	0.19321	8.45	1.28072	8.45	2.21434
8.46	0.19357	8.46	1.28322	8.46	2.2133
8.47	0.195	8.47	1.28509	8.47	2.21122
8.48	0.19714	8.48	1.28634	8.48	2.20983
8.49	0.19893	8.49	1.28696	8.49	2.20845
8.5	0.2	8.5	1.28696	8.5	2.20776
8.51	0.20214	8.51	1.28571	8.51	2.2081
8.52	0.20357	8.52	1.28322	8.52	2.20914
8.53	0.20393	8.53	1.28135	8.53	2.21087
8.54	0.20286	8.54	1.27885	8.54	2.21157
8.55	0.20107	8.55	1.27636	8.55	2.21157
8.56	0.19893	8.56	1.27449	8.56	2.21053
8.57	0.1975	8.57	1.27324	8.57	2.20949
8.58	0.19679	8.58	1.27261	8.58	2.20914
8.59	0.19607	8.59	1.27261	8.59	2.20949
8.6	0.19643	8.6	1.27261	8.6	2.20983
8.61	0.1975	8.61	1.27261	8.61	2.21053
8.62	0.1975	8.62	1.27324	8.62	2.21157
8.63	0.1975	8.63	1.27386	8.63	2.21226
8.64	0.19679	8.64	1.27511	8.64	2.21191
8.65	0.19536	8.65	1.27636	8.65	2.21157
8.66	0.19357	8.66	1.2776	8.66	2.21018
8.67	0.19214	8.67	1.27948	8.67	2.2088
8.68	0.19143	8.68	1.28072	8.68	2.20776
8.69	0.19107	8.69	1.2826	8.69	2.20741
8.7	0.19107	8.7	1.28384	8.7	2.20706
8.71	0.19143	8.71	1.28571	8.71	2.20672
8.72	0.1925	8.72	1.28696	8.72	2.20672
8.73	0.19429	8.73	1.28759	8.73	2.20672
8.74	0.19643	8.74	1.28821	8.74	2.20672
8.75	0.19857	8.75	1.28759	8.75	2.20637
8.76	0.20107	8.76	1.28634	8.76	2.20602
8.77	0.2025	8.77	1.28447	8.77	2.20637
8.78	0.20321	8.78	1.28135	8.78	2.20741
8.79	0.20286	8.79	1.27885	8.79	2.2088
8.8	0.20107	8.8	1.27698	8.8	2.21053
8.81	0.19821	8.81	1.27698	8.81	2.21191
8.82	0.19536	8.82	1.27948	8.82	2.21364
8.83	0.19286	8.83	1.28322	8.83	2.21572
8.84	0.19071	8.84	1.28759	8.84	2.21676
8.85	0.18964	8.85	1.29258	8.85	2.21711
8.86	0.19	8.86	1.29694	8.86	2.21676
8.87	0.19107	8.87	1.29944	8.87	2.21572
8.88	0.1925	8.88	1.30006	8.88	2.21399
8.89	0.19429	8.89	1.29881	8.89	2.21087
8.9	0.19607	8.9	1.29632	8.9	2.20776
8.91	0.19714	8.91	1.29445	8.91	2.20395
8.92	0.19821	8.92	1.29258	8.92	2.20083
8.93	0.19857	8.93	1.29133	8.93	2.19945
8.94	0.19786	8.94	1.29133	8.94	2.19945
8.95	0.19679	8.95	1.29133	8.95	2.20118
8.96	0.19643	8.96	1.29195	8.96	2.20464
8.97	0.19536	8.97	1.29133	8.97	2.20949
8.98	0.19321	8.98	1.29008	8.98	2.21399
8.99	0.19214	8.99	1.28883	8.99	2.21745
9	0.19179	9	1.28696	9	2.21988
9.01	0.19143	9.01	1.28634	9.01	2.22057
9.02	0.19214	9.02	1.28634	9.02	2.21953
9.03	0.19357	9.03	1.28759	9.03	2.21849
9.04	0.19464	9.04	1.28883	9.04	2.21711
9.05	0.19643	9.05	1.2907	9.05	2.21572
9.06	0.19821	9.06	1.29195	9.06	2.21503
9.07	0.19821	9.07	1.29195	9.07	2.21468
9.08	0.19679	9.08	1.29008	9.08	2.21399
9.09	0.19536	9.09	1.28696	9.09	2.2126
9.1	0.19464	9.1	1.2826	9.1	2.21087
9.11	0.19393	9.11	1.27823	9.11	2.20845
9.12	0.19321	9.12	1.27511	9.12	2.20568
9.13	0.19286	9.13	1.27324	9.13	2.20429
9.14	0.1925	9.14	1.27261	9.14	2.20291
9.15	0.1925	9.15	1.27449	9.15	2.20291
9.16	0.19214	9.16	1.27823	9.16	2.20429
9.17	0.19071	9.17	1.28197	9.17	2.20602
9.18	0.19036	9.18	1.28696	9.18	2.20776
9.19	0.19071	9.19	1.29133	9.19	2.2088
9.2	0.19179	9.2	1.29507	9.2	2.20914
9.21	0.19286	9.21	1.29757	9.21	2.20845
9.22	0.19464	9.22	1.29881	9.22	2.20741
9.23	0.19679	9.23	1.29881	9.23	2.20602
9.24	0.19857	9.24	1.29757	9.24	2.20499
9.25	0.20071	9.25	1.2957	9.25	2.20429
9.26	0.20214	9.26	1.2932	9.26	2.20395
9.27	0.20286	9.27	1.29133	9.27	2.20395
9.28	0.20321	9.28	1.28946	9.28	2.20464
9.29	0.20286	9.29	1.28821	9.29	2.20602
9.3	0.20179	9.3	1.28696	9.3	2.20741
9.31	0.20143	9.31	1.28634	9.31	2.20776
9.32	0.20071	9.32	1.28634	9.32	2.20776
9.33	0.2	9.33	1.28571	9.33	2.20741
9.34	0.19893	9.34	1.28571	9.34	2.20602
9.35	0.19714	9.35	1.28509	9.35	2.20464
9.36	0.195	9.36	1.28447	9.36	2.20291
9.37	0.19286	9.37	1.28322	9.37	2.20222
9.38	0.19071	9.38	1.2826	9.38	2.20256
9.39	0.18964	9.39	1.28135	9.39	2.2036
9.4	0.19	9.4	1.28072	9.4	2.20533
9.41	0.19214	9.41	1.28072	9.41	2.20741
9.42	0.19357	9.42	1.28072	9.42	2.20983
9.43	0.195	9.43	1.28072	9.43	2.21122
9.44	0.19464	9.44	1.28072	9.44	2.21157
9.45	0.19357	9.45	1.2801	9.45	2.21087
9.46	0.1925	9.46	1.27948	9.46	2.20845
9.47	0.19107	9.47	1.27885	9.47	2.20602
9.48	0.19071	9.48	1.27823	9.48	2.20291
9.49	0.19179	9.49	1.27823	9.49	2.20048
9.5	0.19464	9.5	1.27823	9.5	2.19875
9.51	0.19714	9.51	1.27948	9.51	2.19841
9.52	0.19821	9.52	1.28072	9.52	2.19979
9.53	0.19929	9.53	1.28197	9.53	2.20152
9.54	0.19893	9.54	1.28322	9.54	2.2036
9.55	0.19821	9.55	1.28509	9.55	2.20637
9.56	0.19643	9.56	1.28634	9.56	2.2088
9.57	0.19464	9.57	1.28759	9.57	2.21122
9.58	0.19286	9.58	1.28946	9.58	2.2126
9.59	0.19179	9.59	1.29133	9.59	2.21364
9.6	0.19143	9.6	1.29382	9.6	2.21399
9.61	0.19107	9.61	1.2957	9.61	2.21399
9.62	0.19143	9.62	1.29694	9.62	2.2133
9.63	0.19286	9.63	1.29819	9.63	2.21157
9.64	0.19464	9.64	1.29819	9.64	2.20949
9.65	0.19643	9.65	1.29819	9.65	2.20706
9.66	0.1975	9.66	1.29819	9.66	2.20464
9.67	0.1975	9.67	1.29757	9.67	2.20187
9.68	0.19643	9.68	1.29694	9.68	2.19979
9.69	0.19464	9.69	1.29632	9.69	2.1991
9.7	0.19286	9.7	1.29507	9.7	2.19945
9.71	0.19036	9.71	1.29382	9.71	2.20048
9.72	0.18857	9.72	1.29195	9.72	2.20152
9.73	0.18714	9.73	1.29008	9.73	2.20152
9.74	0.18571	9.74	1.28759	9.74	2.20083
9.75	0.18536	9.75	1.28634	9.75	2.19841
9.76	0.18571	9.76	1.28571	9.76	2.19564
9.77	0.18679	9.77	1.28571	9.77	2.19321
9.78	0.18786	9.78	1.28696	9.78	2.19217
9.79	0.18964	9.79	1.28821	9.79	2.19287
9.8	0.19214	9.8	1.28946	9.8	2.19494
9.81	0.19464	9.81	1.29008	9.81	2.19841
9.82	0.19643	9.82	1.29008	9.82	2.20152
9.83	0.1975	9.83	1.28821	9.83	2.20429
9.84	0.1975	9.84	1.28634	9.84	2.20568
9.85	0.19714	9.85	1.28447	9.85	2.20602
9.86	0.19571	9.86	1.2826	9.86	2.20637
9.87	0.19464	9.87	1.28135	9.87	2.20672
9.88	0.1925	9.88	1.28072	9.88	2.20672
9.89	0.19143	9.89	1.28135	9.89	2.20672
9.9	0.19143	9.9	1.28197	9.9	2.20706
9.91	0.19214	9.91	1.28384	9.91	2.20706
9.92	0.19429	9.92	1.28509	9.92	2.20568
9.93	0.19643	9.93	1.28759	9.93	2.20464
9.94	0.19821	9.94	1.28946	9.94	2.20291
9.95	0.19964	9.95	1.29195	9.95	2.20152
9.96	0.19964	9.96	1.29382	9.96	2.20048
9.97	0.19929	9.97	1.29507	9.97	2.19979
9.98	0.19786	9.98	1.29632	9.98	2.19945
9.99	0.19714	9.99	1.29632	9.99	2.20014
10	0.19643	10	1.29632	10	2.20083
10.01	0.19643	10.01	1.2957	10.01	2.20083
10.02	0.1975	10.02	1.29507	10.02	2.20014
10.03	0.1975	10.03	1.29445	10.03	2.19945
10.04	0.1975	10.04	1.29445	10.04	2.19841
10.05	0.19679	10.05	1.29445	10.05	2.19598
10.06	0.19571	10.06	1.29445	10.06	2.19356
10.07	0.19464	10.07	1.29382	10.07	2.19148
10.08	0.19357	10.08	1.29258	10.08	2.18975
10.09	0.19321	10.09	1.29133	10.09	2.18906
10.1	0.19357	10.1	1.29008	10.1	2.18871
10.11	0.19464	10.11	1.28883	10.11	2.18975
10.12	0.19571	10.12	1.28759	10.12	2.19217
10.13	0.19607	10.13	1.28696	10.13	2.19564
10.14	0.19607	10.14	1.28571	10.14	2.1991
10.15	0.19571	10.15	1.28447	10.15	2.20048
10.16	0.195	10.16	1.28322	10.16	2.20048
10.17	0.19429	10.17	1.2826	10.17	2.1991
10.18	0.19286	10.18	1.2826	10.18	2.19702
10.19	0.19214	10.19	1.28384	10.19	2.19529
10.2	0.19214	10.2	1.28634	10.2	2.19391
10.21	0.19321	10.21	1.28946	10.21	2.19425
10.22	0.19464	10.22	1.2932	10.22	2.19598
10.23	0.19571	10.23	1.2957	10.23	2.19875
10.24	0.19643	10.24	1.29694	10.24	2.20083
10.25	0.19679	10.25	1.29694	10.25	2.20152
10.26	0.19607	10.26	1.29507	10.26	2.20118
10.27	0.19357	10.27	1.29195	10.27	2.19875
10.28	0.19036	10.28	1.28821	10.28	2.19598
10.29	0.18714	10.29	1.28571	10.29	2.19425
10.3	0.18536	10.3	1.28384	10.3	2.19217
10.31	0.18429	10.31	1.2826	10.31	2.19148
10.32	0.185	10.32	1.2826	10.32	2.19183
10.33	0.18643	10.33	1.28384	10.33	2.19356
10.34	0.18821	10.34	1.28447	10.34	2.19564
10.35	0.19036	10.35	1.28509	10.35	2.19841
10.36	0.19179	10.36	1.28509	10.36	2.20048
10.37	0.19214	10.37	1.28509	10.37	2.20118
10.38	0.1925	10.38	1.28509	10.38	2.20152
10.39	0.19214	10.39	1.28447	10.39	2.20152
10.4	0.19214	10.4	1.28447	10.4	2.19945
10.41	0.19143	10.41	1.28384	10.41	2.19702
10.42	0.19143	10.42	1.28322	10.42	2.1946
10.43	0.19107	10.43	1.28197	10.43	2.19287
10.44	0.19107	10.44	1.28135	10.44	2.19287
10.45	0.19107	10.45	1.28135	10.45	2.19391
10.46	0.19071	10.46	1.28135	10.46	2.19564
10.47	0.19036	10.47	1.2826	10.47	2.19771
10.48	0.18964	10.48	1.28509	10.48	2.1991
10.49	0.18893	10.49	1.28759	10.49	2.20014
10.5	0.18857	10.5	1.29008	10.5	2.20048
10.51	0.18786	10.51	1.29195	10.51	2.20048
10.52	0.1875	10.52	1.2932	10.52	2.19945
10.53	0.1875	10.53	1.29382	10.53	2.19841
10.54	0.18786	10.54	1.29258	10.54	2.19771
10.55	0.18893	10.55	1.29133	10.55	2.19702
10.56	0.19071	10.56	1.28883	10.56	2.19668
10.57	0.19286	10.57	1.28571	10.57	2.19529
10.58	0.19464	10.58	1.2826	10.58	2.19391
10.59	0.19607	10.59	1.2801	10.59	2.19252
10.6	0.1975	10.6	1.27823	10.6	2.19217
10.61	0.1975	10.61	1.27698	10.61	2.19217
10.62	0.19643	10.62	1.27636	10.62	2.19287
10.63	0.19429	10.63	1.27636	10.63	2.19356
10.64	0.19143	10.64	1.2776	10.64	2.1946
10.65	0.18893	10.65	1.27885	10.65	2.19529
10.66	0.18714	10.66	1.28072	10.66	2.19529
10.67	0.18571	10.67	1.28322	10.67	2.19391
10.68	0.18536	10.68	1.28509	10.68	2.19183
10.69	0.18571	10.69	1.28696	10.69	2.1894
10.7	0.18679	10.7	1.28883	10.7	2.18767
10.71	0.1875	10.71	1.28946	10.71	2.18629
10.72	0.18857	10.72	1.29008	10.72	2.18594
10.73	0.18929	10.73	1.2907	10.73	2.18663
10.74	0.18964	10.74	1.2907	10.74	2.18767
10.75	0.18964	10.75	1.2907	10.75	2.18871
10.76	0.18929	10.76	1.2907	10.76	2.1894
10.77	0.18893	10.77	1.29133	10.77	2.18975
10.78	0.18821	10.78	1.29195	10.78	2.1894
10.79	0.18714	10.79	1.29258	10.79	2.18871
10.8	0.18607	10.8	1.29258	10.8	2.18837
10.81	0.185	10.81	1.29258	10.81	2.18767
10.82	0.185	10.82	1.29195	10.82	2.18767
10.83	0.18536	10.83	1.29008	10.83	2.18837
10.84	0.18571	10.84	1.28883	10.84	2.18871
10.85	0.18607	10.85	1.28759	10.85	2.1894
10.86	0.18643	10.86	1.28634	10.86	2.1901
10.87	0.18607	10.87	1.28634	10.87	2.19114
10.88	0.18571	10.88	1.28634	10.88	2.19183
10.89	0.18464	10.89	1.28696	10.89	2.19217
10.9	0.18357	10.9	1.28821	10.9	2.19217
10.91	0.18286	10.91	1.28883	10.91	2.19148
10.92	0.18286	10.92	1.29008	10.92	2.1901
10.93	0.18357	10.93	1.29133	10.93	2.18837
10.94	0.18429	10.94	1.29258	10.94	2.18629
10.95	0.18536	10.95	1.29445	10.95	2.1849
10.96	0.18643	10.96	1.29632	10.96	2.18352
10.97	0.1875	10.97	1.29819	10.97	2.18283
10.98	0.18893	10.98	1.30006	10.98	2.18352
10.99	0.18929	10.99	1.30131	10.99	2.1849
11	0.19	11	1.30193	11	2.18733
11.01	0.19	11.01	1.30193	11.01	2.1894
11.02	0.18964	11.02	1.30069	11.02	2.19114
11.03	0.18857	11.03	1.29944	11.03	2.19252
11.04	0.18714	11.04	1.29757	11.04	2.19321
11.05	0.18607	11.05	1.29632	11.05	2.19287
11.06	0.18571	11.06	1.29507	11.06	2.19183
11.07	0.18571	11.07	1.29445	11.07	2.19114
11.08	0.18607	11.08	1.29382	11.08	2.1901
11.09	0.1875	11.09	1.2932	11.09	2.18837
11.1	0.18964	11.1	1.29195	11.1	2.18663
11.11	0.19107	11.11	1.29008	11.11	2.18421
11.12	0.19214	11.12	1.28821	11.12	2.18179
11.13	0.1925	11.13	1.28571	11.13	2.17971
11.14	0.19214	11.14	1.28447	11.14	2.17798
11.15	0.19143	11.15	1.28322	11.15	2.17694
11.16	0.18964	11.16	1.28322	11.16	2.17729
11.17	0.18786	11.17	1.28384	11.17	2.17867
11.18	0.18536	11.18	1.28447	11.18	2.18006
11.19	0.18429	11.19	1.28571	11.19	2.18075
11.2	0.18286	11.2	1.28634	11.2	2.18144
11.21	0.18107	11.21	1.28696	11.21	2.18179
11.22	0.17964	11.22	1.28821	11.22	2.18144
11.23	0.17893	11.23	1.28883	11.23	2.18144
11.24	0.17964	11.24	1.28946	11.24	2.18179
11.25	0.18071	11.25	1.2907	11.25	2.18283
11.26	0.18286	11.26	1.2907	11.26	2.1849
11.27	0.18536	11.27	1.2907	11.27	2.18698
11.28	0.18714	11.28	1.29008	11.28	2.18837
11.29	0.18857	11.29	1.28821	11.29	2.18975
11.3	0.18821	11.3	1.28634	11.3	2.19148
11.31	0.18679	11.31	1.28447	11.31	2.19183
11.32	0.185	11.32	1.28322	11.32	2.19148
11.33	0.18393	11.33	1.28322	11.33	2.19079
11.34	0.18321	11.34	1.28384	11.34	2.18975
11.35	0.18321	11.35	1.28571	11.35	2.18871
11.36	0.18393	11.36	1.28759	11.36	2.18837
11.37	0.18429	11.37	1.28946	11.37	2.18767
11.38	0.18393	11.38	1.29133	11.38	2.18698
11.39	0.18321	11.39	1.29133	11.39	2.18733
11.4	0.18214	11.4	1.29133	11.4	2.18733
11.41	0.18214	11.41	1.29133	11.41	2.18594
11.42	0.18214	11.42	1.2907	11.42	2.1849
11.43	0.18286	11.43	1.29008	11.43	2.18421
11.44	0.18357	11.44	1.29008	11.44	2.18352
11.45	0.18536	11.45	1.28883	11.45	2.18352
11.46	0.1875	11.46	1.28821	11.46	2.18456
11.47	0.18893	11.47	1.28634	11.47	2.1856
11.48	0.19	11.48	1.28509	11.48	2.18698
11.49	0.19	11.49	1.28322	11.49	2.18837
11.5	0.19	11.5	1.28322	11.5	2.18871
11.51	0.18893	11.51	1.28384	11.51	2.18802
11.52	0.18679	11.52	1.28634	11.52	2.18733
11.53	0.18464	11.53	1.28946	11.53	2.18663
11.54	0.18214	11.54	1.2932	11.54	2.18525
11.55	0.18036	11.55	1.29632	11.55	2.18421
11.56	0.17929	11.56	1.29757	11.56	2.18317
11.57	0.17893	11.57	1.29694	11.57	2.18179
11.58	0.17929	11.58	1.29507	11.58	2.1804
11.59	0.18	11.59	1.29133	11.59	2.17902
11.6	0.18143	11.6	1.28821	11.6	2.17832
11.61	0.1825	11.61	1.28447	11.61	2.17798
11.62	0.18357	11.62	1.28197	11.62	2.17798
11.63	0.185	11.63	1.2801	11.63	2.17902
11.64	0.18607	11.64	1.27948	11.64	2.1804
11.65	0.18679	11.65	1.27885	11.65	2.18283
11.66	0.18714	11.66	1.27885	11.66	2.18456
11.67	0.18607	11.67	1.27885	11.67	2.18525
11.68	0.18464	11.68	1.27948	11.68	2.1856
11.69	0.18393	11.69	1.27948	11.69	2.1849
11.7	0.18286	11.7	1.28072	11.7	2.18386
11.71	0.1825	11.71	1.28135	11.71	2.18213
11.72	0.1825	11.72	1.2826	11.72	2.18006
11.73	0.18286	11.73	1.28384	11.73	2.17936
11.74	0.18321	11.74	1.28509	11.74	2.17902
11.75	0.18321	11.75	1.28571	11.75	2.17936
11.76	0.1825	11.76	1.28634	11.76	2.17971
11.77	0.18071	11.77	1.28696	11.77	2.17936
11.78	0.17893	11.78	1.28696	11.78	2.17902
11.79	0.17857	11.79	1.28759	11.79	2.17902
11.8	0.17821	11.8	1.28883	11.8	2.17936
11.81	0.17857	11.81	1.28946	11.81	2.1804
11.82	0.17893	11.82	1.2907	11.82	2.18109
11.83	0.17929	11.83	1.2907	11.83	2.18144
11.84	0.17964	11.84	1.2907	11.84	2.18144
11.85	0.18036	11.85	1.29008	11.85	2.18075
11.86	0.18	11.86	1.28883	11.86	2.17867
11.87	0.17893	11.87	1.28696	11.87	2.17555
11.88	0.17821	11.88	1.28571	11.88	2.17244
11.89	0.17786	11.89	1.28509	11.89	2.17036
11.9	0.17714	11.9	1.28447	11.9	2.17036
11.91	0.17714	11.91	1.28384	11.91	2.17175
11.92	0.17643	11.92	1.28384	11.92	2.17382
11.93	0.17571	11.93	1.28322	11.93	2.17694
11.94	0.17571	11.94	1.2826	11.94	2.1804
11.95	0.17643	11.95	1.28135	11.95	2.18317
11.96	0.17714	11.96	1.2801	11.96	2.1856
11.97	0.17714	11.97	1.27948	11.97	2.18698
11.98	0.17679	11.98	1.27885	11.98	2.18802
11.99	0.17571	11.99	1.27948	11.99	2.18802
12	0.17536	12	1.28135	12	2.18802
12.01	0.175	12.01	1.28322	12.01	2.18837
12.02	0.175	12.02	1.28509	12.02	2.18802
12.03	0.17607	12.03	1.28634	12.03	2.18802
12.04	0.17714	12.04	1.28759	12.04	2.18767
12.05	0.17857	12.05	1.28696	12.05	2.18663
12.06	0.17893	12.06	1.28634	12.06	2.1856
12.07	0.17786	12.07	1.28447	12.07	2.18386
12.08	0.17571	12.08	1.28197	12.08	2.18248
12.09	0.17393	12.09	1.27948	12.09	2.1804
12.1	0.1725	12.1	1.2776	12.1	2.17867
12.11	0.17179	12.11	1.27636	12.11	2.17798
12.12	0.1725	12.12	1.27636	12.12	2.17729
12.13	0.17429	12.13	1.27636	12.13	2.1759
12.14	0.17679	12.14	1.27823	12.14	2.17486
12.15	0.17929	12.15	1.2801	12.15	2.17313
12.16	0.18107	12.16	1.28197	12.16	2.17209
12.17	0.18107	12.17	1.28322	12.17	2.17175
12.18	0.18107	12.18	1.28384	12.18	2.17209
12.19	0.18071	12.19	1.28384	12.19	2.17382
12.2	0.18	12.2	1.2826	12.2	2.1759
12.21	0.17857	12.21	1.28072	12.21	2.17832
12.22	0.17821	12.22	1.27885	12.22	2.17867
12.23	0.17821	12.23	1.27698	12.23	2.17729
12.24	0.17893	12.24	1.27636	12.24	2.1759
12.25	0.17929	12.25	1.27636	12.25	2.17382
12.26	0.17964	12.26	1.27823	12.26	2.17244
12.27	0.18	12.27	1.28072	12.27	2.17209
12.28	0.18107	12.28	1.28322	12.28	2.17313
12.29	0.18143	12.29	1.28571	12.29	2.17452
12.3	0.18143	12.3	1.28759	12.3	2.17659
12.31	0.18143	12.31	1.28821	12.31	2.17763
12.32	0.18107	12.32	1.28821	12.32	2.17729
12.33	0.18071	12.33	1.28759	12.33	2.17659
12.34	0.18107	12.34	1.28634	12.34	2.17694
12.35	0.18036	12.35	1.28571	12.35	2.17729
12.36	0.18	12.36	1.28571	12.36	2.17832
12.37	0.17964	12.37	1.28634	12.37	2.18006
12.38	0.17964	12.38	1.28696	12.38	2.18248
12.39	0.17929	12.39	1.28883	12.39	2.1849
12.4	0.17821	12.4	1.29133	12.4	2.18698
12.41	0.17714	12.41	1.2932	12.41	2.18663
12.42	0.17643	12.42	1.29445	12.42	2.1856
12.43	0.17607	12.43	1.2957	12.43	2.18386
12.44	0.17643	12.44	1.2957	12.44	2.18213
12.45	0.17643	12.45	1.29507	12.45	2.17936
12.46	0.17714	12.46	1.29445	12.46	2.17763
12.47	0.17786	12.47	1.29382	12.47	2.17729
12.48	0.17929	12.48	1.29382	12.48	2.17763
12.49	0.18036	12.49	1.29382	12.49	2.17902
12.5	0.18143	12.5	1.29507	12.5	2.18109
12.51	0.18179	12.51	1.29632	12.51	2.18213
12.52	0.18107	12.52	1.29757	12.52	2.18352
12.53	0.17964	12.53	1.29819	12.53	2.18456
12.54	0.1775	12.54	1.29881	12.54	2.18456
12.55	0.17429	12.55	1.29944	12.55	2.18421
12.56	0.17179	12.56	1.29881	12.56	2.18421
12.57	0.17	12.57	1.29819	12.57	2.18456
12.58	0.17	12.58	1.29757	12.58	2.18456
12.59	0.17143	12.59	1.29632	12.59	2.1849
12.6	0.17393	12.6	1.2957	12.6	2.1856
12.61	0.17643	12.61	1.2957	12.61	2.18629
12.62	0.17893	12.62	1.29632	12.62	2.18767
12.63	0.18107	12.63	1.29757	12.63	2.18837
12.64	0.1825	12.64	1.30006	12.64	2.18837
12.65	0.18321	12.65	1.30256	12.65	2.1894
12.66	0.18357	12.66	1.30505	12.66	2.19079
12.67	0.18321	12.67	1.30817	12.67	2.19321
12.68	0.18321	12.68	1.31129	12.68	2.19633
12.69	0.18286	12.69	1.31379	12.69	2.20048
12.7	0.1825	12.7	1.31566	12.7	2.20602
12.71	0.18179	12.71	1.31753	12.71	2.21191
12.72	0.18143	12.72	1.3194	12.72	2.2178
12.73	0.18214	12.73	1.32065	12.73	2.22334
12.74	0.18429	12.74	1.3219	12.74	2.22922
12.75	0.18643	12.75	1.32314	12.75	2.23511
12.76	0.18821	12.76	1.32439	12.76	2.24169
12.77	0.19071	12.77	1.32502	12.77	2.24896
12.78	0.19321	12.78	1.32626	12.78	2.25727
12.79	0.19464	12.79	1.32689	12.79	2.26697
12.8	0.19571	12.8	1.32751	12.8	2.27701
12.81	0.19607	12.81	1.32751	12.81	2.2867
12.82	0.19714	12.82	1.32751	12.82	2.29571
12.83	0.19857	12.83	1.32813	12.83	2.30298
12.84	0.20071	12.84	1.32876	12.84	2.30886
12.85	0.20357	12.85	1.33125	12.85	2.31198
12.86	0.20714	12.86	1.33437	12.86	2.31267
12.87	0.21286	12.87	1.33874	12.87	2.31094
12.88	0.21893	12.88	1.34435	12.88	2.30713
12.89	0.225	12.89	1.34934	12.89	2.30125
12.9	0.23179	12.9	1.35371	12.9	2.29328
12.91	0.23893	12.91	1.35683	12.91	2.28359
12.92	0.24714	12.92	1.35808	12.92	2.27355
12.93	0.25393	12.93	1.3587	12.93	2.26316
12.94	0.26179	12.94	1.35808	12.94	2.25416
12.95	0.27036	12.95	1.35745	12.95	2.24515
12.96	0.27964	12.96	1.35745	12.96	2.23823
12.97	0.29	12.97	1.35808	12.97	2.23234
12.98	0.30071	12.98	1.35995	12.98	2.22715
12.99	0.31214	12.99	1.36245	12.99	2.2223
13	0.32464	13	1.36494	13	2.21745
13.01	0.33679	13.01	1.36744	13.01	2.2126
13.02	0.34893	13.02	1.36868	13.02	2.2081
13.03	0.35929	13.03	1.36931	13.03	2.2036
13.04	0.36893	13.04	1.36868	13.04	2.19979
13.05	0.37571	13.05	1.36681	13.05	2.19668
13.06	0.37929	13.06	1.36432	13.06	2.1946
13.07	0.37893	13.07	1.36057	13.07	2.19287
13.08	0.37464	13.08	1.35621	13.08	2.19044
13.09	0.36679	13.09	1.35184	13.09	2.18837
13.1	0.35571	13.1	1.3481	13.1	2.18698
13.11	0.3425	13.11	1.34435	13.11	2.1849
13.12	0.32786	13.12	1.34186	13.12	2.18248
13.13	0.31321	13.13	1.34061	13.13	2.18006
13.14	0.29857	13.14	1.33999	13.14	2.17763
13.15	0.28357	13.15	1.34061	13.15	2.17521
13.16	0.26964	13.16	1.34061	13.16	2.17278
13.17	0.25679	13.17	1.34124	13.17	2.17105
13.18	0.24536	13.18	1.34061	13.18	2.16967
13.19	0.23536	13.19	1.33874	13.19	2.16967
13.2	0.22643	13.2	1.33562	13.2	2.17105
13.21	0.22	13.21	1.33125	13.21	2.17175
13.22	0.21536	13.22	1.32502	13.22	2.17209
13.23	0.21179	13.23	1.31815	13.23	2.17209
13.24	0.20821	13.24	1.31067	13.24	2.17175
13.25	0.20429	13.25	1.30318	13.25	2.17071
13.26	0.20036	13.26	1.29632	13.26	2.16967
13.27	0.19607	13.27	1.29133	13.27	2.16967
13.28	0.19107	13.28	1.28821	13.28	2.17071
13.29	0.18571	13.29	1.28821	13.29	2.17209
13.3	0.18071	13.3	1.28946	13.3	2.17348
13.31	0.17786	13.31	1.29195	13.31	2.17417
13.32	0.17607	13.32	1.29507	13.32	2.17348
13.33	0.17607	13.33	1.29757	13.33	2.1714
13.34	0.17679	13.34	1.29881	13.34	2.16932
13.35	0.17821	13.35	1.29819	13.35	2.16655
13.36	0.17964	13.36	1.29632	13.36	2.16378
13.37	0.18143	13.37	1.29382	13.37	2.16136
13.38	0.18179	13.38	1.29133	13.38	2.16101
13.39	0.18107	13.39	1.28946	13.39	2.1617
13.4	0.18	13.4	1.28821	13.4	2.16274
13.41	0.17857	13.41	1.28883	13.41	2.16413
13.42	0.17714	13.42	1.29008	13.42	2.16586
13.43	0.17643	13.43	1.29133	13.43	2.16724
13.44	0.17643	13.44	1.29382	13.44	2.16863
13.45	0.1775	13.45	1.2957	13.45	2.16967
13.46	0.17821	13.46	1.29694	13.46	2.16898
13.47	0.17929	13.47	1.29757	13.47	2.16828
13.48	0.17929	13.48	1.29757	13.48	2.16863
13.49	0.17857	13.49	1.29694	13.49	2.16898
13.5	0.1775	13.5	1.2957	13.5	2.16863
13.51	0.17536	13.51	1.29445	13.51	2.16828
13.52	0.17286	13.52	1.29195	13.52	2.16794
13.53	0.17071	13.53	1.28946	13.53	2.16724
13.54	0.16929	13.54	1.28759	13.54	2.1662
13.55	0.16893	13.55	1.28634	13.55	2.16482
13.56	0.16857	13.56	1.28571	13.56	2.16274
13.57	0.16893	13.57	1.28509	13.57	2.16101
13.58	0.17	13.58	1.28447	13.58	2.16032
13.59	0.17179	13.59	1.28384	13.59	2.15997
13.6	0.17464	13.6	1.28322	13.6	2.15963
13.61	0.17679	13.61	1.28197	13.61	2.15928
13.62	0.17821	13.62	1.2801	13.62	2.15893
13.63	0.17821	13.63	1.27885	13.63	2.15928
13.64	0.17643	13.64	1.27885	13.64	2.15893
13.65	0.17393	13.65	1.27885	13.65	2.15928
13.66	0.17036	13.66	1.28072	13.66	2.16032
13.67	0.16714	13.67	1.28322	13.67	2.1617
13.68	0.16393	13.68	1.28571	13.68	2.16309
13.69	0.16214	13.69	1.28821	13.69	2.16447
13.7	0.1625	13.7	1.2907	13.7	2.16551
13.71	0.16357	13.71	1.29195	13.71	2.16517
13.72	0.165	13.72	1.29258	13.72	2.16447
13.73	0.16679	13.73	1.29195	13.73	2.16378
13.74	0.16893	13.74	1.2907	13.74	2.16274
13.75	0.17071	13.75	1.28946	13.75	2.1624
13.76	0.17143	13.76	1.28759	13.76	2.16274
13.77	0.17107	13.77	1.28634	13.77	2.16274
13.78	0.16893	13.78	1.28447	13.78	2.16309
13.79	0.16679	13.79	1.28322	13.79	2.16274
13.8	0.16464	13.8	1.28197	13.8	2.1624
13.81	0.1625	13.81	1.28072	13.81	2.16136
13.82	0.16071	13.82	1.27948	13.82	2.16101
13.83	0.16071	13.83	1.27885	13.83	2.16066
13.84	0.16214	13.84	1.27885	13.84	2.16136
13.85	0.16429	13.85	1.27948	13.85	2.16205
13.86	0.16643	13.86	1.2801	13.86	2.16274
13.87	0.1675	13.87	1.28197	13.87	2.16343
13.88	0.1675	13.88	1.28322	13.88	2.16413
13.89	0.16679	13.89	1.28447	13.89	2.16447
13.9	0.16571	13.9	1.28571	13.9	2.16413
13.91	0.16357	13.91	1.28634	13.91	2.16309
13.92	0.16179	13.92	1.28696	13.92	2.1617
13.93	0.16107	13.93	1.28696	13.93	2.16032
13.94	0.16143	13.94	1.28696	13.94	2.15859
13.95	0.16286	13.95	1.28696	13.95	2.15755
13.96	0.16464	13.96	1.28696	13.96	2.15616
13.97	0.16643	13.97	1.28696	13.97	2.15582
13.98	0.16786	13.98	1.28634	13.98	2.15616
13.99	0.16893	13.99	1.28509	13.99	2.15651
14	0.16893	14	1.28322	14	2.15616
14.01	0.16857	14.01	1.28072	14.01	2.15547
14.02	0.1675	14.02	1.27885	14.02	2.15478
14.03	0.16607	14.03	1.27636	14.03	2.15443
14.04	0.16536	14.04	1.27511	14.04	2.15478
14.05	0.165	14.05	1.27386	14.05	2.15547
14.06	0.16536	14.06	1.27386	14.06	2.15616
14.07	0.16643	14.07	1.27449	14.07	2.15651
14.08	0.16714	14.08	1.27573	14.08	2.1572
14.09	0.16786	14.09	1.27698	14.09	2.15755
14.1	0.16786	14.1	1.27823	14.1	2.1572
14.11	0.16821	14.11	1.2801	14.11	2.15686
14.12	0.16786	14.12	1.2826	14.12	2.15651
14.13	0.16786	14.13	1.28509	14.13	2.15616
14.14	0.16786	14.14	1.28696	14.14	2.15616
14.15	0.16786	14.15	1.28821	14.15	2.15616
14.16	0.16821	14.16	1.28821	14.16	2.15547
14.17	0.1675	14.17	1.28759	14.17	2.15478
14.18	0.16679	14.18	1.28509	14.18	2.15478
14.19	0.16536	14.19	1.28197	14.19	2.15478
14.2	0.16357	14.2	1.27948	14.2	2.15443
14.21	0.16214	14.21	1.27698	14.21	2.15409
14.22	0.16107	14.22	1.27573	14.22	2.1527
14.23	0.16107	14.23	1.27573	14.23	2.15097
14.24	0.16179	14.24	1.27698	14.24	2.14889
14.25	0.16321	14.25	1.27885	14.25	2.14681
14.26	0.16393	14.26	1.2801	14.26	2.14439
14.27	0.16429	14.27	1.28197	14.27	2.14266
14.28	0.16464	14.28	1.2826	14.28	2.14231
14.29	0.16429	14.29	1.28322	14.29	2.14301
14.3	0.16321	14.3	1.28322	14.3	2.14474
14.31	0.16143	14.31	1.28322	14.31	2.14751
14.32	0.15893	14.32	1.28322	14.32	2.15028
14.33	0.1575	14.33	1.28384	14.33	2.1527
14.34	0.15607	14.34	1.28447	14.34	2.15443
14.35	0.15429	14.35	1.28509	14.35	2.15547
14.36	0.15286	14.36	1.28509	14.36	2.15547
14.37	0.15179	14.37	1.28509	14.37	2.15512
14.38	0.15214	14.38	1.28509	14.38	2.15582
14.39	0.15357	14.39	1.28447	14.39	2.1572
14.4	0.155	14.4	1.28384	14.4	2.16032
14.41	0.1575	14.41	1.28384	14.41	2.16378
14.42	0.15964	14.42	1.28447	14.42	2.16655
14.43	0.16214	14.43	1.28571	14.43	2.16828
14.44	0.16321	14.44	1.28696	14.44	2.16863
14.45	0.16357	14.45	1.28821	14.45	2.16759
14.46	0.16357	14.46	1.29008	14.46	2.16482
14.47	0.1625	14.47	1.29133	14.47	2.16205
14.48	0.16143	14.48	1.29133	14.48	2.15928
14.49	0.16071	14.49	1.2907	14.49	2.1572
14.5	0.15964	14.5	1.28821	14.5	2.15616
14.51	0.15929	14.51	1.28509	14.51	2.15616
14.52	0.15893	14.52	1.28135	14.52	2.15616
14.53	0.15893	14.53	1.2776	14.53	2.15616
14.54	0.15857	14.54	1.27449	14.54	2.15582
14.55	0.15857	14.55	1.27137	14.55	2.15582
14.56	0.15857	14.56	1.26949	14.56	2.15547
14.57	0.15857	14.57	1.26887	14.57	2.15582
14.58	0.15857	14.58	1.26887	14.58	2.15686
14.59	0.15929	14.59	1.26887	14.59	2.1572
14.6	0.16	14.6	1.27012	14.6	2.15789
14.61	0.16107	14.61	1.27074	14.61	2.1572
14.62	0.16143	14.62	1.27261	14.62	2.15547
14.63	0.16143	14.63	1.27449	14.63	2.15339
14.64	0.16071	14.64	1.27636	14.64	2.15132
14.65	0.16	14.65	1.27885	14.65	2.14924
14.66	0.15964	14.66	1.28072	14.66	2.14751
14.67	0.15929	14.67	1.28197	14.67	2.14681
14.68	0.16	14.68	1.28197	14.68	2.14716
14.69	0.16071	14.69	1.28197	14.69	2.14751
14.7	0.16143	14.7	1.2801	14.7	2.14855
14.71	0.16214	14.71	1.27823	14.71	2.14889
14.72	0.16179	14.72	1.27636	14.72	2.14889
14.73	0.16143	14.73	1.27449	14.73	2.14889
14.74	0.16071	14.74	1.27324	14.74	2.14889
14.75	0.16036	14.75	1.27261	14.75	2.1482
14.76	0.16	14.76	1.27324	14.76	2.14751
14.77	0.15964	14.77	1.27511	14.77	2.14681
14.78	0.16	14.78	1.27823	14.78	2.14681
14.79	0.16071	14.79	1.28135	14.79	2.14751
14.8	0.16143	14.8	1.28447	14.8	2.14855
14.81	0.16286	14.81	1.28634	14.81	2.14889
14.82	0.16393	14.82	1.28759	14.82	2.14855
14.83	0.16464	14.83	1.28759	14.83	2.14785
14.84	0.165	14.84	1.28634	14.84	2.14647
14.85	0.16429	14.85	1.28384	14.85	2.14474
14.86	0.16214	14.86	1.28135	14.86	2.14301
14.87	0.15964	14.87	1.27885	14.87	2.14197
14.88	0.1575	14.88	1.2776	14.88	2.14231
14.89	0.15643	14.89	1.27698	14.89	2.14335
14.9	0.15607	14.9	1.2776	14.9	2.14474
14.91	0.15679	14.91	1.27948	14.91	2.14578
14.92	0.15893	14.92	1.28135	14.92	2.14578
14.93	0.16071	14.93	1.2826	14.93	2.14578
14.94	0.1625	14.94	1.2826	14.94	2.14474
14.95	0.16214	14.95	1.2826	14.95	2.14335
14.96	0.16071	14.96	1.28135	14.96	2.14197
14.97	0.15893	14.97	1.27948	14.97	2.14162
14.98	0.15714	14.98	1.27823	14.98	2.14231
14.99	0.15536	14.99	1.2776	14.99	2.1437
15	0.15393	15	1.27823	15	2.14578
15.01	0.15357	15.01	1.27948	15.01	2.14785
15.02	0.15464	15.02	1.28197	15.02	2.14993
15.03	0.15643	15.03	1.28384	15.03	2.15132
15.04	0.15857	15.04	1.28634	15.04	2.15201
15.05	0.15929	15.05	1.28759	15.05	2.15132
15.06	0.16036	15.06	1.28759	15.06	2.15028
15.07	0.16	15.07	1.28759	15.07	2.14889
15.08	0.15929	15.08	1.28634	15.08	2.14785
15.09	0.15786	15.09	1.28509	15.09	2.14716
15.1	0.15643	15.1	1.28384	15.1	2.14647
15.11	0.155	15.11	1.2826	15.11	2.14647
15.12	0.15357	15.12	1.28135	15.12	2.14647
15.13	0.15321	15.13	1.28072	15.13	2.14647
15.14	0.15321	15.14	1.27948	15.14	2.14681
15.15	0.15286	15.15	1.2776	15.15	2.14716
15.16	0.15286	15.16	1.27636	15.16	2.14751
15.17	0.15286	15.17	1.27511	15.17	2.14751
15.18	0.15321	15.18	1.27386	15.18	2.14716
15.19	0.15393	15.19	1.27386	15.19	2.14612
15.2	0.155	15.2	1.27449	15.2	2.14474
15.21	0.15536	15.21	1.27573	15.21	2.14404
15.22	0.15536	15.22	1.27698	15.22	2.14335
15.23	0.15607	15.23	1.27885	15.23	2.14335
15.24	0.15607	15.24	1.27948	15.24	2.14404
15.25	0.15607	15.25	1.2801	15.25	2.14543
15.26	0.15536	15.26	1.27948	15.26	2.14681
15.27	0.15464	15.27	1.27823	15.27	2.14716
15.28	0.15357	15.28	1.27698	15.28	2.14716
15.29	0.15214	15.29	1.27573	15.29	2.14578
15.3	0.15071	15.3	1.27449	15.3	2.14439
15.31	0.14929	15.31	1.27386	15.31	2.1437
15.32	0.14857	15.32	1.27449	15.32	2.14301
15.33	0.14964	15.33	1.27449	15.33	2.14197
15.34	0.15071	15.34	1.27573	15.34	2.14162
15.35	0.15214	15.35	1.27636	15.35	2.14127
15.36	0.15286	15.36	1.2776	15.36	2.14058
15.37	0.15286	15.37	1.27885	15.37	2.14024
15.38	0.15179	15.38	1.27948	15.38	2.1392
15.39	0.15071	15.39	1.2801	15.39	2.13816
15.4	0.15036	15.4	1.2801	15.4	2.13781
15.41	0.15036	15.41	1.27948	15.41	2.13781
15.42	0.15107	15.42	1.27885	15.42	2.13747
15.43	0.15286	15.43	1.2776	15.43	2.13712
15.44	0.15393	15.44	1.27636	15.44	2.13747
15.45	0.155	15.45	1.27511	15.45	2.13781
15.46	0.15464	15.46	1.27511	15.46	2.1392
15.47	0.15393	15.47	1.27511	15.47	2.14127
15.48	0.15321	15.48	1.27511	15.48	2.14301
15.49	0.1525	15.49	1.27636	15.49	2.14508
15.5	0.1525	15.5	1.2776	15.5	2.14716
15.51	0.15286	15.51	1.27885	15.51	2.14855
15.52	0.15321	15.52	1.2801	15.52	2.14889
15.53	0.15321	15.53	1.28072	15.53	2.1482
15.54	0.15357	15.54	1.28072	15.54	2.14681
15.55	0.15357	15.55	1.2801	15.55	2.14578
15.56	0.15286	15.56	1.27885	15.56	2.14508
15.57	0.15321	15.57	1.2776	15.57	2.14404
15.58	0.15393	15.58	1.27573	15.58	2.14231
15.59	0.155	15.59	1.27386	15.59	2.14162
15.6	0.15571	15.6	1.27261	15.6	2.14127
15.61	0.15643	15.61	1.27199	15.61	2.14093
15.62	0.15714	15.62	1.27261	15.62	2.14093
15.63	0.1575	15.63	1.27324	15.63	2.14127
15.64	0.1575	15.64	1.27511	15.64	2.14231
15.65	0.15679	15.65	1.27636	15.65	2.14439
15.66	0.15571	15.66	1.2776	15.66	2.14612
15.67	0.15464	15.67	1.27823	15.67	2.14716
15.68	0.15321	15.68	1.27823	15.68	2.14647
15.69	0.15179	15.69	1.27698	15.69	2.14543
15.7	0.15143	15.7	1.27573	15.7	2.14335
15.71	0.15179	15.71	1.27386	15.71	2.14058
15.72	0.15286	15.72	1.27261	15.72	2.13781
15.73	0.15429	15.73	1.27199	15.73	2.13608
15.74	0.15536	15.74	1.27199	15.74	2.13539
15.75	0.15536	15.75	1.27261	15.75	2.13608
15.76	0.15571	15.76	1.27386	15.76	2.13712
15.77	0.15536	15.77	1.27573	15.77	2.13816
15.78	0.15429	15.78	1.2776	15.78	2.13885
15.79	0.15321	15.79	1.27885	15.79	2.13885
15.8	0.15321	15.8	1.27885	15.8	2.13781
15.81	0.15321	15.81	1.2776	15.81	2.13677
15.82	0.1525	15.82	1.27573	15.82	2.13573
15.83	0.15179	15.83	1.27261	15.83	2.13539
15.84	0.14964	15.84	1.26949	15.84	2.13539
15.85	0.1475	15.85	1.26638	15.85	2.13643
15.86	0.14571	15.86	1.26388	15.86	2.13747
15.87	0.14429	15.87	1.26263	15.87	2.1385
15.88	0.14357	15.88	1.26263	15.88	2.13885
15.89	0.14429	15.89	1.26388	15.89	2.13816
15.9	0.14607	15.9	1.26575	15.9	2.13677
15.91	0.14786	15.91	1.26762	15.91	2.13608
15.92	0.14857	15.92	1.26949	15.92	2.13539
15.93	0.14893	15.93	1.27137	15.93	2.13573
15.94	0.14857	15.94	1.27261	15.94	2.13677
15.95	0.14821	15.95	1.27386	15.95	2.13816
15.96	0.14786	15.96	1.27449	15.96	2.1385
15.97	0.14786	15.97	1.27449	15.97	2.1385
15.98	0.14821	15.98	1.27449	15.98	2.13747
15.99	0.14929	15.99	1.27449	15.99	2.13504
16	0.15036	16	1.27449	16	2.13227
16.01	0.15107	16.01	1.27511	16.01	2.13019
16.02	0.15107	16.02	1.27511	16.02	2.12916
16.03	0.15107	16.03	1.27636	16.03	2.1295
16.04	0.15107	16.04	1.2776	16.04	2.13193
16.05	0.15107	16.05	1.27885	16.05	2.13435
16.06	0.15071	16.06	1.2801	16.06	2.13643
16.07	0.14964	16.07	1.2801	16.07	2.13816
16.08	0.14821	16.08	1.2801	16.08	2.13885
16.09	0.14679	16.09	1.27948	16.09	2.13885
16.1	0.14607	16.1	1.27885	16.1	2.13747
16.11	0.14643	16.11	1.2776	16.11	2.13573
16.12	0.1475	16.12	1.27573	16.12	2.134
16.13	0.14929	16.13	1.27449	16.13	2.13262
16.14	0.15179	16.14	1.27324	16.14	2.13227
16.15	0.15321	16.15	1.27261	16.15	2.13158
16.16	0.15357	16.16	1.27261	16.16	2.13089
16.17	0.15214	16.17	1.27199	16.17	2.13019
16.18	0.14964	16.18	1.27261	16.18	2.13019
16.19	0.14607	16.19	1.27324	16.19	2.1295
16.2	0.14357	16.2	1.27324	16.2	2.12846
16.21	0.14214	16.21	1.27324	16.21	2.12846
16.22	0.14179	16.22	1.27324	16.22	2.12916
16.23	0.1425	16.23	1.27324	16.23	2.13089
16.24	0.14429	16.24	1.27324	16.24	2.13227
16.25	0.14607	16.25	1.27324	16.25	2.13331
16.26	0.14821	16.26	1.27324	16.26	2.13435
16.27	0.14893	16.27	1.27386	16.27	2.1347
16.28	0.14964	16.28	1.27449	16.28	2.1347
16.29	0.14929	16.29	1.27449	16.29	2.134
16.3	0.14857	16.3	1.27449	16.3	2.13331
16.31	0.14714	16.31	1.27324	16.31	2.13296
16.32	0.14536	16.32	1.27199	16.32	2.13262
16.33	0.14393	16.33	1.27074	16.33	2.13193
16.34	0.14286	16.34	1.26887	16.34	2.13089
16.35	0.1425	16.35	1.26762	16.35	2.12985
16.36	0.14286	16.36	1.26638	16.36	2.12916
16.37	0.14286	16.37	1.26575	16.37	2.12916
16.38	0.14357	16.38	1.26638	16.38	2.12985
16.39	0.14357	16.39	1.26762	16.39	2.13158
16.4	0.14393	16.4	1.26949	16.4	2.13331
16.41	0.14429	16.41	1.27137	16.41	2.1347
16.42	0.145	16.42	1.27261	16.42	2.13539
16.43	0.14607	16.43	1.27261	16.43	2.13504
16.44	0.14786	16.44	1.27261	16.44	2.13331
16.45	0.15	16.45	1.27074	16.45	2.13123
16.46	0.15107	16.46	1.26887	16.46	2.12916
16.47	0.15179	16.47	1.267	16.47	2.12777
16.48	0.15143	16.48	1.26575	16.48	2.12673
16.49	0.15	16.49	1.26575	16.49	2.12639
16.5	0.14857	16.5	1.26762	16.5	2.12673
16.51	0.14714	16.51	1.26949	16.51	2.12742
16.52	0.14607	16.52	1.27261	16.52	2.12777
16.53	0.14536	16.53	1.27511	16.53	2.12812
16.54	0.14536	16.54	1.27698	16.54	2.12881
16.55	0.145	16.55	1.27885	16.55	2.13019
16.56	0.14429	16.56	1.27885	16.56	2.13123
16.57	0.14321	16.57	1.27948	16.57	2.13227
16.58	0.14214	16.58	1.27885	16.58	2.13262
16.59	0.14107	16.59	1.27885	16.59	2.13366
16.6	0.14036	16.6	1.27885	16.6	2.13366
16.61	0.13964	16.61	1.27885	16.61	2.13193
16.62	0.13964	16.62	1.27823	16.62	2.12985
16.63	0.13964	16.63	1.27823	16.63	2.12777
16.64	0.13929	16.64	1.2776	16.64	2.12639
16.65	0.13857	16.65	1.27698	16.65	2.12535
16.66	0.13786	16.66	1.27511	16.66	2.12431
16.67	0.13714	16.67	1.27324	16.67	2.12431
16.68	0.13714	16.68	1.27074	16.68	2.12569
16.69	0.13714	16.69	1.26825	16.69	2.12777
16.7	0.1375	16.7	1.26513	16.7	2.12985
16.71	0.13786	16.71	1.26326	16.71	2.13193
16.72	0.13893	16.72	1.26138	16.72	2.13435
16.73	0.14	16.73	1.26138	16.73	2.13608
16.74	0.14071	16.74	1.26263	16.74	2.13747
16.75	0.14107	16.75	1.2645	16.75	2.13747
16.76	0.14071	16.76	1.26638	16.76	2.13608
16.77	0.14036	16.77	1.26887	16.77	2.1347
16.78	0.13929	16.78	1.27074	16.78	2.13366
16.79	0.13821	16.79	1.27137	16.79	2.13331
16.8	0.13679	16.8	1.27199	16.8	2.13331
16.81	0.13607	16.81	1.27137	16.81	2.13435
16.82	0.13679	16.82	1.27137	16.82	2.13504
16.83	0.13821	16.83	1.27074	16.83	2.13539
16.84	0.14036	16.84	1.27137	16.84	2.13504
16.85	0.14286	16.85	1.27199	16.85	2.13331
16.86	0.14464	16.86	1.27324	16.86	2.13123
16.87	0.14571	16.87	1.27511	16.87	2.12985
16.88	0.145	16.88	1.27636	16.88	2.12881
16.89	0.14393	16.89	1.2776	16.89	2.12916
16.9	0.14286	16.9	1.2776	16.9	2.13019
16.91	0.14179	16.91	1.2776	16.91	2.13158
16.92	0.14143	16.92	1.27698	16.92	2.13227
16.93	0.14107	16.93	1.27573	16.93	2.13262
16.94	0.14179	16.94	1.27511	16.94	2.13158
16.95	0.14286	16.95	1.27449	16.95	2.13019
16.96	0.14321	16.96	1.27449	16.96	2.12881
16.97	0.14357	16.97	1.27511	16.97	2.12777
16.98	0.14321	16.98	1.27573	16.98	2.12742
16.99	0.14321	16.99	1.27698	16.99	2.12742
17	0.14286	17	1.2776	17	2.12846
17.01	0.1425	17.01	1.27698	17.01	2.1295
17.02	0.14143	17.02	1.27573	17.02	2.13054
17.03	0.14	17.03	1.27386	17.03	2.13227
17.04	0.13893	17.04	1.27137	17.04	2.13331
17.05	0.1375	17.05	1.26825	17.05	2.13435
17.06	0.13643	17.06	1.26513	17.06	2.1347
17.07	0.13607	17.07	1.26263	17.07	2.13435
17.08	0.13643	17.08	1.26076	17.08	2.13296
17.09	0.13679	17.09	1.25951	17.09	2.13054
17.1	0.13679	17.1	1.25889	17.1	2.12812
17.11	0.13679	17.11	1.25889	17.11	2.125
17.12	0.13643	17.12	1.25889	17.12	2.12258
17.13	0.13679	17.13	1.25951	17.13	2.12084
17.14	0.13643	17.14	1.26014	17.14	2.12015
17.15	0.13643	17.15	1.26076	17.15	2.1205
17.16	0.13786	17.16	1.26201	17.16	2.12084
17.17	0.13929	17.17	1.26388	17.17	2.12154
17.18	0.14107	17.18	1.26575	17.18	2.12258
17.19	0.14214	17.19	1.26825	17.19	2.12327
17.2	0.14179	17.2	1.27137	17.2	2.12327
17.21	0.14179	17.21	1.27386	17.21	2.12292
17.22	0.14143	17.22	1.27636	17.22	2.12223
17.23	0.14107	17.23	1.27823	17.23	2.12223
17.24	0.14036	17.24	1.2801	17.24	2.12258
17.25	0.14036	17.25	1.28072	17.25	2.12327
17.26	0.14143	17.26	1.28072	17.26	2.12431
17.27	0.14214	17.27	1.2801	17.27	2.12569
17.28	0.14286	17.28	1.27885	17.28	2.12742
17.29	0.1425	17.29	1.2776	17.29	2.12846
17.3	0.14143	17.3	1.27636	17.3	2.12846
17.31	0.14107	17.31	1.27511	17.31	2.12846
17.32	0.14036	17.32	1.27511	17.32	2.12812
17.33	0.13929	17.33	1.27511	17.33	2.12777
17.34	0.13821	17.34	1.27573	17.34	2.12742
17.35	0.13821	17.35	1.27636	17.35	2.12673
17.36	0.13857	17.36	1.2776	17.36	2.12569
17.37	0.13893	17.37	1.27823	17.37	2.12431
17.38	0.14	17.38	1.27823	17.38	2.12327
17.39	0.14036	17.39	1.2776	17.39	2.12292
17.4	0.14071	17.4	1.27636	17.4	2.12292
17.41	0.14179	17.41	1.27449	17.41	2.12431
17.42	0.14179	17.42	1.27199	17.42	2.12639
17.43	0.14107	17.43	1.27012	17.43	2.12812
17.44	0.13964	17.44	1.26949	17.44	2.12916
17.45	0.13821	17.45	1.26887	17.45	2.1295
17.46	0.13714	17.46	1.26949	17.46	2.12846
17.47	0.13679	17.47	1.27074	17.47	2.12742
17.48	0.13714	17.48	1.27261	17.48	2.12604
17.49	0.1375	17.49	1.27449	17.49	2.12569
17.5	0.13821	17.5	1.27636	17.5	2.12604
17.51	0.13857	17.51	1.2776	17.51	2.12742
17.52	0.13857	17.52	1.27823	17.52	2.12916
17.53	0.13821	17.53	1.27948	17.53	2.13054
17.54	0.1375	17.54	1.2801	17.54	2.13089
17.55	0.13714	17.55	1.28072	17.55	2.13089
17.56	0.1375	17.56	1.2826	17.56	2.13089
17.57	0.13893	17.57	1.28384	17.57	2.13054
17.58	0.14	17.58	1.28571	17.58	2.13054
17.59	0.14143	17.59	1.28759	17.59	2.13019
17.6	0.14214	17.6	1.28821	17.6	2.12985
17.61	0.14214	17.61	1.28883	17.61	2.1295
17.62	0.1425	17.62	1.28883	17.62	2.12777
17.63	0.1425	17.63	1.28759	17.63	2.125
17.64	0.14214	17.64	1.28634	17.64	2.12258
17.65	0.14214	17.65	1.28509	17.65	2.1205
17.66	0.14286	17.66	1.28384	17.66	2.11981
17.67	0.14321	17.67	1.2826	17.67	2.12084
17.68	0.14321	17.68	1.28135	17.68	2.12327
17.69	0.14393	17.69	1.2801	17.69	2.12569
17.7	0.14357	17.7	1.27823	17.7	2.12812
17.71	0.14357	17.71	1.27698	17.71	2.12985
17.72	0.14429	17.72	1.27573	17.72	2.12985
17.73	0.145	17.73	1.27449	17.73	2.12881
17.74	0.14536	17.74	1.27324	17.74	2.12708
17.75	0.145	17.75	1.27199	17.75	2.12535
17.76	0.14464	17.76	1.27137	17.76	2.12431
17.77	0.14321	17.77	1.27074	17.77	2.12431
17.78	0.14179	17.78	1.27074	17.78	2.12431
17.79	0.13929	17.79	1.27137	17.79	2.125
17.8	0.13643	17.8	1.27261	17.8	2.12639
17.81	0.13357	17.81	1.27386	17.81	2.12812
17.82	0.13107	17.82	1.27573	17.82	2.12846
17.83	0.12964	17.83	1.27823	17.83	2.12846
17.84	0.12821	17.84	1.27948	17.84	2.12742
17.85	0.12857	17.85	1.28135	17.85	2.125
17.86	0.13071	17.86	1.2826	17.86	2.12258
17.87	0.13393	17.87	1.28322	17.87	2.1205
17.88	0.1375	17.88	1.28447	17.88	2.11911
17.89	0.14	17.89	1.28509	17.89	2.11877
17.9	0.14143	17.9	1.28634	17.9	2.11946
17.91	0.14143	17.91	1.28696	17.91	2.1205
17.92	0.14036	17.92	1.28696	17.92	2.12119
17.93	0.13821	17.93	1.28696	17.93	2.12154
17.94	0.13571	17.94	1.28634	17.94	2.12119
17.95	0.13464	17.95	1.28509	17.95	2.11981
17.96	0.13464	17.96	1.28384	17.96	2.11911
17.97	0.13571	17.97	1.28322	17.97	2.11877
17.98	0.13714	17.98	1.28322	17.98	2.11981
17.99	0.13821	17.99	1.28384	17.99	2.12188
18	0.13893	18	1.28571	18	2.12396
18.01	0.13893	18.01	1.28821	18.01	2.12604
18.02	0.13821	18.02	1.2907	18.02	2.12742
18.03	0.13679	18.03	1.29258	18.03	2.12742
18.04	0.135	18.04	1.29382	18.04	2.12673
18.05	0.13357	18.05	1.29382	18.05	2.125
18.06	0.13286	18.06	1.2932	18.06	2.12292
18.07	0.13286	18.07	1.29195	18.07	2.12119
18.08	0.13357	18.08	1.28946	18.08	2.12015
18.09	0.13464	18.09	1.28696	18.09	2.12015
18.1	0.135	18.1	1.28509	18.1	2.1205
18.11	0.13536	18.11	1.2826	18.11	2.1205
18.12	0.13571	18.12	1.28072	18.12	2.11981
18.13	0.13536	18.13	1.27885	18.13	2.11981
18.14	0.13429	18.14	1.2776	18.14	2.11946
18.15	0.13357	18.15	1.27636	18.15	2.11946
18.16	0.13357	18.16	1.27511	18.16	2.11911
18.17	0.13429	18.17	1.27511	18.17	2.11911
18.18	0.13464	18.18	1.27449	18.18	2.11946
18.19	0.13429	18.19	1.27511	18.19	2.11946
18.2	0.13357	18.2	1.27573	18.2	2.11911
18.21	0.13286	18.21	1.27636	18.21	2.11773
18.22	0.13214	18.22	1.2776	18.22	2.11704
18.23	0.13107	18.23	1.2776	18.23	2.11669
18.24	0.13036	18.24	1.27698	18.24	2.11669
18.25	0.13036	18.25	1.27636	18.25	2.11669
18.26	0.13143	18.26	1.27511	18.26	2.11738
18.27	0.1325	18.27	1.27386	18.27	2.11773
18.28	0.13357	18.28	1.27386	18.28	2.11842
18.29	0.13357	18.29	1.27449	18.29	2.11807
18.3	0.13357	18.3	1.27636	18.3	2.11773
18.31	0.13286	18.31	1.27885	18.31	2.11704
18.32	0.13214	18.32	1.28197	18.32	2.11704
18.33	0.13036	18.33	1.28447	18.33	2.11704
18.34	0.12929	18.34	1.28634	18.34	2.11669
18.35	0.12857	18.35	1.28759	18.35	2.11704
18.36	0.12929	18.36	1.28696	18.36	2.11807
18.37	0.13036	18.37	1.28571	18.37	2.11946
18.38	0.13143	18.38	1.28384	18.38	2.12084
18.39	0.1325	18.39	1.28135	18.39	2.12223
18.4	0.13321	18.4	1.27948	18.4	2.12327
18.41	0.13393	18.41	1.2776	18.41	2.12396
18.42	0.13321	18.42	1.27573	18.42	2.12396
18.43	0.13179	18.43	1.27511	18.43	2.12292
18.44	0.13071	18.44	1.27511	18.44	2.12154
18.45	0.12964	18.45	1.27573	18.45	2.1205
18.46	0.12893	18.46	1.27698	18.46	2.12015
18.47	0.12821	18.47	1.27823	18.47	2.12015
18.48	0.12714	18.48	1.27885	18.48	2.12084
18.49	0.12643	18.49	1.27948	18.49	2.12188
18.5	0.12607	18.5	1.27948	18.5	2.12292
18.51	0.12571	18.51	1.27885	18.51	2.12431
18.52	0.125	18.52	1.27698	18.52	2.125
18.53	0.125	18.53	1.27449	18.53	2.12535
18.54	0.12536	18.54	1.27137	18.54	2.125
18.55	0.12536	18.55	1.26887	18.55	2.12361
18.56	0.12571	18.56	1.26638	18.56	2.12154
18.57	0.12643	18.57	1.26513	18.57	2.11911
18.58	0.1275	18.58	1.26513	18.58	2.11738
18.59	0.12821	18.59	1.26513	18.59	2.116
18.6	0.12929	18.6	1.26575	18.6	2.1153
18.61	0.12964	18.61	1.26638	18.61	2.11634
18.62	0.12964	18.62	1.26762	18.62	2.11807
18.63	0.12929	18.63	1.26825	18.63	2.11946
18.64	0.12786	18.64	1.27012	18.64	2.11981
18.65	0.12607	18.65	1.27137	18.65	2.11946
18.66	0.125	18.66	1.27386	18.66	2.11842
18.67	0.12464	18.67	1.27636	18.67	2.11738
18.68	0.125	18.68	1.27823	18.68	2.11669
18.69	0.12607	18.69	1.2801	18.69	2.116
18.7	0.12714	18.7	1.28072	18.7	2.116
18.71	0.12857	18.71	1.2801	18.71	2.116
18.72	0.13	18.72	1.27885	18.72	2.116
18.73	0.13036	18.73	1.2776	18.73	2.11461
18.74	0.13036	18.74	1.27573	18.74	2.11253
18.75	0.13	18.75	1.27449	18.75	2.11115
18.76	0.12964	18.76	1.27324	18.76	2.10976
18.77	0.12929	18.77	1.27324	18.77	2.10942
18.78	0.12857	18.78	1.27386	18.78	2.11011
18.79	0.12821	18.79	1.27511	18.79	2.11184
18.8	0.1275	18.8	1.27636	18.8	2.11357
18.81	0.12679	18.81	1.27823	18.81	2.11496
18.82	0.12571	18.82	1.28072	18.82	2.116
18.83	0.12429	18.83	1.28322	18.83	2.116
18.84	0.12321	18.84	1.28634	18.84	2.11565
18.85	0.12143	18.85	1.28883	18.85	2.1153
18.86	0.12036	18.86	1.29133	18.86	2.11461
18.87	0.11893	18.87	1.29195	18.87	2.11496
18.88	0.11821	18.88	1.29195	18.88	2.11565
18.89	0.11786	18.89	1.29008	18.89	2.11634
18.9	0.11786	18.9	1.28634	18.9	2.11704
18.91	0.11786	18.91	1.2826	18.91	2.11738
18.92	0.11786	18.92	1.27885	18.92	2.11807
18.93	0.11786	18.93	1.27511	18.93	2.11773
18.94	0.11821	18.94	1.27324	18.94	2.11704
18.95	0.11786	18.95	1.27199	18.95	2.116
18.96	0.1175	18.96	1.27261	18.96	2.11496
18.97	0.11786	18.97	1.27324	18.97	2.11357
18.98	0.11821	18.98	1.27449	18.98	2.11253
18.99	0.11929	18.99	1.27636	18.99	2.11184
19	0.12071	19	1.27698	19	2.11184
19.01	0.1225	19.01	1.2776	19.01	2.11184
19.02	0.12429	19.02	1.2776	19.02	2.1115
19.03	0.12571	19.03	1.27698	19.03	2.1115
19.04	0.12607	19.04	1.27698	19.04	2.1115
19.05	0.12571	19.05	1.2776	19.05	2.11184
19.06	0.12536	19.06	1.27823	19.06	2.11288
19.07	0.12429	19.07	1.27948	19.07	2.11357
19.08	0.12321	19.08	1.28135	19.08	2.11427
19.09	0.1225	19.09	1.28322	19.09	2.1153
19.1	0.1225	19.1	1.28447	19.1	2.116
19.11	0.12286	19.11	1.28509	19.11	2.1153
19.12	0.12357	19.12	1.28509	19.12	2.11427
19.13	0.12393	19.13	1.28509	19.13	2.11288
19.14	0.12393	19.14	1.28509	19.14	2.11184
19.15	0.12393	19.15	1.28509	19.15	2.1115
19.16	0.12393	19.16	1.28571	19.16	2.1115
19.17	0.12357	19.17	1.28696	19.17	2.11115
19.18	0.12321	19.18	1.28821	19.18	2.1115
19.19	0.12321	19.19	1.28946	19.19	2.11184
19.2	0.12321	19.2	1.29008	19.2	2.11253
19.21	0.12357	19.21	1.28946	19.21	2.11288
19.22	0.12357	19.22	1.28821	19.22	2.11323
19.23	0.12321	19.23	1.28696	19.23	2.11323
19.24	0.12286	19.24	1.28509	19.24	2.11323
19.25	0.12179	19.25	1.28384	19.25	2.11288
19.26	0.12107	19.26	1.2826	19.26	2.11323
19.27	0.11964	19.27	1.28197	19.27	2.11288
19.28	0.11857	19.28	1.28135	19.28	2.11253
19.29	0.11857	19.29	1.28135	19.29	2.11219
19.3	0.11857	19.3	1.28072	19.3	2.11184
19.31	0.11929	19.31	1.2801	19.31	2.11184
19.32	0.12	19.32	1.2801	19.32	2.11219
19.33	0.12071	19.33	1.2801	19.33	2.11219
19.34	0.12071	19.34	1.28072	19.34	2.11253
19.35	0.12	19.35	1.28135	19.35	2.11357
19.36	0.11893	19.36	1.2826	19.36	2.11496
19.37	0.11714	19.37	1.28447	19.37	2.116
19.38	0.11571	19.38	1.28509	19.38	2.11704
19.39	0.11464	19.39	1.28571	19.39	2.11738
19.4	0.11464	19.4	1.28571	19.4	2.11704
19.41	0.11571	19.41	1.28509	19.41	2.11669
19.42	0.11786	19.42	1.28384	19.42	2.1153
19.43	0.12036	19.43	1.28322	19.43	2.11288
19.44	0.12286	19.44	1.28197	19.44	2.11046
19.45	0.125	19.45	1.28197	19.45	2.10873
19.46	0.12607	19.46	1.28135	19.46	2.10769
19.47	0.12571	19.47	1.28135	19.47	2.10734
19.48	0.12464	19.48	1.28135	19.48	2.10769
19.49	0.12286	19.49	1.2801	19.49	2.10873
19.5	0.12107	19.5	1.27885	19.5	2.11046
19.51	0.11964	19.51	1.27698	19.51	2.11253
19.52	0.11857	19.52	1.27511	19.52	2.11461
19.53	0.11786	19.53	1.27324	19.53	2.11669
19.54	0.11821	19.54	1.27199	19.54	2.11842
19.55	0.11821	19.55	1.27074	19.55	2.12015
19.56	0.1175	19.56	1.27012	19.56	2.12084
19.57	0.11679	19.57	1.26949	19.57	2.1205
19.58	0.11571	19.58	1.26887	19.58	2.11842
19.59	0.115	19.59	1.26887	19.59	2.11565
19.6	0.11429	19.6	1.26825	19.6	2.11219
19.61	0.11393	19.61	1.26825	19.61	2.10873
19.62	0.11357	19.62	1.26887	19.62	2.10561
19.63	0.11429	19.63	1.26949	19.63	2.10422
19.64	0.11607	19.64	1.27137	19.64	2.10422
19.65	0.1175	19.65	1.27386	19.65	2.10596
19.66	0.11857	19.66	1.27636	19.66	2.10803
19.67	0.11964	19.67	1.27948	19.67	2.11046
19.68	0.12	19.68	1.2826	19.68	2.11219
19.69	0.11964	19.69	1.28509	19.69	2.11357
19.7	0.11821	19.7	1.28634	19.7	2.11427
19.71	0.11679	19.71	1.28634	19.71	2.11392
19.72	0.11536	19.72	1.28571	19.72	2.11253
19.73	0.115	19.73	1.28384	19.73	2.11115
19.74	0.115	19.74	1.28135	19.74	2.11011
19.75	0.11607	19.75	1.27885	19.75	2.10976
19.76	0.1175	19.76	1.27698	19.76	2.10976
19.77	0.11857	19.77	1.27636	19.77	2.11011
19.78	0.11929	19.78	1.27573	19.78	2.1108
19.79	0.11893	19.79	1.27698	19.79	2.11184
19.8	0.11857	19.8	1.2776	19.8	2.11219
19.81	0.11786	19.81	1.27885	19.81	2.11219
19.82	0.11679	19.82	1.27885	19.82	2.1115
19.83	0.11679	19.83	1.27885	19.83	2.1108
19.84	0.11643	19.84	1.27823	19.84	2.11046
19.85	0.11643	19.85	1.27698	19.85	2.1108
19.86	0.11607	19.86	1.27511	19.86	2.11184
19.87	0.11536	19.87	1.27324	19.87	2.11323
19.88	0.11429	19.88	1.27261	19.88	2.11392
19.89	0.11321	19.89	1.27199	19.89	2.11461
19.9	0.1125	19.9	1.27324	19.9	2.11427
19.91	0.1125	19.91	1.27511	19.91	2.11427
19.92	0.11286	19.92	1.2776	19.92	2.11323
19.93	0.11429	19.93	1.28072	19.93	2.11219
19.94	0.11536	19.94	1.28384	19.94	2.11184
19.95	0.11607	19.95	1.28696	19.95	2.1115
19.96	0.11571	19.96	1.28883	19.96	2.1115
19.97	0.115	19.97	1.2907	19.97	2.11115
19.98	0.11357	19.98	1.29133	19.98	2.11011
19.99	0.1125	19.99	1.29133	19.99	2.10942
20	0.11143	20	1.2907	20	2.10873
20.01	0.11107	20.01	1.29008	20.01	2.10769
20.02	0.11179	20.02	1.28883	20.02	2.10699
20.03	0.11357	20.03	1.28821	20.03	2.10665
20.04	0.11571	20.04	1.28696	20.04	2.10699
20.05	0.1175	20.05	1.28571	20.05	2.10769
20.06	0.11893	20.06	1.28447	20.06	2.10907
20.07	0.11929	20.07	1.28384	20.07	2.11011
20.08	0.11929	20.08	1.2826	20.08	2.1115
20.09	0.11893	20.09	1.28197	20.09	2.11323
20.1	0.11786	20.1	1.28072	20.1	2.11461
20.11	0.1175	20.11	1.2801	20.11	2.1153
20.12	0.11714	20.12	1.27948	20.12	2.1153
20.13	0.1175	20.13	1.27885	20.13	2.11461
20.14	0.11714	20.14	1.27885	20.14	2.11357
20.15	0.11643	20.15	1.27948	20.15	2.11184
20.16	0.11464	20.16	1.2801	20.16	2.11046
20.17	0.1125	20.17	1.28135	20.17	2.10873
20.18	0.11036	20.18	1.2826	20.18	2.10803
20.19	0.10893	20.19	1.28322	20.19	2.10734
20.2	0.10786	20.2	1.28447	20.2	2.10699
20.21	0.10786	20.21	1.28509	20.21	2.10699
20.22	0.10857	20.22	1.28571	20.22	2.10699
20.23	0.10964	20.23	1.28571	20.23	2.10699
20.24	0.10964	20.24	1.28571	20.24	2.10734
20.25	0.10929	20.25	1.28447	20.25	2.10734
20.26	0.10786	20.26	1.28384	20.26	2.10734
20.27	0.10679	20.27	1.2826	20.27	2.10734
20.28	0.10571	20.28	1.28135	20.28	2.10769
20.29	0.10536	20.29	1.28072	20.29	2.10734
20.3	0.10571	20.3	1.2801	20.3	2.10699
20.31	0.10714	20.31	1.27948	20.31	2.1063
20.32	0.10893	20.32	1.27885	20.32	2.10561
20.33	0.11036	20.33	1.27823	20.33	2.10492
20.34	0.11071	20.34	1.2776	20.34	2.10457
20.35	0.11	20.35	1.27698	20.35	2.10422
20.36	0.10857	20.36	1.27636	20.36	2.10492
20.37	0.1075	20.37	1.27573	20.37	2.10665
20.38	0.10643	20.38	1.27573	20.38	2.10838
20.39	0.10679	20.39	1.27698	20.39	2.10976
20.4	0.1075	20.4	1.2776	20.4	2.11115
20.41	0.10964	20.41	1.27948	20.41	2.1115
20.42	0.11179	20.42	1.28072	20.42	2.1115
20.43	0.11321	20.43	1.28197	20.43	2.11115
20.44	0.11393	20.44	1.28322	20.44	2.11046
20.45	0.11286	20.45	1.28322	20.45	2.11011
20.46	0.11143	20.46	1.2826	20.46	2.11046
20.47	0.11	20.47	1.2826	20.47	2.11184
20.48	0.10929	20.48	1.28197	20.48	2.11288
20.49	0.10964	20.49	1.28135	20.49	2.11357
20.5	0.11036	20.5	1.28135	20.5	2.11357
20.51	0.11143	20.51	1.28197	20.51	2.11184
20.52	0.11321	20.52	1.28384	20.52	2.10976
20.53	0.11464	20.53	1.28509	20.53	2.10769
20.54	0.115	20.54	1.28759	20.54	2.10526
20.55	0.11429	20.55	1.29008	20.55	2.10319
20.56	0.11286	20.56	1.29195	20.56	2.10215
20.57	0.11179	20.57	1.2932	20.57	2.10319
20.58	0.11036	20.58	1.29382	20.58	2.10457
20.59	0.10964	20.59	1.2932	20.59	2.10526
20.6	0.10893	20.6	1.29195	20.6	2.10596
20.61	0.10786	20.61	1.29008	20.61	2.10492
20.62	0.10821	20.62	1.28883	20.62	2.10422
20.63	0.10821	20.63	1.28821	20.63	2.10353
20.64	0.10786	20.64	1.28821	20.64	2.10284
20.65	0.10821	20.65	1.28883	20.65	2.10249
20.66	0.10821	20.66	1.29008	20.66	2.10284
20.67	0.10893	20.67	1.29133	20.67	2.10422
20.68	0.10964	20.68	1.29195	20.68	2.10526
20.69	0.11036	20.69	1.29133	20.69	2.10596
20.7	0.11	20.7	1.28946	20.7	2.10665
20.71	0.11	20.71	1.28634	20.71	2.10734
20.72	0.11	20.72	1.28322	20.72	2.10838
20.73	0.10964	20.73	1.28072	20.73	2.11046
20.74	0.10964	20.74	1.27885	20.74	2.11219
20.75	0.10964	20.75	1.27885	20.75	2.11357
20.76	0.11	20.76	1.27948	20.76	2.11323
20.77	0.11071	20.77	1.28135	20.77	2.11184
20.78	0.11107	20.78	1.28384	20.78	2.10942
20.79	0.11036	20.79	1.28634	20.79	2.10665
20.8	0.10929	20.8	1.28759	20.8	2.10457
20.81	0.10821	20.81	1.28883	20.81	2.10353
20.82	0.10714	20.82	1.28883	20.82	2.10388
20.83	0.10571	20.83	1.28883	20.83	2.10561
20.84	0.10464	20.84	1.28821	20.84	2.10873
20.85	0.10464	20.85	1.28696	20.85	2.1115
20.86	0.105	20.86	1.28634	20.86	2.11288
20.87	0.10571	20.87	1.28571	20.87	2.11288
20.88	0.10679	20.88	1.28509	20.88	2.11219
20.89	0.10714	20.89	1.28447	20.89	2.11115
20.9	0.10786	20.9	1.28384	20.9	2.11011
20.91	0.10786	20.91	1.28322	20.91	2.10942
20.92	0.10786	20.92	1.2826	20.92	2.10907
20.93	0.10786	20.93	1.28322	20.93	2.10976
20.94	0.10821	20.94	1.28384	20.94	2.1108
20.95	0.10857	20.95	1.28571	20.95	2.11184
20.96	0.10857	20.96	1.28759	20.96	2.1115
20.97	0.10857	20.97	1.29008	20.97	2.11115
20.98	0.10893	20.98	1.29195	20.98	2.10976
20.99	0.10821	20.99	1.2932	20.99	2.10873
21	0.10714	21	1.29382	21	2.10769
21.01	0.10571	21.01	1.29382	21.01	2.10699
21.02	0.105	21.02	1.29258	21.02	2.1063
21.03	0.105	21.03	1.2907	21.03	2.10699
21.04	0.10536	21.04	1.28821	21.04	2.10803
21.05	0.10571	21.05	1.28634	21.05	2.10942
21.06	0.10643	21.06	1.28509	21.06	2.1108
21.07	0.1075	21.07	1.28509	21.07	2.11253
21.08	0.10821	21.08	1.28571	21.08	2.11427
21.09	0.10821	21.09	1.28759	21.09	2.11496
21.1	0.10786	21.1	1.28946	21.1	2.11496
21.11	0.1075	21.11	1.29195	21.11	2.11461
21.12	0.1075	21.12	1.29382	21.12	2.11288
21.13	0.10714	21.13	1.29507	21.13	2.11115
21.14	0.1075	21.14	1.29507	21.14	2.10942
21.15	0.10786	21.15	1.29445	21.15	2.10803
21.16	0.10893	21.16	1.2932	21.16	2.10734
21.17	0.10964	21.17	1.29195	21.17	2.10665
21.18	0.11	21.18	1.2907	21.18	2.10596
21.19	0.10964	21.19	1.28946	21.19	2.10561
21.2	0.10929	21.2	1.28883	21.2	2.10526
21.21	0.10821	21.21	1.28821	21.21	2.10561
21.22	0.10714	21.22	1.28883	21.22	2.10596
21.23	0.10607	21.23	1.28883	21.23	2.1063
21.24	0.10536	21.24	1.29008	21.24	2.10769
21.25	0.105	21.25	1.2907	21.25	2.10907
21.26	0.10536	21.26	1.2907	21.26	2.11046
21.27	0.10571	21.27	1.2907	21.27	2.1108
21.28	0.10536	21.28	1.29008	21.28	2.1115
21.29	0.10571	21.29	1.28821	21.29	2.11184
21.3	0.10571	21.3	1.28634	21.3	2.1115
21.31	0.105	21.31	1.28384	21.31	2.11115
21.32	0.10429	21.32	1.28135	21.32	2.11011
21.33	0.10393	21.33	1.2801	21.33	2.10907
21.34	0.10464	21.34	1.27885	21.34	2.10803
21.35	0.10571	21.35	1.27948	21.35	2.10699
21.36	0.10714	21.36	1.28072	21.36	2.10665
21.37	0.10821	21.37	1.28322	21.37	2.10665
21.38	0.10929	21.38	1.28634	21.38	2.10803
21.39	0.10964	21.39	1.28883	21.39	2.10976
21.4	0.10893	21.4	1.29133	21.4	2.11184
21.41	0.1075	21.41	1.2932	21.41	2.11357
21.42	0.10607	21.42	1.29445	21.42	2.11427
21.43	0.105	21.43	1.2957	21.43	2.11357
21.44	0.10464	21.44	1.2957	21.44	2.11253
21.45	0.105	21.45	1.29507	21.45	2.11115
21.46	0.10607	21.46	1.29445	21.46	2.10942
21.47	0.10714	21.47	1.29382	21.47	2.10769
21.48	0.10857	21.48	1.29258	21.48	2.10699
21.49	0.10929	21.49	1.29133	21.49	2.10699
21.5	0.10964	21.5	1.29008	21.5	2.10734
21.51	0.10893	21.51	1.29008	21.51	2.10769
21.52	0.10786	21.52	1.29008	21.52	2.10769
21.53	0.10714	21.53	1.2907	21.53	2.10803
21.54	0.10571	21.54	1.29133	21.54	2.10873
21.55	0.10536	21.55	1.29195	21.55	2.10976
21.56	0.10536	21.56	1.2932	21.56	2.11011
21.57	0.10607	21.57	1.29382	21.57	2.11011
21.58	0.1075	21.58	1.29382	21.58	2.11011
21.59	0.10821	21.59	1.2932	21.59	2.11046
21.6	0.10821	21.6	1.29195	21.6	2.11046
21.61	0.10786	21.61	1.29133	21.61	2.11011
21.62	0.10714	21.62	1.29008	21.62	2.10942
21.63	0.10643	21.63	1.28946	21.63	2.10873
21.64	0.105	21.64	1.28883	21.64	2.10803
21.65	0.10429	21.65	1.28883	21.65	2.10734
21.66	0.10429	21.66	1.28946	21.66	2.1063
21.67	0.10464	21.67	1.29008	21.67	2.10492
21.68	0.10607	21.68	1.29133	21.68	2.10388
21.69	0.1075	21.69	1.29195	21.69	2.10284
21.7	0.10929	21.7	1.2932	21.7	2.10215
21.71	0.11179	21.71	1.29382	21.71	2.10215
21.72	0.11393	21.72	1.29507	21.72	2.10215
21.73	0.11607	21.73	1.29632	21.73	2.10249
21.74	0.11857	21.74	1.29757	21.74	2.10319
21.75	0.12143	21.75	1.29944	21.75	2.10457
21.76	0.12429	21.76	1.30131	21.76	2.10526
21.77	0.12607	21.77	1.30193	21.77	2.10596
21.78	0.12786	21.78	1.30256	21.78	2.10561
21.79	0.12857	21.79	1.30131	21.79	2.10457
21.8	0.12821	21.8	1.29881	21.8	2.10319
21.81	0.12679	21.81	1.29507	21.81	2.10215
21.82	0.12464	21.82	1.29133	21.82	2.10145
21.83	0.12357	21.83	1.28696	21.83	2.10076
21.84	0.12321	21.84	1.28384	21.84	2.1018
21.85	0.12429	21.85	1.28197	21.85	2.10353
21.86	0.12643	21.86	1.28197	21.86	2.10492
21.87	0.12964	21.87	1.28322	21.87	2.10596
21.88	0.13286	21.88	1.28571	21.88	2.1063
21.89	0.13571	21.89	1.28883	21.89	2.10596
21.9	0.13714	21.9	1.29195	21.9	2.10526
21.91	0.13714	21.91	1.29445	21.91	2.10492
21.92	0.13536	21.92	1.29632	21.92	2.10492
21.93	0.13321	21.93	1.29694	21.93	2.10492
21.94	0.12929	21.94	1.29694	21.94	2.10596
21.95	0.12536	21.95	1.2957	21.95	2.10665
21.96	0.12143	21.96	1.29445	21.96	2.10734
21.97	0.11821	21.97	1.2932	21.97	2.10769
21.98	0.11536	21.98	1.29258	21.98	2.10803
21.99	0.11321	21.99	1.29195	21.99	2.10803
22	0.11071	22	1.29258	22	2.10803
22.01	0.10893	22.01	1.29382	22.01	2.10873
22.02	0.10786	22.02	1.29507	22.02	2.10976
22.03	0.10714	22.03	1.29632	22.03	2.1115
22.04	0.10571	22.04	1.29757	22.04	2.11323
22.05	0.105	22.05	1.29757	22.05	2.11461
22.06	0.10429	22.06	1.29757	22.06	2.11634
22.07	0.10429	22.07	1.29632	22.07	2.11738
22.08	0.10393	22.08	1.29445	22.08	2.11807
22.09	0.10286	22.09	1.29258	22.09	2.11738
22.1	0.10143	22.1	1.2907	22.1	2.116
22.11	0.10036	22.11	1.28883	22.11	2.11461
22.12	0.1	22.12	1.28696	22.12	2.11357
22.13	0.09929	22.13	1.28571	22.13	2.11323
22.14	0.09857	22.14	1.28447	22.14	2.11288
22.15	0.09821	22.15	1.28384	22.15	2.11253
22.16	0.09821	22.16	1.28322	22.16	2.11253
22.17	0.09857	22.17	1.2826	22.17	2.11253
22.18	0.09857	22.18	1.2826	22.18	2.11184
22.19	0.09857	22.19	1.28384	22.19	2.1108
22.2	0.09857	22.2	1.28571	22.2	2.11011
22.21	0.09857	22.21	1.28759	22.21	2.10976
22.22	0.09964	22.22	1.29008	22.22	2.10942
22.23	0.10107	22.23	1.29258	22.23	2.10907
22.24	0.10179	22.24	1.29507	22.24	2.10907
22.25	0.10179	22.25	1.29757	22.25	2.10907
22.26	0.10107	22.26	1.29881	22.26	2.10907
22.27	0.10036	22.27	1.30069	22.27	2.10873
22.28	0.10071	22.28	1.30131	22.28	2.10803
22.29	0.10036	22.29	1.30193	22.29	2.10838
22.3	0.10143	22.3	1.30193	22.3	2.10873
22.31	0.10107	22.31	1.30131	22.31	2.10907
22.32	0.10321	22.32	1.30006	22.32	2.10976
22.33	0.10393	22.33	1.29881	22.33	2.1108
22.34	0.10393	22.34	1.29757	22.34	2.1115
22.35	0.10357	22.35	1.29694	22.35	2.11184
22.36	0.10286	22.36	1.29694	22.36	2.1115
22.37	0.1025	22.37	1.29819	22.37	2.1115
22.38	0.10214	22.38	1.29944	22.38	2.1115
22.39	0.10143	22.39	1.30131	22.39	2.11253
22.4	0.10143	22.4	1.30256	22.4	2.11357
22.41	0.10143	22.41	1.30381	22.41	2.11565
22.42	0.10286	22.42	1.30443	22.42	2.11842
22.43	0.10179	22.43	1.30568	22.43	2.12119
22.44	0.10286	22.44	1.3063	22.44	2.12292
22.45	0.10321	22.45	1.30692	22.45	2.12431
22.46	0.10357	22.46	1.30755	22.46	2.12569
22.47	0.10286	22.47	1.3088	22.47	2.12742
22.48	0.10143	22.48	1.31004	22.48	2.13019
22.49	0.10107	22.49	1.31067	22.49	2.134
22.5	0.1	22.5	1.31004	22.5	2.13885
22.51	0.09929	22.51	1.30942	22.51	2.14439
22.52	0.1	22.52	1.30755	22.52	2.14958
22.53	0.1	22.53	1.30568	22.53	2.15374
22.54	0.10179	22.54	1.30318	22.54	2.15616
22.55	0.10143	22.55	1.30069	22.55	2.15789
22.56	0.10321	22.56	1.29881	22.56	2.15789
22.57	0.10286	22.57	1.29694	22.57	2.1572
22.58	0.10393	22.58	1.2957	22.58	2.15547
22.59	0.105	22.59	1.2957	22.59	2.15339
22.6	0.105	22.6	1.2957	22.6	2.15166
22.61	0.10536	22.61	1.29632	22.61	2.14924
22.62	0.10571	22.62	1.29694	22.62	2.14612
22.63	0.10464	22.63	1.29819	22.63	2.14197
22.64	0.10321	22.64	1.29944	22.64	2.13712
22.65	0.10107	22.65	1.30006	22.65	2.13227
22.66	0.10036	22.66	1.30069	22.66	2.12777
22.67	0.09929	22.67	1.30069	22.67	2.12327
22.68	0.1	22.68	1.30006	22.68	2.11946
22.69	0.10214	22.69	1.29881	22.69	2.11669
22.7	0.1025	22.7	1.29819	22.7	2.1153
22.71	0.10357	22.71	1.29819	22.71	2.11392
22.72	0.10429	22.72	1.29881	22.72	2.11253
22.73	0.10357	22.73	1.30006	22.73	2.11115
22.74	0.10286	22.74	1.30193	22.74	2.11011
22.75	0.10214	22.75	1.30381	22.75	2.10873
22.76	0.10107	22.76	1.30568	22.76	2.10769
22.77	0.09964	22.77	1.3063	22.77	2.10699
22.78	0.09929	22.78	1.30568	22.78	2.10699
22.79	0.09929	22.79	1.30443	22.79	2.10769
22.8	0.09929	22.8	1.30256	22.8	2.10838
22.81	0.1	22.81	1.30069	22.81	2.10942
22.82	0.10107	22.82	1.29881	22.82	2.10976
22.83	0.10071	22.83	1.29757	22.83	2.11011
22.84	0.10179	22.84	1.29694	22.84	2.10976
22.85	0.10214	22.85	1.29694	22.85	2.10942
22.86	0.10143	22.86	1.29694	22.86	2.10942
22.87	0.10071	22.87	1.29757	22.87	2.10942
22.88	0.10071	22.88	1.29757	22.88	2.10907
22.89	0.10214	22.89	1.29757	22.89	2.10907
22.9	0.10429	22.9	1.29694	22.9	2.10873
22.91	0.105	22.91	1.29632	22.91	2.10838
22.92	0.10464	22.92	1.29507	22.92	2.10734
22.93	0.10321	22.93	1.29445	22.93	2.10665
22.94	0.10357	22.94	1.29382	22.94	2.10561
22.95	0.1025	22.95	1.2932	22.95	2.10457
22.96	0.09929	22.96	1.2932	22.96	2.10492
22.97	0.09893	22.97	1.2932	22.97	2.10596
22.98	0.09929	22.98	1.2932	22.98	2.10665
22.99	0.09929	22.99	1.2932	22.99	2.10838
23	0.10036	23	1.29258	23	2.11011
23.01	0.1	23.01	1.29258	23.01	2.1115
23.02	0.10071	23.02	1.29258	23.02	2.11253
23.03	0.10107	23.03	1.29258	23.03	2.11323
23.04	0.10143	23.04	1.29382	23.04	2.11253
23.05	0.10143	23.05	1.2957	23.05	2.11115
23.06	0.10107	23.06	1.29757	23.06	2.11046
23.07	0.10321	23.07	1.30006	23.07	2.10976
23.08	0.10393	23.08	1.30193	23.08	2.10803
23.09	0.1025	23.09	1.30318	23.09	2.10734
23.1	0.1025	23.1	1.30318	23.1	2.1063
23.11	0.10214	23.11	1.30256	23.11	2.10526
23.12	0.1025	23.12	1.30131	23.12	2.10422
23.13	0.10179	23.13	1.29881	23.13	2.10284
23.14	0.10286	23.14	1.29694	23.14	2.10145
23.15	0.10321	23.15	1.29382	23.15	2.09972
23.16	0.10357	23.16	1.29133	23.16	2.09903
23.17	0.10393	23.17	1.28883	23.17	2.09834
23.18	0.1025	23.18	1.28696	23.18	2.09834
23.19	0.10071	23.19	1.28509	23.19	2.09972
23.2	0.10071	23.2	1.28447	23.2	2.10145
23.21	0.10036	23.21	1.28447	23.21	2.10319
23.22	0.10036	23.22	1.28509	23.22	2.10526
23.23	0.10071	23.23	1.28696	23.23	2.10734
23.24	0.1025	23.24	1.28883	23.24	2.10873
23.25	0.10179	23.25	1.2907	23.25	2.10942
23.26	0.10179	23.26	1.29195	23.26	2.10976
23.27	0.10107	23.27	1.2932	23.27	2.10976
23.28	0.1	23.28	1.2932	23.28	2.10907
23.29	0.09964	23.29	1.29258	23.29	2.10838
23.3	0.09964	23.3	1.29195	23.3	2.10769
23.31	0.09929	23.31	1.2907	23.31	2.10699
23.32	0.10036	23.32	1.28946	23.32	2.10699
23.33	0.10107	23.33	1.28821	23.33	2.10769
23.34	0.10179	23.34	1.28759	23.34	2.10838
23.35	0.10179	23.35	1.28759	23.35	2.10907
23.36	0.10214	23.36	1.28821	23.36	2.10976
23.37	0.10321	23.37	1.28821	23.37	2.10976
23.38	0.1025	23.38	1.28883	23.38	2.10907
23.39	0.10214	23.39	1.28946	23.39	2.10803
23.4	0.10179	23.4	1.28946	23.4	2.10699
23.41	0.10036	23.41	1.29008	23.41	2.10561
23.42	0.10107	23.42	1.2907	23.42	2.10526
23.43	0.10036	23.43	1.29133	23.43	2.10561
23.44	0.09964	23.44	1.29133	23.44	2.10596
23.45	0.09964	23.45	1.29195	23.45	2.10699
23.46	0.09893	23.46	1.29195	23.46	2.10699
23.47	0.1	23.47	1.29258	23.47	2.10665
23.48	0.09964	23.48	1.29382	23.48	2.10526
23.49	0.09857	23.49	1.29507	23.49	2.10388
23.5	0.09857	23.5	1.29632	23.5	2.10249
23.51	0.0975	23.51	1.29757	23.51	2.10076
23.52	0.09821	23.52	1.29881	23.52	2.10007
23.53	0.09893	23.53	1.30006	23.53	2.10076
23.54	0.1	23.54	1.30006	23.54	2.10249
23.55	0.10179	23.55	1.30006	23.55	2.10492
23.56	0.10179	23.56	1.29881	23.56	2.10699
23.57	0.10321	23.57	1.29757	23.57	2.10873
23.58	0.10393	23.58	1.29632	23.58	2.11011
23.59	0.10357	23.59	1.29507	23.59	2.1108
23.6	0.10321	23.6	1.29382	23.6	2.1108
23.61	0.10286	23.61	1.2932	23.61	2.11011
23.62	0.10143	23.62	1.29195	23.62	2.10942
23.63	0.10107	23.63	1.29133	23.63	2.10907
23.64	0.10071	23.64	1.28946	23.64	2.10907
23.65	0.1	23.65	1.28821	23.65	2.10873
23.66	0.09929	23.66	1.28571	23.66	2.10838
23.67	0.10036	23.67	1.28384	23.67	2.10803
23.68	0.10107	23.68	1.2826	23.68	2.10665
23.69	0.10107	23.69	1.28135	23.69	2.10561
23.7	0.10143	23.7	1.28072	23.7	2.10457
23.71	0.10214	23.71	1.28072	23.71	2.10353
23.72	0.10143	23.72	1.28135	23.72	2.10353
23.73	0.10179	23.73	1.28197	23.73	2.10353
23.74	0.10179	23.74	1.2826	23.74	2.10422
23.75	0.10179	23.75	1.28384	23.75	2.10492
23.76	0.10214	23.76	1.28384	23.76	2.10526
23.77	0.10286	23.77	1.28384	23.77	2.10596
23.78	0.10321	23.78	1.28384	23.78	2.1063
23.79	0.10357	23.79	1.28322	23.79	2.10665
23.8	0.10393	23.8	1.2826	23.8	2.10665
23.81	0.10357	23.81	1.28135	23.81	2.10665
23.82	0.10321	23.82	1.28072	23.82	2.10665
23.83	0.1025	23.83	1.28072	23.83	2.1063
23.84	0.10107	23.84	1.28072	23.84	2.10596
23.85	0.09964	23.85	1.28135	23.85	2.10561
23.86	0.09893	23.86	1.28197	23.86	2.10526
23.87	0.09857	23.87	1.2826	23.87	2.10561
23.88	0.09821	23.88	1.28322	23.88	2.10596
23.89	0.09821	23.89	1.28322	23.89	2.10596
23.9	0.09821	23.9	1.28322	23.9	2.10596
23.91	0.09786	23.91	1.28384	23.91	2.10596
23.92	0.09786	23.92	1.28384	23.92	2.1063
23.93	0.09821	23.93	1.28447	23.93	2.10665
23.94	0.09786	23.94	1.28509	23.94	2.10734
23.95	0.0975	23.95	1.28571	23.95	2.10838
23.96	0.0975	23.96	1.28571	23.96	2.10976
23.97	0.0975	23.97	1.28509	23.97	2.1108
23.98	0.09786	23.98	1.28447	23.98	2.1108
23.99	0.09857	23.99	1.28322	23.99	2.10976
24	0.09929	24	1.28135	24	2.10803
24.01	0.09929	24.01	1.2801	24.01	2.1063
24.02	0.09964	24.02	1.27948	24.02	2.10526
24.03	0.09964	24.03	1.27948	24.03	2.10492
24.04	0.09929	24.04	1.27948	24.04	2.10492
24.05	0.09893	24.05	1.28072	24.05	2.1063
24.06	0.09821	24.06	1.28197	24.06	2.10734
24.07	0.09821	24.07	1.28322	24.07	2.10699
24.08	0.09893	24.08	1.28384	24.08	2.10596
24.09	0.1	24.09	1.28509	24.09	2.10422
24.1	0.10107	24.1	1.28571	24.1	2.10249
24.11	0.10179	24.11	1.28571	24.11	2.10215
24.12	0.1025	24.12	1.28509	24.12	2.10215
24.13	0.10286	24.13	1.28509	24.13	2.10319
24.14	0.1025	24.14	1.28447	24.14	2.10457
24.15	0.10143	24.15	1.28447	24.15	2.10665
24.16	0.10036	24.16	1.28447	24.16	2.10734
24.17	0.1	24.17	1.28447	24.17	2.10699
24.18	0.09964	24.18	1.28509	24.18	2.10699
24.19	0.1	24.19	1.28509	24.19	2.10699
24.2	0.1	24.2	1.28509	24.2	2.10699
24.21	0.10071	24.21	1.28384	24.21	2.10769
24.22	0.10071	24.22	1.2826	24.22	2.10838
24.23	0.10036	24.23	1.28072	24.23	2.10838
24.24	0.09857	24.24	1.27823	24.24	2.10873
24.25	0.09607	24.25	1.27573	24.25	2.10803
24.26	0.09429	24.26	1.27324	24.26	2.10665
24.27	0.0925	24.27	1.27199	24.27	2.10526
24.28	0.09107	24.28	1.27137	24.28	2.10492
24.29	0.09071	24.29	1.27137	24.29	2.10457
24.3	0.09179	24.3	1.27261	24.3	2.10526
24.31	0.09393	24.31	1.27386	24.31	2.10596
24.32	0.09679	24.32	1.27511	24.32	2.1063
24.33	0.09893	24.33	1.27636	24.33	2.10596
24.34	0.1	24.34	1.2776	24.34	2.10561
24.35	0.09964	24.35	1.27885	24.35	2.10457
24.36	0.09929	24.36	1.2801	24.36	2.10388
24.37	0.09821	24.37	1.28135	24.37	2.10353
24.38	0.09643	24.38	1.28322	24.38	2.10319
24.39	0.09536	24.39	1.28509	24.39	2.10353
24.4	0.09464	24.4	1.28696	24.4	2.10457
24.41	0.09464	24.41	1.28883	24.41	2.10526
24.42	0.095	24.42	1.28946	24.42	2.10561
24.43	0.095	24.43	1.29008	24.43	2.10561
24.44	0.09464	24.44	1.28883	24.44	2.10596
24.45	0.09429	24.45	1.28759	24.45	2.1063
24.46	0.09464	24.46	1.28509	24.46	2.10665
24.47	0.09571	24.47	1.28322	24.47	2.10665
24.48	0.09643	24.48	1.28072	24.48	2.10596
24.49	0.0975	24.49	1.2801	24.49	2.10492
24.5	0.09821	24.5	1.27948	24.5	2.10422
24.51	0.09893	24.51	1.28072	24.51	2.10353
24.52	0.09821	24.52	1.2826	24.52	2.10284
24.53	0.09679	24.53	1.28509	24.53	2.10319
24.54	0.09536	24.54	1.28759	24.54	2.10422
24.55	0.09393	24.55	1.28946	24.55	2.10596
24.56	0.09321	24.56	1.2907	24.56	2.10665
24.57	0.09286	24.57	1.29008	24.57	2.10734
24.58	0.0925	24.58	1.28883	24.58	2.10699
24.59	0.09286	24.59	1.28634	24.59	2.1063
24.6	0.09357	24.6	1.28322	24.6	2.10457
24.61	0.09464	24.61	1.2801	24.61	2.10319
24.62	0.09571	24.62	1.27698	24.62	2.10215
24.63	0.09643	24.63	1.27573	24.63	2.1018
24.64	0.09714	24.64	1.27511	24.64	2.10215
24.65	0.09786	24.65	1.27511	24.65	2.10284
24.66	0.09786	24.66	1.27698	24.66	2.10284
24.67	0.0975	24.67	1.27885	24.67	2.10284
24.68	0.09643	24.68	1.28197	24.68	2.10249
24.69	0.09571	24.69	1.28447	24.69	2.10145
24.7	0.095	24.7	1.28696	24.7	2.10042
24.71	0.09464	24.71	1.28821	24.71	2.10076
24.72	0.09536	24.72	1.28883	24.72	2.1018
24.73	0.09714	24.73	1.28821	24.73	2.10388
24.74	0.09929	24.74	1.28634	24.74	2.10665
24.75	0.10143	24.75	1.28447	24.75	2.10942
24.76	0.10321	24.76	1.2826	24.76	2.11115
24.77	0.10464	24.77	1.28072	24.77	2.11253
24.78	0.105	24.78	1.27948	24.78	2.11323
24.79	0.10464	24.79	1.27885	24.79	2.11288
24.8	0.10286	24.8	1.27823	24.8	2.11288
24.81	0.10071	24.81	1.27823	24.81	2.11323
24.82	0.09821	24.82	1.27823	24.82	2.11392
24.83	0.09571	24.83	1.27885	24.83	2.11496
24.84	0.09393	24.84	1.27948	24.84	2.116
24.85	0.0925	24.85	1.2801	24.85	2.11669
24.86	0.09143	24.86	1.28135	24.86	2.11634
24.87	0.09143	24.87	1.28197	24.87	2.116
24.88	0.0925	24.88	1.2826	24.88	2.11461
24.89	0.09321	24.89	1.2826	24.89	2.11253
24.9	0.09429	24.9	1.2826	24.9	2.1108
24.91	0.09536	24.91	1.2826	24.91	2.10907
24.92	0.09607	24.92	1.28322	24.92	2.10838
24.93	0.09714	24.93	1.28322	24.93	2.10769
24.94	0.0975	24.94	1.28384	24.94	2.10665
24.95	0.0975	24.95	1.28447	24.95	2.10561
24.96	0.09714	24.96	1.28447	24.96	2.10457
24.97	0.09679	24.97	1.28384	24.97	2.10388
24.98	0.09607	24.98	1.28197	24.98	2.1018
[truncated: 6,502 more rows]
