# Supplementary material for: Large-scale conformal synthesis of one-dimensional MAX phases
Source: Nat Commun. 2024 Oct 28;15:9275. doi: 10.1038/s41467-024-53137-0 (PMC11519885; doi:10.1038/s41467-024-53137-0)
Supplement: Supplementary file 3 — Source data [file 41467_2024_53137_MOESM3_ESM.zip › Source data/Fig.S21c.xlsx]

## Sheet: Sheet1
2 theta	10m	2 theta	30m	2 theta	1h	2 theta	2h
5	0.1281	5	1.13004	5	2.072	5	3.11042
5.01	0.1281	5.01	1.13004	5.01	2.07402	5.01	3.11042
5.02	0.1281	5.02	1.13004	5.02	2.07287	5.02	3.11042
5.03	0.12876	5.03	1.13229	5.03	2.07143	5.03	3.11104
5.04	0.12941	5.04	1.13453	5.04	2.07316	5.04	3.11229
5.05	0.13007	5.05	1.13752	5.05	2.07776	5.05	3.11416
5.06	0.13007	5.06	1.13976	5.06	2.06884	5.06	3.11541
5.07	0.13007	5.07	1.142	5.07	2.06941	5.07	3.11666
5.08	0.13007	5.08	1.142	5.08	2.08353	5.08	3.1179
5.09	0.13007	5.09	1.14275	5.09	2.08612	5.09	3.11853
5.1	0.13137	5.1	1.1435	5.1	2.0818	5.1	3.11853
5.11	0.13268	5.11	1.14275	5.11	2.07604	5.11	3.11853
5.12	0.13399	5.12	1.142	5.12	2.07661	5.12	3.1179
5.13	0.13464	5.13	1.14126	5.13	2.06999	5.13	3.1179
5.14	0.13464	5.14	1.142	5.14	2.07949	5.14	3.11728
5.15	0.13529	5.15	1.14275	5.15	2.08151	5.15	3.11728
5.16	0.13595	5.16	1.14425	5.16	2.07431	5.16	3.1179
5.17	0.13595	5.17	1.14723	5.17	2.07863	5.17	3.11915
5.18	0.13725	5.18	1.14873	5.18	2.08871	5.18	3.12102
5.19	0.13987	5.19	1.15022	5.19	2.0746	5.19	3.12289
5.2	0.14379	5.2	1.15247	5.2	2.08353	5.2	3.12414
5.21	0.14641	5.21	1.15321	5.21	2.08669	5.21	3.12601
5.22	0.14837	5.22	1.15471	5.22	2.08756	5.22	3.12664
5.23	0.14902	5.23	1.1577	5.23	2.07661	5.23	3.12726
5.24	0.14902	5.24	1.16069	5.24	2.09015	5.24	3.12726
5.25	0.14902	5.25	1.16293	5.25	2.08439	5.25	3.12726
5.26	0.14771	5.26	1.16442	5.26	2.08871	5.26	3.12726
5.27	0.14575	5.27	1.16293	5.27	2.08497	5.27	3.12726
5.28	0.14444	5.28	1.15845	5.28	2.08151	5.28	3.12851
5.29	0.14444	5.29	1.15321	5.29	2.08525	5.29	3.12913
5.3	0.14575	5.3	1.15022	5.3	2.08439	5.3	3.131
5.31	0.14706	5.31	1.14948	5.31	2.08929	5.31	3.13288
5.32	0.14902	5.32	1.15247	5.32	2.09735	5.32	3.13475
5.33	0.15229	5.33	1.15919	5.33	2.09159	5.33	3.13662
5.34	0.15621	5.34	1.16667	5.34	2.07949	5.34	3.13911
5.35	0.15948	5.35	1.17564	5.35	2.09044	5.35	3.14099
5.36	0.16078	5.36	1.18386	5.36	2.08756	5.36	3.14286
5.37	0.16078	5.37	1.18759	5.37	2.08698	5.37	3.1441
5.38	0.16013	5.38	1.18834	5.38	2.09879	5.38	3.14535
5.39	0.15948	5.39	1.1861	5.39	2.09044	5.39	3.14535
5.4	0.15948	5.4	1.18311	5.4	2.08986	5.4	3.1441
5.41	0.16144	5.41	1.17937	5.41	2.09476	5.41	3.14348
5.42	0.16405	5.42	1.17713	5.42	2.09332	5.42	3.14161
5.43	0.16667	5.43	1.17564	5.43	2.09649	5.43	3.14036
5.44	0.16863	5.44	1.17414	5.44	2.09101	5.44	3.13911
5.45	0.16993	5.45	1.17489	5.45	2.08785	5.45	3.13849
5.46	0.16863	5.46	1.17713	5.46	2.09101	5.46	3.13849
5.47	0.16667	5.47	1.17862	5.47	2.089	5.47	3.13849
5.48	0.16536	5.48	1.18012	5.48	2.09476	5.48	3.13911
5.49	0.16471	5.49	1.18236	5.49	2.09476	5.49	3.13974
5.5	0.16667	5.5	1.18386	5.5	2.09303	5.5	3.13974
5.51	0.16928	5.51	1.18535	5.51	2.09735	5.51	3.14036
5.52	0.1719	5.52	1.18834	5.52	2.09303	5.52	3.14099
5.53	0.17386	5.53	1.19208	5.53	2.10685	5.53	3.14223
5.54	0.17451	5.54	1.19581	5.54	2.10397	5.54	3.14348
5.55	0.17255	5.55	1.19955	5.55	2.10109	5.55	3.14535
5.56	0.16993	5.56	1.20254	5.56	2.09332	5.56	3.14847
5.57	0.16732	5.57	1.20404	5.57	2.08957	5.57	3.15221
5.58	0.16536	5.58	1.20478	5.58	2.09908	5.58	3.15533
5.59	0.16536	5.59	1.20553	5.59	2.10685	5.59	3.15908
5.6	0.16732	5.6	1.20478	5.6	2.10426	5.6	3.16157
5.61	0.17059	5.61	1.20404	5.61	2.10369	5.61	3.16282
5.62	0.17451	5.62	1.20478	5.62	2.0985	5.62	3.16282
5.63	0.17843	5.63	1.20628	5.63	2.10772	5.63	3.1622
5.64	0.18235	5.64	1.20927	5.64	2.10829	5.64	3.16032
5.65	0.18562	5.65	1.21226	5.65	2.09793	5.65	3.15783
5.66	0.18824	5.66	1.2145	5.66	2.11406	5.66	3.15533
5.67	0.1902	5.67	1.21674	5.67	2.10455	5.67	3.15409
5.68	0.19216	5.68	1.21824	5.68	2.09937	5.68	3.15284
5.69	0.19216	5.69	1.21973	5.69	2.10541	5.69	3.15221
5.7	0.19216	5.7	1.22197	5.7	2.09764	5.7	3.15346
5.71	0.1915	5.71	1.22422	5.71	2.10081	5.71	3.15471
5.72	0.19085	5.72	1.22646	5.72	2.11319	5.72	3.15721
5.73	0.18954	5.73	1.2287	5.73	2.1129	5.73	3.1597
5.74	0.18889	5.74	1.22945	5.74	2.10081	5.74	3.16157
5.75	0.18824	5.75	1.23019	5.75	2.10369	5.75	3.16344
5.76	0.18824	5.76	1.22795	5.76	2.10282	5.76	3.16469
5.77	0.18824	5.77	1.22422	5.77	2.10685	5.77	3.16469
5.78	0.18824	5.78	1.21898	5.78	2.09908	5.78	3.16407
5.79	0.18824	5.79	1.21525	5.79	2.11521	5.79	3.1622
5.8	0.18954	5.8	1.21226	5.8	2.11607	5.8	3.16095
5.81	0.19085	5.81	1.21226	5.81	2.11377	5.81	3.16032
5.82	0.19216	5.82	1.21375	5.82	2.11665	5.82	3.16032
5.83	0.19412	5.83	1.21749	5.83	2.11262	5.83	3.16095
5.84	0.19542	5.84	1.22347	5.84	2.11031	5.84	3.1622
5.85	0.19608	5.85	1.2287	5.85	2.11002	5.85	3.16344
5.86	0.19477	5.86	1.23169	5.86	2.11607	5.86	3.16469
5.87	0.19477	5.87	1.23244	5.87	2.12356	5.87	3.16594
5.88	0.19477	5.88	1.23318	5.88	2.12241	5.88	3.16594
5.89	0.19412	5.89	1.23468	5.89	2.1178	5.89	3.16594
5.9	0.19477	5.9	1.23393	5.9	2.1178	5.9	3.16532
5.91	0.19477	5.91	1.23393	5.91	2.12097	5.91	3.16594
5.92	0.19542	5.92	1.23543	5.92	2.11751	5.92	3.16656
5.93	0.19608	5.93	1.23692	5.93	2.10945	5.93	3.16843
5.94	0.19739	5.94	1.23842	5.94	2.11665	5.94	3.17155
5.95	0.19804	5.95	1.23991	5.95	2.10657	5.95	3.17467
5.96	0.2	5.96	1.23916	5.96	2.10311	5.96	3.17779
5.97	0.20261	5.97	1.23842	5.97	2.12759	5.97	3.18091
5.98	0.20523	5.98	1.23842	5.98	2.11665	5.98	3.18341
5.99	0.20784	5.99	1.23692	5.99	2.1106	5.99	3.18465
6	0.2085	6	1.23393	6	2.11953	6	3.18528
6.01	0.2085	6.01	1.23244	6.01	2.1299	6.01	3.18528
6.02	0.20784	6.02	1.23169	6.02	2.11521	6.02	3.18465
6.03	0.20719	6.03	1.23169	6.03	2.12212	6.03	3.18465
6.04	0.20784	6.04	1.23169	6.04	2.12846	6.04	3.18403
6.05	0.2085	6.05	1.23393	6.05	2.11982	6.05	3.18341
6.06	0.21046	6.06	1.23692	6.06	2.11578	6.06	3.18216
6.07	0.21242	6.07	1.24066	6.07	2.11233	6.07	3.18153
6.08	0.21569	6.08	1.24365	6.08	2.12298	6.08	3.18091
6.09	0.21699	6.09	1.24664	6.09	2.12154	6.09	3.17966
6.1	0.21765	6.1	1.24813	6.1	2.12385	6.1	3.17904
6.11	0.21765	6.11	1.25037	6.11	2.12471	6.11	3.17904
6.12	0.21765	6.12	1.25187	6.12	2.12759	6.12	3.17966
6.13	0.21895	6.13	1.25411	6.13	2.11636	6.13	3.18091
6.14	0.22157	6.14	1.2571	6.14	2.11924	6.14	3.18278
6.15	0.22353	6.15	1.26084	6.15	2.12874	6.15	3.18528
6.16	0.22549	6.16	1.26383	6.16	2.12414	6.16	3.18777
6.17	0.22549	6.17	1.26532	6.17	2.13134	6.17	3.18964
6.18	0.22549	6.18	1.26532	6.18	2.13047	6.18	3.19152
6.19	0.22418	6.19	1.26532	6.19	2.13652	6.19	3.19276
6.2	0.22222	6.2	1.26457	6.2	2.13854	6.2	3.19339
6.21	0.21961	6.21	1.26457	6.21	2.12615	6.21	3.19401
6.22	0.2183	6.22	1.26532	6.22	2.14142	6.22	3.19464
6.23	0.2183	6.23	1.26607	6.23	2.13738	6.23	3.19526
6.24	0.21961	6.24	1.26831	6.24	2.13738	6.24	3.19588
6.25	0.22157	6.25	1.2713	6.25	2.13076	6.25	3.19651
6.26	0.22418	6.26	1.27354	6.26	2.1273	6.26	3.19713
6.27	0.2268	6.27	1.27429	6.27	2.13422	6.27	3.19775
6.28	0.22876	6.28	1.27429	6.28	2.12471	6.28	3.19775
6.29	0.22876	6.29	1.27429	6.29	2.12846	6.29	3.19775
6.3	0.2268	6.3	1.27429	6.3	2.13162	6.3	3.19775
6.31	0.22353	6.31	1.27504	6.31	2.12817	6.31	3.19713
6.32	0.22092	6.32	1.27578	6.32	2.13047	6.32	3.19713
6.33	0.2183	6.33	1.27578	6.33	2.12817	6.33	3.19651
6.34	0.21634	6.34	1.27653	6.34	2.12644	6.34	3.19588
6.35	0.21634	6.35	1.27803	6.35	2.13422	6.35	3.19464
6.36	0.21895	6.36	1.27803	6.36	2.13479	6.36	3.19401
6.37	0.22353	6.37	1.27728	6.37	2.14084	6.37	3.19339
6.38	0.2281	6.38	1.27653	6.38	2.13652	6.38	3.19339
6.39	0.23268	6.39	1.27653	6.39	2.13854	6.39	3.19401
6.4	0.23529	6.4	1.27653	6.4	2.12702	6.4	3.19588
6.41	0.23791	6.41	1.27653	6.41	2.12846	6.41	3.19838
6.42	0.23922	6.42	1.27803	6.42	2.12874	6.42	3.2015
6.43	0.23922	6.43	1.28027	6.43	2.13508	6.43	3.20462
6.44	0.23856	6.44	1.28176	6.44	2.13623	6.44	3.20711
6.45	0.23791	6.45	1.28251	6.45	2.13566	6.45	3.20836
6.46	0.23856	6.46	1.28326	6.46	2.13566	6.46	3.20836
6.47	0.23856	6.47	1.28251	6.47	2.13076	6.47	3.20649
6.48	0.23791	6.48	1.28027	6.48	2.13278	6.48	3.20462
6.49	0.23725	6.49	1.27728	6.49	2.13738	6.49	3.20212
6.5	0.2366	6.5	1.27429	6.5	2.13566	6.5	3.20025
6.51	0.2366	6.51	1.2728	6.51	2.13335	6.51	3.19963
6.52	0.23791	6.52	1.27354	6.52	2.14315	6.52	3.19963
6.53	0.23987	6.53	1.27728	6.53	2.12961	6.53	3.20025
6.54	0.24248	6.54	1.28251	6.54	2.15236	6.54	3.2015
6.55	0.24575	6.55	1.28924	6.55	2.13566	6.55	3.20337
6.56	0.24967	6.56	1.29671	6.56	2.13767	6.56	3.20524
6.57	0.25229	6.57	1.30194	6.57	2.13278	6.57	3.20774
6.58	0.25359	6.58	1.30419	6.58	2.14257	6.58	3.21023
6.59	0.25359	6.59	1.30045	6.59	2.12846	6.59	3.21273
6.6	0.25294	6.6	1.29447	6.6	2.13278	6.6	3.21522
6.61	0.25359	6.61	1.28924	6.61	2.14516	6.61	3.21772
6.62	0.2549	6.62	1.28401	6.62	2.14199	6.62	3.21959
6.63	0.25686	6.63	1.28326	6.63	2.14833	6.63	3.22084
6.64	0.25882	6.64	1.28475	6.64	2.14343	6.64	3.22146
6.65	0.26013	6.65	1.28849	6.65	2.14977	6.65	3.22084
6.66	0.26209	6.66	1.29447	6.66	2.13767	6.66	3.21959
6.67	0.26275	6.67	1.2997	6.67	2.14631	6.67	3.21772
6.68	0.26144	6.68	1.30269	6.68	2.14775	6.68	3.21585
6.69	0.26013	6.69	1.30194	6.69	2.14574	6.69	3.21397
6.7	0.25882	6.7	1.29895	6.7	2.13854	6.7	3.2121
6.71	0.25817	6.71	1.29596	6.71	2.1345	6.71	3.21085
6.72	0.25752	6.72	1.29522	6.72	2.14228	6.72	3.21085
6.73	0.25621	6.73	1.29596	6.73	2.15495	6.73	3.21085
6.74	0.2549	6.74	1.29821	6.74	2.15092	6.74	3.2121
6.75	0.25359	6.75	1.30194	6.75	2.14775	6.75	3.21335
6.76	0.25229	6.76	1.30643	6.76	2.15956	6.76	3.21522
6.77	0.25294	6.77	1.31016	6.77	2.14545	6.77	3.21647
6.78	0.25359	6.78	1.31166	6.78	2.14459	6.78	3.21709
6.79	0.25556	6.79	1.31016	6.79	2.14459	6.79	3.21834
6.8	0.25882	6.8	1.30717	6.8	2.15611	6.8	3.21834
6.81	0.26275	6.81	1.30419	6.81	2.14315	6.81	3.21834
6.82	0.26667	6.82	1.30194	6.82	2.14228	6.82	3.21834
6.83	0.26797	6.83	1.30194	6.83	2.1538	6.83	3.21896
6.84	0.26797	6.84	1.30493	6.84	2.14862	6.84	3.22021
6.85	0.26667	6.85	1.31016	6.85	2.15841	6.85	3.22271
6.86	0.26471	6.86	1.31614	6.86	2.14603	6.86	3.2252
6.87	0.26275	6.87	1.32362	6.87	2.15207	6.87	3.22832
6.88	0.26078	6.88	1.32885	6.88	2.15524	6.88	3.23206
6.89	0.26078	6.89	1.33259	6.89	2.14689	6.89	3.23518
6.9	0.26078	6.9	1.33333	6.9	2.14257	6.9	3.23768
6.91	0.26078	6.91	1.33034	6.91	2.15697	6.91	3.23893
6.92	0.26275	6.92	1.32735	6.92	2.14459	6.92	3.23955
6.93	0.26275	6.93	1.32436	6.93	2.15207	6.93	3.23955
6.94	0.2634	6.94	1.32212	6.94	2.15668	6.94	3.2383
6.95	0.26405	6.95	1.32138	6.95	2.14343	6.95	3.23643
6.96	0.26405	6.96	1.32287	6.96	2.1538	6.96	3.23456
6.97	0.2634	6.97	1.32661	6.97	2.15639	6.97	3.23269
6.98	0.26275	6.98	1.32885	6.98	2.16993	6.98	3.23082
6.99	0.26275	6.99	1.33259	6.99	2.15985	6.99	3.22957
7	0.2634	7	1.33558	7	2.15438	7	3.22895
7.01	0.26536	7.01	1.33707	7.01	2.16014	7.01	3.22832
7.02	0.26797	7.02	1.33782	7.02	2.16964	7.02	3.22832
7.03	0.27124	7.03	1.33707	7.03	2.14775	7.03	3.22895
7.04	0.27451	7.04	1.33483	7.04	2.15006	7.04	3.23019
7.05	0.27778	7.05	1.33333	7.05	2.15495	7.05	3.23144
7.06	0.27843	7.06	1.33184	7.06	2.15582	7.06	3.23331
7.07	0.27908	7.07	1.33184	7.07	2.14401	7.07	3.23456
7.08	0.27778	7.08	1.33034	7.08	2.15755	7.08	3.23581
7.09	0.27516	7.09	1.33034	7.09	2.16273	7.09	3.23643
7.1	0.2732	7.1	1.33034	7.1	2.15236	7.1	3.23643
7.11	0.2719	7.11	1.3296	7.11	2.14315	7.11	3.23643
7.12	0.27124	7.12	1.3281	7.12	2.15467	7.12	3.23581
7.13	0.27124	7.13	1.32586	7.13	2.17108	7.13	3.23456
7.14	0.2719	7.14	1.32436	7.14	2.16503	7.14	3.23394
7.15	0.27255	7.15	1.32586	7.15	2.15956	7.15	3.23331
7.16	0.27255	7.16	1.33034	7.16	2.15985	7.16	3.23394
7.17	0.2732	7.17	1.33483	7.17	2.15755	7.17	3.23456
7.18	0.2732	7.18	1.33782	7.18	2.14948	7.18	3.23643
7.19	0.2732	7.19	1.34081	7.19	2.15985	7.19	3.2383
7.2	0.27386	7.2	1.34305	7.2	2.16187	7.2	3.24017
7.21	0.27516	7.21	1.34454	7.21	2.15697	7.21	3.24205
7.22	0.27582	7.22	1.3438	7.22	2.16503	7.22	3.24392
7.23	0.27647	7.23	1.34454	7.23	2.16964	7.23	3.24517
7.24	0.27778	7.24	1.34604	7.24	2.15956	7.24	3.24579
7.25	0.27908	7.25	1.34753	7.25	2.16215	7.25	3.24641
7.26	0.27908	7.26	1.35052	7.26	2.16417	7.26	3.24641
7.27	0.27974	7.27	1.35127	7.27	2.15351	7.27	3.24641
7.28	0.28105	7.28	1.35202	7.28	2.14516	7.28	3.24579
7.29	0.28366	7.29	1.35277	7.29	2.17742	7.29	3.24579
7.3	0.28693	7.3	1.35501	7.3	2.15467	7.3	3.24641
7.31	0.28954	7.31	1.358	7.31	2.16647	7.31	3.24704
7.32	0.29085	7.32	1.36173	7.32	2.16129	7.32	3.24766
7.33	0.29216	7.33	1.36622	7.33	2.15956	7.33	3.24828
7.34	0.29412	7.34	1.3707	7.34	2.16014	7.34	3.24828
7.35	0.29346	7.35	1.3722	7.35	2.17022	7.35	3.24891
7.36	0.29085	7.36	1.37145	7.36	2.16993	7.36	3.24828
7.37	0.28758	7.37	1.36921	7.37	2.17137	7.37	3.24766
7.38	0.28431	7.38	1.36472	7.38	2.16705	7.38	3.24704
7.39	0.28105	7.39	1.36248	7.39	2.15841	7.39	3.24641
7.4	0.27778	7.4	1.36173	7.4	2.16359	7.4	3.24641
7.41	0.27647	7.41	1.36323	7.41	2.15841	7.41	3.24641
7.42	0.27582	7.42	1.36547	7.42	2.16417	7.42	3.24704
7.43	0.27712	7.43	1.36996	7.43	2.16273	7.43	3.24766
7.44	0.28039	7.44	1.37294	7.44	2.16907	7.44	3.24891
7.45	0.28366	7.45	1.3722	7.45	2.16763	7.45	3.24953
7.46	0.28562	7.46	1.3707	7.46	2.16964	7.46	3.25016
7.47	0.28758	7.47	1.36771	7.47	2.15639	7.47	3.25078
7.48	0.28954	7.48	1.36472	7.48	2.16964	7.48	3.25078
7.49	0.2915	7.49	1.36398	7.49	2.1659	7.49	3.2514
7.5	0.29216	7.5	1.36398	7.5	2.17079	7.5	3.2514
7.51	0.29346	7.51	1.36323	7.51	2.17569	7.51	3.25203
7.52	0.29281	7.52	1.36547	7.52	2.16244	7.52	3.25203
7.53	0.29281	7.53	1.36697	7.53	2.17656	7.53	3.25203
7.54	0.2915	7.54	1.36846	7.54	2.178	7.54	3.2514
7.55	0.2902	7.55	1.36921	7.55	2.15639	7.55	3.2514
7.56	0.28954	7.56	1.36921	7.56	2.16129	7.56	3.25078
7.57	0.28954	7.57	1.36996	7.57	2.15697	7.57	3.2514
7.58	0.29216	7.58	1.3722	7.58	2.16503	7.58	3.2514
7.59	0.29477	7.59	1.37519	7.59	2.16907	7.59	3.25265
7.6	0.29608	7.6	1.37743	7.6	2.16907	7.6	3.2539
7.61	0.29804	7.61	1.37967	7.61	2.1754	7.61	3.25515
7.62	0.29935	7.62	1.38117	7.62	2.15639	7.62	3.25639
7.63	0.29935	7.63	1.38042	7.63	2.16647	7.63	3.25764
7.64	0.29739	7.64	1.37818	7.64	2.1826	7.64	3.25951
7.65	0.29542	7.65	1.37519	7.65	2.17915	7.65	3.26138
7.66	0.29412	7.66	1.3707	7.66	2.15668	7.66	3.26326
7.67	0.29412	7.67	1.36697	7.67	2.18001	7.67	3.26575
7.68	0.29412	7.68	1.36323	7.68	2.17944	7.68	3.26887
7.69	0.29281	7.69	1.36024	7.69	2.17828	7.69	3.27199
7.7	0.2915	7.7	1.35949	7.7	2.17195	7.7	3.27449
7.71	0.2915	7.71	1.35949	7.71	2.17079	7.71	3.27636
7.72	0.2902	7.72	1.36024	7.72	2.16129	7.72	3.27573
7.73	0.28824	7.73	1.36099	7.73	2.17627	7.73	3.27386
7.74	0.28693	7.74	1.36173	7.74	2.17339	7.74	3.27074
7.75	0.28889	7.75	1.36398	7.75	2.16417	7.75	3.26638
7.76	0.2915	7.76	1.36622	7.76	2.16647	7.76	3.26263
7.77	0.29608	7.77	1.36921	7.77	2.16647	7.77	3.25889
7.78	0.3	7.78	1.3722	7.78	2.17137	7.78	3.25639
7.79	0.30327	7.79	1.37593	7.79	2.17857	7.79	3.25577
7.8	0.30588	7.8	1.38042	7.8	2.17396	7.8	3.25639
7.81	0.30654	7.81	1.3849	7.81	2.18232	7.81	3.25889
7.82	0.30392	7.82	1.38864	7.82	2.16878	7.82	3.26138
7.83	0.30065	7.83	1.38939	7.83	2.16475	7.83	3.2645
7.84	0.29739	7.84	1.38864	7.84	2.18232	7.84	3.26638
7.85	0.29542	7.85	1.38565	7.85	2.18462	7.85	3.267
7.86	0.29412	7.86	1.38191	7.86	2.19153	7.86	3.267
7.87	0.29346	7.87	1.37892	7.87	2.18606	7.87	3.26513
7.88	0.29412	7.88	1.37743	7.88	2.17368	7.88	3.26388
7.89	0.29608	7.89	1.37593	7.89	2.17569	7.89	3.26263
7.9	0.29869	7.9	1.37668	7.9	2.16763	7.9	3.26201
7.91	0.30131	7.91	1.37818	7.91	2.17252	7.91	3.26263
7.92	0.30327	7.92	1.37892	7.92	2.17828	7.92	3.26388
7.93	0.30588	7.93	1.37818	7.93	2.17684	7.93	3.26575
7.94	0.30654	7.94	1.37743	7.94	2.16878	7.94	3.26762
7.95	0.30654	7.95	1.37743	7.95	2.16907	7.95	3.26887
7.96	0.30588	7.96	1.37743	7.96	2.17166	7.96	3.26949
7.97	0.30458	7.97	1.37892	7.97	2.16964	7.97	3.26949
7.98	0.30392	7.98	1.38191	7.98	2.1731	7.98	3.26887
7.99	0.30196	7.99	1.38416	7.99	2.17454	7.99	3.26825
8	0.30131	8	1.38714	8	2.16993	8	3.26825
8.01	0.30065	8.01	1.39013	8.01	2.17079	8.01	3.26825
8.02	0.3	8.02	1.39013	8.02	2.18289	8.02	3.26949
8.03	0.3	8.03	1.38864	8.03	2.16705	8.03	3.27074
8.04	0.3	8.04	1.38714	8.04	2.17512	8.04	3.27199
8.05	0.3	8.05	1.3864	8.05	2.18174	8.05	3.27324
8.06	0.30065	8.06	1.38565	8.06	2.17224	8.06	3.27386
8.07	0.30131	8.07	1.38416	8.07	2.16907	8.07	3.27324
8.08	0.30131	8.08	1.38341	8.08	2.1682	8.08	3.27261
8.09	0.30065	8.09	1.38266	8.09	2.17483	8.09	3.27012
8.1	0.30065	8.1	1.38266	8.1	2.18318	8.1	3.26762
8.11	0.30131	8.11	1.38341	8.11	2.17339	8.11	3.2645
8.12	0.30196	8.12	1.38416	8.12	2.17569	8.12	3.26076
8.13	0.30261	8.13	1.3864	8.13	2.16273	8.13	3.25827
8.14	0.30327	8.14	1.39013	8.14	2.17684	8.14	3.25639
8.15	0.30261	8.15	1.39312	8.15	2.17598	8.15	3.25639
8.16	0.30261	8.16	1.39462	8.16	2.17396	8.16	3.25764
8.17	0.30261	8.17	1.39462	8.17	2.18404	8.17	3.26076
8.18	0.30392	8.18	1.39312	8.18	2.17281	8.18	3.2645
8.19	0.30588	8.19	1.39013	8.19	2.161	8.19	3.26887
8.2	0.30784	8.2	1.38714	8.2	2.16215	8.2	3.27324
8.21	0.3098	8.21	1.38565	8.21	2.16014	8.21	3.27698
8.22	0.31242	8.22	1.38416	8.22	2.16763	8.22	3.27885
8.23	0.31242	8.23	1.38341	8.23	2.17281	8.23	3.27948
8.24	0.31111	8.24	1.38341	8.24	2.16849	8.24	3.27885
8.25	0.3085	8.25	1.38341	8.25	2.18606	8.25	3.27636
8.26	0.30588	8.26	1.38191	8.26	2.16388	8.26	3.27386
8.27	0.30392	8.27	1.38117	8.27	2.19153	8.27	3.27137
8.28	0.30327	8.28	1.38266	8.28	2.18001	8.28	3.26949
8.29	0.30327	8.29	1.38341	8.29	2.16705	8.29	3.26887
8.3	0.30261	8.3	1.38565	8.3	2.17828	8.3	3.26887
8.31	0.30327	8.31	1.38864	8.31	2.17656	8.31	3.26949
8.32	0.30523	8.32	1.39088	8.32	2.16878	8.32	3.27012
8.33	0.30588	8.33	1.39163	8.33	2.17368	8.33	3.27137
8.34	0.30719	8.34	1.39163	8.34	2.17512	8.34	3.27199
8.35	0.3085	8.35	1.38939	8.35	2.18088	8.35	3.27324
8.36	0.3098	8.36	1.3864	8.36	2.17828	8.36	3.27324
8.37	0.31111	8.37	1.3849	8.37	2.16935	8.37	3.27386
8.38	0.31046	8.38	1.3849	8.38	2.16734	8.38	3.27386
8.39	0.30915	8.39	1.3864	8.39	2.17512	8.39	3.27449
8.4	0.30719	8.4	1.39013	8.4	2.17569	8.4	3.27449
8.41	0.30588	8.41	1.39387	8.41	2.18318	8.41	3.27511
8.42	0.30523	8.42	1.39537	8.42	2.18232	8.42	3.27573
8.43	0.30458	8.43	1.39611	8.43	2.18952	8.43	3.27698
8.44	0.30654	8.44	1.39537	8.44	2.16993	8.44	3.27885
8.45	0.30915	8.45	1.39163	8.45	2.18347	8.45	3.28072
8.46	0.31242	8.46	1.38714	8.46	2.17598	8.46	3.28322
8.47	0.31438	8.47	1.38341	8.47	2.16935	8.47	3.28509
8.48	0.31503	8.48	1.38266	8.48	2.17915	8.48	3.28634
8.49	0.31503	8.49	1.38341	8.49	2.16849	8.49	3.28696
8.5	0.31569	8.5	1.38565	8.5	2.18808	8.5	3.28696
8.51	0.31569	8.51	1.38864	8.51	2.18289	8.51	3.28571
8.52	0.31503	8.52	1.39088	8.52	2.17944	8.52	3.28322
8.53	0.31438	8.53	1.39312	8.53	2.17281	8.53	3.28135
8.54	0.31438	8.54	1.39387	8.54	2.1659	8.54	3.27885
8.55	0.31503	8.55	1.39238	8.55	2.17252	8.55	3.27636
8.56	0.31503	8.56	1.38939	8.56	2.17079	8.56	3.27449
8.57	0.31176	8.57	1.38789	8.57	2.18232	8.57	3.27324
8.58	0.3098	8.58	1.38789	8.58	2.17454	8.58	3.27261
8.59	0.3085	8.59	1.38789	8.59	2.18779	8.59	3.27261
8.6	0.3085	8.6	1.39088	8.6	2.17569	8.6	3.27261
8.61	0.30915	8.61	1.39611	8.61	2.17886	8.61	3.27261
8.62	0.31046	8.62	1.40209	8.62	2.16878	8.62	3.27324
8.63	0.31242	8.63	1.40583	8.63	2.17454	8.63	3.27386
8.64	0.31438	8.64	1.40807	8.64	2.16705	8.64	3.27511
8.65	0.31699	8.65	1.40658	8.65	2.18318	8.65	3.27636
8.66	0.3183	8.66	1.40359	8.66	2.18548	8.66	3.2776
8.67	0.31765	8.67	1.39985	8.67	2.17368	8.67	3.27948
8.68	0.31699	8.68	1.39312	8.68	2.17022	8.68	3.28072
8.69	0.31438	8.69	1.38789	8.69	2.178	8.69	3.2826
8.7	0.31111	8.7	1.3864	8.7	2.17656	8.7	3.28384
8.71	0.30654	8.71	1.38939	8.71	2.18577	8.71	3.28571
8.72	0.30196	8.72	1.39163	8.72	2.16878	8.72	3.28696
8.73	0.29673	8.73	1.39387	8.73	2.1731	8.73	3.28759
8.74	0.29412	8.74	1.39537	8.74	2.16532	8.74	3.28821
8.75	0.29477	8.75	1.39686	8.75	2.1803	8.75	3.28759
8.76	0.29804	8.76	1.39537	8.76	2.19038	8.76	3.28634
8.77	0.30327	8.77	1.39163	8.77	2.17713	8.77	3.28447
8.78	0.3098	8.78	1.3864	8.78	2.17079	8.78	3.28135
8.79	0.31634	8.79	1.38341	8.79	2.1731	8.79	3.27885
8.8	0.32092	8.8	1.38416	8.8	2.18836	8.8	3.27698
8.81	0.32288	8.81	1.38565	8.81	2.16849	8.81	3.27698
8.82	0.32353	8.82	1.38789	8.82	2.17108	8.82	3.27948
8.83	0.32288	8.83	1.39088	8.83	2.17713	8.83	3.28322
8.84	0.32026	8.84	1.39312	8.84	2.16734	8.84	3.28759
8.85	0.31634	8.85	1.39462	8.85	2.16215	8.85	3.29258
8.86	0.31373	8.86	1.39611	8.86	2.18462	8.86	3.29694
8.87	0.31111	8.87	1.39761	8.87	2.17252	8.87	3.29944
8.88	0.30915	8.88	1.39985	8.88	2.18606	8.88	3.30006
8.89	0.3085	8.89	1.40209	8.89	2.17339	8.89	3.29881
8.9	0.3085	8.9	1.40583	8.9	2.18779	8.9	3.29632
8.91	0.3085	8.91	1.40807	8.91	2.18088	8.91	3.29445
8.92	0.3085	8.92	1.40957	8.92	2.17339	8.92	3.29258
8.93	0.30784	8.93	1.41031	8.93	2.18088	8.93	3.29133
8.94	0.30523	8.94	1.40658	8.94	2.1803	8.94	3.29133
8.95	0.30327	8.95	1.40209	8.95	2.17886	8.95	3.29133
8.96	0.30261	8.96	1.39836	8.96	2.17224	8.96	3.29195
8.97	0.30261	8.97	1.39462	8.97	2.19297	8.97	3.29133
8.98	0.30458	8.98	1.39013	8.98	2.18318	8.98	3.29008
8.99	0.30654	8.99	1.3864	8.99	2.17512	8.99	3.28883
9	0.30915	9	1.38416	9	2.18548	9	3.28696
9.01	0.30915	9.01	1.38341	9.01	2.16503	9.01	3.28634
9.02	0.3085	9.02	1.38416	9.02	2.16964	9.02	3.28634
9.03	0.30523	9.03	1.38714	9.03	2.1659	9.03	3.28759
9.04	0.30196	9.04	1.39088	9.04	2.17339	9.04	3.28883
9.05	0.29935	9.05	1.39686	9.05	2.17022	9.05	3.2907
9.06	0.29869	9.06	1.40359	9.06	2.178	9.06	3.29195
9.07	0.30065	9.07	1.40882	9.07	2.18952	9.07	3.29195
9.08	0.30392	9.08	1.4133	9.08	2.18001	9.08	3.29008
9.09	0.30915	9.09	1.41555	9.09	2.178	9.09	3.28696
9.1	0.31438	9.1	1.41555	9.1	2.18001	9.1	3.2826
9.11	0.31765	9.11	1.41405	9.11	2.18376	9.11	3.27823
9.12	0.32026	9.12	1.41256	9.12	2.17944	9.12	3.27511
9.13	0.32092	9.13	1.41106	9.13	2.18001	9.13	3.27324
9.14	0.31961	9.14	1.41031	9.14	2.17396	9.14	3.27261
9.15	0.31699	9.15	1.40882	9.15	2.1826	9.15	3.27449
9.16	0.31438	9.16	1.40957	9.16	2.18808	9.16	3.27823
9.17	0.31307	9.17	1.40957	9.17	2.178	9.17	3.28197
9.18	0.31242	9.18	1.41106	9.18	2.17972	9.18	3.28696
9.19	0.31438	9.19	1.41181	9.19	2.17339	9.19	3.29133
9.2	0.31503	9.2	1.41106	9.2	2.16878	9.2	3.29507
9.21	0.31569	9.21	1.40957	9.21	2.17512	9.21	3.29757
9.22	0.31634	9.22	1.40957	9.22	2.17684	9.22	3.29881
9.23	0.31438	9.23	1.40882	9.23	2.16043	9.23	3.29881
9.24	0.31176	9.24	1.40807	9.24	2.16619	9.24	3.29757
9.25	0.30784	9.25	1.40508	9.25	2.16993	9.25	3.2957
9.26	0.30458	9.26	1.40359	9.26	2.16647	9.26	3.2932
9.27	0.30131	9.27	1.40433	9.27	2.15697	9.27	3.29133
9.28	0.3	9.28	1.40583	9.28	2.178	9.28	3.28946
9.29	0.3	9.29	1.40508	9.29	2.15841	9.29	3.28821
9.3	0.3	9.3	1.40359	9.3	2.1754	9.3	3.28696
9.31	0.30131	9.31	1.40135	9.31	2.18376	9.31	3.28634
9.32	0.30261	9.32	1.40135	9.32	2.17224	9.32	3.28634
9.33	0.30523	9.33	1.40209	9.33	2.17828	9.33	3.28571
9.34	0.30654	9.34	1.40135	9.34	2.18174	9.34	3.28571
9.35	0.30784	9.35	1.4006	9.35	2.16878	9.35	3.28509
9.36	0.30719	9.36	1.40209	9.36	2.16935	9.36	3.28447
9.37	0.30458	9.37	1.40583	9.37	2.1682	9.37	3.28322
9.38	0.30131	9.38	1.40658	9.38	2.17915	9.38	3.2826
9.39	0.29673	9.39	1.40508	9.39	2.18088	9.39	3.28135
9.4	0.29346	9.4	1.40433	9.4	2.16763	9.4	3.28072
9.41	0.29281	9.41	1.40209	9.41	2.17368	9.41	3.28072
9.42	0.29477	9.42	1.3991	9.42	2.18606	9.42	3.28072
9.43	0.3	9.43	1.39611	9.43	2.16331	9.43	3.28072
9.44	0.30588	9.44	1.39312	9.44	2.17512	9.44	3.28072
9.45	0.31111	9.45	1.39312	9.45	2.16014	9.45	3.2801
9.46	0.31373	9.46	1.39537	9.46	2.16734	9.46	3.27948
9.47	0.31503	9.47	1.39836	9.47	2.17224	9.47	3.27885
9.48	0.31569	9.48	1.39985	9.48	2.17108	9.48	3.27823
9.49	0.31438	9.49	1.40209	9.49	2.16993	9.49	3.27823
9.5	0.31373	9.5	1.40508	9.5	2.17108	9.5	3.27823
9.51	0.31438	9.51	1.40583	9.51	2.17252	9.51	3.27948
9.52	0.31634	9.52	1.40508	9.52	2.17684	9.52	3.28072
9.53	0.31895	9.53	1.40508	9.53	2.16935	9.53	3.28197
9.54	0.32092	9.54	1.40508	9.54	2.15207	9.54	3.28322
9.55	0.32157	9.55	1.40508	9.55	2.1659	9.55	3.28509
9.56	0.32157	9.56	1.40583	9.56	2.16014	9.56	3.28634
9.57	0.32222	9.57	1.40359	9.57	2.16503	9.57	3.28759
9.58	0.32222	9.58	1.40135	9.58	2.16734	9.58	3.28946
9.59	0.32026	9.59	1.3991	9.59	2.15639	9.59	3.29133
9.6	0.31765	9.6	1.39836	9.6	2.17656	9.6	3.29382
9.61	0.31503	9.61	1.39761	9.61	2.17281	9.61	3.2957
9.62	0.31111	9.62	1.39761	9.62	2.16878	9.62	3.29694
9.63	0.30915	9.63	1.39985	9.63	2.16993	9.63	3.29819
9.64	0.30654	9.64	1.40209	9.64	2.17022	9.64	3.29819
9.65	0.30588	9.65	1.40284	9.65	2.16734	9.65	3.29819
9.66	0.30654	9.66	1.40135	9.66	2.15755	9.66	3.29819
9.67	0.30915	9.67	1.3991	9.67	2.17281	9.67	3.29757
9.68	0.31111	9.68	1.39686	9.68	2.15726	9.68	3.29694
9.69	0.31307	9.69	1.39537	9.69	2.17598	9.69	3.29632
9.7	0.31373	9.7	1.39537	9.7	2.17195	9.7	3.29507
9.71	0.31373	9.71	1.39611	9.71	2.1731	9.71	3.29382
9.72	0.31176	9.72	1.39836	9.72	2.17166	9.72	3.29195
9.73	0.3098	9.73	1.40284	9.73	2.16475	9.73	3.29008
9.74	0.30784	9.74	1.40508	9.74	2.1731	9.74	3.28759
9.75	0.30654	9.75	1.40583	9.75	2.17339	9.75	3.28634
9.76	0.30523	9.76	1.40658	9.76	2.16331	9.76	3.28571
9.77	0.30523	9.77	1.40732	9.77	2.15956	9.77	3.28571
9.78	0.30458	9.78	1.40957	9.78	2.1587	9.78	3.28696
9.79	0.30458	9.79	1.41181	9.79	2.14862	9.79	3.28821
9.8	0.30392	9.8	1.4133	9.8	2.16446	9.8	3.28946
9.81	0.30392	9.81	1.41405	9.81	2.16964	9.81	3.29008
9.82	0.30196	9.82	1.41555	9.82	2.17368	9.82	3.29008
9.83	0.30065	9.83	1.41555	9.83	2.15956	9.83	3.28821
9.84	0.29935	9.84	1.4148	9.84	2.16043	9.84	3.28634
9.85	0.29935	9.85	1.4148	9.85	2.14977	9.85	3.28447
9.86	0.30065	9.86	1.41555	9.86	2.15899	9.86	3.2826
9.87	0.30261	9.87	1.41704	9.87	2.15639	9.87	3.28135
9.88	0.30458	9.88	1.41928	9.88	2.17915	9.88	3.28072
9.89	0.30784	9.89	1.42078	9.89	2.15467	9.89	3.28135
9.9	0.31111	9.9	1.42003	9.9	2.16215	9.9	3.28197
9.91	0.31242	9.91	1.41779	9.91	2.16907	9.91	3.28384
9.92	0.31176	9.92	1.41256	9.92	2.16532	9.92	3.28509
9.93	0.31111	9.93	1.40583	9.93	2.17022	9.93	3.28759
9.94	0.3098	9.94	1.39985	9.94	2.15582	9.94	3.28946
9.95	0.3098	9.95	1.39312	9.95	2.16129	9.95	3.29195
9.96	0.31111	9.96	1.38714	9.96	2.16158	9.96	3.29382
9.97	0.31307	9.97	1.38117	9.97	2.16359	9.97	3.29507
9.98	0.31438	9.98	1.37892	9.98	2.15063	9.98	3.29632
9.99	0.31503	9.99	1.37967	9.99	2.16734	9.99	3.29632
10	0.31569	10	1.38266	10	2.15524	10	3.29632
10.01	0.31438	10.01	1.3864	10.01	2.14977	10.01	3.2957
10.02	0.31046	10.02	1.39163	10.02	2.16503	10.02	3.29507
10.03	0.30784	10.03	1.39836	10.03	2.15639	10.03	3.29445
10.04	0.30458	10.04	1.40508	10.04	2.1659	10.04	3.29445
10.05	0.30261	10.05	1.40957	10.05	2.1731	10.05	3.29445
10.06	0.30261	10.06	1.41106	10.06	2.17598	10.06	3.29445
10.07	0.30392	10.07	1.41106	10.07	2.16388	10.07	3.29382
10.08	0.30458	10.08	1.40957	10.08	2.16791	10.08	3.29258
10.09	0.30458	10.09	1.40658	10.09	2.16446	10.09	3.29133
10.1	0.30523	10.1	1.40135	10.1	2.16071	10.1	3.29008
10.11	0.30588	10.11	1.39462	10.11	2.17195	10.11	3.28883
10.12	0.30654	10.12	1.39013	10.12	2.17166	10.12	3.28759
10.13	0.30719	10.13	1.38789	10.13	2.16475	10.13	3.28696
10.14	0.30523	10.14	1.3864	10.14	2.16129	10.14	3.28571
10.15	0.30327	10.15	1.38565	10.15	2.15812	10.15	3.28447
10.16	0.30196	10.16	1.38714	10.16	2.17252	10.16	3.28322
10.17	0.3	10.17	1.39013	10.17	2.15207	10.17	3.2826
10.18	0.29673	10.18	1.39462	10.18	2.15582	10.18	3.2826
10.19	0.29412	10.19	1.39761	10.19	2.15841	10.19	3.28384
10.2	0.29346	10.2	1.39985	10.2	2.17512	10.2	3.28634
10.21	0.29346	10.21	1.40209	10.21	2.15726	10.21	3.28946
10.22	0.29477	10.22	1.40284	10.22	2.1587	10.22	3.2932
10.23	0.29477	10.23	1.40284	10.23	2.16935	10.23	3.2957
10.24	0.29216	10.24	1.39985	10.24	2.15812	10.24	3.29694
10.25	0.2902	10.25	1.39537	10.25	2.16417	10.25	3.29694
10.26	0.28954	10.26	1.39088	10.26	2.15236	10.26	3.29507
10.27	0.28889	10.27	1.38714	10.27	2.1538	10.27	3.29195
10.28	0.28954	10.28	1.38416	10.28	2.15726	10.28	3.28821
10.29	0.29346	10.29	1.38117	10.29	2.16993	10.29	3.28571
10.3	0.3	10.3	1.37892	10.3	2.16187	10.3	3.28384
10.31	0.30654	10.31	1.37892	10.31	2.17224	10.31	3.2826
10.32	0.31242	10.32	1.37892	10.32	2.16734	10.32	3.2826
10.33	0.31438	10.33	1.37892	10.33	2.15467	10.33	3.28384
10.34	0.31373	10.34	1.37818	10.34	2.15899	10.34	3.28447
10.35	0.31111	10.35	1.37892	10.35	2.16561	10.35	3.28509
10.36	0.30784	10.36	1.38117	10.36	2.16158	10.36	3.28509
10.37	0.30458	10.37	1.38191	10.37	2.16503	10.37	3.28509
10.38	0.30327	10.38	1.38266	10.38	2.15668	10.38	3.28509
10.39	0.30458	10.39	1.38191	10.39	2.16647	10.39	3.28447
10.4	0.30588	10.4	1.38191	10.4	2.16187	10.4	3.28447
10.41	0.30915	10.41	1.38266	10.41	2.16705	10.41	3.28384
10.42	0.31046	10.42	1.38416	10.42	2.15697	10.42	3.28322
10.43	0.31046	10.43	1.38864	10.43	2.15035	10.43	3.28197
10.44	0.30915	10.44	1.39387	10.44	2.15294	10.44	3.28135
10.45	0.30654	10.45	1.4006	10.45	2.15841	10.45	3.28135
10.46	0.30392	10.46	1.40658	10.46	2.1587	10.46	3.28135
10.47	0.30327	10.47	1.40957	10.47	2.16129	10.47	3.2826
10.48	0.30261	10.48	1.40957	10.48	2.16503	10.48	3.28509
10.49	0.30392	10.49	1.40658	10.49	2.16071	10.49	3.28759
10.5	0.30588	10.5	1.40209	10.5	2.14891	10.5	3.29008
10.51	0.3085	10.51	1.39537	10.51	2.16129	10.51	3.29195
10.52	0.31111	10.52	1.38939	10.52	2.16273	10.52	3.2932
10.53	0.31438	10.53	1.3849	10.53	2.15697	10.53	3.29382
10.54	0.31699	10.54	1.38191	10.54	2.15582	10.54	3.29258
10.55	0.3183	10.55	1.38266	10.55	2.15121	10.55	3.29133
10.56	0.31895	10.56	1.38714	10.56	2.17022	10.56	3.28883
10.57	0.3183	10.57	1.39238	10.57	2.16878	10.57	3.28571
10.58	0.31569	10.58	1.39836	10.58	2.14833	10.58	3.2826
10.59	0.31307	10.59	1.40359	10.59	2.15582	10.59	3.2801
10.6	0.30915	10.6	1.40732	10.6	2.15582	10.6	3.27823
10.61	0.30588	10.61	1.40957	10.61	2.15121	10.61	3.27698
10.62	0.30392	10.62	1.41031	10.62	2.15697	10.62	3.27636
10.63	0.30392	10.63	1.40882	10.63	2.1515	10.63	3.27636
10.64	0.30392	10.64	1.40732	10.64	2.15783	10.64	3.2776
10.65	0.30523	10.65	1.40732	10.65	2.15726	10.65	3.27885
10.66	0.30654	10.66	1.40732	10.66	2.14862	10.66	3.28072
10.67	0.30654	10.67	1.40658	10.67	2.16158	10.67	3.28322
10.68	0.30588	10.68	1.40508	10.68	2.14516	10.68	3.28509
10.69	0.30523	10.69	1.40135	10.69	2.15265	10.69	3.28696
10.7	0.30523	10.7	1.39537	10.7	2.1515	10.7	3.28883
10.71	0.30523	10.71	1.38864	10.71	2.14919	10.71	3.28946
10.72	0.30523	10.72	1.38042	10.72	2.15524	10.72	3.29008
10.73	0.30588	10.73	1.37294	10.73	2.161	10.73	3.2907
10.74	0.30654	10.74	1.36921	10.74	2.15697	10.74	3.2907
10.75	0.30719	10.75	1.36921	10.75	2.14199	10.75	3.2907
10.76	0.30654	10.76	1.3722	10.76	2.15006	10.76	3.2907
10.77	0.30458	10.77	1.37743	10.77	2.14199	10.77	3.29133
10.78	0.30261	10.78	1.38266	10.78	2.14977	10.78	3.29195
10.79	0.30065	10.79	1.38565	10.79	2.15755	10.79	3.29258
10.8	0.3	10.8	1.38864	10.8	2.15668	10.8	3.29258
10.81	0.29869	10.81	1.39013	10.81	2.15524	10.81	3.29258
10.82	0.29804	10.82	1.39088	10.82	2.14545	10.82	3.29195
10.83	0.29739	10.83	1.39013	10.83	2.14171	10.83	3.29008
10.84	0.29739	10.84	1.39238	10.84	2.14919	10.84	3.28883
10.85	0.29608	10.85	1.39312	10.85	2.14487	10.85	3.28759
10.86	0.29542	10.86	1.39312	10.86	2.14919	10.86	3.28634
10.87	0.29477	10.87	1.39088	10.87	2.14718	10.87	3.28634
10.88	0.29542	10.88	1.38714	10.88	2.14919	10.88	3.28634
10.89	0.29542	10.89	1.38266	10.89	2.14689	10.89	3.28696
10.9	0.29542	10.9	1.37967	10.9	2.15207	10.9	3.28821
10.91	0.29542	10.91	1.37892	10.91	2.14545	10.91	3.28883
10.92	0.29477	10.92	1.38117	10.92	2.14257	10.92	3.29008
10.93	0.29412	10.93	1.38565	10.93	2.15236	10.93	3.29133
10.94	0.29216	10.94	1.39238	10.94	2.15639	10.94	3.29258
10.95	0.2902	10.95	1.3991	10.95	2.15294	10.95	3.29445
10.96	0.2902	10.96	1.40359	10.96	2.13796	10.96	3.29632
10.97	0.2915	10.97	1.40583	10.97	2.14948	10.97	3.29819
10.98	0.29477	10.98	1.40508	10.98	2.14919	10.98	3.30006
10.99	0.29869	10.99	1.40433	10.99	2.15467	10.99	3.30131
11	0.30327	11	1.40284	11	2.15783	11	3.30193
11.01	0.30654	11.01	1.40284	11.01	2.14574	11.01	3.30193
11.02	0.30784	11.02	1.40284	11.02	2.13162	11.02	3.30069
11.03	0.30784	11.03	1.40433	11.03	2.14689	11.03	3.29944
11.04	0.30588	11.04	1.40508	11.04	2.15611	11.04	3.29757
11.05	0.30392	11.05	1.40433	11.05	2.14977	11.05	3.29632
11.06	0.30065	11.06	1.40209	11.06	2.15726	11.06	3.29507
11.07	0.29869	11.07	1.39761	11.07	2.14833	11.07	3.29445
11.08	0.29804	11.08	1.39238	11.08	2.14545	11.08	3.29382
11.09	0.29935	11.09	1.38789	11.09	2.14459	11.09	3.2932
11.1	0.30261	11.1	1.38341	11.1	2.14833	11.1	3.29195
11.11	0.30523	11.11	1.38117	11.11	2.14747	11.11	3.29008
11.12	0.30915	11.12	1.38117	11.12	2.15985	11.12	3.28821
11.13	0.31242	11.13	1.38416	11.13	2.15092	11.13	3.28571
11.14	0.31503	11.14	1.38939	11.14	2.14603	11.14	3.28447
11.15	0.31634	11.15	1.39537	11.15	2.15323	11.15	3.28322
11.16	0.31634	11.16	1.4006	11.16	2.14459	11.16	3.28322
11.17	0.31373	11.17	1.40433	11.17	2.14343	11.17	3.28384
11.18	0.31111	11.18	1.40583	11.18	2.14891	11.18	3.28447
11.19	0.3085	11.19	1.40583	11.19	2.13969	11.19	3.28571
11.2	0.30588	11.2	1.40284	11.2	2.13623	11.2	3.28634
11.21	0.30392	11.21	1.3991	11.21	2.13854	11.21	3.28696
11.22	0.30261	11.22	1.39537	11.22	2.13738	11.22	3.28821
11.23	0.30261	11.23	1.39462	11.23	2.14833	11.23	3.28883
11.24	0.30261	11.24	1.39387	11.24	2.14574	11.24	3.28946
11.25	0.30261	11.25	1.39312	11.25	2.14977	11.25	3.2907
11.26	0.30458	11.26	1.39387	11.26	2.14084	11.26	3.2907
11.27	0.30654	11.27	1.39462	11.27	2.14084	11.27	3.2907
11.28	0.30915	11.28	1.39462	11.28	2.14891	11.28	3.29008
11.29	0.31111	11.29	1.39537	11.29	2.14516	11.29	3.28821
11.3	0.31176	11.3	1.39462	11.3	2.14574	11.3	3.28634
11.31	0.31111	11.31	1.39387	11.31	2.15207	11.31	3.28447
11.32	0.3098	11.32	1.39088	11.32	2.15294	11.32	3.28322
11.33	0.30784	11.33	1.38939	11.33	2.13911	11.33	3.28322
11.34	0.30392	11.34	1.3864	11.34	2.14775	11.34	3.28384
11.35	0.30131	11.35	1.38341	11.35	2.14948	11.35	3.28571
11.36	0.30065	11.36	1.38416	11.36	2.14775	11.36	3.28759
11.37	0.30131	11.37	1.38416	11.37	2.15207	11.37	3.28946
11.38	0.30065	11.38	1.38565	11.38	2.15092	11.38	3.29133
11.39	0.29935	11.39	1.38714	11.39	2.14199	11.39	3.29133
11.4	0.29739	11.4	1.38939	11.4	2.14401	11.4	3.29133
11.41	0.29477	11.41	1.39013	11.41	2.13998	11.41	3.29133
11.42	0.29412	11.42	1.38864	11.42	2.14084	11.42	3.2907
11.43	0.29412	11.43	1.38789	11.43	2.1322	11.43	3.29008
11.44	0.29542	11.44	1.3864	11.44	2.15063	11.44	3.29008
11.45	0.29935	11.45	1.3864	11.45	2.13076	11.45	3.28883
11.46	0.30458	11.46	1.38939	11.46	2.14718	11.46	3.28821
11.47	0.3085	11.47	1.39163	11.47	2.15063	11.47	3.28634
11.48	0.3098	11.48	1.39462	11.48	2.15035	11.48	3.28509
11.49	0.3098	11.49	1.39611	11.49	2.15812	11.49	3.28322
11.5	0.30915	11.5	1.39836	11.5	2.1466	11.5	3.28322
11.51	0.30719	11.51	1.3991	11.51	2.15467	11.51	3.28384
11.52	0.30523	11.52	1.39836	11.52	2.14516	11.52	3.28634
11.53	0.30327	11.53	1.39761	11.53	2.14315	11.53	3.28946
11.54	0.30196	11.54	1.39686	11.54	2.14315	11.54	3.2932
11.55	0.30065	11.55	1.39611	11.55	2.14689	11.55	3.29632
11.56	0.29935	11.56	1.39537	11.56	2.14026	11.56	3.29757
11.57	0.29869	11.57	1.39312	11.57	2.14775	11.57	3.29694
11.58	0.29869	11.58	1.39013	11.58	2.15035	11.58	3.29507
11.59	0.30065	11.59	1.38714	11.59	2.13854	11.59	3.29133
11.6	0.30392	11.6	1.38341	11.6	2.14401	11.6	3.28821
11.61	0.30719	11.61	1.38042	11.61	2.14401	11.61	3.28447
11.62	0.31046	11.62	1.37892	11.62	2.14891	11.62	3.28197
11.63	0.31373	11.63	1.37743	11.63	2.13854	11.63	3.2801
11.64	0.31503	11.64	1.37818	11.64	2.13998	11.64	3.27948
11.65	0.31438	11.65	1.38042	11.65	2.13191	11.65	3.27885
11.66	0.31176	11.66	1.38341	11.66	2.14315	11.66	3.27885
11.67	0.3085	11.67	1.3864	11.67	2.14574	11.67	3.27885
11.68	0.30588	11.68	1.38939	11.68	2.14026	11.68	3.27948
11.69	0.30458	11.69	1.39088	11.69	2.14372	11.69	3.27948
11.7	0.30458	11.7	1.39088	11.7	2.14718	11.7	3.28072
11.71	0.30458	11.71	1.38939	11.71	2.14315	11.71	3.28135
11.72	0.30654	11.72	1.38714	11.72	2.14631	11.72	3.2826
11.73	0.3085	11.73	1.38416	11.73	2.13594	11.73	3.28384
11.74	0.31046	11.74	1.38117	11.74	2.13249	11.74	3.28509
11.75	0.31176	11.75	1.37967	11.75	2.1538	11.75	3.28571
11.76	0.31111	11.76	1.37892	11.76	2.14228	11.76	3.28634
11.77	0.30915	11.77	1.37967	11.77	2.13508	11.77	3.28696
11.78	0.30588	11.78	1.38191	11.78	2.14603	11.78	3.28696
11.79	0.30131	11.79	1.38341	11.79	2.13825	11.79	3.28759
11.8	0.29739	11.8	1.38416	11.8	2.13594	11.8	3.28883
11.81	0.29412	11.81	1.38416	11.81	2.14401	11.81	3.28946
11.82	0.29281	11.82	1.38266	11.82	2.13566	11.82	3.2907
11.83	0.29346	11.83	1.38117	11.83	2.14747	11.83	3.2907
11.84	0.29673	11.84	1.37892	11.84	2.15006	11.84	3.2907
11.85	0.30065	11.85	1.37818	11.85	2.14516	11.85	3.29008
11.86	0.30392	11.86	1.37818	11.86	2.13393	11.86	3.28883
11.87	0.30588	11.87	1.37967	11.87	2.13767	11.87	3.28696
11.88	0.30523	11.88	1.38266	11.88	2.12961	11.88	3.28571
11.89	0.30327	11.89	1.3864	11.89	2.13738	11.89	3.28509
11.9	0.3	11.9	1.39013	11.9	2.1394	11.9	3.28447
11.91	0.29673	11.91	1.39387	11.91	2.14315	11.91	3.28384
11.92	0.29542	11.92	1.39537	11.92	2.13191	11.92	3.28384
11.93	0.29542	11.93	1.39462	11.93	2.13335	11.93	3.28322
11.94	0.29608	11.94	1.39238	11.94	2.14689	11.94	3.2826
11.95	0.29739	11.95	1.38939	11.95	2.14199	11.95	3.28135
11.96	0.29869	11.96	1.3864	11.96	2.12903	11.96	3.2801
11.97	0.3	11.97	1.38341	11.97	2.13134	11.97	3.27948
11.98	0.30065	11.98	1.38117	11.98	2.13508	11.98	3.27885
11.99	0.30065	11.99	1.38042	11.99	2.13882	11.99	3.27948
12	0.3	12	1.37967	12	2.1394	12	3.28135
12.01	0.30065	12.01	1.37967	12.01	2.14026	12.01	3.28322
12.02	0.30196	12.02	1.37892	12.02	2.13738	12.02	3.28509
12.03	0.30196	12.03	1.37668	12.03	2.1394	12.03	3.28634
12.04	0.30261	12.04	1.37593	12.04	2.13998	12.04	3.28759
12.05	0.30196	12.05	1.37593	12.05	2.14026	12.05	3.28696
12.06	0.30196	12.06	1.37743	12.06	2.13422	12.06	3.28634
12.07	0.30196	12.07	1.37967	12.07	2.13047	12.07	3.28447
12.08	0.30131	12.08	1.38117	12.08	2.12615	12.08	3.28197
12.09	0.30065	12.09	1.38266	12.09	2.13508	12.09	3.27948
12.1	0.3	12.1	1.38191	12.1	2.14171	12.1	3.2776
12.11	0.30065	12.11	1.38042	12.11	2.13537	12.11	3.27636
12.12	0.30065	12.12	1.37668	12.12	2.13134	12.12	3.27636
12.13	0.29935	12.13	1.37369	12.13	2.1201	12.13	3.27636
12.14	0.29804	12.14	1.3722	12.14	2.14401	12.14	3.27823
12.15	0.29542	12.15	1.37294	12.15	2.12615	12.15	3.2801
12.16	0.29412	12.16	1.37519	12.16	2.13393	12.16	3.28197
12.17	0.29281	12.17	1.37967	12.17	2.13594	12.17	3.28322
12.18	0.2915	12.18	1.3849	12.18	2.13537	12.18	3.28384
12.19	0.2915	12.19	1.39013	12.19	2.13393	12.19	3.28384
12.2	0.29346	12.2	1.39163	12.2	2.14919	12.2	3.2826
12.21	0.29608	12.21	1.39088	12.21	2.13882	12.21	3.28072
12.22	0.29804	12.22	1.3864	12.22	2.14084	12.22	3.27885
12.23	0.29804	12.23	1.37967	12.23	2.13018	12.23	3.27698
12.24	0.29673	12.24	1.37145	12.24	2.13998	12.24	3.27636
12.25	0.29477	12.25	1.36398	12.25	2.13191	12.25	3.27636
12.26	0.29346	12.26	1.36099	12.26	2.12788	12.26	3.27823
12.27	0.2915	12.27	1.36398	12.27	2.13278	12.27	3.28072
12.28	0.2902	12.28	1.37145	12.28	2.1371	12.28	3.28322
12.29	0.29085	12.29	1.38266	12.29	2.13537	12.29	3.28571
12.3	0.29281	12.3	1.39312	12.3	2.1371	12.3	3.28759
12.31	0.29608	12.31	1.39985	12.31	2.13911	12.31	3.28821
12.32	0.29869	12.32	1.40209	12.32	2.13825	12.32	3.28821
12.33	0.30065	12.33	1.39985	12.33	2.1299	12.33	3.28759
12.34	0.30261	12.34	1.39238	12.34	2.12759	12.34	3.28634
12.35	0.30392	12.35	1.38416	12.35	2.13134	12.35	3.28571
12.36	0.30588	12.36	1.37668	12.36	2.13796	12.36	3.28571
12.37	0.30588	12.37	1.3722	12.37	2.12903	12.37	3.28634
12.38	0.30654	12.38	1.3707	12.38	2.13479	12.38	3.28696
12.39	0.30654	12.39	1.3722	12.39	2.13796	12.39	3.28883
12.4	0.30654	12.4	1.37369	12.4	2.13566	12.4	3.29133
12.41	0.30654	12.41	1.37444	12.41	2.13882	12.41	3.2932
12.42	0.30588	12.42	1.37668	12.42	2.13911	12.42	3.29445
12.43	0.30523	12.43	1.37967	12.43	2.13652	12.43	3.2957
12.44	0.30458	12.44	1.38117	12.44	2.13911	12.44	3.2957
12.45	0.30523	12.45	1.38266	12.45	2.13882	12.45	3.29507
12.46	0.30523	12.46	1.38416	12.46	2.13767	12.46	3.29445
12.47	0.30523	12.47	1.38565	12.47	2.13134	12.47	3.29382
12.48	0.30523	12.48	1.38565	12.48	2.14142	12.48	3.29382
12.49	0.30458	12.49	1.38416	12.49	2.14142	12.49	3.29382
12.5	0.30261	12.5	1.38117	12.5	2.13796	12.5	3.29507
12.51	0.29869	12.51	1.37818	12.51	2.1466	12.51	3.29632
12.52	0.29477	12.52	1.37668	12.52	2.1345	12.52	3.29757
12.53	0.29085	12.53	1.37743	12.53	2.13854	12.53	3.29819
12.54	0.28758	12.54	1.37818	12.54	2.13882	12.54	3.29881
12.55	0.28562	12.55	1.37967	12.55	2.13249	12.55	3.29944
12.56	0.28562	12.56	1.38117	12.56	2.13594	12.56	3.29881
12.57	0.28693	12.57	1.38117	12.57	2.13479	12.57	3.29819
12.58	0.2902	12.58	1.37967	12.58	2.1345	12.58	3.29757
12.59	0.2915	12.59	1.37818	12.59	2.13134	12.59	3.29632
12.6	0.29412	12.6	1.37668	12.6	2.13508	12.6	3.2957
12.61	0.29673	12.61	1.37668	12.61	2.14315	12.61	3.2957
12.62	0.29869	12.62	1.37892	12.62	2.12846	12.62	3.29632
12.63	0.30131	12.63	1.38341	12.63	2.13969	12.63	3.29757
12.64	0.30327	12.64	1.38714	12.64	2.13076	12.64	3.30006
12.65	0.30327	12.65	1.38864	12.65	2.13911	12.65	3.30256
12.66	0.30392	12.66	1.3864	12.66	2.13623	12.66	3.30505
12.67	0.30392	12.67	1.38117	12.67	2.12212	12.67	3.30817
12.68	0.30327	12.68	1.37593	12.68	2.13882	12.68	3.31129
12.69	0.30131	12.69	1.37145	12.69	2.14545	12.69	3.31379
12.7	0.3	12.7	1.36996	12.7	2.1345	12.7	3.31566
12.71	0.29935	12.71	1.37145	12.71	2.13911	12.71	3.31753
12.72	0.29869	12.72	1.37593	12.72	2.1394	12.72	3.3194
12.73	0.29804	12.73	1.38341	12.73	2.13105	12.73	3.32065
12.74	0.29673	12.74	1.39013	12.74	2.13998	12.74	3.3219
12.75	0.29542	12.75	1.39462	12.75	2.14026	12.75	3.32314
12.76	0.29608	12.76	1.39611	12.76	2.15006	12.76	3.32439
12.77	0.29739	12.77	1.39761	12.77	2.14862	12.77	3.32502
12.78	0.3	12.78	1.39836	12.78	2.15524	12.78	3.32626
12.79	0.30131	12.79	1.39985	12.79	2.1515	12.79	3.32689
12.8	0.30327	12.8	1.40209	12.8	2.1587	12.8	3.32751
12.81	0.30523	12.81	1.40284	12.81	2.14891	12.81	3.32751
12.82	0.30654	12.82	1.40209	12.82	2.1731	12.82	3.32751
12.83	0.30719	12.83	1.40135	12.83	2.16388	12.83	3.32813
12.84	0.30719	12.84	1.39686	12.84	2.16935	12.84	3.32876
12.85	0.30654	12.85	1.39088	12.85	2.17483	12.85	3.33125
12.86	0.30523	12.86	1.38416	12.86	2.18347	12.86	3.33437
12.87	0.30523	12.87	1.37892	12.87	2.17972	12.87	3.33874
12.88	0.30654	12.88	1.37668	12.88	2.17915	12.88	3.34435
12.89	0.30784	12.89	1.37743	12.89	2.197	12.89	3.34934
12.9	0.31111	12.9	1.38191	12.9	2.19902	12.9	3.35371
12.91	0.31503	12.91	1.3849	12.91	2.19902	12.91	3.35683
12.92	0.32026	12.92	1.38864	12.92	2.19844	12.92	3.35808
12.93	0.32418	12.93	1.39088	12.93	2.19384	12.93	3.3587
12.94	0.32745	12.94	1.38864	12.94	2.20881	12.94	3.35808
12.95	0.32941	12.95	1.38416	12.95	2.20968	12.95	3.35745
12.96	0.33137	12.96	1.37892	12.96	2.19672	12.96	3.35745
12.97	0.33268	12.97	1.37444	12.97	2.18548	12.97	3.35808
12.98	0.33464	12.98	1.37444	12.98	2.19614	12.98	3.35995
12.99	0.33595	12.99	1.37743	12.99	2.19758	12.99	3.36245
13	0.33725	13	1.38191	13	2.18548	13	3.36494
13.01	0.33595	13.01	1.38565	13.01	2.17137	13.01	3.36744
13.02	0.33399	13.02	1.38939	13.02	2.16446	13.02	3.36868
13.03	0.32876	13.03	1.39238	13.03	2.16878	13.03	3.36931
13.04	0.32222	13.04	1.39238	13.04	2.16935	13.04	3.36868
13.05	0.31438	13.05	1.39088	13.05	2.16705	13.05	3.36681
13.06	0.30719	13.06	1.38939	13.06	2.1659	13.06	3.36432
13.07	0.30261	13.07	1.38939	13.07	2.16532	13.07	3.36057
13.08	0.30065	13.08	1.39088	13.08	2.15956	13.08	3.35621
13.09	0.3	13.09	1.39163	13.09	2.15639	13.09	3.35184
13.1	0.30196	13.1	1.39088	13.1	2.161	13.1	3.3481
13.11	0.30458	13.11	1.38939	13.11	2.15956	13.11	3.34435
13.12	0.30784	13.12	1.38939	13.12	2.14487	13.12	3.34186
13.13	0.31046	13.13	1.38864	13.13	2.14948	13.13	3.34061
13.14	0.31176	13.14	1.38939	13.14	2.13537	13.14	3.33999
13.15	0.31176	13.15	1.39088	13.15	2.15035	13.15	3.34061
13.16	0.31046	13.16	1.39462	13.16	2.13825	13.16	3.34061
13.17	0.30654	13.17	1.3991	13.17	2.14718	13.17	3.34124
13.18	0.30196	13.18	1.40135	13.18	2.14257	13.18	3.34061
13.19	0.29542	13.19	1.4006	13.19	2.1322	13.19	3.33874
13.2	0.28824	13.2	1.39836	13.2	2.13882	13.2	3.33562
13.21	0.28301	13.21	1.39686	13.21	2.13105	13.21	3.33125
13.22	0.27908	13.22	1.39537	13.22	2.1273	13.22	3.32502
13.23	0.27778	13.23	1.39387	13.23	2.12414	13.23	3.31815
13.24	0.27843	13.24	1.39537	13.24	2.13134	13.24	3.31067
13.25	0.27908	13.25	1.39836	13.25	2.13393	13.25	3.30318
13.26	0.28039	13.26	1.40359	13.26	2.13278	13.26	3.29632
13.27	0.28105	13.27	1.40658	13.27	2.12356	13.27	3.29133
13.28	0.28366	13.28	1.40807	13.28	2.13854	13.28	3.28821
13.29	0.28562	13.29	1.40658	13.29	2.12356	13.29	3.28821
13.3	0.28693	13.3	1.40433	13.3	2.13249	13.3	3.28946
13.31	0.28824	13.31	1.40284	13.31	2.12068	13.31	3.29195
13.32	0.28889	13.32	1.40135	13.32	2.11924	13.32	3.29507
13.33	0.28954	13.33	1.4006	13.33	2.1201	13.33	3.29757
13.34	0.28889	13.34	1.40135	13.34	2.13249	13.34	3.29881
13.35	0.28562	13.35	1.40135	13.35	2.1371	13.35	3.29819
13.36	0.28301	13.36	1.40135	13.36	2.12356	13.36	3.29632
13.37	0.28366	13.37	1.4006	13.37	2.12039	13.37	3.29382
13.38	0.28693	13.38	1.39686	13.38	2.12039	13.38	3.29133
13.39	0.29085	13.39	1.39088	13.39	2.11348	13.39	3.28946
13.4	0.29281	13.4	1.38565	13.4	2.11578	13.4	3.28821
13.41	0.29412	13.41	1.38042	13.41	2.12298	13.41	3.28883
13.42	0.29346	13.42	1.37519	13.42	2.13047	13.42	3.29008
13.43	0.29085	13.43	1.37145	13.43	2.12586	13.43	3.29133
13.44	0.28627	13.44	1.3707	13.44	2.11722	13.44	3.29382
13.45	0.28105	13.45	1.3707	13.45	2.1299	13.45	3.2957
13.46	0.27843	13.46	1.37294	13.46	2.12817	13.46	3.29694
13.47	0.27908	13.47	1.37519	13.47	2.12644	13.47	3.29757
13.48	0.2817	13.48	1.37593	13.48	2.11492	13.48	3.29757
13.49	0.28431	13.49	1.37593	13.49	2.11607	13.49	3.29694
13.5	0.28627	13.5	1.37519	13.5	2.12471	13.5	3.2957
13.51	0.28758	13.51	1.3722	13.51	2.11953	13.51	3.29445
13.52	0.28693	13.52	1.36921	13.52	2.12241	13.52	3.29195
13.53	0.28562	13.53	1.36697	13.53	2.12154	13.53	3.28946
13.54	0.28366	13.54	1.36547	13.54	2.1201	13.54	3.28759
13.55	0.28039	13.55	1.36398	13.55	2.12471	13.55	3.28634
13.56	0.27843	13.56	1.36248	13.56	2.11722	13.56	3.28571
13.57	0.27582	13.57	1.36173	13.57	2.12241	13.57	3.28509
13.58	0.27386	13.58	1.36099	13.58	2.12068	13.58	3.28447
13.59	0.27255	13.59	1.36248	13.59	2.11636	13.59	3.28384
13.6	0.27255	13.6	1.36472	13.6	2.12615	13.6	3.28322
13.61	0.27386	13.61	1.36547	13.61	2.12702	13.61	3.28197
13.62	0.27516	13.62	1.36697	13.62	2.12154	13.62	3.2801
13.63	0.27778	13.63	1.36771	13.63	2.10657	13.63	3.27885
13.64	0.28039	13.64	1.36921	13.64	2.10916	13.64	3.27885
13.65	0.28235	13.65	1.36996	13.65	2.12126	13.65	3.27885
13.66	0.28301	13.66	1.36921	13.66	2.12212	13.66	3.28072
13.67	0.2817	13.67	1.36697	13.67	2.11463	13.67	3.28322
13.68	0.28105	13.68	1.36547	13.68	2.11665	13.68	3.28571
13.69	0.28105	13.69	1.36323	13.69	2.11895	13.69	3.28821
13.7	0.28039	13.7	1.36024	13.7	2.12068	13.7	3.2907
13.71	0.27974	13.71	1.35575	13.71	2.1201	13.71	3.29195
13.72	0.27778	13.72	1.35052	13.72	2.12126	13.72	3.29258
13.73	0.27647	13.73	1.34679	13.73	2.11636	13.73	3.29195
13.74	0.27647	13.74	1.34604	13.74	2.11118	13.74	3.2907
13.75	0.27647	13.75	1.34753	13.75	2.11722	13.75	3.28946
13.76	0.27712	13.76	1.34903	13.76	2.12788	13.76	3.28759
13.77	0.27843	13.77	1.35202	13.77	2.1394	13.77	3.28634
13.78	0.28235	13.78	1.35575	13.78	2.13018	13.78	3.28447
13.79	0.28627	13.79	1.35949	13.79	2.11694	13.79	3.28322
13.8	0.28758	13.8	1.36248	13.8	2.11694	13.8	3.28197
13.81	0.28693	13.81	1.36323	13.81	2.12385	13.81	3.28072
13.82	0.28366	13.82	1.36323	13.82	2.12414	13.82	3.27948
13.83	0.2817	13.83	1.36248	13.83	2.12212	13.83	3.27885
13.84	0.27908	13.84	1.36099	13.84	2.11924	13.84	3.27885
13.85	0.27712	13.85	1.36099	13.85	2.11838	13.85	3.27948
13.86	0.27647	13.86	1.36173	13.86	2.10657	13.86	3.2801
13.87	0.27908	13.87	1.36248	13.87	2.11953	13.87	3.28197
13.88	0.28431	13.88	1.36323	13.88	2.12673	13.88	3.28322
13.89	0.28954	13.89	1.36398	13.89	2.11175	13.89	3.28447
13.9	0.29346	13.9	1.36323	13.9	2.1155	13.9	3.28571
13.91	0.29673	13.91	1.35949	13.91	2.10974	13.91	3.28634
13.92	0.29869	13.92	1.35351	13.92	2.10858	13.92	3.28696
13.93	0.29935	13.93	1.34679	13.93	2.12327	13.93	3.28696
13.94	0.29608	13.94	1.34155	13.94	2.11233	13.94	3.28696
13.95	0.2915	13.95	1.34006	13.95	2.11204	13.95	3.28696
13.96	0.28431	13.96	1.34081	13.96	2.11665	13.96	3.28696
13.97	0.27778	13.97	1.3438	13.97	2.11751	13.97	3.28696
13.98	0.2719	13.98	1.34828	13.98	2.11838	13.98	3.28634
13.99	0.26863	13.99	1.35351	13.99	2.11578	13.99	3.28509
14	0.26732	14	1.35725	14	2.11866	14	3.28322
14.01	0.26863	14.01	1.35874	14.01	2.12126	14.01	3.28072
14.02	0.27124	14.02	1.35949	14.02	2.11521	14.02	3.27885
14.03	0.27516	14.03	1.35949	14.03	2.10974	14.03	3.27636
14.04	0.27778	14.04	1.35949	14.04	2.11924	14.04	3.27511
14.05	0.28039	14.05	1.36024	14.05	2.12471	14.05	3.27386
14.06	0.27974	14.06	1.36024	14.06	2.12385	14.06	3.27386
14.07	0.27778	14.07	1.36024	14.07	2.12097	14.07	3.27449
14.08	0.27516	14.08	1.36024	14.08	2.11751	14.08	3.27573
14.09	0.27516	14.09	1.35949	14.09	2.11636	14.09	3.27698
14.1	0.27582	14.1	1.3565	14.1	2.13018	14.1	3.27823
14.11	0.27647	14.11	1.35426	14.11	2.12673	14.11	3.2801
14.12	0.27908	14.12	1.35127	14.12	2.12442	14.12	3.2826
14.13	0.28235	14.13	1.35127	14.13	2.12644	14.13	3.28509
14.14	0.28497	14.14	1.35052	14.14	2.11521	14.14	3.28696
14.15	0.28562	14.15	1.35127	14.15	2.10599	14.15	3.28821
14.16	0.28301	14.16	1.35351	14.16	2.12097	14.16	3.28821
14.17	0.27843	14.17	1.3565	14.17	2.11982	14.17	3.28759
14.18	0.27386	14.18	1.35874	14.18	2.12154	14.18	3.28509
14.19	0.2719	14.19	1.358	14.19	2.11377	14.19	3.28197
14.2	0.27124	14.2	1.35575	14.2	2.10225	14.2	3.27948
14.21	0.27059	14.21	1.35202	14.21	2.11751	14.21	3.27698
14.22	0.2719	14.22	1.34903	14.22	2.12442	14.22	3.27573
14.23	0.27386	14.23	1.34828	14.23	2.11924	14.23	3.27573
14.24	0.27582	14.24	1.34753	14.24	2.10743	14.24	3.27698
14.25	0.27647	14.25	1.34903	14.25	2.11924	14.25	3.27885
14.26	0.27386	14.26	1.35127	14.26	2.1106	14.26	3.2801
14.27	0.27124	14.27	1.35426	14.27	2.10196	14.27	3.28197
14.28	0.26928	14.28	1.358	14.28	2.11694	14.28	3.2826
14.29	0.26928	14.29	1.35874	14.29	2.11866	14.29	3.28322
14.3	0.26928	14.3	1.358	14.3	2.1129	14.3	3.28322
14.31	0.26993	14.31	1.3565	14.31	2.11233	14.31	3.28322
14.32	0.27255	14.32	1.3565	14.32	2.11838	14.32	3.28322
14.33	0.27516	14.33	1.35725	14.33	2.12039	14.33	3.28384
14.34	0.27843	14.34	1.35575	14.34	2.11924	14.34	3.28447
14.35	0.27908	14.35	1.35351	14.35	2.1178	14.35	3.28509
14.36	0.27908	14.36	1.35052	14.36	2.12529	14.36	3.28509
14.37	0.27908	14.37	1.34828	14.37	2.1155	14.37	3.28509
14.38	0.27843	14.38	1.34679	14.38	2.11838	14.38	3.28509
14.39	0.27778	14.39	1.34454	14.39	2.11031	14.39	3.28447
14.4	0.27582	14.4	1.34305	14.4	2.11578	14.4	3.28384
14.41	0.27451	14.41	1.3438	14.41	2.11607	14.41	3.28384
14.42	0.2719	14.42	1.34454	14.42	2.1106	14.42	3.28447
14.43	0.26863	14.43	1.34604	14.43	2.11002	14.43	3.28571
14.44	0.26536	14.44	1.34679	14.44	2.11377	14.44	3.28696
14.45	0.26209	14.45	1.34753	14.45	2.09879	14.45	3.28821
14.46	0.25948	14.46	1.34828	14.46	2.11146	14.46	3.29008
14.47	0.25882	14.47	1.35052	14.47	2.11233	14.47	3.29133
14.48	0.26013	14.48	1.35351	14.48	2.11953	14.48	3.29133
14.49	0.2634	14.49	1.3565	14.49	2.11895	14.49	3.2907
14.5	0.26667	14.5	1.35874	14.5	2.11838	14.5	3.28821
14.51	0.27059	14.51	1.36099	14.51	2.11319	14.51	3.28509
14.52	0.2732	14.52	1.36248	14.52	2.10887	14.52	3.28135
14.53	0.27516	14.53	1.36248	14.53	2.11002	14.53	3.2776
14.54	0.27712	14.54	1.36173	14.54	2.09994	14.54	3.27449
14.55	0.27843	14.55	1.35949	14.55	2.10628	14.55	3.27137
14.56	0.27778	14.56	1.3565	14.56	2.11694	14.56	3.26949
14.57	0.27647	14.57	1.35277	14.57	2.10743	14.57	3.26887
14.58	0.27386	14.58	1.34828	14.58	2.10599	14.58	3.26887
14.59	0.27124	14.59	1.34305	14.59	2.11262	14.59	3.26887
14.6	0.26797	14.6	1.33857	14.6	2.10426	14.6	3.27012
14.61	0.26405	14.61	1.33857	14.61	2.11002	14.61	3.27074
14.62	0.26144	14.62	1.34006	14.62	2.11578	14.62	3.27261
14.63	0.25948	14.63	1.34305	14.63	2.11377	14.63	3.27449
14.64	0.26013	14.64	1.34604	14.64	2.10945	14.64	3.27636
14.65	0.26275	14.65	1.34903	14.65	2.10225	14.65	3.27885
14.66	0.26536	14.66	1.35202	14.66	2.12068	14.66	3.28072
14.67	0.26863	14.67	1.35277	14.67	2.1201	14.67	3.28197
14.68	0.27059	14.68	1.35052	14.68	2.12442	14.68	3.28197
14.69	0.2719	14.69	1.34604	14.69	2.11578	14.69	3.28197
14.7	0.27255	14.7	1.3423	14.7	2.10858	14.7	3.2801
14.71	0.27255	14.71	1.34081	14.71	2.11319	14.71	3.27823
14.72	0.27124	14.72	1.34006	14.72	2.11175	14.72	3.27636
14.73	0.26993	14.73	1.33931	14.73	2.10858	14.73	3.27449
14.74	0.26797	14.74	1.33857	14.74	2.10599	14.74	3.27324
14.75	0.26667	14.75	1.34006	14.75	2.10225	14.75	3.27261
14.76	0.26601	14.76	1.34081	14.76	2.11665	14.76	3.27324
14.77	0.26536	14.77	1.34155	14.77	2.1057	14.77	3.27511
14.78	0.26471	14.78	1.34081	14.78	2.10081	14.78	3.27823
14.79	0.26405	14.79	1.34006	14.79	2.10397	14.79	3.28135
14.8	0.26536	14.8	1.34006	14.8	2.10599	14.8	3.28447
14.81	0.26667	14.81	1.34155	14.81	2.11463	14.81	3.28634
14.82	0.26667	14.82	1.3423	14.82	2.11233	14.82	3.28759
14.83	0.26732	14.83	1.34305	14.83	2.10887	14.83	3.28759
14.84	0.26732	14.84	1.3423	14.84	2.10945	14.84	3.28634
14.85	0.26797	14.85	1.34081	14.85	2.11492	14.85	3.28384
14.86	0.26732	14.86	1.33782	14.86	2.11722	14.86	3.28135
14.87	0.26667	14.87	1.33483	14.87	2.11953	14.87	3.27885
14.88	0.26536	14.88	1.33184	14.88	2.10628	14.88	3.2776
14.89	0.26536	14.89	1.33034	14.89	2.11348	14.89	3.27698
14.9	0.26536	14.9	1.33109	14.9	2.11607	14.9	3.2776
14.91	0.26471	14.91	1.33333	14.91	2.10772	14.91	3.27948
14.92	0.26471	14.92	1.33483	14.92	2.11262	14.92	3.28135
14.93	0.26405	14.93	1.33632	14.93	2.1129	14.93	3.2826
14.94	0.26405	14.94	1.33632	14.94	2.11175	14.94	3.2826
14.95	0.2634	14.95	1.33483	14.95	2.1178	14.95	3.2826
14.96	0.2634	14.96	1.33408	14.96	2.10426	14.96	3.28135
14.97	0.2634	14.97	1.33184	14.97	2.11377	14.97	3.27948
14.98	0.26405	14.98	1.33034	14.98	2.11118	14.98	3.27823
14.99	0.26471	14.99	1.33034	14.99	2.10657	14.99	3.2776
15	0.26536	15	1.33109	15	2.11204	15	3.27823
15.01	0.26536	15.01	1.33259	15.01	2.10916	15.01	3.27948
15.02	0.26667	15.02	1.33333	15.02	2.11118	15.02	3.28197
15.03	0.26732	15.03	1.33558	15.03	2.10513	15.03	3.28384
15.04	0.26667	15.04	1.33632	15.04	2.09361	15.04	3.28634
15.05	0.26536	15.05	1.33707	15.05	2.10513	15.05	3.28759
15.06	0.26405	15.06	1.33857	15.06	2.11377	15.06	3.28759
15.07	0.26275	15.07	1.33782	15.07	2.10541	15.07	3.28759
15.08	0.26144	15.08	1.33632	15.08	2.10916	15.08	3.28634
15.09	0.26013	15.09	1.33558	15.09	2.10513	15.09	3.28509
15.1	0.25817	15.1	1.33408	15.1	2.09908	15.1	3.28384
15.11	0.25752	15.11	1.33259	15.11	2.10455	15.11	3.2826
15.12	0.25817	15.12	1.33259	15.12	2.10196	15.12	3.28135
15.13	0.25817	15.13	1.33558	15.13	2.1057	15.13	3.28072
15.14	0.25752	15.14	1.33782	15.14	2.11002	15.14	3.27948
15.15	0.25621	15.15	1.34006	15.15	2.11319	15.15	3.2776
15.16	0.25556	15.16	1.34155	15.16	2.10945	15.16	3.27636
15.17	0.25621	15.17	1.34081	15.17	2.10829	15.17	3.27511
15.18	0.25621	15.18	1.33857	15.18	2.12327	15.18	3.27386
15.19	0.25621	15.19	1.33632	15.19	2.10426	15.19	3.27386
15.2	0.25621	15.2	1.33483	15.2	2.09908	15.2	3.27449
15.21	0.25686	15.21	1.33558	15.21	2.09937	15.21	3.27573
15.22	0.25621	15.22	1.33707	15.22	2.11406	15.22	3.27698
15.23	0.25556	15.23	1.34155	15.23	2.10628	15.23	3.27885
15.24	0.25425	15.24	1.34529	15.24	2.10801	15.24	3.27948
15.25	0.25229	15.25	1.34903	15.25	2.11319	15.25	3.2801
15.26	0.25229	15.26	1.34978	15.26	2.11607	15.26	3.27948
15.27	0.25294	15.27	1.34903	15.27	2.11118	15.27	3.27823
15.28	0.25425	15.28	1.34753	15.28	2.10974	15.28	3.27698
15.29	0.25686	15.29	1.34529	15.29	2.11607	15.29	3.27573
15.3	0.26013	15.3	1.34454	15.3	2.10023	15.3	3.27449
15.31	0.26144	15.31	1.3438	15.31	2.10369	15.31	3.27386
15.32	0.26275	15.32	1.34155	15.32	2.10829	15.32	3.27449
15.33	0.26209	15.33	1.34081	15.33	2.1129	15.33	3.27449
15.34	0.26078	15.34	1.33931	15.34	2.10455	15.34	3.27573
15.35	0.25817	15.35	1.33782	15.35	2.10829	15.35	3.27636
15.36	0.25621	15.36	1.33707	15.36	2.10081	15.36	3.2776
15.37	0.25425	15.37	1.33632	15.37	2.1057	15.37	3.27885
15.38	0.25229	15.38	1.33707	15.38	2.10311	15.38	3.27948
15.39	0.25163	15.39	1.33931	15.39	2.10253	15.39	3.2801
15.4	0.25033	15.4	1.34155	15.4	2.10369	15.4	3.2801
15.41	0.24967	15.41	1.3438	15.41	2.1178	15.41	3.27948
15.42	0.25033	15.42	1.34454	15.42	2.10599	15.42	3.27885
15.43	0.25163	15.43	1.34454	15.43	2.10541	15.43	3.2776
15.44	0.25359	15.44	1.3423	15.44	2.10858	15.44	3.27636
15.45	0.25686	15.45	1.34006	15.45	2.11636	15.45	3.27511
15.46	0.26078	15.46	1.34006	15.46	2.1106	15.46	3.27511
15.47	0.2634	15.47	1.34006	15.47	2.10138	15.47	3.27511
15.48	0.26405	15.48	1.34155	15.48	2.10887	15.48	3.27511
15.49	0.26275	15.49	1.34454	15.49	2.11492	15.49	3.27636
15.5	0.25948	15.5	1.34604	15.5	2.10397	15.5	3.2776
15.51	0.25686	15.51	1.34828	15.51	2.10945	15.51	3.27885
15.52	0.25425	15.52	1.34828	15.52	2.11406	15.52	3.2801
15.53	0.25294	15.53	1.34604	15.53	2.11204	15.53	3.28072
15.54	0.25294	15.54	1.34155	15.54	2.1106	15.54	3.28072
15.55	0.25359	15.55	1.33632	15.55	2.11866	15.55	3.2801
15.56	0.2549	15.56	1.33184	15.56	2.11204	15.56	3.27885
15.57	0.25556	15.57	1.3281	15.57	2.09764	15.57	3.2776
15.58	0.25556	15.58	1.32586	15.58	2.11348	15.58	3.27573
15.59	0.25556	15.59	1.32362	15.59	2.10628	15.59	3.27386
15.6	0.25556	15.6	1.32212	15.6	2.10541	15.6	3.27261
15.61	0.25752	15.61	1.32138	15.61	2.10484	15.61	3.27199
15.62	0.26013	15.62	1.32212	15.62	2.11118	15.62	3.27261
15.63	0.26275	15.63	1.32287	15.63	2.10743	15.63	3.27324
15.64	0.26471	15.64	1.32436	15.64	2.10657	15.64	3.27511
15.65	0.2634	15.65	1.32661	15.65	2.11204	15.65	3.27636
15.66	0.26078	15.66	1.3296	15.66	2.10225	15.66	3.2776
15.67	0.25817	15.67	1.33333	15.67	2.11319	15.67	3.27823
15.68	0.2549	15.68	1.33632	15.68	2.10311	15.68	3.27823
15.69	0.25359	15.69	1.33632	15.69	2.09908	15.69	3.27698
15.7	0.25359	15.7	1.33632	15.7	2.09447	15.7	3.27573
15.71	0.25425	15.71	1.33558	15.71	2.10052	15.71	3.27386
15.72	0.25621	15.72	1.33333	15.72	2.10138	15.72	3.27261
15.73	0.25621	15.73	1.33109	15.73	2.11175	15.73	3.27199
15.74	0.25359	15.74	1.32885	15.74	2.11002	15.74	3.27199
15.75	0.24837	15.75	1.32735	15.75	2.10858	15.75	3.27261
15.76	0.24248	15.76	1.32586	15.76	2.09937	15.76	3.27386
15.77	0.23856	15.77	1.32661	15.77	2.09706	15.77	3.27573
15.78	0.23595	15.78	1.32661	15.78	2.10772	15.78	3.2776
15.79	0.23725	15.79	1.32661	15.79	2.10628	15.79	3.27885
15.8	0.23987	15.8	1.32735	15.8	2.10945	15.8	3.27885
15.81	0.24379	15.81	1.32885	15.81	2.11348	15.81	3.2776
15.82	0.24837	15.82	1.33109	15.82	2.10253	15.82	3.27573
15.83	0.25229	15.83	1.33408	15.83	2.10052	15.83	3.27261
15.84	0.25425	15.84	1.33632	15.84	2.10369	15.84	3.26949
15.85	0.25359	15.85	1.33857	15.85	2.10455	15.85	3.26638
15.86	0.25229	15.86	1.33931	15.86	2.10541	15.86	3.26388
15.87	0.24967	15.87	1.34006	15.87	2.10628	15.87	3.26263
15.88	0.24837	15.88	1.33857	15.88	2.11031	15.88	3.26263
15.89	0.24771	15.89	1.33483	15.89	2.10253	15.89	3.26388
15.9	0.24706	15.9	1.33109	15.9	2.10311	15.9	3.26575
15.91	0.24706	15.91	1.32735	15.91	2.10916	15.91	3.26762
15.92	0.24837	15.92	1.32436	15.92	2.11204	15.92	3.26949
15.93	0.24967	15.93	1.32212	15.93	2.10369	15.93	3.27137
15.94	0.25098	15.94	1.31988	15.94	2.10369	15.94	3.27261
15.95	0.25098	15.95	1.31988	15.95	2.10138	15.95	3.27386
15.96	0.25098	15.96	1.32063	15.96	2.10455	15.96	3.27449
15.97	0.24902	15.97	1.32138	15.97	2.10397	15.97	3.27449
15.98	0.24706	15.98	1.32287	15.98	2.09764	15.98	3.27449
15.99	0.24444	15.99	1.32287	15.99	2.10484	15.99	3.27449
16	0.24183	16	1.32436	16	2.10138	16	3.27449
16.01	0.24052	16.01	1.32586	16.01	2.10599	16.01	3.27511
16.02	0.23856	16.02	1.32511	16.02	2.11118	16.02	3.27511
16.03	0.23725	16.03	1.32362	16.03	2.10628	16.03	3.27636
16.04	0.23725	16.04	1.32138	16.04	2.10945	16.04	3.2776
16.05	0.23725	16.05	1.32063	16.05	2.10858	16.05	3.27885
16.06	0.23791	16.06	1.31913	16.06	2.10225	16.06	3.2801
16.07	0.23856	16.07	1.31839	16.07	2.10167	16.07	3.2801
16.08	0.23856	16.08	1.31839	16.08	2.10599	16.08	3.2801
16.09	0.23856	16.09	1.31988	16.09	2.11492	16.09	3.27948
16.1	0.23922	16.1	1.32212	16.1	2.10599	16.1	3.27885
16.11	0.23987	16.11	1.32436	16.11	2.09908	16.11	3.2776
16.12	0.24052	16.12	1.32511	16.12	2.10225	16.12	3.27573
16.13	0.24118	16.13	1.32661	16.13	2.11146	16.13	3.27449
16.14	0.24118	16.14	1.32735	16.14	2.11002	16.14	3.27324
16.15	0.24118	16.15	1.32661	16.15	2.11146	16.15	3.27261
16.16	0.24183	16.16	1.32586	16.16	2.12241	16.16	3.27261
16.17	0.24314	16.17	1.32362	16.17	2.09649	16.17	3.27199
16.18	0.24444	16.18	1.32063	16.18	2.10743	16.18	3.27261
16.19	0.24575	16.19	1.31764	16.19	2.10138	16.19	3.27324
16.2	0.24902	16.2	1.31614	16.2	2.11002	16.2	3.27324
16.21	0.25359	16.21	1.31614	16.21	2.10023	16.21	3.27324
16.22	0.25817	16.22	1.31689	16.22	2.09994	16.22	3.27324
16.23	0.26013	16.23	1.31913	16.23	2.10541	16.23	3.27324
16.24	0.25948	16.24	1.32138	16.24	2.10455	16.24	3.27324
16.25	0.25752	16.25	1.32138	16.25	2.10138	16.25	3.27324
16.26	0.2549	16.26	1.32063	16.26	2.10253	16.26	3.27324
16.27	0.25033	16.27	1.31689	16.27	2.08871	16.27	3.27386
16.28	0.24444	16.28	1.31241	16.28	2.09361	16.28	3.27449
16.29	0.23987	16.29	1.30867	16.29	2.09389	16.29	3.27449
16.3	0.23856	16.3	1.30792	16.3	2.10513	16.3	3.27449
16.31	0.23856	16.31	1.31091	16.31	2.11146	16.31	3.27324
16.32	0.23987	16.32	1.31614	16.32	2.09908	16.32	3.27199
16.33	0.24118	16.33	1.32287	16.33	2.09735	16.33	3.27074
16.34	0.24314	16.34	1.32885	16.34	2.10541	16.34	3.26887
16.35	0.24575	16.35	1.33259	16.35	2.09188	16.35	3.26762
16.36	0.24837	16.36	1.33558	16.36	2.10541	16.36	3.26638
16.37	0.25033	16.37	1.33408	16.37	2.10657	16.37	3.26575
16.38	0.25033	16.38	1.33034	16.38	2.10253	16.38	3.26638
16.39	0.25163	16.39	1.32586	16.39	2.1057	16.39	3.26762
16.4	0.25229	16.4	1.32287	16.4	2.10484	16.4	3.26949
16.41	0.25229	16.41	1.31988	16.41	2.09389	16.41	3.27137
16.42	0.25098	16.42	1.31839	16.42	2.09476	16.42	3.27261
16.43	0.24967	16.43	1.31689	16.43	2.10225	16.43	3.27261
16.44	0.24771	16.44	1.31764	16.44	2.10426	16.44	3.27261
16.45	0.24575	16.45	1.31913	16.45	2.10196	16.45	3.27074
16.46	0.24444	16.46	1.32138	16.46	2.10772	16.46	3.26887
16.47	0.24248	16.47	1.32287	16.47	2.09879	16.47	3.267
16.48	0.24052	16.48	1.32436	16.48	2.10513	16.48	3.26575
16.49	0.23922	16.49	1.32511	16.49	2.0985	16.49	3.26575
16.5	0.23725	16.5	1.32586	16.5	2.0985	16.5	3.26762
16.51	0.23464	16.51	1.32436	16.51	2.09908	16.51	3.26949
16.52	0.23268	16.52	1.32212	16.52	2.10829	16.52	3.27261
16.53	0.23203	16.53	1.32063	16.53	2.09303	16.53	3.27511
16.54	0.23203	16.54	1.31988	16.54	2.10369	16.54	3.27698
16.55	0.23333	16.55	1.31988	16.55	2.10138	16.55	3.27885
16.56	0.2366	16.56	1.31988	16.56	2.09764	16.56	3.27885
16.57	0.23922	16.57	1.32138	16.57	2.09994	16.57	3.27948
16.58	0.24118	16.58	1.32287	16.58	2.10455	16.58	3.27885
16.59	0.24118	16.59	1.32287	16.59	2.10801	16.59	3.27885
16.6	0.24052	16.6	1.32063	16.6	2.09562	16.6	3.27885
16.61	0.23856	16.61	1.31913	16.61	2.10369	16.61	3.27885
16.62	0.23464	16.62	1.31764	16.62	2.10023	16.62	3.27823
16.63	0.23137	16.63	1.31614	16.63	2.10225	16.63	3.27823
16.64	0.22941	16.64	1.3154	16.64	2.08756	16.64	3.2776
16.65	0.2268	16.65	1.31465	16.65	2.09764	16.65	3.27698
16.66	0.22549	16.66	1.31465	16.66	2.09821	16.66	3.27511
16.67	0.22353	16.67	1.31614	16.67	2.10455	16.67	3.27324
16.68	0.22222	16.68	1.31614	16.68	2.10282	16.68	3.27074
16.69	0.22222	16.69	1.31614	16.69	2.09706	16.69	3.26825
16.7	0.22418	16.7	1.3154	16.7	2.10167	16.7	3.26513
16.71	0.22745	16.71	1.31614	16.71	2.09879	16.71	3.26326
16.72	0.23137	16.72	1.31689	16.72	2.10397	16.72	3.26138
16.73	0.2366	16.73	1.31764	16.73	2.10109	16.73	3.26138
16.74	0.24052	16.74	1.31839	16.74	2.10513	16.74	3.26263
16.75	0.24379	16.75	1.31913	16.75	2.11233	16.75	3.2645
16.76	0.24248	16.76	1.31839	16.76	2.0985	16.76	3.26638
16.77	0.23922	16.77	1.31764	16.77	2.09793	16.77	3.26887
16.78	0.23399	16.78	1.3154	16.78	2.09476	16.78	3.27074
16.79	0.22941	16.79	1.3139	16.79	2.0962	16.79	3.27137
16.8	0.2268	16.8	1.31166	16.8	2.10311	16.8	3.27199
16.81	0.22614	16.81	1.31091	16.81	2.09821	16.81	3.27137
16.82	0.22614	16.82	1.31166	16.82	2.10196	16.82	3.27137
16.83	0.2281	16.83	1.31241	16.83	2.10196	16.83	3.27074
16.84	0.23007	16.84	1.3139	16.84	2.09505	16.84	3.27137
16.85	0.23137	16.85	1.31465	16.85	2.10657	16.85	3.27199
16.86	0.23137	16.86	1.31315	16.86	2.09418	16.86	3.27324
16.87	0.23072	16.87	1.31091	16.87	2.09505	16.87	3.27511
16.88	0.22876	16.88	1.30867	16.88	2.09044	16.88	3.27636
16.89	0.22745	16.89	1.30643	16.89	2.10225	16.89	3.2776
16.9	0.22745	16.9	1.30419	16.9	2.09073	16.9	3.2776
16.91	0.22876	16.91	1.30419	16.91	2.10369	16.91	3.2776
16.92	0.23007	16.92	1.30643	16.92	2.10196	16.92	3.27698
16.93	0.23268	16.93	1.31016	16.93	2.09361	16.93	3.27573
16.94	0.23529	16.94	1.31465	16.94	2.09735	16.94	3.27511
16.95	0.23725	16.95	1.31839	16.95	2.08929	16.95	3.27449
16.96	0.23922	16.96	1.31913	16.96	2.09793	16.96	3.27449
16.97	0.23987	16.97	1.31913	16.97	2.10282	16.97	3.27511
16.98	0.23922	16.98	1.31764	16.98	2.10282	16.98	3.27573
16.99	0.23856	16.99	1.3154	16.99	2.09649	16.99	3.27698
17	0.2366	17	1.31166	17	2.09332	17	3.2776
17.01	0.23529	17.01	1.30792	17.01	2.09821	17.01	3.27698
17.02	0.23464	17.02	1.30568	17.02	2.09073	17.02	3.27573
17.03	0.23464	17.03	1.30269	17.03	2.09274	17.03	3.27386
17.04	0.23333	17.04	1.2997	17.04	2.09994	17.04	3.27137
17.05	0.23399	17.05	1.29596	17.05	2.09447	17.05	3.26825
17.06	0.23464	17.06	1.29372	17.06	2.08871	17.06	3.26513
17.07	0.23529	17.07	1.29223	17.07	2.10023	17.07	3.26263
17.08	0.23595	17.08	1.29223	17.08	2.09821	17.08	3.26076
17.09	0.2366	17.09	1.29372	17.09	2.10225	17.09	3.25951
17.1	0.23595	17.1	1.29596	17.1	2.10023	17.1	3.25889
17.11	0.23595	17.11	1.29895	17.11	2.09303	17.11	3.25889
17.12	0.23529	17.12	1.30344	17.12	2.08929	17.12	3.25889
17.13	0.23333	17.13	1.30643	17.13	2.09562	17.13	3.25951
17.14	0.23007	17.14	1.30643	17.14	2.10109	17.14	3.26014
17.15	0.22876	17.15	1.30493	17.15	2.10311	17.15	3.26076
17.16	0.22745	17.16	1.30344	17.16	2.09793	17.16	3.26201
17.17	0.22745	17.17	1.30194	17.17	2.09562	17.17	3.26388
17.18	0.22876	17.18	1.2997	17.18	2.09476	17.18	3.26575
17.19	0.23072	17.19	1.29746	17.19	2.08986	17.19	3.26825
17.2	0.23137	17.2	1.29671	17.2	2.0985	17.2	3.27137
17.21	0.23333	17.21	1.29821	17.21	2.11118	17.21	3.27386
17.22	0.23333	17.22	1.30045	17.22	2.10455	17.22	3.27636
17.23	0.23203	17.23	1.30194	17.23	2.09908	17.23	3.27823
17.24	0.22876	17.24	1.30344	17.24	2.09361	17.24	3.2801
17.25	0.2268	17.25	1.30493	17.25	2.09044	17.25	3.28072
17.26	0.2268	17.26	1.30717	17.26	2.09994	17.26	3.28072
17.27	0.2268	17.27	1.30867	17.27	2.09649	17.27	3.2801
17.28	0.22876	17.28	1.30867	17.28	2.09793	17.28	3.27885
17.29	0.23072	17.29	1.31016	17.29	2.10109	17.29	3.2776
17.3	0.23072	17.3	1.31166	17.3	2.10772	17.3	3.27636
17.31	0.23007	17.31	1.31241	17.31	2.09562	17.31	3.27511
17.32	0.22745	17.32	1.3139	17.32	2.09562	17.32	3.27511
17.33	0.22418	17.33	1.3139	17.33	2.09389	17.33	3.27511
17.34	0.22157	17.34	1.31315	17.34	2.10023	17.34	3.27573
17.35	0.22157	17.35	1.31315	17.35	2.09332	17.35	3.27636
17.36	0.22418	17.36	1.31315	17.36	2.10685	17.36	3.2776
17.37	0.22745	17.37	1.31166	17.37	2.10455	17.37	3.27823
17.38	0.23333	17.38	1.31166	17.38	2.09447	17.38	3.27823
17.39	0.23791	17.39	1.31315	17.39	2.10196	17.39	3.2776
17.4	0.24118	17.4	1.3139	17.4	2.10225	17.4	3.27636
17.41	0.24183	17.41	1.3139	17.41	2.09389	17.41	3.27449
17.42	0.24118	17.42	1.3139	17.42	2.10311	17.42	3.27199
17.43	0.23856	17.43	1.31241	17.43	2.09101	17.43	3.27012
17.44	0.23529	17.44	1.31166	17.44	2.09706	17.44	3.26949
17.45	0.23137	17.45	1.30942	17.45	2.08036	17.45	3.26887
17.46	0.22745	17.46	1.30792	17.46	2.08612	17.46	3.26949
17.47	0.22418	17.47	1.30643	17.47	2.10167	17.47	3.27074
17.48	0.22222	17.48	1.30493	17.48	2.09159	17.48	3.27261
17.49	0.22157	17.49	1.30269	17.49	2.0962	17.49	3.27449
17.5	0.22222	17.5	1.30045	17.5	2.09389	17.5	3.27636
17.51	0.22353	17.51	1.29821	17.51	2.09476	17.51	3.2776
17.52	0.22549	17.52	1.29895	17.52	2.09649	17.52	3.27823
17.53	0.22745	17.53	1.2997	17.53	2.10225	17.53	3.27948
17.54	0.22941	17.54	1.3012	17.54	2.09389	17.54	3.2801
17.55	0.23007	17.55	1.30194	17.55	2.09274	17.55	3.28072
17.56	0.23007	17.56	1.30493	17.56	2.10052	17.56	3.2826
17.57	0.23072	17.57	1.30717	17.57	2.10023	17.57	3.28384
17.58	0.23203	17.58	1.30867	17.58	2.10196	17.58	3.28571
17.59	0.23399	17.59	1.30792	17.59	2.10628	17.59	3.28759
17.6	0.23464	17.6	1.30568	17.6	2.10282	17.6	3.28821
17.61	0.23529	17.61	1.30419	17.61	2.1106	17.61	3.28883
17.62	0.2366	17.62	1.30493	17.62	2.10081	17.62	3.28883
17.63	0.23725	17.63	1.30419	17.63	2.0985	17.63	3.28759
17.64	0.23725	17.64	1.30344	17.64	2.10167	17.64	3.28634
17.65	0.23595	17.65	1.30344	17.65	2.10513	17.65	3.28509
17.66	0.23464	17.66	1.30568	17.66	2.10023	17.66	3.28384
17.67	0.23268	17.67	1.30717	17.67	2.09505	17.67	3.2826
17.68	0.23137	17.68	1.30717	17.68	2.09389	17.68	3.28135
17.69	0.22876	17.69	1.30792	17.69	2.09533	17.69	3.2801
17.7	0.2268	17.7	1.30568	17.7	2.10311	17.7	3.27823
17.71	0.22745	17.71	1.30344	17.71	2.09908	17.71	3.27698
17.72	0.22876	17.72	1.30194	17.72	2.09879	17.72	3.27573
17.73	0.23007	17.73	1.29895	17.73	2.09361	17.73	3.27449
17.74	0.23007	17.74	1.29821	17.74	2.09361	17.74	3.27324
17.75	0.23007	17.75	1.29895	17.75	2.09073	17.75	3.27199
17.76	0.22941	17.76	1.30045	17.76	2.09505	17.76	3.27137
17.77	0.2268	17.77	1.3012	17.77	2.10225	17.77	3.27074
17.78	0.22418	17.78	1.30269	17.78	2.09821	17.78	3.27074
17.79	0.22157	17.79	1.30344	17.79	2.09937	17.79	3.27137
17.8	0.22026	17.8	1.30344	17.8	2.10455	17.8	3.27261
17.81	0.22026	17.81	1.30269	17.81	2.09015	17.81	3.27386
17.82	0.22026	17.82	1.3012	17.82	2.09764	17.82	3.27573
17.83	0.22092	17.83	1.29895	17.83	2.09937	17.83	3.27823
17.84	0.22222	17.84	1.29746	17.84	2.09562	17.84	3.27948
17.85	0.22484	17.85	1.29522	17.85	2.09562	17.85	3.28135
17.86	0.2281	17.86	1.29297	17.86	2.0985	17.86	3.2826
17.87	0.23203	17.87	1.29148	17.87	2.09044	17.87	3.28322
17.88	0.23529	17.88	1.29223	17.88	2.09908	17.88	3.28447
17.89	0.2366	17.89	1.29522	17.89	2.09793	17.89	3.28509
17.9	0.23725	17.9	1.29895	17.9	2.10196	17.9	3.28634
17.91	0.23595	17.91	1.30269	17.91	2.09389	17.91	3.28696
17.92	0.23268	17.92	1.30493	17.92	2.09505	17.92	3.28696
17.93	0.2281	17.93	1.30717	17.93	2.09735	17.93	3.28696
17.94	0.22418	17.94	1.30643	17.94	2.09821	17.94	3.28634
17.95	0.22092	17.95	1.30344	17.95	2.09677	17.95	3.28509
17.96	0.22026	17.96	1.2997	17.96	2.10397	17.96	3.28384
17.97	0.22157	17.97	1.29596	17.97	2.09159	17.97	3.28322
17.98	0.22353	17.98	1.29297	17.98	2.10369	17.98	3.28322
17.99	0.22614	17.99	1.29148	17.99	2.1057	17.99	3.28384
18	0.22876	18	1.28849	18	2.09908	18	3.28571
18.01	0.22941	18.01	1.287	18.01	2.10801	18.01	3.28821
18.02	0.22745	18.02	1.287	18.02	2.09908	18.02	3.2907
18.03	0.22353	18.03	1.28774	18.03	2.09418	18.03	3.29258
18.04	0.2183	18.04	1.28849	18.04	2.08583	18.04	3.29382
18.05	0.21503	18.05	1.29073	18.05	2.09937	18.05	3.29382
18.06	0.21373	18.06	1.29297	18.06	2.09303	18.06	3.2932
18.07	0.21438	18.07	1.29596	18.07	2.09361	18.07	3.29195
18.08	0.21765	18.08	1.29671	18.08	2.089	18.08	3.28946
18.09	0.22222	18.09	1.29596	18.09	2.0962	18.09	3.28696
18.1	0.22614	18.1	1.29297	18.1	2.09389	18.1	3.28509
18.11	0.22876	18.11	1.29073	18.11	2.09159	18.11	3.2826
18.12	0.23007	18.12	1.28849	18.12	2.09274	18.12	3.28072
18.13	0.22876	18.13	1.287	18.13	2.0985	18.13	3.27885
18.14	0.22614	18.14	1.28774	18.14	2.09793	18.14	3.2776
18.15	0.22288	18.15	1.28999	18.15	2.09677	18.15	3.27636
18.16	0.22026	18.16	1.29297	18.16	2.09821	18.16	3.27511
18.17	0.21765	18.17	1.29671	18.17	2.0985	18.17	3.27511
18.18	0.21438	18.18	1.30045	18.18	2.10225	18.18	3.27449
18.19	0.21307	18.19	1.30419	18.19	2.09879	18.19	3.27511
18.2	0.21176	18.2	1.30643	18.2	2.09505	18.2	3.27573
18.21	0.21176	18.21	1.30717	18.21	2.0985	18.21	3.27636
18.22	0.21176	18.22	1.30493	18.22	2.10081	18.22	3.2776
18.23	0.21242	18.23	1.30269	18.23	2.09793	18.23	3.2776
18.24	0.21307	18.24	1.2997	18.24	2.10282	18.24	3.27698
18.25	0.21503	18.25	1.29596	18.25	2.10513	18.25	3.27636
18.26	0.21634	18.26	1.29297	18.26	2.10167	18.26	3.27511
18.27	0.21699	18.27	1.29073	18.27	2.08813	18.27	3.27386
18.28	0.2183	18.28	1.28999	18.28	2.08929	18.28	3.27386
18.29	0.21895	18.29	1.29073	18.29	2.08756	18.29	3.27449
18.3	0.21895	18.3	1.29372	18.3	2.0769	18.3	3.27636
18.31	0.21961	18.31	1.29671	18.31	2.09649	18.31	3.27885
18.32	0.21895	18.32	1.29895	18.32	2.10225	18.32	3.28197
18.33	0.2183	18.33	1.30045	18.33	2.09821	18.33	3.28447
18.34	0.21699	18.34	1.29895	18.34	2.09188	18.34	3.28634
18.35	0.21569	18.35	1.29447	18.35	2.0841	18.35	3.28759
18.36	0.21242	18.36	1.29073	18.36	2.09332	18.36	3.28696
18.37	0.21111	18.37	1.28774	18.37	2.09764	18.37	3.28571
18.38	0.21111	18.38	1.2855	18.38	2.08871	18.38	3.28384
18.39	0.2098	18.39	1.28475	18.39	2.0913	18.39	3.28135
18.4	0.20915	18.4	1.28625	18.4	2.08525	18.4	3.27948
18.41	0.20915	18.41	1.28999	18.41	2.10599	18.41	3.2776
18.42	0.20915	18.42	1.29447	18.42	2.10023	18.42	3.27573
18.43	0.20915	18.43	1.29671	18.43	2.10772	18.43	3.27511
18.44	0.20915	18.44	1.29821	18.44	2.09793	18.44	3.27511
18.45	0.20915	18.45	1.29821	18.45	2.0962	18.45	3.27573
18.46	0.20915	18.46	1.29746	18.46	2.10225	18.46	3.27698
18.47	0.2098	18.47	1.29596	18.47	2.09677	18.47	3.27823
18.48	0.21046	18.48	1.29372	18.48	2.0962	18.48	3.27885
18.49	0.21046	18.49	1.29073	18.49	2.10081	18.49	3.27948
18.5	0.21046	18.5	1.28849	18.5	2.09505	18.5	3.27948
18.51	0.21111	18.51	1.287	18.51	2.09332	18.51	3.27885
18.52	0.21111	18.52	1.2855	18.52	2.09735	18.52	3.27698
18.53	0.21176	18.53	1.28401	18.53	2.08324	18.53	3.27449
18.54	0.21176	18.54	1.28401	18.54	2.08871	18.54	3.27137
18.55	0.21242	18.55	1.28326	18.55	2.10945	18.55	3.26887
18.56	0.21242	18.56	1.28326	18.56	2.10023	18.56	3.26638
18.57	0.21111	18.57	1.28401	18.57	2.08813	18.57	3.26513
18.58	0.20915	18.58	1.28401	18.58	2.08785	18.58	3.26513
18.59	0.20654	18.59	1.28475	18.59	2.09303	18.59	3.26513
18.6	0.20458	18.6	1.2855	18.6	2.09188	18.6	3.26575
18.61	0.20261	18.61	1.287	18.61	2.08813	18.61	3.26638
18.62	0.20196	18.62	1.28774	18.62	2.09476	18.62	3.26762
18.63	0.20131	18.63	1.28774	18.63	2.08986	18.63	3.26825
18.64	0.20131	18.64	1.28849	18.64	2.0769	18.64	3.27012
18.65	0.20261	18.65	1.28924	18.65	2.08439	18.65	3.27137
18.66	0.20392	18.66	1.29073	18.66	2.09821	18.66	3.27386
18.67	0.20588	18.67	1.29297	18.67	2.09274	18.67	3.27636
18.68	0.2085	18.68	1.29596	18.68	2.08785	18.68	3.27823
18.69	0.21046	18.69	1.29746	18.69	2.08641	18.69	3.2801
18.7	0.21242	18.7	1.29596	18.7	2.09303	18.7	3.28072
18.71	0.21438	18.71	1.29447	18.71	2.09505	18.71	3.2801
18.72	0.21569	18.72	1.29073	18.72	2.10196	18.72	3.27885
18.73	0.21569	18.73	1.28475	18.73	2.09764	18.73	3.2776
18.74	0.21569	18.74	1.28027	18.74	2.09303	18.74	3.27573
18.75	0.21569	18.75	1.27504	18.75	2.089	18.75	3.27449
18.76	0.21503	18.76	1.2728	18.76	2.10282	18.76	3.27324
18.77	0.21438	18.77	1.2728	18.77	2.08669	18.77	3.27324
18.78	0.21176	18.78	1.27504	18.78	2.09361	18.78	3.27386
18.79	0.20784	18.79	1.27653	18.79	2.0913	18.79	3.27511
18.8	0.20458	18.8	1.27952	18.8	2.09562	18.8	3.27636
18.81	0.20131	18.81	1.28251	18.81	2.09533	18.81	3.27823
18.82	0.19935	18.82	1.28401	18.82	2.08669	18.82	3.28072
18.83	0.19869	18.83	1.28475	18.83	2.09245	18.83	3.28322
18.84	0.2	18.84	1.28475	18.84	2.08641	18.84	3.28634
18.85	0.20196	18.85	1.28326	18.85	2.08986	18.85	3.28883
18.86	0.20523	18.86	1.28102	18.86	2.10167	18.86	3.29133
18.87	0.20784	18.87	1.28027	18.87	2.08871	18.87	3.29195
18.88	0.20915	18.88	1.27952	18.88	2.09361	18.88	3.29195
18.89	0.20915	18.89	1.27877	18.89	2.0913	18.89	3.29008
18.9	0.2085	18.9	1.28027	18.9	2.09821	18.9	3.28634
18.91	0.20719	18.91	1.28251	18.91	2.09389	18.91	3.2826
18.92	0.20588	18.92	1.28625	18.92	2.09361	18.92	3.27885
18.93	0.20523	18.93	1.28999	18.93	2.09073	18.93	3.27511
18.94	0.20523	18.94	1.29223	18.94	2.09073	18.94	3.27324
18.95	0.20588	18.95	1.29297	18.95	2.09505	18.95	3.27199
18.96	0.20654	18.96	1.29223	18.96	2.09793	18.96	3.27261
18.97	0.20719	18.97	1.29148	18.97	2.09015	18.97	3.27324
18.98	0.20654	18.98	1.28999	18.98	2.09245	18.98	3.27449
18.99	0.20588	18.99	1.28849	18.99	2.09101	18.99	3.27636
19	0.20523	19	1.28774	19	2.0841	19	3.27698
19.01	0.20392	19.01	1.28849	19.01	2.09361	19.01	3.2776
19.02	0.20261	19.02	1.28849	19.02	2.08698	19.02	3.2776
19.03	0.20196	19.03	1.28849	19.03	2.08583	19.03	3.27698
19.04	0.20196	19.04	1.28774	19.04	2.09505	19.04	3.27698
19.05	0.20131	19.05	1.28625	19.05	2.09735	19.05	3.2776
19.06	0.2	19.06	1.28475	19.06	2.09188	19.06	3.27823
19.07	0.19804	19.07	1.28326	19.07	2.09793	19.07	3.27948
19.08	0.19673	19.08	1.28251	19.08	2.09332	19.08	3.28135
19.09	0.19542	19.09	1.28251	19.09	2.08324	19.09	3.28322
19.1	0.19412	19.1	1.28251	19.1	2.08957	19.1	3.28447
19.11	0.19281	19.11	1.28326	19.11	2.08929	19.11	3.28509
19.12	0.19216	19.12	1.28326	19.12	2.09649	19.12	3.28509
19.13	0.19281	19.13	1.28176	19.13	2.09937	19.13	3.28509
19.14	0.19542	19.14	1.27803	19.14	2.10138	19.14	3.28509
19.15	0.19804	19.15	1.27429	19.15	2.09361	19.15	3.28509
19.16	0.19935	19.16	1.27055	19.16	2.089	19.16	3.28571
19.17	0.20196	19.17	1.26682	19.17	2.0913	19.17	3.28696
19.18	0.20327	19.18	1.26607	19.18	2.0985	19.18	3.28821
19.19	0.20327	19.19	1.26607	19.19	2.09361	19.19	3.28946
19.2	0.20261	19.2	1.26756	19.2	2.09764	19.2	3.29008
19.21	0.20065	19.21	1.26981	19.21	2.08871	19.21	3.28946
19.22	0.19935	19.22	1.2713	19.22	2.10138	19.22	3.28821
19.23	0.19673	19.23	1.2713	19.23	2.09389	19.23	3.28696
19.24	0.19608	19.24	1.26906	19.24	2.08756	19.24	3.28509
19.25	0.19542	19.25	1.26682	19.25	2.08986	19.25	3.28384
19.26	0.19542	19.26	1.26457	19.26	2.08929	19.26	3.2826
19.27	0.19608	19.27	1.26308	19.27	2.08986	19.27	3.28197
19.28	0.19608	19.28	1.26383	19.28	2.08785	19.28	3.28135
19.29	0.19673	19.29	1.26532	19.29	2.08756	19.29	3.28135
19.3	0.19739	19.3	1.26906	19.3	2.08554	19.3	3.28072
19.31	0.19739	19.31	1.27354	19.31	2.09994	19.31	3.2801
19.32	0.19739	19.32	1.27653	19.32	2.09735	19.32	3.2801
19.33	0.19542	19.33	1.27877	19.33	2.09533	19.33	3.2801
19.34	0.19346	19.34	1.28027	19.34	2.09447	19.34	3.28072
19.35	0.1915	19.35	1.27952	19.35	2.09332	19.35	3.28135
19.36	0.1902	19.36	1.27803	19.36	2.08727	19.36	3.2826
19.37	0.18824	19.37	1.27653	19.37	2.08669	19.37	3.28447
19.38	0.18627	19.38	1.27504	19.38	2.08957	19.38	3.28509
19.39	0.18562	19.39	1.27429	19.39	2.09764	19.39	3.28571
19.4	0.18497	19.4	1.27429	19.4	2.08929	19.4	3.28571
19.41	0.18627	19.41	1.27354	19.41	2.09735	19.41	3.28509
19.42	0.18693	19.42	1.2728	19.42	2.09274	19.42	3.28384
19.43	0.18824	19.43	1.27205	19.43	2.0913	19.43	3.28322
19.44	0.18954	19.44	1.27205	19.44	2.09274	19.44	3.28197
19.45	0.1915	19.45	1.27205	19.45	2.0841	19.45	3.28197
19.46	0.19281	19.46	1.2713	19.46	2.08986	19.46	3.28135
19.47	0.19281	19.47	1.2713	19.47	2.09188	19.47	3.28135
19.48	0.19281	19.48	1.27205	19.48	2.0985	19.48	3.28135
19.49	0.19216	19.49	1.27504	19.49	2.09505	19.49	3.2801
19.5	0.1915	19.5	1.27653	19.5	2.089	19.5	3.27885
19.51	0.1915	19.51	1.27877	19.51	2.08353	19.51	3.27698
19.52	0.19085	19.52	1.27952	19.52	2.09303	19.52	3.27511
19.53	0.1915	19.53	1.28176	19.53	2.09533	19.53	3.27324
19.54	0.1915	19.54	1.28326	19.54	2.08957	19.54	3.27199
19.55	0.19216	19.55	1.28475	19.55	2.08669	19.55	3.27074
19.56	0.19346	19.56	1.28475	19.56	2.09015	19.56	3.27012
19.57	0.19412	19.57	1.28475	19.57	2.09332	19.57	3.26949
19.58	0.19608	19.58	1.28401	19.58	2.09332	19.58	3.26887
19.59	0.19673	19.59	1.28401	19.59	2.09533	19.59	3.26887
19.6	0.19608	19.6	1.28176	19.6	2.09562	19.6	3.26825
19.61	0.19477	19.61	1.28027	19.61	2.09245	19.61	3.26825
19.62	0.19281	19.62	1.27803	19.62	2.09562	19.62	3.26887
19.63	0.1915	19.63	1.27653	19.63	2.08324	19.63	3.26949
19.64	0.18954	19.64	1.27429	19.64	2.08986	19.64	3.27137
19.65	0.18954	19.65	1.27205	19.65	2.0913	19.65	3.27386
19.66	0.1902	19.66	1.26981	19.66	2.09101	19.66	3.27636
19.67	0.19281	19.67	1.26756	19.67	2.09332	19.67	3.27948
19.68	0.19608	19.68	1.26457	19.68	2.07632	19.68	3.2826
19.69	0.19869	19.69	1.26308	19.69	2.09303	19.69	3.28509
19.7	0.2	19.7	1.26084	19.7	2.09908	19.7	3.28634
19.71	0.2	19.71	1.26158	19.71	2.10484	19.71	3.28634
19.72	0.2	19.72	1.26233	19.72	2.09188	19.72	3.28571
19.73	0.19935	19.73	1.26457	19.73	2.09764	19.73	3.28384
19.74	0.19804	19.74	1.26756	19.74	2.09274	19.74	3.28135
19.75	0.19673	19.75	1.26906	19.75	2.09533	19.75	3.27885
19.76	0.19673	19.76	1.26906	19.76	2.09562	19.76	3.27698
19.77	0.19673	19.77	1.26831	19.77	2.09303	19.77	3.27636
19.78	0.19739	19.78	1.26756	19.78	2.09303	19.78	3.27573
19.79	0.19804	19.79	1.26682	19.79	2.0913	19.79	3.27698
19.8	0.19673	19.8	1.26756	19.8	2.10081	19.8	3.2776
19.81	0.19542	19.81	1.26981	19.81	2.09101	19.81	3.27885
19.82	0.19346	19.82	1.27205	19.82	2.08785	19.82	3.27885
19.83	0.1902	19.83	1.27504	19.83	2.09073	19.83	3.27885
19.84	0.18758	19.84	1.27653	19.84	2.08612	19.84	3.27823
19.85	0.18562	19.85	1.27653	19.85	2.0818	19.85	3.27698
19.86	0.18627	19.86	1.27354	19.86	2.08122	19.86	3.27511
19.87	0.18824	19.87	1.27055	19.87	2.0818	19.87	3.27324
19.88	0.1902	19.88	1.26831	19.88	2.08554	19.88	3.27261
19.89	0.19281	19.89	1.26682	19.89	2.08929	19.89	3.27199
19.9	0.19412	19.9	1.26831	19.9	2.08727	19.9	3.27324
19.91	0.19477	19.91	1.26981	19.91	2.08525	19.91	3.27511
19.92	0.19412	19.92	1.27205	19.92	2.08065	19.92	3.2776
19.93	0.19346	19.93	1.27578	19.93	2.08986	19.93	3.28072
19.94	0.19281	19.94	1.27877	19.94	2.07949	19.94	3.28384
19.95	0.19216	19.95	1.28027	19.95	2.07517	19.95	3.28696
19.96	0.1915	19.96	1.27877	19.96	2.0818	19.96	3.28883
19.97	0.1902	19.97	1.27504	19.97	2.08929	19.97	3.2907
19.98	0.18889	19.98	1.27055	19.98	2.09332	19.98	3.29133
19.99	0.18693	19.99	1.26532	19.99	2.09505	19.99	3.29133
20	0.18497	20	1.26158	20	2.09332	20	3.2907
20.01	0.18301	20.01	1.25785	20.01	2.08209	20.01	3.29008
20.02	0.18235	20.02	1.2571	20.02	2.09015	20.02	3.28883
20.03	0.1817	20.03	1.25934	20.03	2.09476	20.03	3.28821
20.04	0.18301	20.04	1.26233	20.04	2.0962	20.04	3.28696
20.05	0.18431	20.05	1.26457	20.05	2.09649	20.05	3.28571
20.06	0.18627	20.06	1.26682	20.06	2.08641	20.06	3.28447
20.07	0.18758	20.07	1.26756	20.07	2.09332	20.07	3.28384
20.08	0.18889	20.08	1.26756	20.08	2.08065	20.08	3.2826
20.09	0.1902	20.09	1.26756	20.09	2.08583	20.09	3.28197
20.1	0.1915	20.1	1.26682	20.1	2.08871	20.1	3.28072
20.11	0.19216	20.11	1.26607	20.11	2.08929	20.11	3.2801
20.12	0.19281	20.12	1.26532	20.12	2.09476	20.12	3.27948
20.13	0.19346	20.13	1.26457	20.13	2.08727	20.13	3.27885
20.14	0.19412	20.14	1.26233	20.14	2.08353	20.14	3.27885
20.15	0.19346	20.15	1.26233	20.15	2.09562	20.15	3.27948
20.16	0.19216	20.16	1.26233	20.16	2.08439	20.16	3.2801
20.17	0.19085	20.17	1.26308	20.17	2.09389	20.17	3.28135
20.18	0.18889	20.18	1.26308	20.18	2.09505	20.18	3.2826
20.19	0.18824	20.19	1.26308	20.19	2.09245	20.19	3.28322
20.2	0.18758	20.2	1.26308	20.2	2.08871	20.2	3.28447
20.21	0.18693	20.21	1.26308	20.21	2.09418	20.21	3.28509
20.22	0.18693	20.22	1.26233	20.22	2.07834	20.22	3.28571
20.23	0.18758	20.23	1.26084	20.23	2.089	20.23	3.28571
20.24	0.18758	20.24	1.25934	20.24	2.08813	20.24	3.28571
20.25	0.18562	20.25	1.25934	20.25	2.08929	20.25	3.28447
20.26	0.18366	20.26	1.25859	20.26	2.09101	20.26	3.28384
20.27	0.18105	20.27	1.25785	20.27	2.08151	20.27	3.2826
20.28	0.17843	20.28	1.2571	20.28	2.09044	20.28	3.28135
20.29	0.17647	20.29	1.2571	20.29	2.09361	20.29	3.28072
20.3	0.17516	20.3	1.25785	20.3	2.09677	20.3	3.2801
20.31	0.17516	20.31	1.25859	20.31	2.08929	20.31	3.27948
20.32	0.17647	20.32	1.25934	20.32	2.0962	20.32	3.27885
20.33	0.17843	20.33	1.26009	20.33	2.09389	20.33	3.27823
20.34	0.17908	20.34	1.26009	20.34	2.09706	20.34	3.2776
20.35	0.17974	20.35	1.26009	20.35	2.0962	20.35	3.27698
20.36	0.17974	20.36	1.26009	20.36	2.08871	20.36	3.27636
20.37	0.17843	20.37	1.26084	20.37	2.08986	20.37	3.27573
20.38	0.17712	20.38	1.26158	20.38	2.09505	20.38	3.27573
20.39	0.17582	20.39	1.26233	20.39	2.09476	20.39	3.27698
20.4	0.17451	20.4	1.26308	20.4	2.09073	20.4	3.2776
20.41	0.17451	20.41	1.26084	20.41	2.09418	20.41	3.27948
20.42	0.17516	20.42	1.25934	20.42	2.09505	20.42	3.28072
20.43	0.17582	20.43	1.25785	20.43	2.08036	20.43	3.28197
20.44	0.17647	20.44	1.25635	20.44	2.09418	20.44	3.28322
20.45	0.17908	20.45	1.2571	20.45	2.08785	20.45	3.28322
20.46	0.18105	20.46	1.25859	20.46	2.08756	20.46	3.2826
20.47	0.18235	20.47	1.26233	20.47	2.07805	20.47	3.2826
20.48	0.18366	20.48	1.26682	20.48	2.08756	20.48	3.28197
20.49	0.18562	20.49	1.26981	20.49	2.10196	20.49	3.28135
20.5	0.18627	20.5	1.2713	20.5	2.09476	20.5	3.28135
20.51	0.18562	20.51	1.26981	20.51	2.08439	20.51	3.28197
20.52	0.18366	20.52	1.26906	20.52	2.08036	20.52	3.28384
20.53	0.18235	20.53	1.26607	20.53	2.08612	20.53	3.28509
20.54	0.18105	20.54	1.26308	20.54	2.09706	20.54	3.28759
20.55	0.18039	20.55	1.26084	20.55	2.09303	20.55	3.29008
20.56	0.18039	20.56	1.25934	20.56	2.08756	20.56	3.29195
20.57	0.17974	20.57	1.25934	20.57	2.08381	20.57	3.2932
20.58	0.18039	20.58	1.26084	20.58	2.08698	20.58	3.29382
20.59	0.18105	20.59	1.26233	20.59	2.07805	20.59	3.2932
20.6	0.18105	20.6	1.26383	20.6	2.09044	20.6	3.29195
20.61	0.18039	20.61	1.26457	20.61	2.08583	20.61	3.29008
20.62	0.17843	20.62	1.26532	20.62	2.08957	20.62	3.28883
20.63	0.17778	20.63	1.26532	20.63	2.0913	20.63	3.28821
20.64	0.17778	20.64	1.26457	20.64	2.08986	20.64	3.28821
20.65	0.17778	20.65	1.26308	20.65	2.08957	20.65	3.28883
20.66	0.17843	20.66	1.26084	20.66	2.08641	20.66	3.29008
20.67	0.17908	20.67	1.25859	20.67	2.09188	20.67	3.29133
20.68	0.17974	20.68	1.25635	20.68	2.08986	20.68	3.29195
20.69	0.18039	20.69	1.25486	20.69	2.09245	20.69	3.29133
20.7	0.18039	20.7	1.25486	20.7	2.08957	20.7	3.28946
20.71	0.18039	20.71	1.25635	20.71	2.09159	20.71	3.28634
20.72	0.17974	20.72	1.26009	20.72	2.08957	20.72	3.28322
20.73	0.18039	20.73	1.26383	20.73	2.08669	20.73	3.28072
20.74	0.18105	20.74	1.26756	20.74	2.08525	20.74	3.27885
20.75	0.1817	20.75	1.27055	20.75	2.08497	20.75	3.27885
20.76	0.18105	20.76	1.27354	20.76	2.08871	20.76	3.27948
20.77	0.17908	20.77	1.2728	20.77	2.08324	20.77	3.28135
20.78	0.17712	20.78	1.27055	20.78	2.07632	20.78	3.28384
20.79	0.17451	20.79	1.26756	20.79	2.07949	20.79	3.28634
20.8	0.1732	20.8	1.26457	20.8	2.08698	20.8	3.28759
20.81	0.17255	20.81	1.26457	20.81	2.09418	20.81	3.28883
20.82	0.1732	20.82	1.26457	20.82	2.08756	20.82	3.28883
20.83	0.17582	20.83	1.26607	20.83	2.08525	20.83	3.28883
20.84	0.17908	20.84	1.26831	20.84	2.08641	20.84	3.28821
20.85	0.1817	20.85	1.27055	20.85	2.09101	20.85	3.28696
20.86	0.1817	20.86	1.27055	20.86	2.08324	20.86	3.28634
20.87	0.18105	20.87	1.26756	20.87	2.08727	20.87	3.28571
20.88	0.17908	20.88	1.26308	20.88	2.08497	20.88	3.28509
20.89	0.17647	20.89	1.25934	20.89	2.0818	20.89	3.28447
20.9	0.17451	20.9	1.25486	20.9	2.09303	20.9	3.28384
20.91	0.17386	20.91	1.25112	20.91	2.08324	20.91	3.28322
20.92	0.17255	20.92	1.24738	20.92	2.08929	20.92	3.2826
20.93	0.17386	20.93	1.24439	20.93	2.08381	20.93	3.28322
20.94	0.17647	20.94	1.24514	20.94	2.08669	20.94	3.28384
20.95	0.18039	20.95	1.24664	20.95	2.08266	20.95	3.28571
20.96	0.18301	20.96	1.24888	20.96	2.09332	20.96	3.28759
20.97	0.18497	20.97	1.25262	20.97	2.08698	20.97	3.29008
20.98	0.18497	20.98	1.25785	20.98	2.08929	20.98	3.29195
20.99	0.18366	20.99	1.26233	20.99	2.09735	20.99	3.2932
21	0.1817	21	1.26532	21	2.09101	21	3.29382
21.01	0.17843	21.01	1.26532	21.01	2.07604	21.01	3.29382
21.02	0.17516	21.02	1.26233	21.02	2.08151	21.02	3.29258
21.03	0.17255	21.03	1.25859	21.03	2.0962	21.03	3.2907
21.04	0.17255	21.04	1.25635	21.04	2.10081	21.04	3.28821
21.05	0.17386	21.05	1.25411	21.05	2.10023	21.05	3.28634
21.06	0.17451	21.06	1.25262	21.06	2.09073	21.06	3.28509
21.07	0.17582	21.07	1.25411	21.07	2.09418	21.07	3.28509
21.08	0.17647	21.08	1.25785	21.08	2.09101	21.08	3.28571
21.09	0.17712	21.09	1.26233	21.09	2.0841	21.09	3.28759
21.1	0.17712	21.1	1.26457	21.1	2.08813	21.1	3.28946
21.11	0.17647	21.11	1.26383	21.11	2.08957	21.11	3.29195
21.12	0.17582	21.12	1.26158	21.12	2.08295	21.12	3.29382
21.13	0.17516	21.13	1.25934	21.13	2.08756	21.13	3.29507
21.14	0.17451	21.14	1.25561	21.14	2.08122	21.14	3.29507
21.15	0.17386	21.15	1.25187	21.15	2.08756	21.15	3.29445
21.16	0.1732	21.16	1.24963	21.16	2.08813	21.16	3.2932
21.17	0.1719	21.17	1.24888	21.17	2.08554	21.17	3.29195
21.18	0.17059	21.18	1.25037	21.18	2.09274	21.18	3.2907
21.19	0.16863	21.19	1.25187	21.19	2.08612	21.19	3.28946
21.2	0.16667	21.2	1.25336	21.2	2.09505	21.2	3.28883
21.21	0.16471	21.21	1.25336	21.21	2.08554	21.21	3.28821
21.22	0.16471	21.22	1.25486	21.22	2.08756	21.22	3.28883
21.23	0.16601	21.23	1.25486	21.23	2.08554	21.23	3.28883
21.24	0.16863	21.24	1.25411	21.24	2.09015	21.24	3.29008
21.25	0.17255	21.25	1.25411	21.25	2.09044	21.25	3.2907
21.26	0.17647	21.26	1.25486	21.26	2.0962	21.26	3.2907
21.27	0.17908	21.27	1.25486	21.27	2.09073	21.27	3.2907
21.28	0.18039	21.28	1.25411	21.28	2.09159	21.28	3.29008
21.29	0.17974	21.29	1.25336	21.29	2.09389	21.29	3.28821
21.3	0.17843	21.3	1.25187	21.3	2.089	21.3	3.28634
21.31	0.17647	21.31	1.25187	21.31	2.08957	21.31	3.28384
21.32	0.17516	21.32	1.25112	21.32	2.09505	21.32	3.28135
21.33	0.17451	21.33	1.25037	21.33	2.08871	21.33	3.2801
21.34	0.17451	21.34	1.24813	21.34	2.09073	21.34	3.27885
21.35	0.17386	21.35	1.24664	21.35	2.08669	21.35	3.27948
21.36	0.1719	21.36	1.24439	21.36	2.08669	21.36	3.28072
21.37	0.17059	21.37	1.2429	21.37	2.08698	21.37	3.28322
21.38	0.16993	21.38	1.24215	21.38	2.08036	21.38	3.28634
21.39	0.16993	21.39	1.24215	21.39	2.08209	21.39	3.28883
21.4	0.16928	21.4	1.24439	21.4	2.10369	21.4	3.29133
21.41	0.16928	21.41	1.24664	21.41	2.09389	21.41	3.2932
21.42	0.16863	21.42	1.24813	21.42	2.08929	21.42	3.29445
21.43	0.16863	21.43	1.24813	21.43	2.07863	21.43	3.2957
21.44	0.16732	21.44	1.24738	21.44	2.09274	21.44	3.2957
21.45	0.16471	21.45	1.24589	21.45	2.08295	21.45	3.29507
21.46	0.16144	21.46	1.24439	21.46	2.08785	21.46	3.29445
21.47	0.16013	21.47	1.24215	21.47	2.08151	21.47	3.29382
21.48	0.16013	21.48	1.24066	21.48	2.09447	21.48	3.29258
21.49	0.16078	21.49	1.24141	21.49	2.09015	21.49	3.29133
21.5	0.1634	21.5	1.24365	21.5	2.08871	21.5	3.29008
21.51	0.16667	21.51	1.24738	21.51	2.08583	21.51	3.29008
21.52	0.17124	21.52	1.24963	21.52	2.08209	21.52	3.29008
21.53	0.17582	21.53	1.25411	21.53	2.08612	21.53	3.2907
21.54	0.17843	21.54	1.25859	21.54	2.08813	21.54	3.29133
21.55	0.17908	21.55	1.26308	21.55	2.09015	21.55	3.29195
21.56	0.17908	21.56	1.26607	21.56	2.08209	21.56	3.2932
21.57	0.17778	21.57	1.26682	21.57	2.08785	21.57	3.29382
21.58	0.17582	21.58	1.26607	21.58	2.08209	21.58	3.29382
21.59	0.17386	21.59	1.26457	21.59	2.08439	21.59	3.2932
21.6	0.17255	21.6	1.26308	21.6	2.08756	21.6	3.29195
21.61	0.17255	21.61	1.25934	21.61	2.08727	21.61	3.29133
21.62	0.17386	21.62	1.25561	21.62	2.08554	21.62	3.29008
21.63	0.17582	21.63	1.25336	21.63	2.09533	21.63	3.28946
21.64	0.17582	21.64	1.25262	21.64	2.09389	21.64	3.28883
21.65	0.17516	21.65	1.25336	21.65	2.09303	21.65	3.28883
21.66	0.17451	21.66	1.25561	21.66	2.10253	21.66	3.28946
21.67	0.1732	21.67	1.25859	21.67	2.09937	21.67	3.29008
21.68	0.17124	21.68	1.25934	21.68	2.10426	21.68	3.29133
21.69	0.16993	21.69	1.26084	21.69	2.10138	21.69	3.29195
21.7	0.16928	21.7	1.26084	21.7	2.09361	21.7	3.2932
21.71	0.17124	21.71	1.25859	21.71	2.09389	21.71	3.29382
21.72	0.17386	21.72	1.25561	21.72	2.09706	21.72	3.29507
21.73	0.17582	21.73	1.25262	21.73	2.10628	21.73	3.29632
21.74	0.17712	21.74	1.24963	21.74	2.10945	21.74	3.29757
21.75	0.17843	21.75	1.24664	21.75	2.09476	21.75	3.29944
21.76	0.17974	21.76	1.24439	21.76	2.10657	21.76	3.30131
21.77	0.1817	21.77	1.24215	21.77	2.10397	21.77	3.30193
21.78	0.18235	21.78	1.24066	21.78	2.10858	21.78	3.30256
21.79	0.18301	21.79	1.23991	21.79	2.10484	21.79	3.30131
21.8	0.18431	21.8	1.23916	21.8	2.11175	21.8	3.29881
21.81	0.18497	21.81	1.23916	21.81	2.09505	21.81	3.29507
21.82	0.18562	21.82	1.23991	21.82	2.10282	21.82	3.29133
21.83	0.18497	21.83	1.2429	21.83	2.09879	21.83	3.28696
21.84	0.18366	21.84	1.24439	21.84	2.09706	21.84	3.28384
21.85	0.18235	21.85	1.24589	21.85	2.10599	21.85	3.28197
21.86	0.1817	21.86	1.24813	21.86	2.09908	21.86	3.28197
21.87	0.18105	21.87	1.24963	21.87	2.10023	21.87	3.28322
21.88	0.18039	21.88	1.25262	21.88	2.11175	21.88	3.28571
21.89	0.17974	21.89	1.25336	21.89	2.11607	21.89	3.28883
21.9	0.18039	21.9	1.25336	21.9	2.10887	21.9	3.29195
21.91	0.18039	21.91	1.25336	21.91	2.10081	21.91	3.29445
21.92	0.17908	21.92	1.25262	21.92	2.09562	21.92	3.29632
21.93	0.17843	21.93	1.25112	21.93	2.10311	21.93	3.29694
21.94	0.17843	21.94	1.24813	21.94	2.09879	21.94	3.29694
21.95	0.17843	21.95	1.24365	21.95	2.09735	21.95	3.2957
21.96	0.17647	21.96	1.24066	21.96	2.09015	21.96	3.29445
21.97	0.17386	21.97	1.23916	21.97	2.08266	21.97	3.2932
21.98	0.16863	21.98	1.23916	21.98	2.07921	21.98	3.29258
21.99	0.16471	21.99	1.24066	21.99	2.08324	21.99	3.29195
22	0.16078	22	1.24439	22	2.09389	22	3.29258
22.01	0.15752	22.01	1.24813	22.01	2.08986	22.01	3.29382
22.02	0.15621	22.02	1.25262	22.02	2.08641	22.02	3.29507
22.03	0.15817	22.03	1.25635	22.03	2.08497	22.03	3.29632
22.04	0.16275	22.04	1.25859	22.04	2.08295	22.04	3.29757
22.05	0.16797	22.05	1.25934	22.05	2.08266	22.05	3.29757
22.06	0.17059	22.06	1.25934	22.06	2.0769	22.06	3.29757
22.07	0.1719	22.07	1.26009	22.07	2.08209	22.07	3.29632
22.08	0.16928	22.08	1.25934	22.08	2.08497	22.08	3.29445
22.09	0.16601	22.09	1.25859	22.09	2.08641	22.09	3.29258
22.1	0.16144	22.1	1.25785	22.1	2.08756	22.1	3.2907
22.11	0.15752	22.11	1.2571	22.11	2.08583	22.11	3.28883
22.12	0.15686	22.12	1.25561	22.12	2.07546	22.12	3.28696
22.13	0.15948	22.13	1.25411	22.13	2.07632	22.13	3.28571
22.14	0.1634	22.14	1.25187	22.14	2.0841	22.14	3.28447
22.15	0.16797	22.15	1.24888	22.15	2.0818	22.15	3.28384
22.16	0.17059	22.16	1.24589	22.16	2.07834	22.16	3.28322
22.17	0.17124	22.17	1.2429	22.17	2.08612	22.17	3.2826
22.18	0.16863	22.18	1.23916	22.18	2.08381	22.18	3.2826
22.19	0.16601	22.19	1.23692	22.19	2.08237	22.19	3.28384
22.2	0.16209	22.2	1.23543	22.2	2.08036	22.2	3.28571
22.21	0.16013	22.21	1.23468	22.21	2.08756	22.21	3.28759
22.22	0.16013	22.22	1.23543	22.22	2.08698	22.22	3.29008
22.23	0.16209	22.23	1.23842	22.23	2.09101	22.23	3.29258
22.24	0.16471	22.24	1.24141	22.24	2.08497	22.24	3.29507
22.25	0.16667	22.25	1.24439	22.25	2.08353	22.25	3.29757
22.26	0.16797	22.26	1.24738	22.26	2.08785	22.26	3.29881
22.27	0.16797	22.27	1.24888	22.27	2.08785	22.27	3.30069
22.28	0.16732	22.28	1.25037	22.28	2.08785	22.28	3.30131
22.29	0.16732	22.29	1.25187	22.29	2.08381	22.29	3.30193
22.3	0.16797	22.3	1.25262	22.3	2.0841	22.3	3.30193
22.31	0.16863	22.31	1.25187	22.31	2.08237	22.31	3.30131
22.32	0.16928	22.32	1.25187	22.32	2.0841	22.32	3.30006
22.33	0.16928	22.33	1.25187	22.33	2.08612	22.33	3.29881
22.34	0.16928	22.34	1.25112	22.34	2.08036	22.34	3.29757
22.35	0.16863	22.35	1.25037	22.35	2.08986	22.35	3.29694
22.36	0.16667	22.36	1.24963	22.36	2.08727	22.36	3.29694
22.37	0.16536	22.37	1.24888	22.37	2.09044	22.37	3.29819
22.38	0.16405	22.38	1.24963	22.38	2.08554	22.38	3.29944
22.39	0.1634	22.39	1.25037	22.39	2.07632	22.39	3.30131
22.4	0.16275	22.4	1.25112	22.4	2.09389	22.4	3.30256
22.41	0.16209	22.41	1.25187	22.41	2.08698	22.41	3.30381
22.42	0.16275	22.42	1.25262	22.42	2.07661	22.42	3.30443
22.43	0.16209	22.43	1.25112	22.43	2.08583	22.43	3.30568
22.44	0.16144	22.44	1.24888	22.44	2.09101	22.44	3.3063
22.45	0.16209	22.45	1.24664	22.45	2.08641	22.45	3.30692
22.46	0.16209	22.46	1.24365	22.46	2.09101	22.46	3.30755
22.47	0.1634	22.47	1.24141	22.47	2.08295	22.47	3.3088
22.48	0.16601	22.48	1.24066	22.48	2.08353	22.48	3.31004
22.49	0.16863	22.49	1.24141	22.49	2.08957	22.49	3.31067
22.5	0.17124	22.5	1.2429	22.5	2.08525	22.5	3.31004
22.51	0.17386	22.51	1.24664	22.51	2.08237	22.51	3.30942
22.52	0.17582	22.52	1.25037	22.52	2.07834	22.52	3.30755
22.53	0.17582	22.53	1.25336	22.53	2.09332	22.53	3.30568
22.54	0.17451	22.54	1.25486	22.54	2.08871	22.54	3.30318
22.55	0.1719	22.55	1.25486	22.55	2.09044	22.55	3.30069
22.56	0.16928	22.56	1.25262	22.56	2.09101	22.56	3.29881
22.57	0.16536	22.57	1.24963	22.57	2.08871	22.57	3.29694
22.58	0.16144	22.58	1.24514	22.58	2.08612	22.58	3.2957
22.59	0.15752	22.59	1.24066	22.59	2.08353	22.59	3.2957
22.6	0.15425	22.6	1.23692	22.6	2.09159	22.6	3.2957
22.61	0.15229	22.61	1.23468	22.61	2.09418	22.61	3.29632
22.62	0.15163	22.62	1.23169	22.62	2.08151	22.62	3.29694
22.63	0.15163	22.63	1.23019	22.63	2.08353	22.63	3.29819
22.64	0.15359	22.64	1.22945	22.64	2.08813	22.64	3.29944
22.65	0.15556	22.65	1.23169	22.65	2.09101	22.65	3.30006
22.66	0.15817	22.66	1.23543	22.66	2.09101	22.66	3.30069
22.67	0.16078	22.67	1.23991	22.67	2.08727	22.67	3.30069
22.68	0.1634	22.68	1.24365	22.68	2.072	22.68	3.30006
22.69	0.16405	22.69	1.24738	22.69	2.08554	22.69	3.29881
22.7	0.16536	22.7	1.24813	22.7	2.09044	22.7	3.29819
22.71	0.16536	22.71	1.24664	22.71	2.07892	22.71	3.29819
22.72	0.16536	22.72	1.24365	22.72	2.08381	22.72	3.29881
22.73	0.16471	22.73	1.23991	22.73	2.09159	22.73	3.30006
22.74	0.16471	22.74	1.23842	22.74	2.08727	22.74	3.30193
22.75	0.1634	22.75	1.23916	22.75	2.07978	22.75	3.30381
22.76	0.16144	22.76	1.24215	22.76	2.089	22.76	3.30568
22.77	0.16013	22.77	1.24589	22.77	2.08266	22.77	3.3063
22.78	0.15948	22.78	1.24963	22.78	2.08727	22.78	3.30568
22.79	0.15882	22.79	1.25262	22.79	2.08929	22.79	3.30443
22.8	0.16013	22.8	1.25187	22.8	2.07978	22.8	3.30256
22.81	0.16144	22.81	1.25037	22.81	2.08641	22.81	3.30069
22.82	0.16471	22.82	1.24813	22.82	2.08439	22.82	3.29881
22.83	0.16667	22.83	1.24439	22.83	2.08237	22.83	3.29757
22.84	0.16797	22.84	1.24066	22.84	2.07575	22.84	3.29694
22.85	0.16797	22.85	1.23767	22.85	2.08295	22.85	3.29694
22.86	0.16536	22.86	1.23543	22.86	2.08756	22.86	3.29694
22.87	0.1634	22.87	1.23468	22.87	2.08813	22.87	3.29757
22.88	0.16144	22.88	1.23468	22.88	2.08756	22.88	3.29757
22.89	0.16013	22.89	1.23543	22.89	2.08813	22.89	3.29757
22.9	0.15882	22.9	1.23842	22.9	2.09101	22.9	3.29694
22.91	0.15882	22.91	1.24141	22.91	2.08007	22.91	3.29632
22.92	0.15948	22.92	1.24514	22.92	2.08295	22.92	3.29507
22.93	0.16013	22.93	1.24813	22.93	2.08209	22.93	3.29445
22.94	0.16144	22.94	1.24888	22.94	2.089	22.94	3.29382
22.95	0.16209	22.95	1.24738	22.95	2.08497	22.95	3.2932
22.96	0.1634	22.96	1.24365	22.96	2.08554	22.96	3.2932
22.97	0.16536	22.97	1.23916	22.97	2.09649	22.97	3.2932
22.98	0.16667	22.98	1.23468	22.98	2.09159	22.98	3.2932
22.99	0.16601	22.99	1.23244	22.99	2.08583	22.99	3.2932
23	0.16405	23	1.23244	23	2.09332	23	3.29258
23.01	0.16144	23.01	1.23468	23.01	2.08497	23.01	3.29258
23.02	0.15948	23.02	1.23692	23.02	2.0913	23.02	3.29258
23.03	0.15817	23.03	1.24066	23.03	2.08583	23.03	3.29258
23.04	0.15752	23.04	1.2429	23.04	2.089	23.04	3.29382
23.05	0.15752	23.05	1.24439	23.05	2.0818	23.05	3.2957
23.06	0.15817	23.06	1.24439	23.06	2.07805	23.06	3.29757
23.07	0.15948	23.07	1.24365	23.07	2.07921	23.07	3.30006
23.08	0.16013	23.08	1.2429	23.08	2.08381	23.08	3.30193
23.09	0.16013	23.09	1.24365	23.09	2.07748	23.09	3.30318
23.1	0.15948	23.1	1.24365	23.1	2.07488	23.1	3.30318
23.11	0.16013	23.11	1.2429	23.11	2.08122	23.11	3.30256
23.12	0.16144	23.12	1.24215	23.12	2.08497	23.12	3.30131
23.13	0.16209	23.13	1.24215	23.13	2.08237	23.13	3.29881
23.14	0.16209	23.14	1.24141	23.14	2.08209	23.14	3.29694
23.15	0.16144	23.15	1.23916	23.15	2.08122	23.15	3.29382
23.16	0.16013	23.16	1.23767	23.16	2.06912	23.16	3.29133
23.17	0.15882	23.17	1.23617	23.17	2.08525	23.17	3.28883
23.18	0.15817	23.18	1.23393	23.18	2.08929	23.18	3.28696
23.19	0.15686	23.19	1.23318	23.19	2.08295	23.19	3.28509
23.2	0.15752	23.2	1.23393	23.2	2.08525	23.2	3.28447
23.21	0.15948	23.21	1.23617	23.21	2.08065	23.21	3.28447
23.22	0.16209	23.22	1.23916	23.22	2.08871	23.22	3.28509
23.23	0.16405	23.23	1.24365	23.23	2.07921	23.23	3.28696
23.24	0.16471	23.24	1.24813	23.24	2.08641	23.24	3.28883
23.25	0.16405	23.25	1.25187	23.25	2.08554	23.25	3.2907
23.26	0.1634	23.26	1.25336	23.26	2.09044	23.26	3.29195
23.27	0.16144	23.27	1.25336	23.27	2.08583	23.27	3.2932
23.28	0.15817	23.28	1.25112	23.28	2.07834	23.28	3.2932
23.29	0.15556	23.29	1.24813	23.29	2.08612	23.29	3.29258
23.3	0.15294	23.3	1.24589	23.3	2.07546	23.3	3.29195
23.31	0.15229	23.31	1.24215	23.31	2.08007	23.31	3.2907
23.32	0.15294	23.32	1.23842	23.32	2.08122	23.32	3.28946
23.33	0.15425	23.33	1.23468	23.33	2.07661	23.33	3.28821
23.34	0.15621	23.34	1.23318	23.34	2.08266	23.34	3.28759
23.35	0.15752	23.35	1.23244	23.35	2.08554	23.35	3.28759
23.36	0.15948	23.36	1.23244	23.36	2.09073	23.36	3.28821
23.37	0.16078	23.37	1.23318	23.37	2.08612	23.37	3.28821
23.38	0.16144	23.38	1.23617	23.38	2.09245	23.38	3.28883
23.39	0.16078	23.39	1.23842	23.39	2.08525	23.39	3.28946
23.4	0.15948	23.4	1.23991	23.4	2.089	23.4	3.28946
23.41	0.15948	23.41	1.23916	23.41	2.09101	23.41	3.29008
23.42	0.15948	23.42	1.23916	23.42	2.08324	23.42	3.2907
23.43	0.15882	23.43	1.23916	23.43	2.08266	23.43	3.29133
23.44	0.15752	23.44	1.24066	23.44	2.08007	23.44	3.29133
23.45	0.15621	23.45	1.24215	23.45	2.08612	23.45	3.29195
23.46	0.15621	23.46	1.2429	23.46	2.07921	23.46	3.29195
23.47	0.1549	23.47	1.24365	23.47	2.08007	23.47	3.29258
23.48	0.1549	23.48	1.24514	23.48	2.08295	23.48	3.29382
23.49	0.15425	23.49	1.24439	23.49	2.08641	23.49	3.29507
23.5	0.15425	23.5	1.24365	23.5	2.07776	23.5	3.29632
23.51	0.15556	23.51	1.24215	23.51	2.08785	23.51	3.29757
23.52	0.15686	23.52	1.24141	23.52	2.07431	23.52	3.29881
23.53	0.15686	23.53	1.24066	23.53	2.07978	23.53	3.30006
23.54	0.15752	23.54	1.23916	23.54	2.09044	23.54	3.30006
23.55	0.15752	23.55	1.23692	23.55	2.08439	23.55	3.30006
23.56	0.15817	23.56	1.23543	23.56	2.07863	23.56	3.29881
23.57	0.15882	23.57	1.23393	23.57	2.08209	23.57	3.29757
23.58	0.16013	23.58	1.23318	23.58	2.07863	23.58	3.29632
23.59	0.16013	23.59	1.23468	23.59	2.07604	23.59	3.29507
23.6	0.16078	23.6	1.23692	23.6	2.08209	23.6	3.29382
23.61	0.16144	23.61	1.24066	23.61	2.09793	23.61	3.2932
23.62	0.16078	23.62	1.24514	23.62	2.0841	23.62	3.29195
23.63	0.15882	23.63	1.24738	23.63	2.08353	23.63	3.29133
23.64	0.15752	23.64	1.24664	23.64	2.0841	23.64	3.28946
23.65	0.15556	23.65	1.24439	23.65	2.08727	23.65	3.28821
23.66	0.15359	23.66	1.24066	23.66	2.08381	23.66	3.28571
23.67	0.15098	23.67	1.23468	23.67	2.09044	23.67	3.28384
23.68	0.14902	23.68	1.23019	23.68	2.0769	23.68	3.2826
23.69	0.14771	23.69	1.22646	23.69	2.08554	23.69	3.28135
23.7	0.14771	23.7	1.22347	23.7	2.07661	23.7	3.28072
23.71	0.14902	23.71	1.22347	23.71	2.07834	23.71	3.28072
23.72	0.15098	23.72	1.22571	23.72	2.08324	23.72	3.28135
23.73	0.15425	23.73	1.2287	23.73	2.07287	23.73	3.28197
23.74	0.15817	23.74	1.23169	23.74	2.08209	23.74	3.2826
23.75	0.16078	23.75	1.23543	23.75	2.0841	23.75	3.28384
23.76	0.16013	23.76	1.24066	23.76	2.08957	23.76	3.28384
23.77	0.15817	23.77	1.24439	23.77	2.08036	23.77	3.28384
23.78	0.15425	23.78	1.24589	23.78	2.07632	23.78	3.28384
23.79	0.14967	23.79	1.24514	23.79	2.09015	23.79	3.28322
23.8	0.14575	23.8	1.24365	23.8	2.07575	23.8	3.2826
23.81	0.14314	23.81	1.24215	23.81	2.08122	23.81	3.28135
23.82	0.14379	23.82	1.23991	23.82	2.08583	23.82	3.28072
23.83	0.14706	23.83	1.23767	23.83	2.08497	23.83	3.28072
23.84	0.15163	23.84	1.23692	23.84	2.089	23.84	3.28072
23.85	0.1549	23.85	1.23916	23.85	2.08353	23.85	3.28135
23.86	0.15621	23.86	1.24141	23.86	2.08727	23.86	3.28197
23.87	0.15686	23.87	1.24215	23.87	2.08122	23.87	3.2826
23.88	0.15686	23.88	1.24215	23.88	2.07949	23.88	3.28322
23.89	0.15621	23.89	1.24066	23.89	2.08237	23.89	3.28322
23.9	0.1549	23.9	1.23842	23.9	2.07949	23.9	3.28322
23.91	0.15425	23.91	1.23617	23.91	2.07546	23.91	3.28384
23.92	0.15425	23.92	1.23393	23.92	2.08698	23.92	3.28384
23.93	0.1549	23.93	1.23318	23.93	2.09159	23.93	3.28447
23.94	0.15556	23.94	1.23468	23.94	2.08007	23.94	3.28509
23.95	0.15425	23.95	1.23767	23.95	2.09101	23.95	3.28571
23.96	0.15294	23.96	1.23991	23.96	2.08381	23.96	3.28571
23.97	0.15229	23.97	1.24215	23.97	2.07892	23.97	3.28509
23.98	0.15163	23.98	1.24365	23.98	2.0818	23.98	3.28447
23.99	0.15033	23.99	1.2429	23.99	2.08813	23.99	3.28322
24	0.14967	24	1.24066	24	2.07921	24	3.28135
24.01	0.14837	24.01	1.23767	24.01	2.08209	24.01	3.2801
24.02	0.14771	24.02	1.23318	24.02	2.07604	24.02	3.27948
24.03	0.14771	24.03	1.22945	24.03	2.08698	24.03	3.27948
24.04	0.14771	24.04	1.22571	24.04	2.08583	24.04	3.27948
24.05	0.14771	24.05	1.22272	24.05	2.08525	24.05	3.28072
24.06	0.14771	24.06	1.22197	24.06	2.07402	24.06	3.28197
24.07	0.14902	24.07	1.22272	24.07	2.08785	24.07	3.28322
24.08	0.15033	24.08	1.22422	24.08	2.08785	24.08	3.28384
24.09	0.15163	24.09	1.22646	24.09	2.07978	24.09	3.28509
24.1	0.15229	24.1	1.2287	24.1	2.08583	24.1	3.28571
24.11	0.15229	24.11	1.23019	24.11	2.08525	24.11	3.28571
24.12	0.15163	24.12	1.23094	24.12	2.08583	24.12	3.28509
24.13	0.15033	24.13	1.23094	24.13	2.08266	24.13	3.28509
24.14	0.14837	24.14	1.23169	24.14	2.08209	24.14	3.28447
24.15	0.14706	24.15	1.23393	24.15	2.08007	24.15	3.28447
24.16	0.14575	24.16	1.23692	24.16	2.08612	24.16	3.28447
24.17	0.1451	24.17	1.24066	24.17	2.08583	24.17	3.28447
24.18	0.1451	24.18	1.24439	24.18	2.08381	24.18	3.28509
24.19	0.14575	24.19	1.24738	24.19	2.08698	24.19	3.28509
24.2	0.14706	24.2	1.24813	24.2	2.07056	24.2	3.28509
24.21	0.14771	24.21	1.24589	24.21	2.08266	24.21	3.28384
24.22	0.14902	24.22	1.24066	24.22	2.08209	24.22	3.2826
24.23	0.14902	24.23	1.23543	24.23	2.0818	24.23	3.28072
24.24	0.14837	24.24	1.23244	24.24	2.08209	24.24	3.27823
24.25	0.14771	24.25	1.23094	24.25	2.0746	24.25	3.27573
24.26	0.14706	24.26	1.23169	24.26	2.08381	24.26	3.27324
24.27	0.14641	24.27	1.23468	24.27	2.0746	24.27	3.27199
24.28	0.14575	24.28	1.23842	24.28	2.0674	24.28	3.27137
24.29	0.1451	24.29	1.24066	24.29	2.08122	24.29	3.27137
24.3	0.14575	24.3	1.24066	24.3	2.08036	24.3	3.27261
24.31	0.14641	24.31	1.23842	24.31	2.08554	24.31	3.27386
24.32	0.14706	24.32	1.23543	24.32	2.09015	24.32	3.27511
24.33	0.14706	24.33	1.23318	24.33	2.08497	24.33	3.27636
24.34	0.14706	24.34	1.23094	24.34	2.08669	24.34	3.2776
24.35	0.14771	24.35	1.22945	24.35	2.07776	24.35	3.27885
24.36	0.14837	24.36	1.23019	24.36	2.08007	24.36	3.2801
24.37	0.14837	24.37	1.23169	24.37	2.08007	24.37	3.28135
24.38	0.14771	24.38	1.23318	24.38	2.0818	24.38	3.28322
24.39	0.14837	24.39	1.23393	24.39	2.08209	24.39	3.28509
24.4	0.14902	24.4	1.23318	24.4	2.08727	24.4	3.28696
24.41	0.15098	24.41	1.23244	24.41	2.07431	24.41	3.28883
24.42	0.15163	24.42	1.23094	24.42	2.07258	24.42	3.28946
24.43	0.15163	24.43	1.23094	24.43	2.08727	24.43	3.29008
24.44	0.15163	24.44	1.22945	24.44	2.08813	24.44	3.28883
24.45	0.15098	24.45	1.2287	24.45	2.07949	24.45	3.28759
24.46	0.15033	24.46	1.2287	24.46	2.07488	24.46	3.28509
24.47	0.14902	24.47	1.2287	24.47	2.08324	24.47	3.28322
24.48	0.14771	24.48	1.22945	24.48	2.07632	24.48	3.28072
24.49	0.14837	24.49	1.23094	24.49	2.09303	24.49	3.2801
24.5	0.15098	24.5	1.23244	24.5	2.07085	24.5	3.27948
24.51	0.15359	24.51	1.23393	24.51	2.08641	24.51	3.28072
24.52	0.1549	24.52	1.23767	24.52	2.08727	24.52	3.2826
24.53	0.15556	24.53	1.24066	24.53	2.08727	24.53	3.28509
24.54	0.15556	24.54	1.24141	24.54	2.07863	24.54	3.28759
24.55	0.1549	24.55	1.24141	24.55	2.08353	24.55	3.28946
24.56	0.15425	24.56	1.23916	24.56	2.07776	24.56	3.2907
24.57	0.15359	24.57	1.23692	24.57	2.0769	24.57	3.29008
24.58	0.15359	24.58	1.23543	24.58	2.07863	24.58	3.28883
24.59	0.15556	24.59	1.23468	24.59	2.07748	24.59	3.28634
24.6	0.15752	24.6	1.23393	24.6	2.08324	24.6	3.28322
24.61	0.16013	24.61	1.23393	24.61	2.07661	24.61	3.2801
24.62	0.16144	24.62	1.23468	24.62	2.08381	24.62	3.27698
24.63	0.16144	24.63	1.23393	24.63	2.08065	24.63	3.27573
24.64	0.16013	24.64	1.23094	24.64	2.08324	24.64	3.27511
24.65	0.15752	24.65	1.22795	24.65	2.08122	24.65	3.27511
24.66	0.1549	24.66	1.22347	24.66	2.07776	24.66	3.27698
24.67	0.15098	24.67	1.22048	24.67	2.07402	24.67	3.27885
24.68	0.14706	24.68	1.21973	24.68	2.07776	24.68	3.28197
24.69	0.14379	24.69	1.22048	24.69	2.07488	24.69	3.28447
24.7	0.14118	24.7	1.22197	24.7	2.07949	24.7	3.28696
24.71	0.14183	24.71	1.22422	24.71	2.07863	24.71	3.28821
24.72	0.14379	24.72	1.2272	24.72	2.07834	24.72	3.28883
24.73	0.14771	24.73	1.23019	24.73	2.08237	24.73	3.28821
24.74	0.15229	24.74	1.23244	24.74	2.0818	24.74	3.28634
24.75	0.15556	24.75	1.23468	24.75	2.08237	24.75	3.28447
24.76	0.16013	24.76	1.23692	24.76	2.07632	24.76	3.2826
24.77	0.16275	24.77	1.23991	24.77	2.08237	24.77	3.28072
24.78	0.1634	24.78	1.24215	24.78	2.0769	24.78	3.27948
24.79	0.16144	24.79	1.2429	24.79	2.07863	24.79	3.27885
24.8	0.15948	24.8	1.24141	24.8	2.07748	24.8	3.27823
24.81	0.15686	24.81	1.23916	24.81	2.0746	24.81	3.27823
24.82	0.1549	24.82	1.23617	24.82	2.07949	24.82	3.27823
24.83	0.15294	24.83	1.23318	24.83	2.07661	24.83	3.27885
24.84	0.15163	24.84	1.22945	24.84	2.07546	24.84	3.27948
24.85	0.15163	24.85	1.2287	24.85	2.07373	24.85	3.2801
24.86	0.15229	24.86	1.23094	24.86	2.08237	24.86	3.28135
24.87	0.15294	24.87	1.23468	24.87	2.07863	24.87	3.28197
24.88	0.15294	24.88	1.23916	24.88	2.08093	24.88	3.2826
24.89	0.15163	24.89	1.24365	24.89	2.07373	24.89	3.2826
24.9	0.15098	24.9	1.24589	24.9	2.07431	24.9	3.2826
24.91	0.14902	24.91	1.24813	24.91	2.0746	24.91	3.2826
24.92	0.14771	24.92	1.24813	24.92	2.08065	24.92	3.28322
24.93	0.14706	24.93	1.24514	24.93	2.07921	24.93	3.28322
24.94	0.14641	24.94	1.24066	24.94	2.07575	24.94	3.28384
24.95	0.14575	24.95	1.23692	24.95	2.07949	24.95	3.28447
24.96	0.14575	24.96	1.23318	24.96	2.08065	24.96	3.28447
24.97	0.1451	24.97	1.23019	24.97	2.07661	24.97	3.28384
24.98	0.14444	24.98	1.22795	24.98	2.07748	24.98	3.28197
[truncated: 6,502 more rows]
