# Supplementary material for: Large-scale conformal synthesis of one-dimensional MAX phases
Source: Nat Commun. 2024 Oct 28;15:9275. doi: 10.1038/s41467-024-53137-0 (PMC11519885; doi:10.1038/s41467-024-53137-0)
Supplement: Supplementary file 3 — Source data [file 41467_2024_53137_MOESM3_ESM.zip › Source data/Fig.S21d.xlsx]

## Sheet: Sheet1
2 theta	before	2 theta	after
5	2.2186	5	1.03854
5.01	2.2186	5.01	1.03854
5.02	2.2186	5.02	1.03854
5.03	2.21817	5.03	1.04036
5.04	2.21986	5.04	1.03915
5.05	2.21902	5.05	1.03976
5.06	2.21986	5.06	1.03945
5.07	2.22029	5.07	1.03976
5.08	2.22156	5.08	1.04097
5.09	2.22156	5.09	1.04097
5.1	2.22198	5.1	1.04067
5.11	2.22282	5.11	1.04158
5.12	2.22282	5.12	1.04249
5.13	2.22409	5.13	1.0431
5.14	2.22282	5.14	1.04431
5.15	2.22409	5.15	1.04431
5.16	2.22536	5.16	1.04461
5.17	2.2262	5.17	1.04461
5.18	2.22663	5.18	1.04613
5.19	2.22663	5.19	1.04613
5.2	2.22747	5.2	1.04643
5.21	2.22747	5.21	1.04734
5.22	2.22663	5.22	1.04856
5.23	2.22832	5.23	1.04856
5.24	2.22832	5.24	1.04917
5.25	2.22874	5.25	1.04977
5.26	2.22832	5.26	1.05038
5.27	2.2279	5.27	1.04977
5.28	2.2279	5.28	1.05068
5.29	2.22705	5.29	1.05099
5.3	2.22747	5.3	1.05372
5.31	2.22747	5.31	1.05432
5.32	2.22874	5.32	1.05463
5.33	2.23128	5.33	1.05463
5.34	2.23128	5.34	1.05645
5.35	2.23085	5.35	1.05736
5.36	2.2317	5.36	1.05797
5.37	2.23381	5.37	1.05736
5.38	2.23381	5.38	1.05706
5.39	2.23297	5.39	1.05766
5.4	2.23339	5.4	1.05797
5.41	2.23297	5.41	1.05706
5.42	2.23297	5.42	1.05675
5.43	2.23381	5.43	1.05615
5.44	2.23297	5.44	1.05797
5.45	2.23339	5.45	1.05979
5.46	2.23381	5.46	1.06161
5.47	2.23593	5.47	1.06222
5.48	2.23593	5.48	1.06131
5.49	2.23593	5.49	1.06161
5.5	2.2355	5.5	1.05918
5.51	2.2355	5.51	1.05766
5.52	2.23593	5.52	1.05706
5.53	2.23719	5.53	1.05706
5.54	2.23846	5.54	1.05979
5.55	2.23846	5.55	1.06343
5.56	2.23931	5.56	1.06707
5.57	2.24015	5.57	1.07011
5.58	2.241	5.58	1.07193
5.59	2.24142	5.59	1.07253
5.6	2.24015	5.6	1.07253
5.61	2.241	5.61	1.07193
5.62	2.24184	5.62	1.07102
5.63	2.24269	5.63	1.0695
5.64	2.24438	5.64	1.06829
5.65	2.24522	5.65	1.06859
5.66	2.24607	5.66	1.07132
5.67	2.24649	5.67	1.07253
5.68	2.24649	5.68	1.07344
5.69	2.24607	5.69	1.07436
5.7	2.2448	5.7	1.07527
5.71	2.24565	5.71	1.07436
5.72	2.24607	5.72	1.07496
5.73	2.24607	5.73	1.07314
5.74	2.24649	5.74	1.07284
5.75	2.24607	5.75	1.07496
5.76	2.24607	5.76	1.07678
5.77	2.24607	5.77	1.078
5.78	2.24607	5.78	1.07982
5.79	2.24649	5.79	1.08073
5.8	2.24607	5.8	1.08042
5.81	2.24734	5.81	1.08134
5.82	2.24818	5.82	1.08164
5.83	2.24776	5.83	1.07951
5.84	2.24734	5.84	1.07951
5.85	2.24607	5.85	1.08134
5.86	2.24607	5.86	1.08103
5.87	2.2448	5.87	1.08225
5.88	2.24607	5.88	1.08467
5.89	2.24649	5.89	1.08619
5.9	2.24818	5.9	1.08649
5.91	2.25072	5.91	1.08892
5.92	2.25199	5.92	1.08892
5.93	2.25283	5.93	1.08801
5.94	2.25325	5.94	1.08801
5.95	2.25241	5.95	1.08862
5.96	2.25156	5.96	1.08862
5.97	2.25072	5.97	1.0871
5.98	2.25199	5.98	1.08801
5.99	2.25199	5.99	1.08741
6	2.25325	6	1.0871
6.01	2.2541	6.01	1.08923
6.02	2.25537	6.02	1.08892
6.03	2.25579	6.03	1.08801
6.04	2.25706	6.04	1.08892
6.05	2.25748	6.05	1.08923
6.06	2.25664	6.06	1.09135
6.07	2.25706	6.07	1.09014
6.08	2.25621	6.08	1.09105
6.09	2.25368	6.09	1.08923
6.1	2.25199	6.1	1.09044
6.11	2.25114	6.11	1.09196
6.12	2.25156	6.12	1.09105
6.13	2.25283	6.13	1.08983
6.14	2.25579	6.14	1.09226
6.15	2.25833	6.15	1.09317
6.16	2.25959	6.16	1.0959
6.17	2.26002	6.17	1.09651
6.18	2.25917	6.18	1.09803
6.19	2.25664	6.19	1.09681
6.2	2.25706	6.2	1.09894
6.21	2.25706	6.21	1.10015
6.22	2.2579	6.22	1.10106
6.23	2.25917	6.23	1.10106
6.24	2.26086	6.24	1.10167
6.25	2.26128	6.25	1.10319
6.26	2.26171	6.26	1.10349
6.27	2.26044	6.27	1.1041
6.28	2.26002	6.28	1.10228
6.29	2.25875	6.29	1.10288
6.3	2.25917	6.3	1.10319
6.31	2.25833	6.31	1.1044
6.32	2.25833	6.32	1.10531
6.33	2.25875	6.33	1.10501
6.34	2.25875	6.34	1.1047
6.35	2.25875	6.35	1.10592
6.36	2.25959	6.36	1.1041
6.37	2.26086	6.37	1.10258
6.38	2.25959	6.38	1.10046
6.39	2.2579	6.39	1.10228
6.4	2.25706	6.4	1.10228
6.41	2.25706	6.41	1.1041
6.42	2.2579	6.42	1.10288
6.43	2.26002	6.43	1.10379
6.44	2.26044	6.44	1.1041
6.45	2.26128	6.45	1.10258
6.46	2.26171	6.46	1.10379
6.47	2.26467	6.47	1.1041
6.48	2.26467	6.48	1.10592
6.49	2.26509	6.49	1.10835
6.5	2.26593	6.5	1.10835
6.51	2.2672	6.51	1.10835
6.52	2.2672	6.52	1.10561
6.53	2.26847	6.53	1.10622
6.54	2.26678	6.54	1.10561
6.55	2.26551	6.55	1.10531
6.56	2.26551	6.56	1.10592
6.57	2.26509	6.57	1.10804
6.58	2.26509	6.58	1.11168
6.59	2.26467	6.59	1.11381
6.6	2.26551	6.6	1.1132
6.61	2.26636	6.61	1.1132
6.62	2.26678	6.62	1.11259
6.63	2.26678	6.63	1.1129
6.64	2.26551	6.64	1.11229
6.65	2.26551	6.65	1.11138
6.66	2.26593	6.66	1.11047
6.67	2.26467	6.67	1.11138
6.68	2.26424	6.68	1.11259
6.69	2.2634	6.69	1.11351
6.7	2.26424	6.7	1.11502
6.71	2.2634	6.71	1.11593
6.72	2.26551	6.72	1.11502
6.73	2.26467	6.73	1.11684
6.74	2.26551	6.74	1.11684
6.75	2.2672	6.75	1.11624
6.76	2.26805	6.76	1.11654
6.77	2.26974	6.77	1.11593
6.78	2.27058	6.78	1.11624
6.79	2.26974	6.79	1.11624
6.8	2.27016	6.8	1.11563
6.81	2.27227	6.81	1.11442
6.82	2.2727	6.82	1.11381
6.83	2.27185	6.83	1.11624
6.84	2.27185	6.84	1.11533
6.85	2.27058	6.85	1.11411
6.86	2.26974	6.86	1.11684
6.87	2.26974	6.87	1.11806
6.88	2.26932	6.88	1.11958
6.89	2.26805	6.89	1.12079
6.9	2.26974	6.9	1.1214
6.91	2.27101	6.91	1.122
6.92	2.27143	6.92	1.12352
6.93	2.27101	6.93	1.12322
6.94	2.27143	6.94	1.122
6.95	2.27143	6.95	1.11897
6.96	2.27143	6.96	1.12079
6.97	2.27185	6.97	1.12109
6.98	2.27185	6.98	1.12261
6.99	2.2727	6.99	1.12382
7	2.27354	7	1.12382
7.01	2.2727	7.01	1.12382
7.02	2.2727	7.02	1.12291
7.03	2.26974	7.03	1.11866
7.04	2.26889	7.04	1.11745
7.05	2.26847	7.05	1.11593
7.06	2.26805	7.06	1.11927
7.07	2.27058	7.07	1.12049
7.08	2.2727	7.08	1.1214
7.09	2.27608	7.09	1.12291
7.1	2.2765	7.1	1.12352
7.11	2.27692	7.11	1.12625
7.12	2.27692	7.12	1.12686
7.13	2.27481	7.13	1.12413
7.14	2.27354	7.14	1.12382
7.15	2.27439	7.15	1.122
7.16	2.27566	7.16	1.12413
7.17	2.2765	7.17	1.12473
7.18	2.27861	7.18	1.12656
7.19	2.27946	7.19	1.12838
7.2	2.27904	7.2	1.12929
7.21	2.27819	7.21	1.13263
7.22	2.27692	7.22	1.13536
7.23	2.27735	7.23	1.13293
7.24	2.27735	7.24	1.12989
7.25	2.2803	7.25	1.12777
7.26	2.28326	7.26	1.12595
7.27	2.28369	7.27	1.12443
7.28	2.28538	7.28	1.12322
7.29	2.2858	7.29	1.12382
7.3	2.28538	7.3	1.12352
7.31	2.28495	7.31	1.12443
7.32	2.28199	7.32	1.12868
7.33	2.28157	7.33	1.12959
7.34	2.27988	7.34	1.1308
7.35	2.2803	7.35	1.13293
7.36	2.28073	7.36	1.1308
7.37	2.27819	7.37	1.1308
7.38	2.27735	7.38	1.1302
7.39	2.27819	7.39	1.13111
7.4	2.27819	7.4	1.12898
7.41	2.27946	7.41	1.12777
7.42	2.27861	7.42	1.12807
7.43	2.28157	7.43	1.12838
7.44	2.28157	7.44	1.12868
7.45	2.28411	7.45	1.1308
7.46	2.28495	7.46	1.1302
7.47	2.28242	7.47	1.13293
7.48	2.28284	7.48	1.13566
7.49	2.28326	7.49	1.13687
7.5	2.28284	7.5	1.13748
7.51	2.28115	7.51	1.13566
7.52	2.2803	7.52	1.13566
7.53	2.2803	7.53	1.13475
7.54	2.28073	7.54	1.13384
7.55	2.28199	7.55	1.13596
7.56	2.28199	7.56	1.13596
7.57	2.28073	7.57	1.13778
7.58	2.28326	7.58	1.13869
7.59	2.28453	7.59	1.13596
7.6	2.28495	7.6	1.13475
7.61	2.28326	7.61	1.13141
7.62	2.28453	7.62	1.12989
7.63	2.28453	7.63	1.12595
7.64	2.28453	7.64	1.12656
7.65	2.28495	7.65	1.12959
7.66	2.28495	7.66	1.12959
7.67	2.28326	7.67	1.1305
7.68	2.28411	7.68	1.13171
7.69	2.28411	7.69	1.13202
7.7	2.28369	7.7	1.13596
7.71	2.28453	7.71	1.13809
7.72	2.28833	7.72	1.1393
7.73	2.28833	7.73	1.13961
7.74	2.28749	7.74	1.14082
7.75	2.28749	7.75	1.14264
7.76	2.28918	7.76	1.14082
7.77	2.29129	7.77	1.14052
7.78	2.29129	7.78	1.14082
7.79	2.29214	7.79	1.139
7.8	2.29129	7.8	1.13809
7.81	2.29087	7.81	1.13627
7.82	2.29045	7.82	1.13475
7.83	2.2896	7.83	1.13202
7.84	2.2896	7.84	1.13323
7.85	2.29045	7.85	1.13596
7.86	2.29214	7.86	1.13687
7.87	2.29383	7.87	1.139
7.88	2.29256	7.88	1.139
7.89	2.29172	7.89	1.13809
7.9	2.2896	7.9	1.13596
7.91	2.28707	7.91	1.13414
7.92	2.2858	7.92	1.13475
7.93	2.28664	7.93	1.13566
7.94	2.28918	7.94	1.14173
7.95	2.28833	7.95	1.14659
7.96	2.29003	7.96	1.14962
7.97	2.29298	7.97	1.15053
7.98	2.29298	7.98	1.14871
7.99	2.29214	7.99	1.14689
8	2.29172	8	1.14294
8.01	2.29129	8.01	1.13839
8.02	2.29129	8.02	1.13778
8.03	2.29129	8.03	1.139
8.04	2.29256	8.04	1.14082
8.05	2.2896	8.05	1.14234
8.06	2.29214	8.06	1.14112
8.07	2.29256	8.07	1.13961
8.08	2.29298	8.08	1.13869
8.09	2.29129	8.09	1.139
8.1	2.29129	8.1	1.13869
8.11	2.29129	8.11	1.13657
8.12	2.29129	8.12	1.13718
8.13	2.29087	8.13	1.13839
8.14	2.28876	8.14	1.13991
8.15	2.28833	8.15	1.14021
8.16	2.29003	8.16	1.14052
8.17	2.29087	8.17	1.14112
8.18	2.29214	8.18	1.14294
8.19	2.29087	8.19	1.14476
8.2	2.29172	8.2	1.14446
8.21	2.29129	8.21	1.14052
8.22	2.29129	8.22	1.13991
8.23	2.29172	8.23	1.13991
8.24	2.29129	8.24	1.139
8.25	2.29129	8.25	1.13778
8.26	2.29129	8.26	1.13596
8.27	2.29214	8.27	1.13475
8.28	2.29214	8.28	1.13657
8.29	2.29172	8.29	1.14021
8.3	2.29214	8.3	1.14112
8.31	2.29256	8.31	1.14112
8.32	2.29341	8.32	1.14203
8.33	2.29552	8.33	1.14234
8.34	2.29637	8.34	1.14021
8.35	2.29425	8.35	1.139
8.36	2.2951	8.36	1.13961
8.37	2.29425	8.37	1.13869
8.38	2.29383	8.38	1.13991
8.39	2.29383	8.39	1.14112
8.4	2.29383	8.4	1.13869
8.41	2.29383	8.41	1.13778
8.42	2.29467	8.42	1.13687
8.43	2.29383	8.43	1.13748
8.44	2.29341	8.44	1.13657
8.45	2.29256	8.45	1.13869
8.46	2.29425	8.46	1.14234
8.47	2.29425	8.47	1.13991
8.48	2.29467	8.48	1.14021
8.49	2.29467	8.49	1.13869
8.5	2.29383	8.5	1.13657
8.51	2.29425	8.51	1.13748
8.52	2.29552	8.52	1.1393
8.53	2.29467	8.53	1.14052
8.54	2.29467	8.54	1.14021
8.55	2.29679	8.55	1.14203
8.56	2.29806	8.56	1.14355
8.57	2.2989	8.57	1.14294
8.58	2.29848	8.58	1.14385
8.59	2.29679	8.59	1.14112
8.6	2.29467	8.6	1.13991
8.61	2.29467	8.61	1.13991
8.62	2.29552	8.62	1.139
8.63	2.2951	8.63	1.13778
8.64	2.29467	8.64	1.13687
8.65	2.29425	8.65	1.139
8.66	2.29214	8.66	1.13991
8.67	2.29298	8.67	1.14173
8.68	2.29256	8.68	1.14143
8.69	2.29298	8.69	1.14173
8.7	2.29341	8.7	1.14294
8.71	2.29467	8.71	1.14385
8.72	2.29721	8.72	1.14264
8.73	2.29806	8.73	1.14234
8.74	2.29848	8.74	1.14234
8.75	2.29806	8.75	1.14173
8.76	2.29594	8.76	1.14052
8.77	2.29594	8.77	1.13961
8.78	2.29552	8.78	1.13748
8.79	2.29594	8.79	1.13778
8.8	2.29594	8.8	1.13869
8.81	2.2951	8.81	1.139
8.82	2.29552	8.82	1.13991
8.83	2.29721	8.83	1.13991
8.84	2.29848	8.84	1.1393
8.85	2.2989	8.85	1.13778
8.86	2.29806	8.86	1.13809
8.87	2.29679	8.87	1.13748
8.88	2.29594	8.88	1.13718
8.89	2.29594	8.89	1.13869
8.9	2.29679	8.9	1.13961
8.91	2.29806	8.91	1.13839
8.92	2.29932	8.92	1.13839
8.93	2.30144	8.93	1.13687
8.94	2.3027	8.94	1.13596
8.95	2.30186	8.95	1.13475
8.96	2.29932	8.96	1.13475
8.97	2.29721	8.97	1.13627
8.98	2.29552	8.98	1.13627
8.99	2.29467	8.99	1.13627
9	2.2951	9	1.13657
9.01	2.29594	9.01	1.13718
9.02	2.2951	9.02	1.13839
9.03	2.29594	9.03	1.13566
9.04	2.29721	9.04	1.13566
9.05	2.29552	9.05	1.13657
9.06	2.29467	9.06	1.13566
9.07	2.29679	9.07	1.13536
9.08	2.29552	9.08	1.13536
9.09	2.29721	9.09	1.13475
9.1	2.29932	9.1	1.13718
9.11	2.2989	9.11	1.13778
9.12	2.30144	9.12	1.13687
9.13	2.3044	9.13	1.13445
9.14	2.30482	9.14	1.13657
9.15	2.3027	9.15	1.13687
9.16	2.30355	9.16	1.13718
9.17	2.3027	9.17	1.1393
9.18	2.30059	9.18	1.14203
9.19	2.30144	9.19	1.14355
9.2	2.30144	9.2	1.14446
9.21	2.30059	9.21	1.14355
9.22	2.30355	9.22	1.14325
9.23	2.30566	9.23	1.14052
9.24	2.30397	9.24	1.14021
9.25	2.30355	9.25	1.139
9.26	2.30482	9.26	1.13809
9.27	2.30313	9.27	1.13839
9.28	2.30228	9.28	1.13839
9.29	2.30228	9.29	1.13839
9.3	2.30313	9.3	1.139
9.31	2.30144	9.31	1.139
9.32	2.30101	9.32	1.1393
9.33	2.30059	9.33	1.13869
9.34	2.29932	9.34	1.14112
9.35	2.29763	9.35	1.14264
9.36	2.29679	9.36	1.14143
9.37	2.29425	9.37	1.14234
9.38	2.2951	9.38	1.14173
9.39	2.29637	9.39	1.13961
9.4	2.29763	9.4	1.13839
9.41	2.29763	9.41	1.13718
9.42	2.2989	9.42	1.13657
9.43	2.30313	9.43	1.139
9.44	2.30566	9.44	1.14203
9.45	2.30566	9.45	1.14203
9.46	2.30651	9.46	1.14082
9.47	2.30566	9.47	1.13991
9.48	2.30566	9.48	1.13778
9.49	2.30524	9.49	1.13354
9.5	2.30482	9.5	1.13202
9.51	2.3044	9.51	1.13171
9.52	2.30524	9.52	1.1308
9.53	2.30482	9.53	1.13293
9.54	2.30186	9.54	1.13718
9.55	2.29932	9.55	1.13596
9.56	2.30059	9.56	1.13566
9.57	2.29932	9.57	1.13536
9.58	2.30101	9.58	1.13414
9.59	2.30355	9.59	1.13293
9.6	2.3044	9.6	1.13141
9.61	2.3044	9.61	1.13293
9.62	2.30482	9.62	1.13111
9.63	2.30186	9.63	1.13141
9.64	2.30144	9.64	1.13323
9.65	2.30059	9.65	1.13384
9.66	2.30144	9.66	1.13323
9.67	2.30101	9.67	1.13323
9.68	2.30397	9.68	1.13232
9.69	2.30566	9.69	1.13293
9.7	2.30566	9.7	1.13293
9.71	2.30397	9.71	1.13566
9.72	2.30397	9.72	1.13505
9.73	2.3027	9.73	1.13475
9.74	2.30313	9.74	1.13445
9.75	2.3027	9.75	1.13566
9.76	2.30186	9.76	1.13384
9.77	2.30313	9.77	1.13232
9.78	2.3044	9.78	1.1305
9.79	2.30651	9.79	1.13141
9.8	2.30524	9.8	1.12989
9.81	2.30482	9.81	1.12807
9.82	2.30566	9.82	1.12898
9.83	2.30609	9.83	1.12898
9.84	2.30566	9.84	1.12868
9.85	2.30524	9.85	1.13171
9.86	2.30397	9.86	1.1305
9.87	2.30482	9.87	1.1308
9.88	2.30397	9.88	1.13141
9.89	2.30524	9.89	1.13445
9.9	2.3027	9.9	1.13354
9.91	2.30313	9.91	1.13505
9.92	2.30313	9.92	1.13627
9.93	2.30397	9.93	1.13505
9.94	2.3044	9.94	1.13445
9.95	2.30566	9.95	1.13445
9.96	2.30524	9.96	1.13141
9.97	2.30693	9.97	1.13141
9.98	2.30524	9.98	1.13475
9.99	2.30524	9.99	1.13566
10	2.30482	10	1.13627
10.01	2.30397	10.01	1.13961
10.02	2.30482	10.02	1.13961
10.03	2.30904	10.03	1.13839
10.04	2.31116	10.04	1.13748
10.05	2.31074	10.05	1.13384
10.06	2.30778	10.06	1.1305
10.07	2.30566	10.07	1.12716
10.08	2.30313	10.08	1.12838
10.09	2.30313	10.09	1.12716
10.1	2.3027	10.1	1.12898
10.11	2.30228	10.11	1.1305
10.12	2.30355	10.12	1.13263
10.13	2.30566	10.13	1.13111
10.14	2.30355	10.14	1.13141
10.15	2.3044	10.15	1.1308
10.16	2.30355	10.16	1.12868
10.17	2.30524	10.17	1.12807
10.18	2.30735	10.18	1.12898
10.19	2.30862	10.19	1.12959
10.2	2.30862	10.2	1.1302
10.21	2.3082	10.21	1.1305
10.22	2.30778	10.22	1.1305
10.23	2.30651	10.23	1.12777
10.24	2.30397	10.24	1.12777
10.25	2.30651	10.25	1.12686
10.26	2.30651	10.26	1.12716
10.27	2.30693	10.27	1.12716
10.28	2.30609	10.28	1.12595
10.29	2.30524	10.29	1.12747
10.3	2.3044	10.3	1.12807
10.31	2.30313	10.31	1.12989
10.32	2.3027	10.32	1.1302
10.33	2.30101	10.33	1.13171
10.34	2.30017	10.34	1.13263
10.35	2.30186	10.35	1.13445
10.36	2.30228	10.36	1.13536
10.37	2.30186	10.37	1.13384
10.38	2.30186	10.38	1.13202
10.39	2.30186	10.39	1.12959
10.4	2.30101	10.4	1.12625
10.41	2.2989	10.41	1.12443
10.42	2.29848	10.42	1.12382
10.43	2.2989	10.43	1.12322
10.44	2.29932	10.44	1.1217
10.45	2.3027	10.45	1.12261
10.46	2.30482	10.46	1.12291
10.47	2.30482	10.47	1.12352
10.48	2.30566	10.48	1.12564
10.49	2.30524	10.49	1.12564
10.5	2.30482	10.5	1.12838
10.51	2.30566	10.51	1.13111
10.52	2.30735	10.52	1.13141
10.53	2.30862	10.53	1.12898
10.54	2.30904	10.54	1.12625
10.55	2.31074	10.55	1.12352
10.56	2.30989	10.56	1.122
10.57	2.30989	10.57	1.12049
10.58	2.30947	10.58	1.12109
10.59	2.30735	10.59	1.12231
10.6	2.30609	10.6	1.12443
10.61	2.30566	10.61	1.12747
10.62	2.30566	10.62	1.12898
10.63	2.30609	10.63	1.12898
10.64	2.30609	10.64	1.12838
10.65	2.30609	10.65	1.12716
10.66	2.30778	10.66	1.12656
10.67	2.30735	10.67	1.12656
10.68	2.30693	10.68	1.12473
10.69	2.30397	10.69	1.12473
10.7	2.30101	10.7	1.12504
10.71	2.30017	10.71	1.12564
10.72	2.29932	10.72	1.12686
10.73	2.30059	10.73	1.12747
10.74	2.30186	10.74	1.12686
10.75	2.3027	10.75	1.12625
10.76	2.30482	10.76	1.12534
10.77	2.3044	10.77	1.12352
10.78	2.30397	10.78	1.12079
10.79	2.30313	10.79	1.11927
10.8	2.3027	10.8	1.11806
10.81	2.30228	10.81	1.11624
10.82	2.30144	10.82	1.11654
10.83	2.30228	10.83	1.11806
10.84	2.30186	10.84	1.11927
10.85	2.30186	10.85	1.12079
10.86	2.30059	10.86	1.12231
10.87	2.30186	10.87	1.12109
10.88	2.30144	10.88	1.12352
10.89	2.30313	10.89	1.12564
10.9	2.30397	10.9	1.12504
10.91	2.30566	10.91	1.12352
10.92	2.30778	10.92	1.12382
10.93	2.30862	10.93	1.12352
10.94	2.3082	10.94	1.12261
10.95	2.30693	10.95	1.1217
10.96	2.30566	10.96	1.12018
10.97	2.30482	10.97	1.11684
10.98	2.30228	10.98	1.11836
10.99	2.30101	10.99	1.12079
11	2.29975	11	1.12079
11.01	2.30059	11.01	1.12352
11.02	2.29975	11.02	1.12443
11.03	2.29975	11.03	1.1217
11.04	2.30101	11.04	1.12079
11.05	2.30228	11.05	1.12109
11.06	2.30355	11.06	1.11866
11.07	2.3044	11.07	1.11775
11.08	2.30482	11.08	1.11866
11.09	2.30651	11.09	1.12049
11.1	2.30862	11.1	1.12109
11.11	2.30947	11.11	1.12473
11.12	2.30947	11.12	1.12352
11.13	2.30778	11.13	1.12079
11.14	2.30693	11.14	1.12231
11.15	2.30693	11.15	1.12231
11.16	2.30397	11.16	1.12079
11.17	2.30144	11.17	1.12109
11.18	2.30228	11.18	1.12291
11.19	2.30397	11.19	1.122
11.2	2.30524	11.2	1.12261
11.21	2.30524	11.21	1.12504
11.22	2.30397	11.22	1.12443
11.23	2.30186	11.23	1.12322
11.24	2.30186	11.24	1.12382
11.25	2.3027	11.25	1.1214
11.26	2.30017	11.26	1.12018
11.27	2.30144	11.27	1.11836
11.28	2.30524	11.28	1.11775
11.29	2.3082	11.29	1.11411
11.3	2.30989	11.3	1.11502
11.31	2.30904	11.31	1.11502
11.32	2.31031	11.32	1.11563
11.33	2.30904	11.33	1.11775
11.34	2.30904	11.34	1.11958
11.35	2.30651	11.35	1.12109
11.36	2.30228	11.36	1.12079
11.37	2.30144	11.37	1.11866
11.38	2.29975	11.38	1.11563
11.39	2.30144	11.39	1.11229
11.4	2.30228	11.4	1.11077
11.41	2.30355	11.41	1.11017
11.42	2.30524	11.42	1.11108
11.43	2.3044	11.43	1.11199
11.44	2.30228	11.44	1.11411
11.45	2.30059	11.45	1.11442
11.46	2.29848	11.46	1.11411
11.47	2.29763	11.47	1.1132
11.48	2.29932	11.48	1.11411
11.49	2.30482	11.49	1.11563
11.5	2.3082	11.5	1.11533
11.51	2.31031	11.51	1.11563
11.52	2.30989	11.52	1.11806
11.53	2.30947	11.53	1.11897
11.54	2.30904	11.54	1.11836
11.55	2.30862	11.55	1.11624
11.56	2.30609	11.56	1.11472
11.57	2.30609	11.57	1.11411
11.58	2.30524	11.58	1.11472
11.59	2.30397	11.59	1.11351
11.6	2.30144	11.6	1.11168
11.61	2.30059	11.61	1.11259
11.62	2.29932	11.62	1.11533
11.63	2.29806	11.63	1.11654
11.64	2.30144	11.64	1.11624
11.65	2.30313	11.65	1.11624
11.66	2.30482	11.66	1.11624
11.67	2.30651	11.67	1.11775
11.68	2.30566	11.68	1.11775
11.69	2.30735	11.69	1.11654
11.7	2.30651	11.7	1.11563
11.71	2.3082	11.71	1.11472
11.72	2.30904	11.72	1.1132
11.73	2.30862	11.73	1.11259
11.74	2.31031	11.74	1.1132
11.75	2.30904	11.75	1.1129
11.76	2.30651	11.76	1.11442
11.77	2.3044	11.77	1.11472
11.78	2.3027	11.78	1.11502
11.79	2.30355	11.79	1.11442
11.8	2.30313	11.8	1.11259
11.81	2.30482	11.81	1.11047
11.82	2.30778	11.82	1.11017
11.83	2.30904	11.83	1.11017
11.84	2.31074	11.84	1.11108
11.85	2.31243	11.85	1.11017
11.86	2.31116	11.86	1.11047
11.87	2.30989	11.87	1.10986
11.88	2.3082	11.88	1.11229
11.89	2.3082	11.89	1.1132
11.9	2.30735	11.9	1.1129
11.91	2.30566	11.91	1.11381
11.92	2.30693	11.92	1.11563
11.93	2.30651	11.93	1.11624
11.94	2.30862	11.94	1.11593
11.95	2.30989	11.95	1.11351
11.96	2.30989	11.96	1.11259
11.97	2.31074	11.97	1.11168
11.98	2.31031	11.98	1.11047
11.99	2.30862	11.99	1.11017
12	2.30651	12	1.11168
12.01	2.30524	12.01	1.11199
12.02	2.30313	12.02	1.11199
12.03	2.30101	12.03	1.11199
12.04	2.30186	12.04	1.11047
12.05	2.3027	12.05	1.10895
12.06	2.3044	12.06	1.10926
12.07	2.30651	12.07	1.10835
12.08	2.30778	12.08	1.10774
12.09	2.30651	12.09	1.10835
12.1	2.30693	12.1	1.10804
12.11	2.30609	12.11	1.10713
12.12	2.30355	12.12	1.10804
12.13	2.30228	12.13	1.11047
12.14	2.30228	12.14	1.10895
12.15	2.30144	12.15	1.10744
12.16	2.29932	12.16	1.10713
12.17	2.29932	12.17	1.10804
12.18	2.30144	12.18	1.10744
12.19	2.3027	12.19	1.10653
12.2	2.30482	12.2	1.10744
12.21	2.30566	12.21	1.10744
12.22	2.30735	12.22	1.11047
12.23	2.30566	12.23	1.1129
12.24	2.30482	12.24	1.11229
12.25	2.30186	12.25	1.11047
12.26	2.30059	12.26	1.11017
12.27	2.29721	12.27	1.11168
12.28	2.29763	12.28	1.11229
12.29	2.30059	12.29	1.11199
12.3	2.30355	12.3	1.1132
12.31	2.30524	12.31	1.11199
12.32	2.30693	12.32	1.1129
12.33	2.3082	12.33	1.11351
12.34	2.3082	12.34	1.11472
12.35	2.30778	12.35	1.11442
12.36	2.30735	12.36	1.11411
12.37	2.30313	12.37	1.11381
12.38	2.30397	12.38	1.11259
12.39	2.30524	12.39	1.11168
12.4	2.30524	12.4	1.11077
12.41	2.30355	12.41	1.10895
12.42	2.30144	12.42	1.10804
12.43	2.30017	12.43	1.10835
12.44	2.29806	12.44	1.10986
12.45	2.29848	12.45	1.10986
12.46	2.29806	12.46	1.10835
12.47	2.30059	12.47	1.10804
12.48	2.30186	12.48	1.10895
12.49	2.30313	12.49	1.11108
12.5	2.3044	12.5	1.10895
12.51	2.30482	12.51	1.10895
12.52	2.3044	12.52	1.11047
12.53	2.30482	12.53	1.11199
12.54	2.30566	12.54	1.1129
12.55	2.30609	12.55	1.11168
12.56	2.30524	12.56	1.10926
12.57	2.30482	12.57	1.10804
12.58	2.30355	12.58	1.10865
12.59	2.30313	12.59	1.10926
12.6	2.30355	12.6	1.10835
12.61	2.3044	12.61	1.10956
12.62	2.30778	12.62	1.11229
12.63	2.30904	12.63	1.11472
12.64	2.3082	12.64	1.11472
12.65	2.30651	12.65	1.11624
12.66	2.30566	12.66	1.11624
12.67	2.30482	12.67	1.11775
12.68	2.30313	12.68	1.1217
12.69	2.30482	12.69	1.12686
12.7	2.30566	12.7	1.13293
12.71	2.30566	12.71	1.13718
12.72	2.30735	12.72	1.14385
12.73	2.30735	12.73	1.14689
12.74	2.30524	12.74	1.15053
12.75	2.3044	12.75	1.15387
12.76	2.30313	12.76	1.15539
12.77	2.30313	12.77	1.15842
12.78	2.3027	12.78	1.16358
12.79	2.30609	12.79	1.17208
12.8	2.30524	12.8	1.18179
12.81	2.3044	12.81	1.19241
12.82	2.3044	12.82	1.20728
12.83	2.30313	12.83	1.21912
12.84	2.30228	12.84	1.23551
12.85	2.30186	12.85	1.24795
12.86	2.30186	12.86	1.25857
12.87	2.30397	12.87	1.27132
12.88	2.30778	12.88	1.28164
12.89	2.31243	12.89	1.29347
12.9	2.31454	12.9	1.3044
12.91	2.31834	12.91	1.31259
12.92	2.32384	12.92	1.31866
12.93	2.3268	12.93	1.32109
12.94	2.33314	12.94	1.31988
12.95	2.34286	12.95	1.31047
12.96	2.35723	12.96	1.29651
12.97	2.37878	12.97	1.27648
12.98	2.40161	12.98	1.2525
12.99	2.42866	12.99	1.23096
13	2.45232	13	1.21032
13.01	2.47937	13.01	1.18847
13.02	2.49755	13.02	1.17056
13.03	2.50304	13.03	1.15569
13.04	2.50135	13.04	1.14355
13.05	2.49079	13.05	1.13323
13.06	2.47473	13.06	1.12625
13.07	2.45486	13.07	1.11684
13.08	2.43077	13.08	1.11259
13.09	2.41175	13.09	1.11047
13.1	2.39442	13.1	1.10835
13.11	2.38343	13.11	1.1047
13.12	2.36822	13.12	1.10319
13.13	2.35596	13.13	1.10197
13.14	2.34624	13.14	1.10106
13.15	2.33609	13.15	1.10228
13.16	2.33018	13.16	1.10319
13.17	2.32468	13.17	1.10379
13.18	2.3213	13.18	1.1044
13.19	2.31961	13.19	1.10501
13.2	2.31919	13.2	1.1044
13.21	2.31665	13.21	1.10197
13.22	2.31327	13.22	1.10167
13.23	2.31074	13.23	1.09985
13.24	2.30651	13.24	1.09924
13.25	2.30524	13.25	1.10076
13.26	2.30482	13.26	1.10137
13.27	2.30397	13.27	1.10197
13.28	2.30144	13.28	1.10197
13.29	2.29932	13.29	1.10379
13.3	2.29932	13.3	1.1047
13.31	2.29848	13.31	1.10319
13.32	2.30017	13.32	1.10319
13.33	2.30017	13.33	1.10197
13.34	2.30059	13.34	1.10379
13.35	2.30313	13.35	1.1044
13.36	2.3044	13.36	1.1047
13.37	2.30355	13.37	1.10349
13.38	2.30017	13.38	1.10349
13.39	2.29763	13.39	1.1041
13.4	2.29467	13.4	1.10288
13.41	2.29594	13.41	1.10106
13.42	2.29721	13.42	1.10015
13.43	2.29763	13.43	1.09833
13.44	2.29975	13.44	1.09954
13.45	2.29932	13.45	1.09863
13.46	2.2989	13.46	1.09772
13.47	2.29763	13.47	1.09712
13.48	2.29637	13.48	1.09742
13.49	2.29552	13.49	1.09894
13.5	2.2951	13.5	1.10015
13.51	2.29594	13.51	1.10228
13.52	2.29721	13.52	1.10379
13.53	2.29932	13.53	1.10349
13.54	2.29932	13.54	1.1047
13.55	2.30059	13.55	1.10228
13.56	2.30313	13.56	1.09803
13.57	2.30862	13.57	1.0959
13.58	2.30862	13.58	1.09347
13.59	2.3082	13.59	1.09196
13.6	2.30566	13.6	1.09256
13.61	2.3027	13.61	1.09347
13.62	2.30017	13.62	1.09408
13.63	2.30059	13.63	1.09469
13.64	2.29975	13.64	1.09681
13.65	2.3027	13.65	1.09499
13.66	2.3044	13.66	1.09681
13.67	2.30609	13.67	1.10015
13.68	2.30482	13.68	1.10106
13.69	2.3027	13.69	1.10258
13.7	2.30059	13.7	1.10288
13.71	2.29806	13.71	1.10258
13.72	2.29637	13.72	1.10106
13.73	2.29679	13.73	1.10106
13.74	2.29679	13.74	1.10167
13.75	2.29848	13.75	1.09803
13.76	2.29975	13.76	1.09924
13.77	2.29848	13.77	1.09894
13.78	2.29975	13.78	1.09833
13.79	2.29848	13.79	1.09863
13.8	2.29806	13.8	1.09651
13.81	2.29721	13.81	1.0953
13.82	2.29848	13.82	1.09439
13.83	2.29806	13.83	1.09439
13.84	2.29763	13.84	1.09499
13.85	2.29848	13.85	1.09347
13.86	2.30017	13.86	1.09256
13.87	2.29848	13.87	1.09165
13.88	2.29932	13.88	1.09317
13.89	2.30059	13.89	1.0956
13.9	2.30144	13.9	1.09833
13.91	2.30186	13.91	1.09924
13.92	2.30186	13.92	1.09985
13.93	2.30144	13.93	1.09863
13.94	2.30101	13.94	1.09833
13.95	2.30059	13.95	1.09712
13.96	2.29975	13.96	1.0956
13.97	2.29763	13.97	1.09439
13.98	2.29721	13.98	1.09469
13.99	2.2989	13.99	1.09499
14	2.29679	14	1.0959
14.01	2.29341	14.01	1.0953
14.02	2.29087	14.02	1.09408
14.03	2.29003	14.03	1.09256
14.04	2.29129	14.04	1.09287
14.05	2.29256	14.05	1.09287
14.06	2.29298	14.06	1.0959
14.07	2.29467	14.07	1.09742
14.08	2.29552	14.08	1.09894
14.09	2.29721	14.09	1.09924
14.1	2.29806	14.1	1.09863
14.11	2.2989	14.11	1.09681
14.12	2.29763	14.12	1.09499
14.13	2.29806	14.13	1.09439
14.14	2.29975	14.14	1.09196
14.15	2.29848	14.15	1.09105
14.16	2.29679	14.16	1.09287
14.17	2.29552	14.17	1.09499
14.18	2.29341	14.18	1.09803
14.19	2.29256	14.19	1.09833
14.2	2.29425	14.2	1.09712
14.21	2.29467	14.21	1.09742
14.22	2.29425	14.22	1.09803
14.23	2.29594	14.23	1.09924
14.24	2.29594	14.24	1.09833
14.25	2.2951	14.25	1.09712
14.26	2.29594	14.26	1.09317
14.27	2.29594	14.27	1.09165
14.28	2.29467	14.28	1.09074
14.29	2.29594	14.29	1.08892
14.3	2.29594	14.3	1.08892
14.31	2.29679	14.31	1.09014
14.32	2.29637	14.32	1.09287
14.33	2.29806	14.33	1.0956
14.34	2.29763	14.34	1.09772
14.35	2.2989	14.35	1.09681
14.36	2.29932	14.36	1.09499
14.37	2.29848	14.37	1.0956
14.38	2.29721	14.38	1.09863
14.39	2.29679	14.39	1.10046
14.4	2.29425	14.4	1.10076
14.41	2.29467	14.41	1.09985
14.42	2.29256	14.42	1.09954
14.43	2.2951	14.43	1.09742
14.44	2.29594	14.44	1.09469
14.45	2.29721	14.45	1.09135
14.46	2.29467	14.46	1.09105
14.47	2.29425	14.47	1.09074
14.48	2.29298	14.48	1.09256
14.49	2.29298	14.49	1.09196
14.5	2.29129	14.5	1.09347
14.51	2.29129	14.51	1.09347
14.52	2.2896	14.52	1.09196
14.53	2.29087	14.53	1.08953
14.54	2.29129	14.54	1.08862
14.55	2.29003	14.55	1.0871
14.56	2.28876	14.56	1.08741
14.57	2.2896	14.57	1.08649
14.58	2.29129	14.58	1.08558
14.59	2.2951	14.59	1.0871
14.6	2.29637	14.6	1.09196
14.61	2.29679	14.61	1.09256
14.62	2.29848	14.62	1.09287
14.63	2.29679	14.63	1.09378
14.64	2.29806	14.64	1.09469
14.65	2.29679	14.65	1.09408
14.66	2.2951	14.66	1.09287
14.67	2.29298	14.67	1.09105
14.68	2.29214	14.68	1.08953
14.69	2.29214	14.69	1.09014
14.7	2.29045	14.7	1.09044
14.71	2.29087	14.71	1.08892
14.72	2.29425	14.72	1.08832
14.73	2.29552	14.73	1.0871
14.74	2.29594	14.74	1.08649
14.75	2.2951	14.75	1.08467
14.76	2.29298	14.76	1.08437
14.77	2.29045	14.77	1.08589
14.78	2.2896	14.78	1.08801
14.79	2.28749	14.79	1.09014
14.8	2.28749	14.8	1.08983
14.81	2.2896	14.81	1.08862
14.82	2.29129	14.82	1.09014
14.83	2.29467	14.83	1.09074
14.84	2.29552	14.84	1.09074
14.85	2.29806	14.85	1.08892
14.86	2.29679	14.86	1.08832
14.87	2.29552	14.87	1.09014
14.88	2.29425	14.88	1.09044
14.89	2.29298	14.89	1.09044
14.9	2.29214	14.9	1.09014
14.91	2.29383	14.91	1.08983
14.92	2.29256	14.92	1.09196
14.93	2.29467	14.93	1.09226
14.94	2.29552	14.94	1.08923
14.95	2.29721	14.95	1.0871
14.96	2.2951	14.96	1.08619
14.97	2.29214	14.97	1.08619
14.98	2.29003	14.98	1.08467
14.99	2.29003	14.99	1.08437
15	2.28833	15	1.08437
15.01	2.29045	15.01	1.08467
15.02	2.28833	15.02	1.08649
15.03	2.28791	15.03	1.08771
15.04	2.29003	15.04	1.08771
15.05	2.29087	15.05	1.08953
15.06	2.28918	15.06	1.08953
15.07	2.28749	15.07	1.08801
15.08	2.28833	15.08	1.08741
15.09	2.29003	15.09	1.08771
15.1	2.29087	15.1	1.08437
15.11	2.29298	15.11	1.08437
15.12	2.29298	15.12	1.08467
15.13	2.29256	15.13	1.08528
15.14	2.29467	15.14	1.08589
15.15	2.29425	15.15	1.08771
15.16	2.29298	15.16	1.08892
15.17	2.29003	15.17	1.08892
15.18	2.28749	15.18	1.09014
15.19	2.2858	15.19	1.08953
15.2	2.28538	15.2	1.08771
15.21	2.2858	15.21	1.08771
15.22	2.28707	15.22	1.08649
15.23	2.28918	15.23	1.0871
15.24	2.29172	15.24	1.0871
15.25	2.29341	15.25	1.08832
15.26	2.29341	15.26	1.08832
15.27	2.29129	15.27	1.08589
15.28	2.2896	15.28	1.08589
15.29	2.28918	15.29	1.08467
15.3	2.28791	15.3	1.08498
15.31	2.28749	15.31	1.08589
15.32	2.28876	15.32	1.08741
15.33	2.29087	15.33	1.09014
15.34	2.29256	15.34	1.08983
15.35	2.29298	15.35	1.08892
15.36	2.29214	15.36	1.0868
15.37	2.29341	15.37	1.08316
15.38	2.29383	15.38	1.08103
15.39	2.29383	15.39	1.078
15.4	2.29383	15.4	1.07648
15.41	2.29256	15.41	1.07709
15.42	2.29256	15.42	1.07739
15.43	2.29341	15.43	1.08012
15.44	2.29298	15.44	1.08285
15.45	2.29172	15.45	1.08619
15.46	2.29172	15.46	1.08832
15.47	2.29214	15.47	1.09074
15.48	2.29045	15.48	1.09044
15.49	2.29003	15.49	1.09044
15.5	2.29172	15.5	1.08953
15.51	2.2896	15.51	1.08741
15.52	2.28918	15.52	1.08528
15.53	2.28707	15.53	1.08467
15.54	2.2858	15.54	1.08407
15.55	2.28538	15.55	1.08407
15.56	2.28707	15.56	1.08316
15.57	2.28664	15.57	1.08316
15.58	2.28538	15.58	1.08255
15.59	2.28791	15.59	1.08285
15.6	2.2896	15.6	1.08134
15.61	2.2896	15.61	1.08194
15.62	2.29087	15.62	1.08346
15.63	2.28918	15.63	1.08467
15.64	2.28918	15.64	1.08649
15.65	2.28876	15.65	1.08741
15.66	2.28876	15.66	1.08649
15.67	2.28876	15.67	1.08528
15.68	2.28664	15.68	1.08619
15.69	2.28707	15.69	1.08589
15.7	2.28622	15.7	1.08376
15.71	2.28707	15.71	1.08346
15.72	2.28749	15.72	1.08346
15.73	2.28622	15.73	1.08194
15.74	2.28707	15.74	1.08134
15.75	2.28833	15.75	1.08012
15.76	2.28918	15.76	1.07891
15.77	2.29172	15.77	1.07891
15.78	2.29172	15.78	1.08073
15.79	2.29214	15.79	1.08194
15.8	2.29256	15.8	1.08225
15.81	2.29256	15.81	1.08467
15.82	2.29003	15.82	1.08649
15.83	2.28876	15.83	1.08801
15.84	2.28876	15.84	1.08832
15.85	2.28664	15.85	1.0868
15.86	2.28411	15.86	1.08558
15.87	2.28453	15.87	1.08619
15.88	2.28453	15.88	1.08498
15.89	2.2858	15.89	1.08346
15.9	2.28791	15.9	1.08225
15.91	2.28791	15.91	1.08164
15.92	2.28833	15.92	1.08103
15.93	2.28918	15.93	1.08255
15.94	2.29087	15.94	1.08134
15.95	2.29003	15.95	1.07921
15.96	2.28876	15.96	1.08012
15.97	2.28918	15.97	1.08194
15.98	2.28833	15.98	1.08407
15.99	2.28833	15.99	1.08407
16	2.2896	16	1.08407
16.01	2.2896	16.01	1.08316
16.02	2.29045	16.02	1.08255
16.03	2.29298	16.03	1.08134
16.04	2.29383	16.04	1.07982
16.05	2.29214	16.05	1.07739
16.06	2.28833	16.06	1.0783
16.07	2.28707	16.07	1.08012
16.08	2.28326	16.08	1.08376
16.09	2.28199	16.09	1.08407
16.1	2.28157	16.1	1.08528
16.11	2.28115	16.11	1.08407
16.12	2.28242	16.12	1.08376
16.13	2.28495	16.13	1.08225
16.14	2.28453	16.14	1.08194
16.15	2.28326	16.15	1.08073
16.16	2.28326	16.16	1.08194
16.17	2.28622	16.17	1.08437
16.18	2.28707	16.18	1.08528
16.19	2.28749	16.19	1.08649
16.2	2.28791	16.2	1.08649
16.21	2.28538	16.21	1.08376
16.22	2.28538	16.22	1.08346
16.23	2.28284	16.23	1.08376
16.24	2.28157	16.24	1.08346
16.25	2.27904	16.25	1.08316
16.26	2.27692	16.26	1.08255
16.27	2.27904	16.27	1.08194
16.28	2.28115	16.28	1.08042
16.29	2.28284	16.29	1.08012
16.3	2.28538	16.3	1.07921
16.31	2.28664	16.31	1.07648
16.32	2.29003	16.32	1.07709
16.33	2.29087	16.33	1.07709
16.34	2.29256	16.34	1.07648
16.35	2.29087	16.35	1.07587
16.36	2.2858	16.36	1.07527
16.37	2.28369	16.37	1.07618
16.38	2.28199	16.38	1.07769
16.39	2.28073	16.39	1.07891
16.4	2.28073	16.4	1.08134
16.41	2.28242	16.41	1.08042
16.42	2.28411	16.42	1.08134
16.43	2.28622	16.43	1.08103
16.44	2.28833	16.44	1.08073
16.45	2.28622	16.45	1.08042
16.46	2.28115	16.46	1.07951
16.47	2.27819	16.47	1.07951
16.48	2.27735	16.48	1.08042
16.49	2.27819	16.49	1.08042
16.5	2.28073	16.5	1.07921
16.51	2.28199	16.51	1.078
16.52	2.28538	16.52	1.0783
16.53	2.28664	16.53	1.07921
16.54	2.28707	16.54	1.07921
16.55	2.28453	16.55	1.08042
16.56	2.28242	16.56	1.07982
16.57	2.28157	16.57	1.08134
16.58	2.28411	16.58	1.08225
16.59	2.2858	16.59	1.08225
16.6	2.28664	16.6	1.08255
16.61	2.28538	16.61	1.08285
16.62	2.28495	16.62	1.08346
16.63	2.28284	16.63	1.08316
16.64	2.28369	16.64	1.08346
16.65	2.28369	16.65	1.08346
16.66	2.28411	16.66	1.08346
16.67	2.28538	16.67	1.08407
16.68	2.28707	16.68	1.08346
16.69	2.28664	16.69	1.08316
16.7	2.2858	16.7	1.08285
16.71	2.28538	16.71	1.08134
16.72	2.2858	16.72	1.08073
16.73	2.28538	16.73	1.07951
16.74	2.28791	16.74	1.078
16.75	2.28791	16.75	1.07618
16.76	2.2858	16.76	1.07405
16.77	2.28157	16.77	1.07375
16.78	2.27904	16.78	1.07253
16.79	2.27819	16.79	1.07223
16.8	2.27692	16.8	1.07314
16.81	2.27819	16.81	1.07344
16.82	2.2803	16.82	1.07436
16.83	2.28242	16.83	1.07587
16.84	2.28622	16.84	1.07769
16.85	2.28622	16.85	1.08012
16.86	2.28495	16.86	1.08103
16.87	2.2803	16.87	1.08255
16.88	2.28157	16.88	1.08194
16.89	2.28199	16.89	1.08225
16.9	2.2803	16.9	1.08134
16.91	2.2803	16.91	1.0783
16.92	2.27988	16.92	1.07557
16.93	2.28242	16.93	1.07496
16.94	2.28622	16.94	1.07527
16.95	2.28749	16.95	1.07618
16.96	2.28664	16.96	1.07648
16.97	2.28284	16.97	1.0783
16.98	2.28242	16.98	1.08134
16.99	2.27946	16.99	1.08467
17	2.27692	17	1.08498
17.01	2.27354	17.01	1.08467
17.02	2.27143	17.02	1.08437
17.03	2.27439	17.03	1.08407
17.04	2.27861	17.04	1.08346
17.05	2.27904	17.05	1.08225
17.06	2.27777	17.06	1.08042
17.07	2.27819	17.07	1.08012
17.08	2.27946	17.08	1.07982
17.09	2.28115	17.09	1.08012
17.1	2.28115	17.1	1.0786
17.11	2.28073	17.11	1.078
17.12	2.28115	17.12	1.07739
17.13	2.28199	17.13	1.07587
17.14	2.27946	17.14	1.07618
17.15	2.27608	17.15	1.07618
17.16	2.27227	17.16	1.07618
17.17	2.27227	17.17	1.07436
17.18	2.27058	17.18	1.07344
17.19	2.27058	17.19	1.07527
17.2	2.27101	17.2	1.07527
17.21	2.27396	17.21	1.07496
17.22	2.27566	17.22	1.07466
17.23	2.27861	17.23	1.07466
17.24	2.28073	17.24	1.07466
17.25	2.28326	17.25	1.07709
17.26	2.28411	17.26	1.07678
17.27	2.28495	17.27	1.07648
17.28	2.28369	17.28	1.07648
17.29	2.28199	17.29	1.07891
17.3	2.28073	17.3	1.07769
17.31	2.28073	17.31	1.078
17.32	2.27819	17.32	1.07739
17.33	2.27692	17.33	1.07678
17.34	2.27777	17.34	1.07618
17.35	2.27861	17.35	1.07739
17.36	2.27946	17.36	1.07618
17.37	2.27861	17.37	1.07648
17.38	2.27861	17.38	1.07709
17.39	2.27861	17.39	1.0786
17.4	2.27861	17.4	1.07648
17.41	2.27988	17.41	1.07557
17.42	2.27819	17.42	1.07466
17.43	2.27735	17.43	1.07344
17.44	2.27735	17.44	1.07193
17.45	2.2765	17.45	1.07102
17.46	2.2765	17.46	1.07162
17.47	2.27439	17.47	1.07102
17.48	2.27566	17.48	1.07344
17.49	2.2765	17.49	1.07436
17.5	2.2765	17.5	1.07496
17.51	2.27735	17.51	1.07587
17.52	2.2765	17.52	1.07739
17.53	2.2765	17.53	1.07678
17.54	2.27566	17.54	1.07557
17.55	2.27777	17.55	1.07648
17.56	2.27946	17.56	1.078
17.57	2.28326	17.57	1.07769
17.58	2.28791	17.58	1.078
17.59	2.29087	17.59	1.07769
17.6	2.28918	17.6	1.0783
17.61	2.28876	17.61	1.0786
17.62	2.28918	17.62	1.0786
17.63	2.28622	17.63	1.07648
17.64	2.28538	17.64	1.07587
17.65	2.28369	17.65	1.07496
17.66	2.28199	17.66	1.07587
17.67	2.28157	17.67	1.07527
17.68	2.28411	17.68	1.07375
17.69	2.28326	17.69	1.07466
17.7	2.28199	17.7	1.07466
17.71	2.28284	17.71	1.07618
17.72	2.28326	17.72	1.07496
17.73	2.28157	17.73	1.07193
17.74	2.28284	17.74	1.07557
17.75	2.28369	17.75	1.08012
17.76	2.28369	17.76	1.07314
17.77	2.28411	17.77	1.0786
17.78	2.28453	17.78	1.07253
17.79	2.28495	17.79	1.07891
17.8	2.2858	17.8	1.07709
17.81	2.28326	17.81	1.07678
17.82	2.28242	17.82	1.07921
17.83	2.28242	17.83	1.07527
17.84	2.28284	17.84	1.0786
17.85	2.28326	17.85	1.0783
17.86	2.28157	17.86	1.07648
17.87	2.28284	17.87	1.07921
17.88	2.28199	17.88	1.07982
17.89	2.28157	17.89	1.07496
17.9	2.27988	17.9	1.07253
17.91	2.27861	17.91	1.078
17.92	2.27819	17.92	1.0783
17.93	2.27777	17.93	1.07344
17.94	2.27692	17.94	1.07587
17.95	2.2765	17.95	1.07162
17.96	2.27735	17.96	1.07466
17.97	2.27861	17.97	1.078
17.98	2.27692	17.98	1.078
17.99	2.27396	17.99	1.07891
18	2.27354	18	1.07527
18.01	2.27439	18.01	1.0695
18.02	2.27523	18.02	1.07041
18.03	2.27566	18.03	1.07496
18.04	2.27819	18.04	1.07344
18.05	2.28073	18.05	1.07648
18.06	2.28242	18.06	1.07739
18.07	2.28242	18.07	1.07436
18.08	2.28115	18.08	1.07618
18.09	2.27946	18.09	1.07466
18.1	2.27735	18.1	1.07284
18.11	2.27692	18.11	1.07436
18.12	2.27608	18.12	1.07223
18.13	2.2765	18.13	1.07557
18.14	2.27777	18.14	1.07011
18.15	2.27904	18.15	1.07132
18.16	2.27861	18.16	1.07405
18.17	2.27735	18.17	1.07405
18.18	2.2765	18.18	1.07375
18.19	2.27608	18.19	1.07253
18.2	2.27481	18.2	1.07041
18.21	2.27608	18.21	1.07162
18.22	2.27692	18.22	1.07011
18.23	2.27735	18.23	1.0692
18.24	2.27735	18.24	1.0692
18.25	2.27735	18.25	1.07011
18.26	2.27566	18.26	1.07041
18.27	2.27396	18.27	1.06889
18.28	2.27396	18.28	1.06768
18.29	2.27439	18.29	1.06889
18.3	2.27481	18.3	1.0692
18.31	2.27523	18.31	1.07102
18.32	2.27566	18.32	1.07041
18.33	2.27439	18.33	1.07193
18.34	2.27608	18.34	1.07253
18.35	2.27735	18.35	1.07314
18.36	2.27819	18.36	1.07344
18.37	2.27735	18.37	1.07162
18.38	2.27566	18.38	1.07011
18.39	2.27523	18.39	1.07041
18.4	2.2727	18.4	1.07041
18.41	2.2727	18.41	1.0695
18.42	2.27227	18.42	1.07041
18.43	2.27227	18.43	1.07193
18.44	2.27312	18.44	1.07314
18.45	2.27312	18.45	1.07284
18.46	2.27227	18.46	1.07223
18.47	2.27185	18.47	1.07193
18.48	2.27185	18.48	1.07102
18.49	2.27185	18.49	1.07162
18.5	2.27058	18.5	1.07193
18.51	2.27185	18.51	1.07132
18.52	2.27396	18.52	1.07496
18.53	2.27481	18.53	1.07527
18.54	2.27523	18.54	1.07587
18.55	2.27566	18.55	1.07405
18.56	2.27439	18.56	1.07314
18.57	2.27523	18.57	1.07314
18.58	2.27396	18.58	1.07162
18.59	2.27101	18.59	1.07102
18.6	2.26889	18.6	1.07011
18.61	2.26805	18.61	1.06859
18.62	2.26889	18.62	1.06889
18.63	2.26974	18.63	1.06829
18.64	2.27185	18.64	1.0692
18.65	2.27354	18.65	1.07011
18.66	2.2765	18.66	1.07162
18.67	2.27861	18.67	1.07193
18.68	2.27819	18.68	1.07284
18.69	2.27777	18.69	1.07314
18.7	2.27692	18.7	1.07223
18.71	2.27312	18.71	1.07162
18.72	2.27101	18.72	1.07041
18.73	2.26932	18.73	1.0698
18.74	2.26889	18.74	1.07071
18.75	2.26932	18.75	1.07223
18.76	2.27016	18.76	1.07102
18.77	2.27185	18.77	1.07011
18.78	2.27101	18.78	1.07071
18.79	2.27058	18.79	1.07011
18.8	2.26974	18.8	1.07041
18.81	2.2672	18.81	1.07162
18.82	2.2672	18.82	1.07071
18.83	2.26636	18.83	1.07102
18.84	2.26847	18.84	1.07132
18.85	2.26974	18.85	1.07223
18.86	2.27058	18.86	1.07011
18.87	2.27185	18.87	1.0692
18.88	2.27058	18.88	1.06889
18.89	2.27143	18.89	1.06798
18.9	2.2727	18.9	1.07011
18.91	2.27227	18.91	1.07162
18.92	2.27101	18.92	1.07253
18.93	2.26889	18.93	1.07344
18.94	2.26805	18.94	1.07284
18.95	2.2672	18.95	1.07375
18.96	2.26593	18.96	1.07132
18.97	2.26593	18.97	1.0698
18.98	2.26636	18.98	1.06889
18.99	2.26762	18.99	1.0692
19	2.26847	19	1.07071
19.01	2.26974	19.01	1.07132
19.02	2.26932	19.02	1.07132
19.03	2.27016	19.03	1.07102
19.04	2.26889	19.04	1.07011
19.05	2.27185	19.05	1.0698
19.06	2.27227	19.06	1.06768
19.07	2.27227	19.07	1.0692
19.08	2.2727	19.08	1.07071
19.09	2.27058	19.09	1.0698
19.1	2.26762	19.1	1.07011
19.11	2.26805	19.11	1.07041
19.12	2.26805	19.12	1.0698
19.13	2.27016	19.13	1.06889
19.14	2.27016	19.14	1.06798
19.15	2.27396	19.15	1.06829
19.16	2.27396	19.16	1.0692
19.17	2.27566	19.17	1.0695
19.18	2.27692	19.18	1.0698
19.19	2.27523	19.19	1.06798
19.2	2.27354	19.2	1.06859
19.21	2.27439	19.21	1.0695
19.22	2.27396	19.22	1.06859
19.23	2.27396	19.23	1.06829
19.24	2.27439	19.24	1.06829
19.25	2.27354	19.25	1.06889
19.26	2.27185	19.26	1.0692
19.27	2.27185	19.27	1.06889
19.28	2.27058	19.28	1.07071
19.29	2.27016	19.29	1.0698
19.3	2.27016	19.3	1.0692
19.31	2.26805	19.31	1.06829
19.32	2.26889	19.32	1.06586
19.33	2.27016	19.33	1.06525
19.34	2.27101	19.34	1.06525
19.35	2.27058	19.35	1.06616
19.36	2.27016	19.36	1.06737
19.37	2.27016	19.37	1.06889
19.38	2.27227	19.38	1.07071
19.39	2.27396	19.39	1.07011
19.4	2.27312	19.4	1.07071
19.41	2.26847	19.41	1.07011
19.42	2.26762	19.42	1.06798
19.43	2.26551	19.43	1.06707
19.44	2.26128	19.44	1.06555
19.45	2.26128	19.45	1.06495
19.46	2.26044	19.46	1.06313
19.47	2.26002	19.47	1.06161
19.48	2.26171	19.48	1.06161
19.49	2.2634	19.49	1.061
19.5	2.26382	19.5	1.06161
19.51	2.26467	19.51	1.06222
19.52	2.26467	19.52	1.06252
19.53	2.26636	19.53	1.06313
19.54	2.26636	19.54	1.06404
19.55	2.2672	19.55	1.06343
19.56	2.26678	19.56	1.06282
19.57	2.26636	19.57	1.06343
19.58	2.26593	19.58	1.06586
19.59	2.26805	19.59	1.06677
19.6	2.26847	19.6	1.06707
19.61	2.26974	19.61	1.06646
19.62	2.26805	19.62	1.06737
19.63	2.26805	19.63	1.06829
19.64	2.26762	19.64	1.06889
19.65	2.26932	19.65	1.06586
19.66	2.27058	19.66	1.06343
19.67	2.26974	19.67	1.06282
19.68	2.26974	19.68	1.06282
19.69	2.26974	19.69	1.06222
19.7	2.27058	19.7	1.06191
19.71	2.26932	19.71	1.06161
19.72	2.26889	19.72	1.06282
19.73	2.26847	19.73	1.06495
19.74	2.26762	19.74	1.06616
19.75	2.26678	19.75	1.06646
19.76	2.26467	19.76	1.06798
19.77	2.26255	19.77	1.06859
19.78	2.26255	19.78	1.0695
19.79	2.26128	19.79	1.06889
19.8	2.26213	19.8	1.0692
19.81	2.26255	19.81	1.0698
19.82	2.2634	19.82	1.0692
19.83	2.26255	19.83	1.0692
19.84	2.26255	19.84	1.06798
19.85	2.26171	19.85	1.06829
19.86	2.26213	19.86	1.06859
19.87	2.2634	19.87	1.06677
19.88	2.26509	19.88	1.06586
19.89	2.26762	19.89	1.06464
19.9	2.26889	19.9	1.06404
19.91	2.27016	19.91	1.06434
19.92	2.26932	19.92	1.06555
19.93	2.26889	19.93	1.06464
19.94	2.26974	19.94	1.06313
19.95	2.2672	19.95	1.06343
19.96	2.26593	19.96	1.06343
19.97	2.26551	19.97	1.06313
19.98	2.26678	19.98	1.06343
19.99	2.26678	19.99	1.06434
20	2.26678	20	1.06525
20.01	2.26805	20.01	1.06586
20.02	2.26762	20.02	1.06737
20.03	2.26889	20.03	1.06677
20.04	2.26932	20.04	1.06616
20.05	2.26889	20.05	1.06707
20.06	2.26805	20.06	1.06798
20.07	2.26636	20.07	1.06829
20.08	2.26636	20.08	1.0692
20.09	2.26298	20.09	1.0695
20.1	2.26255	20.1	1.06859
20.11	2.26255	20.11	1.06616
20.12	2.26298	20.12	1.06404
20.13	2.26298	20.13	1.06282
20.14	2.26467	20.14	1.06131
20.15	2.26847	20.15	1.06039
20.16	2.26974	20.16	1.061
20.17	2.27058	20.17	1.061
20.18	2.27185	20.18	1.06282
20.19	2.27143	20.19	1.06343
20.2	2.26974	20.2	1.06282
20.21	2.26889	20.21	1.06252
20.22	2.26762	20.22	1.06191
20.23	2.26467	20.23	1.06313
20.24	2.26424	20.24	1.06373
20.25	2.26636	20.25	1.06495
20.26	2.26593	20.26	1.06434
20.27	2.26509	20.27	1.06464
20.28	2.26509	20.28	1.06495
20.29	2.26382	20.29	1.06525
20.3	2.26298	20.3	1.06555
20.31	2.26298	20.31	1.06525
20.32	2.26213	20.32	1.06464
20.33	2.26255	20.33	1.06525
20.34	2.26255	20.34	1.06464
20.35	2.26509	20.35	1.06373
20.36	2.26551	20.36	1.06252
20.37	2.26424	20.37	1.06252
20.38	2.2634	20.38	1.06222
20.39	2.26128	20.39	1.06282
20.4	2.26044	20.4	1.06282
20.41	2.25875	20.41	1.06161
20.42	2.26002	20.42	1.06191
20.43	2.26002	20.43	1.06252
20.44	2.26171	20.44	1.06222
20.45	2.26382	20.45	1.06222
20.46	2.26382	20.46	1.06282
20.47	2.26424	20.47	1.06373
20.48	2.26467	20.48	1.06495
20.49	2.26467	20.49	1.06586
20.5	2.26424	20.5	1.06677
20.51	2.26551	20.51	1.06707
20.52	2.26678	20.52	1.06829
20.53	2.26509	20.53	1.06677
20.54	2.26467	20.54	1.06495
20.55	2.26213	20.55	1.06313
20.56	2.26128	20.56	1.06131
20.57	2.26298	20.57	1.0607
20.58	2.26298	20.58	1.06161
20.59	2.26382	20.59	1.06343
20.6	2.26382	20.6	1.06555
20.61	2.26467	20.61	1.06555
20.62	2.2634	20.62	1.06555
20.63	2.26213	20.63	1.06222
20.64	2.26128	20.64	1.0607
20.65	2.26086	20.65	1.05918
20.66	2.26213	20.66	1.05888
20.67	2.26171	20.67	1.05918
20.68	2.26044	20.68	1.05948
20.69	2.26128	20.69	1.0607
20.7	2.26213	20.7	1.06161
20.71	2.2634	20.71	1.06009
20.72	2.2634	20.72	1.06039
20.73	2.2634	20.73	1.06009
20.74	2.26509	20.74	1.061
20.75	2.26509	20.75	1.06252
20.76	2.26593	20.76	1.06373
20.77	2.26424	20.77	1.06404
20.78	2.26382	20.78	1.06343
20.79	2.26509	20.79	1.06434
20.8	2.26382	20.8	1.06282
20.81	2.26509	20.81	1.061
20.82	2.26255	20.82	1.06009
20.83	2.26086	20.83	1.0607
20.84	2.26002	20.84	1.06161
20.85	2.25833	20.85	1.06222
20.86	2.25959	20.86	1.06313
20.87	2.25875	20.87	1.06404
20.88	2.25959	20.88	1.06525
20.89	2.26086	20.89	1.06586
20.9	2.26044	20.9	1.06525
20.91	2.26128	20.91	1.06525
20.92	2.26086	20.92	1.06434
20.93	2.26171	20.93	1.06495
20.94	2.26086	20.94	1.06434
20.95	2.26086	20.95	1.06282
20.96	2.26044	20.96	1.06373
20.97	2.26044	20.97	1.06282
20.98	2.26213	20.98	1.06343
20.99	2.26255	20.99	1.06313
21	2.26298	21	1.06343
21.01	2.2634	21.01	1.06313
21.02	2.26424	21.02	1.06252
21.03	2.26636	21.03	1.06252
21.04	2.26382	21.04	1.06161
21.05	2.26298	21.05	1.06131
21.06	2.26298	21.06	1.06252
21.07	2.26255	21.07	1.06282
21.08	2.26298	21.08	1.06404
21.09	2.26213	21.09	1.06525
21.1	2.26213	21.1	1.06404
21.11	2.26255	21.11	1.06343
21.12	2.2634	21.12	1.06343
21.13	2.2634	21.13	1.06191
21.14	2.26086	21.14	1.0607
21.15	2.26128	21.15	1.06039
21.16	2.26171	21.16	1.06191
21.17	2.26044	21.17	1.06282
21.18	2.25917	21.18	1.06282
21.19	2.25706	21.19	1.06373
21.2	2.25706	21.2	1.06313
21.21	2.25748	21.21	1.06464
21.22	2.25664	21.22	1.06404
21.23	2.25748	21.23	1.06222
21.24	2.2579	21.24	1.06039
21.25	2.25917	21.25	1.05979
21.26	2.26086	21.26	1.06009
21.27	2.26128	21.27	1.05888
21.28	2.26044	21.28	1.05888
21.29	2.26044	21.29	1.061
21.3	2.26002	21.3	1.06222
21.31	2.25875	21.31	1.06313
21.32	2.25621	21.32	1.06222
21.33	2.25579	21.33	1.06313
21.34	2.25368	21.34	1.06222
21.35	2.25368	21.35	1.06191
21.36	2.2541	21.36	1.061
21.37	2.25368	21.37	1.0607
21.38	2.25579	21.38	1.06222
21.39	2.25748	21.39	1.06313
21.4	2.25833	21.4	1.06343
21.41	2.25917	21.41	1.06313
21.42	2.26044	21.42	1.06191
21.43	2.26044	21.43	1.06191
21.44	2.25959	21.44	1.06191
21.45	2.25959	21.45	1.06282
21.46	2.25875	21.46	1.06313
21.47	2.25833	21.47	1.06404
21.48	2.25917	21.48	1.06525
21.49	2.25917	21.49	1.06586
21.5	2.25917	21.5	1.06586
21.51	2.25748	21.51	1.06434
21.52	2.25621	21.52	1.06222
21.53	2.25537	21.53	1.06161
21.54	2.25537	21.54	1.06131
21.55	2.25537	21.55	1.06161
21.56	2.25579	21.56	1.06131
21.57	2.2579	21.57	1.061
21.58	2.26002	21.58	1.06131
21.59	2.26171	21.59	1.06191
21.6	2.26044	21.6	1.0607
21.61	2.25875	21.61	1.05948
21.62	2.2579	21.62	1.05918
21.63	2.25833	21.63	1.05979
21.64	2.25706	21.64	1.05948
21.65	2.25621	21.65	1.05797
21.66	2.25748	21.66	1.05766
21.67	2.25875	21.67	1.05766
21.68	2.26128	21.68	1.05706
21.69	2.26213	21.69	1.05675
21.7	2.26086	21.7	1.05645
21.71	2.26128	21.71	1.05857
21.72	2.26382	21.72	1.061
21.73	2.26593	21.73	1.06191
21.74	2.27227	21.74	1.06343
21.75	2.28073	21.75	1.06313
21.76	2.29129	21.76	1.06343
21.77	2.30186	21.77	1.06373
21.78	2.30989	21.78	1.06434
21.79	2.31961	21.79	1.06404
21.8	2.32975	21.8	1.06434
21.81	2.34117	21.81	1.06525
21.82	2.34793	21.82	1.06555
21.83	2.35173	21.83	1.06343
21.84	2.35342	21.84	1.06343
21.85	2.35004	21.85	1.06161
21.86	2.3437	21.86	1.06161
21.87	2.33314	21.87	1.06313
21.88	2.31877	21.88	1.06373
21.89	2.30862	21.89	1.06404
21.9	2.30059	21.9	1.06252
21.91	2.29256	21.91	1.06222
21.92	2.2858	21.92	1.061
21.93	2.28115	21.93	1.05797
21.94	2.27608	21.94	1.05645
21.95	2.27185	21.95	1.05675
21.96	2.26932	21.96	1.05797
21.97	2.26762	21.97	1.05918
21.98	2.26678	21.98	1.05979
21.99	2.26424	21.99	1.0607
22	2.2634	22	1.06161
22.01	2.26044	22.01	1.06434
22.02	2.26086	22.02	1.06373
22.03	2.26128	22.03	1.06404
22.04	2.25959	22.04	1.06343
22.05	2.26002	22.05	1.06404
22.06	2.26086	22.06	1.06343
22.07	2.26255	22.07	1.06313
22.08	2.26213	22.08	1.06191
22.09	2.25959	22.09	1.06039
22.1	2.25748	22.1	1.061
22.11	2.25537	22.11	1.061
22.12	2.25368	22.12	1.05918
22.13	2.2541	22.13	1.05857
22.14	2.25495	22.14	1.05766
22.15	2.25748	22.15	1.05736
22.16	2.25917	22.16	1.05736
22.17	2.25959	22.17	1.05766
22.18	2.25875	22.18	1.05706
22.19	2.25664	22.19	1.05797
22.2	2.25579	22.2	1.05918
22.21	2.25664	22.21	1.05979
22.22	2.25706	22.22	1.05948
22.23	2.25917	22.23	1.05948
22.24	2.26086	22.24	1.05979
22.25	2.25917	22.25	1.06009
22.26	2.2579	22.26	1.06039
22.27	2.25621	22.27	1.061
22.28	2.25368	22.28	1.06252
22.29	2.25325	22.29	1.06495
22.3	2.25368	22.3	1.06616
22.31	2.2541	22.31	1.06495
22.32	2.25664	22.32	1.06313
22.33	2.25875	22.33	1.061
22.34	2.25959	22.34	1.05797
22.35	2.25748	22.35	1.05675
22.36	2.2579	22.36	1.05493
22.37	2.25621	22.37	1.05493
22.38	2.25452	22.38	1.05675
22.39	2.25495	22.39	1.05888
22.4	2.25452	22.4	1.0607
22.41	2.25495	22.41	1.0607
22.42	2.25748	22.42	1.06222
22.43	2.2579	22.43	1.06222
22.44	2.25706	22.44	1.06252
22.45	2.25579	22.45	1.06222
22.46	2.25579	22.46	1.06222
22.47	2.25199	22.47	1.06191
22.48	2.25241	22.48	1.06161
22.49	2.25241	22.49	1.06039
22.5	2.25368	22.5	1.06131
22.51	2.25579	22.51	1.05979
22.52	2.2579	22.52	1.05948
22.53	2.25621	22.53	1.05948
22.54	2.25621	22.54	1.05857
22.55	2.25664	22.55	1.05857
22.56	2.25621	22.56	1.05948
22.57	2.25368	22.57	1.05979
22.58	2.25452	22.58	1.05857
22.59	2.25283	22.59	1.05797
22.6	2.25495	22.6	1.05918
22.61	2.25452	22.61	1.05766
22.62	2.2541	22.62	1.05645
22.63	2.25325	22.63	1.05615
22.64	2.25199	22.64	1.05584
22.65	2.25156	22.65	1.05766
22.66	2.25199	22.66	1.05736
22.67	2.25241	22.67	1.05615
22.68	2.25283	22.68	1.05372
22.69	2.25199	22.69	1.05341
22.7	2.25241	22.7	1.0525
22.71	2.25072	22.71	1.0522
22.72	2.25114	22.72	1.0525
22.73	2.2503	22.73	1.05554
22.74	2.24776	22.74	1.05827
22.75	2.24903	22.75	1.0607
22.76	2.25199	22.76	1.06131
22.77	2.25368	22.77	1.06009
22.78	2.25495	22.78	1.06009
22.79	2.25579	22.79	1.05979
22.8	2.25579	22.8	1.05948
22.81	2.25579	22.81	1.06009
22.82	2.25621	22.82	1.05766
22.83	2.25452	22.83	1.05888
22.84	2.25452	22.84	1.05888
22.85	2.25495	22.85	1.05736
22.86	2.25495	22.86	1.05675
22.87	2.25325	22.87	1.05493
22.88	2.25241	22.88	1.05432
22.89	2.25114	22.89	1.05675
22.9	2.25156	22.9	1.05857
22.91	2.25199	22.91	1.05888
22.92	2.25241	22.92	1.05706
22.93	2.25368	22.93	1.05797
22.94	2.25537	22.94	1.05736
22.95	2.25621	22.95	1.05493
22.96	2.25579	22.96	1.05341
22.97	2.25579	22.97	1.0522
22.98	2.2541	22.98	1.05159
22.99	2.25241	22.99	1.05432
23	2.25241	23	1.05645
23.01	2.25072	23.01	1.05888
23.02	2.25072	23.02	1.05948
23.03	2.2503	23.03	1.05948
23.04	2.25072	23.04	1.05918
23.05	2.25072	23.05	1.05797
23.06	2.25072	23.06	1.05706
23.07	2.25156	23.07	1.05645
23.08	2.25156	23.08	1.05645
23.09	2.25241	23.09	1.05615
23.1	2.2541	23.1	1.05615
23.11	2.2541	23.11	1.05675
23.12	2.25537	23.12	1.05675
23.13	2.25495	23.13	1.05766
23.14	2.25495	23.14	1.05918
23.15	2.25452	23.15	1.05857
23.16	2.25325	23.16	1.05979
23.17	2.25283	23.17	1.05827
23.18	2.25072	23.18	1.05857
23.19	2.25072	23.19	1.05766
23.2	2.25114	23.2	1.05584
23.21	2.24945	23.21	1.05736
23.22	2.24987	23.22	1.05948
23.23	2.24987	23.23	1.06009
23.24	2.24987	23.24	1.05918
23.25	2.25114	23.25	1.05918
23.26	2.25114	23.26	1.05979
23.27	2.25241	23.27	1.05827
23.28	2.25199	23.28	1.05797
23.29	2.25325	23.29	1.05706
23.3	2.25452	23.3	1.05645
23.31	2.25368	23.31	1.05797
23.32	2.25325	23.32	1.05827
23.33	2.25283	23.33	1.05736
23.34	2.25241	23.34	1.05736
23.35	2.25368	23.35	1.05857
23.36	2.25114	23.36	1.05979
23.37	2.25072	23.37	1.05979
23.38	2.25114	23.38	1.0607
23.39	2.25156	23.39	1.06161
23.4	2.25199	23.4	1.06161
23.41	2.25368	23.41	1.061
23.42	2.25325	23.42	1.05979
23.43	2.25325	23.43	1.05857
23.44	2.25368	23.44	1.05736
23.45	2.25325	23.45	1.05706
23.46	2.25241	23.46	1.05827
23.47	2.25283	23.47	1.05918
23.48	2.25325	23.48	1.05979
23.49	2.25325	23.49	1.06039
23.5	2.2541	23.5	1.05979
23.51	2.25452	23.51	1.06039
23.52	2.2541	23.52	1.05979
23.53	2.25283	23.53	1.05888
23.54	2.25452	23.54	1.05979
23.55	2.2541	23.55	1.05948
23.56	2.25452	23.56	1.05918
23.57	2.25495	23.57	1.05918
23.58	2.25537	23.58	1.05918
23.59	2.25368	23.59	1.05979
23.6	2.2541	23.6	1.06039
23.61	2.25368	23.61	1.06039
23.62	2.25452	23.62	1.06039
23.63	2.25452	23.63	1.06039
23.64	2.25537	23.64	1.06131
23.65	2.25579	23.65	1.06009
23.66	2.25706	23.66	1.06009
23.67	2.25579	23.67	1.06131
23.68	2.2541	23.68	1.06282
23.69	2.25114	23.69	1.06222
23.7	2.25114	23.7	1.06282
23.71	2.24945	23.71	1.061
23.72	2.24734	23.72	1.061
23.73	2.24691	23.73	1.06039
23.74	2.24734	23.74	1.05827
23.75	2.24903	23.75	1.05706
23.76	2.25072	23.76	1.05645
23.77	2.25114	23.77	1.05766
23.78	2.25241	23.78	1.05827
23.79	2.2541	23.79	1.05797
23.8	2.25452	23.8	1.05888
23.81	2.25241	23.81	1.06039
23.82	2.25325	23.82	1.06282
23.83	2.25495	23.83	1.06313
23.84	2.25537	23.84	1.06252
23.85	2.25537	23.85	1.06131
23.86	2.25621	23.86	1.06039
23.87	2.25664	23.87	1.06131
23.88	2.25495	23.88	1.0607
23.89	2.25241	23.89	1.05888
23.9	2.24903	23.9	1.05888
23.91	2.24565	23.91	1.06039
23.92	2.24607	23.92	1.06131
23.93	2.24691	23.93	1.06161
23.94	2.24818	23.94	1.061
23.95	2.24903	23.95	1.05827
23.96	2.25368	23.96	1.05584
23.97	2.25664	23.97	1.05432
23.98	2.25833	23.98	1.0519
23.99	2.25706	23.99	1.05129
24	2.25452	24	1.05129
24.01	2.25241	24.01	1.05159
24.02	2.25199	24.02	1.0525
24.03	2.25072	24.03	1.05402
24.04	2.24818	24.04	1.05524
24.05	2.24818	24.05	1.05615
24.06	2.2503	24.06	1.05645
24.07	2.25199	24.07	1.05615
24.08	2.25283	24.08	1.05615
24.09	2.25072	24.09	1.05766
24.1	2.24903	24.1	1.05645
24.11	2.24987	24.11	1.05615
24.12	2.24987	24.12	1.05675
24.13	2.24776	24.13	1.05766
24.14	2.24734	24.14	1.05948
24.15	2.24861	24.15	1.05918
24.16	2.24734	24.16	1.05888
24.17	2.24818	24.17	1.05827
24.18	2.24776	24.18	1.05675
24.19	2.24776	24.19	1.05584
24.2	2.24861	24.2	1.05463
24.21	2.25072	24.21	1.05402
24.22	2.25283	24.22	1.05311
24.23	2.25241	24.23	1.05311
24.24	2.25283	24.24	1.05493
24.25	2.25199	24.25	1.05524
24.26	2.24987	24.26	1.05736
24.27	2.24987	24.27	1.05766
24.28	2.24818	24.28	1.05766
24.29	2.24903	24.29	1.05706
24.3	2.24903	24.3	1.05675
24.31	2.2503	24.31	1.05524
24.32	2.25072	24.32	1.05432
24.33	2.25114	24.33	1.05341
24.34	2.24987	24.34	1.05372
24.35	2.24861	24.35	1.05493
24.36	2.24903	24.36	1.05524
24.37	2.24903	24.37	1.05524
24.38	2.24903	24.38	1.05675
24.39	2.25072	24.39	1.05584
24.4	2.25114	24.4	1.05736
24.41	2.25283	24.41	1.05766
24.42	2.25199	24.42	1.05888
24.43	2.25156	24.43	1.05706
24.44	2.24903	24.44	1.05615
24.45	2.24903	24.45	1.05645
24.46	2.24987	24.46	1.05402
24.47	2.24945	24.47	1.05311
24.48	2.24903	24.48	1.05068
24.49	2.25072	24.49	1.04886
24.5	2.2503	24.5	1.04917
24.51	2.25072	24.51	1.05068
24.52	2.24861	24.52	1.0522
24.53	2.24649	24.53	1.05372
24.54	2.24607	24.54	1.05615
24.55	2.24776	24.55	1.05888
24.56	2.24861	24.56	1.05918
24.57	2.24861	24.57	1.05979
24.58	2.24861	24.58	1.05827
24.59	2.24945	24.59	1.05766
24.6	2.24945	24.6	1.05736
24.61	2.24903	24.61	1.05736
24.62	2.24776	24.62	1.05615
24.63	2.24607	24.63	1.05554
24.64	2.24565	24.64	1.05554
24.65	2.24691	24.65	1.05584
24.66	2.24734	24.66	1.05493
24.67	2.24649	24.67	1.05432
24.68	2.24691	24.68	1.05432
24.69	2.24776	24.69	1.05402
24.7	2.24945	24.7	1.05402
24.71	2.24987	24.71	1.05524
24.72	2.24945	24.72	1.05584
24.73	2.24903	24.73	1.05554
24.74	2.24903	24.74	1.05736
24.75	2.24861	24.75	1.05827
24.76	2.24734	24.76	1.05766
24.77	2.24649	24.77	1.05766
24.78	2.24691	24.78	1.05736
24.79	2.24818	24.79	1.05645
24.8	2.24861	24.8	1.05645
24.81	2.24945	24.81	1.05736
24.82	2.24818	24.82	1.05584
24.83	2.24945	24.83	1.05432
24.84	2.24945	24.84	1.05493
24.85	2.24903	24.85	1.05311
24.86	2.24691	24.86	1.05099
24.87	2.24565	24.87	1.05038
24.88	2.24565	24.88	1.05159
24.89	2.24565	24.89	1.0519
24.9	2.24649	24.9	1.05341
24.91	2.24818	24.91	1.05372
24.92	2.24903	24.92	1.05463
24.93	2.2503	24.93	1.05554
24.94	2.24987	24.94	1.05706
24.95	2.24903	24.95	1.05554
24.96	2.24649	24.96	1.05432
24.97	2.24607	24.97	1.05341
24.98	2.24691	24.98	1.05341
[truncated: 6,502 more rows]
