# Supplementary material for: Large-scale conformal synthesis of one-dimensional MAX phases
Source: Nat Commun. 2024 Oct 28;15:9275. doi: 10.1038/s41467-024-53137-0 (PMC11519885; doi:10.1038/s41467-024-53137-0)
Supplement: Supplementary file 3 — Source data [file 41467_2024_53137_MOESM3_ESM.zip › Source data/Fig.S25.xlsx]

## Sheet: Sheet1
Distance	Intensity
--
0	249836
0.01	249932
0.02	249988
0.03	249971
0.04	250261
0.05	250604
0.06	250923
0.07	251389
0.08	251870
0.09	252339
0.1	252814
0.11	253065
0.12	253223
0.13	253500
0.14	253799
0.15	254075
0.16	254362
0.17	254591
0.18	254482
0.19	254224
0.2	254168
0.21	254092
0.22	254024
0.23	254145
0.24	254167
0.25	254378
0.26	254648
0.27	254384
0.28	254035
0.29	253688
0.3	253395
0.31	253544
0.32	253691
0.33	253760
0.34	254142
0.35	254665
0.36	254921
0.37	254762
0.38	254590
0.39	254690
0.4	254797
0.41	254764
0.42	254626
0.43	254321
0.44	254154
0.45	254063
0.46	254057
0.47	254333
0.48	254432
0.49	254252
0.5	254027
0.51	254039
0.52	254346
0.53	254744
0.54	255086
0.55	255080
0.56	254986
0.57	255315
0.58	255738
0.59	256004
0.6	256461
0.61	256970
0.62	256970
0.63	256920
0.64	257190
0.65	257016
0.66	256594
0.67	256576
0.68	256617
0.69	256254
0.7	255492
0.71	254772
0.72	254117
0.73	253390
0.74	252884
0.75	252600
0.76	252300
0.77	251891
0.78	251520
0.79	251341
0.8	251190
0.81	250983
0.82	250861
0.83	250811
0.84	250774
0.85	250824
0.86	250907
0.87	250934
0.88	250861
0.89	250714
0.9	250661
0.91	250574
0.92	250615
0.93	250708
0.94	250548
0.95	250532
0.96	250695
0.97	250809
0.98	250807
0.99	250863
1	251216
1.01	251629
1.02	252002
1.03	252399
1.04	252756
1.05	253136
1.06	253706
1.07	254282
1.08	254631
1.09	255124
1.1	255603
1.11	255895
1.12	256146
1.13	255937
1.14	255522
1.15	255147
1.16	254684
1.17	254352
1.18	254335
1.19	254629
1.2	254744
1.21	254518
1.22	254259
1.23	254029
1.24	253760
1.25	253483
1.26	253222
1.27	253069
1.28	253079
1.29	253156
1.3	253214
1.31	253171
1.32	253089
1.33	253121
1.34	253199
1.35	253332
1.36	253516
1.37	253531
1.38	253681
1.39	254036
1.4	254245
1.41	254386
1.42	254518
1.43	254477
1.44	254301
1.45	254361
1.46	254491
1.47	254368
1.48	254198
1.49	254148
1.5	254258
1.51	254450
1.52	254544
1.53	254566
1.54	254707
1.55	255140
1.56	255703
1.57	255782
1.58	255666
1.59	256039
1.6	256658
1.61	257300
1.62	257679
1.63	257501
1.64	257024
1.65	256582
1.66	256388
1.67	256086
1.68	255529
1.69	255250
1.7	255077
1.71	254680
1.72	254186
1.73	253552
1.74	253057
1.75	252779
1.76	252229
1.77	251702
1.78	251756
1.79	251926
1.8	251805
1.81	251631
1.82	251568
1.83	251512
1.84	251294
1.85	251077
1.86	251123
1.87	251470
1.88	251583
1.89	251308
1.9	251360
1.91	251471
1.92	251291
1.93	251409
1.94	251662
1.95	251658
1.96	251690
1.97	251891
1.98	252004
1.99	252036
2	252416
2.01	253262
2.02	254179
2.03	254904
2.04	255239
2.05	255276
2.06	255687
2.07	256176
2.08	256272
2.09	256439
2.1	256702
2.11	256983
2.12	256849
2.13	256079
2.14	255510
2.15	255253
2.16	254950
2.17	254584
2.18	254219
2.19	254040
2.2	253921
2.21	253835
2.22	253883
2.23	253777
2.24	253492
2.25	253395
2.26	253560
2.27	253758
2.28	254066
2.29	254526
2.3	254887
2.31	255018
2.32	254982
2.33	254961
2.34	255003
2.35	255251
2.36	255585
2.37	255635
2.38	255433
2.39	255279
2.4	255280
2.41	255296
2.42	255339
2.43	255304
2.44	255037
2.45	254841
2.46	254907
2.47	254994
2.48	254982
2.49	254944
2.5	255030
2.51	255365
2.52	255654
2.53	255718
2.54	255953
2.55	256345
2.56	256562
2.57	256576
2.58	256504
2.59	256604
2.6	256600
2.61	256355
2.62	256397
2.63	256610
2.64	256584
2.65	256191
2.66	255397
2.67	254397
2.68	253547
2.69	252985
2.7	252558
2.71	252022
2.72	251368
2.73	250937
2.74	250652
2.75	250268
2.76	250116
2.77	250112
2.78	249816
2.79	249618
2.8	249787
2.81	249944
2.82	250067
2.83	250240
2.84	250428
2.85	250542
2.86	250473
2.87	250385
2.88	250579
2.89	250801
2.9	250715
2.91	250601
2.92	250619
2.93	250833
2.94	251093
2.95	251380
2.96	251747
2.97	251868
2.98	251938
2.99	252279
3	252730
3.01	252985
3.02	253170
3.03	253683
3.04	254223
3.05	254684
3.06	255109
3.07	255273
3.08	255266
3.09	255164
3.1	254968
3.11	254621
3.12	254478
3.13	254478
3.14	254207
3.15	254037
3.16	253956
3.17	253529
3.18	252823
3.19	252391
3.2	252461
3.21	252429
3.22	252185
3.23	252168
3.24	252425
3.25	252635
3.26	252543
3.27	252416
3.28	252528
3.29	252869
3.3	253225
3.31	253499
3.32	253773
3.33	254010
3.34	254046
3.35	253893
3.36	253660
3.37	253474
3.38	253704
3.39	254007
3.4	253724
3.41	253501
3.42	253606
3.43	253469
3.44	253373
3.45	253634
3.46	253950
3.47	254155
3.48	254498
3.49	254910
3.5	255132
3.51	255405
3.52	255836
3.53	256174
3.54	256353
3.55	256365
3.56	256417
3.57	256417
3.58	255920
3.59	255130
3.6	254485
3.61	254035
3.62	253517
3.63	253060
3.64	252751
3.65	252302
3.66	251805
3.67	251407
3.68	251118
3.69	250859
3.7	250456
3.71	250258
3.72	250282
3.73	250204
3.74	250273
3.75	250424
3.76	250311
3.77	250126
3.78	250219
3.79	250265
3.8	250165
3.81	250201
3.82	250223
3.83	250231
3.84	250304
3.85	250454
3.86	250584
3.87	250674
3.88	250811
3.89	250858
3.9	250961
3.91	251192
3.92	251376
3.93	251528
3.94	251826
3.95	252315
3.96	252836
3.97	253516
3.98	254294
3.99	254931
4	255376
4.01	255624
4.02	255738
4.03	255690
4.04	255616
4.05	255673
4.06	255679
4.07	255508
4.08	255072
4.09	254558
4.1	254087
4.11	253508
4.12	253177
4.13	253142
4.14	253052
4.15	252876
4.16	252696
4.17	252616
4.18	252558
4.19	252398
4.2	252232
4.21	252207
4.22	252487
4.23	252949
4.24	253378
4.25	253667
4.26	253731
4.27	253672
4.28	253612
4.29	253806
4.3	254057
4.31	253990
4.32	253871
4.33	253905
4.34	253877
4.35	253756
4.36	253655
4.37	253648
4.38	253781
4.39	253691
4.4	253588
4.41	253738
4.42	253776
4.43	253740
4.44	253787
4.45	253977
4.46	254247
4.47	254365
4.48	254329
4.49	254299
4.5	254449
4.51	254794
4.52	255074
4.53	254995
4.54	254712
4.55	254687
4.56	254750
4.57	254706
4.58	254610
4.59	254435
4.6	254157
4.61	253489
4.62	252721
4.63	252181
4.64	251586
4.65	250965
4.66	250606
4.67	250474
4.68	250150
4.69	249733
4.7	249595
4.71	249500
4.72	249151
4.73	248921
4.74	249086
4.75	249386
4.76	249601
4.77	249632
4.78	249620
4.79	249776
4.8	249995
4.81	250046
4.82	250005
4.83	250042
4.84	250110
4.85	249993
4.86	249761
4.87	249862
4.88	250205
4.89	250581
4.9	251117
4.91	251460
4.92	251485
4.93	251622
4.94	251955
4.95	252181
4.96	252287
4.97	252532
4.98	252961
4.99	253348
5	253528
5.01	253608
5.02	253602
5.03	253345
5.04	252955
5.05	252758
5.06	252609
5.07	252329
5.08	252141
5.09	252002
5.1	251645
5.11	251169
5.12	250882
5.13	250786
5.14	250689
5.15	250557
5.16	250548
5.17	250637
5.18	250759
5.19	250980
5.2	251059
5.21	250945
5.22	251007
5.23	251116
5.24	251198
5.25	251530
5.26	252013
5.27	252464
5.28	252662
5.29	252652
5.3	252621
5.31	252382
5.32	252106
5.33	252056
5.34	251872
5.35	251611
5.36	251573
5.37	251636
5.38	251669
5.39	251620
5.4	251718
5.41	252044
5.42	252489
5.43	252925
5.44	253238
5.45	253730
5.46	254332
5.47	254720
5.48	255077
5.49	255559
5.5	255965
5.51	256056
5.52	255773
5.53	255143
5.54	254303
5.55	253478
5.56	252726
5.57	251990
5.58	251276
5.59	250723
5.6	250388
5.61	249960
5.62	249470
5.63	249071
5.64	248730
5.65	248596
5.66	248484
5.67	248334
5.68	248416
5.69	248634
5.7	248795
5.71	248855
5.72	248761
5.73	248728
5.74	248844
5.75	248864
5.76	248784
5.77	248848
5.78	249024
5.79	249004
5.8	248958
5.81	249070
5.82	249244
5.83	249457
5.84	249642
5.85	249791
5.86	249890
5.87	250157
5.88	250626
5.89	251086
5.9	251635
5.91	252252
5.92	252793
5.93	253259
5.94	253702
5.95	254073
5.96	254237
5.97	254255
5.98	254458
5.99	254724
6	254807
6.01	254645
6.02	254241
6.03	253703
6.04	253035
6.05	252289
6.06	251676
6.07	251288
6.08	250935
6.09	250695
6.1	250618
6.11	250570
6.12	250591
6.13	250653
6.14	250509
6.15	250418
6.16	250684
6.17	251049
6.18	251288
6.19	251662
6.2	252228
6.21	252592
6.22	252726
6.23	252873
6.24	253001
6.25	252915
6.26	252800
6.27	252642
6.28	252328
6.29	252033
6.3	251825
6.31	251735
6.32	251923
6.33	252241
6.34	252394
6.35	252418
6.36	252324
6.37	252187
6.38	252140
6.39	252115
6.4	252226
6.41	252487
6.42	252736
6.43	252989
6.44	253264
6.45	253387
6.46	253287
6.47	253333
6.48	253430
6.49	253274
6.5	252958
6.51	252712
6.52	252652
6.53	252501
6.54	252149
6.55	251719
6.56	251322
6.57	250842
6.58	250211
6.59	249802
6.6	249552
6.61	249292
6.62	249111
6.63	248877
6.64	248744
6.65	248805
6.66	248775
6.67	248606
6.68	248639
6.69	248952
6.7	249357
6.71	249473
6.72	249268
6.73	249356
6.74	249736
6.75	249857
6.76	249586
6.77	249353
6.78	249239
6.79	249025
6.8	248813
6.81	248795
6.82	248931
6.83	249185
6.84	249492
6.85	249768
6.86	250131
6.87	250389
6.88	250386
6.89	250354
6.9	250573
6.91	250931
6.92	251205
6.93	251545
6.94	251996
6.95	252395
6.96	252568
6.97	252600
6.98	252570
6.99	252423
7	252389
7.01	252447
7.02	252057
7.03	251347
7.04	250971
7.05	250801
7.06	250444
7.07	250046
7.08	249976
7.09	249979
7.1	249853
7.11	249976
7.12	250061
7.13	249914
7.14	249992
7.15	250250
7.16	250425
7.17	250531
7.18	250759
7.19	251175
7.2	251538
7.21	251643
7.22	251765
7.23	251995
7.24	251923
7.25	251539
7.26	251196
7.27	251004
7.28	250716
7.29	250403
7.3	250208
7.31	250090
7.32	250009
7.33	249896
7.34	249885
7.35	250060
7.36	250402
7.37	251042
7.38	251760
7.39	252147
7.4	252351
7.41	252782
7.42	253438
7.43	253965
7.44	254486
7.45	255082
7.46	255612
7.47	255657
7.48	255008
7.49	254233
7.5	253414
7.51	252304
7.52	251227
7.53	250535
7.54	250007
7.55	249479
7.56	249093
7.57	248688
7.58	248156
7.59	247803
7.6	247577
7.61	247309
7.62	247154
7.63	247141
7.64	247222
7.65	247310
7.66	247367
7.67	247618
7.68	247921
7.69	248152
7.7	248252
7.71	247972
7.72	247823
7.73	248031
7.74	248177
7.75	248180
7.76	248028
7.77	247937
7.78	248084
7.79	248198
7.8	248140
7.81	248201
7.82	248449
7.83	248740
7.84	249181
7.85	249774
7.86	250476
7.87	251174
7.88	251715
7.89	252162
7.9	252501
7.91	252922
7.92	253350
7.93	253494
7.94	253723
7.95	254042
7.96	254104
7.97	253915
7.98	253470
7.99	252699
8	251846
8.01	251115
8.02	250464
8.03	250020
8.04	249632
8.05	249192
8.06	249141
8.07	249186
8.08	248968
8.09	248875
8.1	248823
8.11	248842
8.12	249144
8.13	249664
8.14	250340
8.15	250900
8.16	251153
8.17	251185
8.18	251180
8.19	251424
8.2	251671
8.21	251568
8.22	251430
8.23	251269
8.24	251028
8.25	250876
8.26	250731
8.27	250645
8.28	250687
8.29	250763
8.3	250817
8.31	250851
8.32	250930
8.33	251057
8.34	251101
8.35	251029
8.36	251089
8.37	251410
8.38	251650
8.39	251689
8.4	251950
8.41	252379
8.42	252654
8.43	252899
8.44	253035
8.45	252899
8.46	252784
8.47	252814
8.48	252813
8.49	252668
8.5	252330
8.51	251940
8.52	251454
8.53	250879
8.54	250551
8.55	250398
8.56	250217
8.57	249950
8.58	249605
8.59	249550
8.6	249778
8.61	249912
8.62	249919
8.63	249961
8.64	250180
8.65	250545
8.66	250864
8.67	250903
8.68	250912
8.69	251118
8.7	251302
8.71	251363
8.72	251156
8.73	250863
8.74	250749
8.75	250671
8.76	250483
8.77	250149
8.78	249926
8.79	250044
8.8	250354
8.81	250625
8.82	250724
8.83	250776
8.84	251069
8.85	251444
8.86	251609
8.87	251692
8.88	251906
8.89	252456
8.9	253059
8.91	253288
8.92	253346
8.93	253184
8.94	252814
8.95	252532
8.96	252250
8.97	251790
8.98	251286
8.99	251119
9	251023
9.01	250561
9.02	250147
9.03	250111
9.04	250085
9.05	249922
9.06	249879
9.07	249895
9.08	249818
9.09	249836
9.1	249929
9.11	249914
9.12	249790
9.13	249605
9.14	249624
9.15	249757
9.16	249951
9.17	250352
9.18	250616
9.19	250712
9.2	250883
9.21	250977
9.22	250730
9.23	250324
9.24	250091
9.25	249869
9.26	249519
9.27	249225
9.28	248974
9.29	248833
9.3	248985
9.31	249424
9.32	249911
9.33	250115
9.34	250325
9.35	250810
9.36	251275
9.37	251693
9.38	252241
9.39	252886
9.4	253565
9.41	254077
9.42	254118
9.43	253776
9.44	253282
9.45	252645
9.46	251879
9.47	251248
9.48	250738
9.49	250107
9.5	249559
9.51	249299
9.52	249094
9.53	248704
9.54	248282
9.55	247990
9.56	247924
9.57	247954
9.58	248003
9.59	248025
9.6	247820
9.61	247785
9.62	248030
9.63	248200
9.64	248173
