# Supplementary material for: Large-scale conformal synthesis of one-dimensional MAX phases
Source: Nat Commun. 2024 Oct 28;15:9275. doi: 10.1038/s41467-024-53137-0 (PMC11519885; doi:10.1038/s41467-024-53137-0)
Supplement: Supplementary file 3 — Source data [file 41467_2024_53137_MOESM3_ESM.zip › Source data/Fig.S26.xlsx]

## Sheet: Sheet1
2 theta	Intensity
5	1.05391
5.01	1.05391
5.02	1.05391
5.03	1.05391
5.04	1.05534
5.05	1.05606
5.06	1.05582
5.07	1.05534
5.08	1.05534
5.09	1.0563
5.1	1.05797
5.11	1.05916
5.12	1.06011
5.13	1.06083
5.14	1.06202
5.15	1.06202
5.16	1.0625
5.17	1.06178
5.18	1.06178
5.19	1.06298
5.2	1.06489
5.21	1.06679
5.22	1.06703
5.23	1.06679
5.24	1.06799
5.25	1.06823
5.26	1.06775
5.27	1.06751
5.28	1.0687
5.29	1.07037
5.3	1.07061
5.31	1.07061
5.32	1.07085
5.33	1.0699
5.34	1.0699
5.35	1.06966
5.36	1.07061
5.37	1.07156
5.38	1.073
5.39	1.07276
5.4	1.07323
5.41	1.07443
5.42	1.07467
5.43	1.0749
5.44	1.07634
5.45	1.07705
5.46	1.07896
5.47	1.07872
5.48	1.07824
5.49	1.07729
5.5	1.07681
5.51	1.07705
5.52	1.0761
5.53	1.07824
5.54	1.07872
5.55	1.07872
5.56	1.08135
5.57	1.08206
5.58	1.08254
5.59	1.08469
5.6	1.0854
5.61	1.08707
5.62	1.08826
5.63	1.08826
5.64	1.08683
5.65	1.08707
5.66	1.0885
5.67	1.08898
5.68	1.09017
5.69	1.09184
5.7	1.09327
5.71	1.09423
5.72	1.0928
5.73	1.09041
5.74	1.08946
5.75	1.09065
5.76	1.09065
5.77	1.09232
5.78	1.09303
5.79	1.09423
5.8	1.09685
5.81	1.09828
5.82	1.09757
5.83	1.09828
5.84	1.09733
5.85	1.09614
5.86	1.09637
5.87	1.09685
5.88	1.09781
5.89	1.09781
5.9	1.10019
5.91	1.10043
5.92	1.10115
5.93	1.1021
5.94	1.10162
5.95	1.1021
5.96	1.1052
5.97	1.10592
5.98	1.10711
5.99	1.10711
6	1.1083
6.01	1.10735
6.02	1.10639
6.03	1.10639
6.04	1.10663
6.05	1.10639
6.06	1.10759
6.07	1.1083
6.08	1.10997
6.09	1.11164
6.1	1.11283
6.11	1.11188
6.12	1.11236
6.13	1.11307
6.14	1.1126
6.15	1.11212
6.16	1.11188
6.17	1.11212
6.18	1.11283
6.19	1.11379
6.2	1.11236
6.21	1.11212
6.22	1.11355
6.23	1.11522
6.24	1.11522
6.25	1.11641
6.26	1.11713
6.27	1.1157
6.28	1.11474
6.29	1.11498
6.3	1.11403
6.31	1.11546
6.32	1.11808
6.33	1.12214
6.34	1.12619
6.35	1.12977
6.36	1.1312
6.37	1.13025
6.38	1.12858
6.39	1.12691
6.4	1.12882
6.41	1.12715
6.42	1.12786
6.43	1.12762
6.44	1.12882
6.45	1.12786
6.46	1.12691
6.47	1.12595
6.48	1.12667
6.49	1.12739
6.5	1.13073
6.51	1.13263
6.52	1.13597
6.53	1.13526
6.54	1.13502
6.55	1.1324
6.56	1.12953
6.57	1.12858
6.58	1.12882
6.59	1.12595
6.6	1.12619
6.61	1.12977
6.62	1.13287
6.63	1.13359
6.64	1.1355
6.65	1.13645
6.66	1.13717
6.67	1.13621
6.68	1.13597
6.69	1.13597
6.7	1.13717
6.71	1.13717
6.72	1.1374
6.73	1.13693
6.74	1.13812
6.75	1.13884
6.76	1.13812
6.77	1.13645
6.78	1.13884
6.79	1.14074
6.8	1.14194
6.81	1.14194
6.82	1.14241
6.83	1.14098
6.84	1.14146
6.85	1.14122
6.86	1.14122
6.87	1.1417
6.88	1.1417
6.89	1.14074
6.9	1.14218
6.91	1.14122
6.92	1.14122
6.93	1.14027
6.94	1.14098
6.95	1.14289
6.96	1.14361
6.97	1.14385
6.98	1.14432
6.99	1.14552
7	1.14599
7.01	1.14528
7.02	1.14504
7.03	1.14289
7.04	1.14528
7.05	1.14671
7.06	1.14623
7.07	1.14528
7.08	1.14647
7.09	1.14647
7.1	1.14575
7.11	1.14623
7.12	1.14719
7.13	1.14885
7.14	1.15458
7.15	1.15386
7.16	1.15577
7.17	1.15625
7.18	1.15649
7.19	1.15506
7.2	1.15553
7.21	1.15506
7.22	1.1553
7.23	1.15482
7.24	1.15386
7.25	1.15267
7.26	1.15363
7.27	1.1553
7.28	1.15744
7.29	1.15792
7.3	1.16007
7.31	1.15816
7.32	1.15649
7.33	1.15553
7.34	1.15482
7.35	1.15577
7.36	1.15577
7.37	1.15458
7.38	1.15577
7.39	1.15577
7.4	1.15816
7.41	1.15864
7.42	1.15983
7.43	1.16317
7.44	1.16531
7.45	1.16627
7.46	1.16555
7.47	1.16293
7.48	1.16412
7.49	1.16341
7.5	1.16221
7.51	1.16102
7.52	1.15887
7.53	1.16031
7.54	1.16054
7.55	1.15959
7.56	1.15911
7.57	1.16078
7.58	1.16078
7.59	1.16102
7.6	1.16031
7.61	1.1615
7.62	1.16174
7.63	1.16388
7.64	1.16579
7.65	1.16651
7.66	1.16579
7.67	1.16603
7.68	1.16555
7.69	1.16555
7.7	1.16531
7.71	1.16603
7.72	1.16508
7.73	1.16484
7.74	1.16484
7.75	1.16388
7.76	1.16221
7.77	1.16388
7.78	1.16627
7.79	1.16555
7.8	1.16555
7.81	1.16675
7.82	1.16746
7.83	1.16818
7.84	1.16651
7.85	1.16698
7.86	1.16794
7.87	1.16818
7.88	1.1677
7.89	1.16579
7.9	1.16555
7.91	1.16603
7.92	1.16698
7.93	1.16913
7.94	1.16889
7.95	1.17009
7.96	1.17104
7.97	1.16746
7.98	1.16579
7.99	1.1646
8	1.16412
8.01	1.16365
8.02	1.16436
8.03	1.16603
8.04	1.16675
8.05	1.16818
8.06	1.17032
8.07	1.17199
8.08	1.17295
8.09	1.17486
8.1	1.17486
8.11	1.1739
8.12	1.17247
8.13	1.1708
8.14	1.1708
8.15	1.1708
8.16	1.17104
8.17	1.17128
8.18	1.17009
8.19	1.16865
8.2	1.16627
8.21	1.16412
8.22	1.16317
8.23	1.16198
8.24	1.16317
8.25	1.16436
8.26	1.16508
8.27	1.16555
8.28	1.16627
8.29	1.16675
8.3	1.16651
8.31	1.16579
8.32	1.16722
8.33	1.16746
8.34	1.1677
8.35	1.16722
8.36	1.16818
8.37	1.16865
8.38	1.16937
8.39	1.17199
8.4	1.17056
8.41	1.16913
8.42	1.16913
8.43	1.16675
8.44	1.16627
8.45	1.16436
8.46	1.16555
8.47	1.16555
8.48	1.16651
8.49	1.16889
8.5	1.16794
8.51	1.16937
8.52	1.16985
8.53	1.16913
8.54	1.17104
8.55	1.1708
8.56	1.17152
8.57	1.17152
8.58	1.17176
8.59	1.17343
8.6	1.17486
8.61	1.17724
8.62	1.17653
8.63	1.1782
8.64	1.17796
8.65	1.17653
8.66	1.17319
8.67	1.17128
8.68	1.16937
8.69	1.16889
8.7	1.16627
8.71	1.16555
8.72	1.16627
8.73	1.16889
8.74	1.16913
8.75	1.16985
8.76	1.16985
8.77	1.16985
8.78	1.16937
8.79	1.16889
8.8	1.16865
8.81	1.16961
8.82	1.17128
8.83	1.17199
8.84	1.17271
8.85	1.17271
8.86	1.17176
8.87	1.17009
8.88	1.16985
8.89	1.16985
8.9	1.16818
8.91	1.16842
8.92	1.16651
8.93	1.16627
8.94	1.16651
8.95	1.16889
8.96	1.17032
8.97	1.17271
8.98	1.17581
8.99	1.17653
9	1.17319
9.01	1.17462
9.02	1.17199
9.03	1.17032
9.04	1.17032
9.05	1.17104
9.06	1.16961
9.07	1.17128
9.08	1.17176
9.09	1.16913
9.1	1.16651
9.11	1.16651
9.12	1.16555
9.13	1.16341
9.14	1.16341
9.15	1.16436
9.16	1.16388
9.17	1.16436
9.18	1.16365
9.19	1.16221
9.2	1.16317
9.21	1.16531
9.22	1.16579
9.23	1.16675
9.24	1.16675
9.25	1.16675
9.26	1.16627
9.27	1.16651
9.28	1.16746
9.29	1.16746
9.3	1.17056
9.31	1.17152
9.32	1.17366
9.33	1.17486
9.34	1.1751
9.35	1.17677
9.36	1.17891
9.37	1.17772
9.38	1.17629
9.39	1.17533
9.4	1.17557
9.41	1.17462
9.42	1.17772
9.43	1.18106
9.44	1.18559
9.45	1.19227
9.46	1.1968
9.47	1.20134
9.48	1.20611
9.49	1.21135
9.5	1.21493
9.51	1.21827
9.52	1.22209
9.53	1.22519
9.54	1.22495
9.55	1.22471
9.56	1.22376
9.57	1.22352
9.58	1.22137
9.59	1.21732
9.6	1.21231
9.61	1.20658
9.62	1.19919
9.63	1.18965
9.64	1.17987
9.65	1.17271
9.66	1.16842
9.67	1.1677
9.68	1.16913
9.69	1.17056
9.7	1.17319
9.71	1.17724
9.72	1.17796
9.73	1.177
9.74	1.17677
9.75	1.17414
9.76	1.17104
9.77	1.17032
9.78	1.17152
9.79	1.16913
9.8	1.16818
9.81	1.16889
9.82	1.16746
9.83	1.16555
9.84	1.16603
9.85	1.16508
9.86	1.16698
9.87	1.16985
9.88	1.17247
9.89	1.17176
9.9	1.1708
9.91	1.16865
9.92	1.16579
9.93	1.16198
9.94	1.16054
9.95	1.16007
9.96	1.16198
9.97	1.16341
9.98	1.16198
9.99	1.16293
10	1.16198
10.01	1.16078
10.02	1.16054
10.03	1.16078
10.04	1.16174
10.05	1.16388
10.06	1.16627
10.07	1.1677
10.08	1.1646
10.09	1.16436
10.1	1.16412
10.11	1.16269
10.12	1.16293
10.13	1.16365
10.14	1.16436
10.15	1.1646
10.16	1.16436
10.17	1.1646
10.18	1.16317
10.19	1.1646
10.2	1.16508
10.21	1.16365
10.22	1.16365
10.23	1.16317
10.24	1.16245
10.25	1.16317
10.26	1.1646
10.27	1.16603
10.28	1.16627
10.29	1.16865
10.3	1.16722
10.31	1.16531
10.32	1.16269
10.33	1.16054
10.34	1.16054
10.35	1.16126
10.36	1.16174
10.37	1.16126
10.38	1.16031
10.39	1.16221
10.4	1.16221
10.41	1.16007
10.42	1.15744
10.43	1.15601
10.44	1.15697
10.45	1.15697
10.46	1.15887
10.47	1.15959
10.48	1.16054
10.49	1.16174
10.5	1.16174
10.51	1.16245
10.52	1.16269
10.53	1.1615
10.54	1.16269
10.55	1.16221
10.56	1.16341
10.57	1.16245
10.58	1.16174
10.59	1.15983
10.6	1.15911
10.61	1.16269
10.62	1.16245
10.63	1.16126
10.64	1.16102
10.65	1.15983
10.66	1.15887
10.67	1.15625
10.68	1.15506
10.69	1.15506
10.7	1.15601
10.71	1.1584
10.72	1.15744
10.73	1.15601
10.74	1.15601
10.75	1.15553
10.76	1.15363
10.77	1.151
10.78	1.15052
10.79	1.151
10.8	1.1541
10.81	1.15625
10.82	1.15482
10.83	1.15363
10.84	1.1553
10.85	1.15482
10.86	1.15506
10.87	1.15434
10.88	1.15434
10.89	1.15577
10.9	1.16007
10.91	1.16007
10.92	1.15911
10.93	1.15816
10.94	1.15697
10.95	1.15506
10.96	1.15339
10.97	1.15029
10.98	1.1479
10.99	1.14695
11	1.14647
11.01	1.14671
11.02	1.14862
11.03	1.14933
11.04	1.15124
11.05	1.15363
11.06	1.15386
11.07	1.15315
11.08	1.15219
11.09	1.14981
11.1	1.14719
11.11	1.14552
11.12	1.14528
11.13	1.14528
11.14	1.14909
11.15	1.15124
11.16	1.15267
11.17	1.15315
11.18	1.15363
11.19	1.15386
11.2	1.15243
11.21	1.15148
11.22	1.15291
11.23	1.15291
11.24	1.15482
11.25	1.15482
11.26	1.15434
11.27	1.15267
11.28	1.15124
11.29	1.14909
11.3	1.14719
11.31	1.14719
11.32	1.14742
11.33	1.14766
11.34	1.14814
11.35	1.15052
11.36	1.15029
11.37	1.15076
11.38	1.15124
11.39	1.14957
11.4	1.15148
11.41	1.15386
11.42	1.15506
11.43	1.15363
11.44	1.15172
11.45	1.151
11.46	1.14742
11.47	1.14599
11.48	1.14575
11.49	1.14504
11.5	1.14742
11.51	1.14909
11.52	1.14957
11.53	1.1479
11.54	1.14838
11.55	1.14838
11.56	1.14719
11.57	1.14504
11.58	1.14432
11.59	1.14194
11.6	1.14218
11.61	1.14265
11.62	1.1448
11.63	1.14671
11.64	1.1479
11.65	1.14957
11.66	1.15076
11.67	1.14933
11.68	1.14885
11.69	1.14695
11.7	1.14647
11.71	1.14528
11.72	1.14671
11.73	1.14647
11.74	1.14361
11.75	1.14313
11.76	1.1448
11.77	1.14504
11.78	1.14552
11.79	1.14695
11.8	1.14838
11.81	1.14885
11.82	1.15076
11.83	1.15076
11.84	1.1479
11.85	1.14647
11.86	1.14695
11.87	1.14599
11.88	1.14408
11.89	1.14623
11.9	1.1479
11.91	1.14504
11.92	1.1448
11.93	1.14337
11.94	1.14313
11.95	1.14313
11.96	1.14528
11.97	1.1479
11.98	1.14885
11.99	1.15029
12	1.14957
12.01	1.14719
12.02	1.14623
12.03	1.14408
12.04	1.14313
12.05	1.14241
12.06	1.14241
12.07	1.14337
12.08	1.14313
12.09	1.14146
12.1	1.14146
12.11	1.14194
12.12	1.1417
12.13	1.14003
12.14	1.13884
12.15	1.13812
12.16	1.13812
12.17	1.13979
12.18	1.14051
12.19	1.14051
12.2	1.14265
12.21	1.1448
12.22	1.14671
12.23	1.14719
12.24	1.14647
12.25	1.14599
12.26	1.14528
12.27	1.14408
12.28	1.14051
12.29	1.13812
12.3	1.13573
12.31	1.13478
12.32	1.13526
12.33	1.13621
12.34	1.13621
12.35	1.13645
12.36	1.13717
12.37	1.13979
12.38	1.13979
12.39	1.14098
12.4	1.14003
12.41	1.14027
12.42	1.13836
12.43	1.1374
12.44	1.13645
12.45	1.1355
12.46	1.13645
12.47	1.13955
12.48	1.14051
12.49	1.14122
12.5	1.14027
12.51	1.14074
12.52	1.13979
12.53	1.13979
12.54	1.14027
12.55	1.13979
12.56	1.14074
12.57	1.14194
12.58	1.14194
12.59	1.14027
12.6	1.13884
12.61	1.13884
12.62	1.1386
12.63	1.13836
12.64	1.14074
12.65	1.14003
12.66	1.14265
12.67	1.14218
12.68	1.14218
12.69	1.14265
12.7	1.14385
12.71	1.14385
12.72	1.14194
12.73	1.14027
12.74	1.13979
12.75	1.14027
12.76	1.14074
12.77	1.14003
12.78	1.13931
12.79	1.14051
12.8	1.13884
12.81	1.13812
12.82	1.13764
12.83	1.13573
12.84	1.1355
12.85	1.13717
12.86	1.13645
12.87	1.13573
12.88	1.13478
12.89	1.13406
12.9	1.13335
12.91	1.13597
12.92	1.13693
12.93	1.13573
12.94	1.1355
12.95	1.13454
12.96	1.13383
12.97	1.13168
12.98	1.13192
12.99	1.13168
13	1.13287
13.01	1.13287
13.02	1.13073
13.03	1.12882
13.04	1.12977
13.05	1.13096
13.06	1.1343
13.07	1.13669
13.08	1.13907
13.09	1.14003
13.1	1.14027
13.11	1.13907
13.12	1.13621
13.13	1.13359
13.14	1.13287
13.15	1.13383
13.16	1.1343
13.17	1.13406
13.18	1.13454
13.19	1.13478
13.2	1.1343
13.21	1.13454
13.22	1.13263
13.23	1.13144
13.24	1.13168
13.25	1.1324
13.26	1.13144
13.27	1.13168
13.28	1.13192
13.29	1.13168
13.3	1.13001
13.31	1.13216
13.32	1.13025
13.33	1.13025
13.34	1.12977
13.35	1.13073
13.36	1.13168
13.37	1.1324
13.38	1.13216
13.39	1.1324
13.4	1.13192
13.41	1.1343
13.42	1.13263
13.43	1.13096
13.44	1.13001
13.45	1.12953
13.46	1.13025
13.47	1.12834
13.48	1.12762
13.49	1.12929
13.5	1.13025
13.51	1.13216
13.52	1.13144
13.53	1.13216
13.54	1.13311
13.55	1.1312
13.56	1.1312
13.57	1.12906
13.58	1.1281
13.59	1.12906
13.6	1.12906
13.61	1.12929
13.62	1.12929
13.63	1.1312
13.64	1.13192
13.65	1.13192
13.66	1.13216
13.67	1.1324
13.68	1.13025
13.69	1.12929
13.7	1.12739
13.71	1.12667
13.72	1.12595
13.73	1.125
13.74	1.12452
13.75	1.12476
13.76	1.12619
13.77	1.12762
13.78	1.12715
13.79	1.12858
13.8	1.13073
13.81	1.13311
13.82	1.13263
13.83	1.13144
13.84	1.13168
13.85	1.13049
13.86	1.13096
13.87	1.13049
13.88	1.12882
13.89	1.12882
13.9	1.12834
13.91	1.1281
13.92	1.12643
13.93	1.12548
13.94	1.12619
13.95	1.12572
13.96	1.12595
13.97	1.12619
13.98	1.125
13.99	1.12405
14	1.1219
14.01	1.12261
14.02	1.12333
14.03	1.12524
14.04	1.12762
14.05	1.1281
14.06	1.12906
14.07	1.12977
14.08	1.12762
14.09	1.12476
14.1	1.12405
14.11	1.12548
14.12	1.12667
14.13	1.12739
14.14	1.12906
14.15	1.12786
14.16	1.12715
14.17	1.12619
14.18	1.12476
14.19	1.12452
14.2	1.12595
14.21	1.12572
14.22	1.12667
14.23	1.12691
14.24	1.1281
14.25	1.12882
14.26	1.12882
14.27	1.12739
14.28	1.12739
14.29	1.12667
14.3	1.12619
14.31	1.125
14.32	1.12572
14.33	1.12691
14.34	1.12715
14.35	1.12929
14.36	1.1281
14.37	1.12715
14.38	1.12595
14.39	1.12572
14.4	1.12524
14.41	1.12572
14.42	1.12572
14.43	1.12572
14.44	1.12381
14.45	1.12357
14.46	1.12333
14.47	1.12476
14.48	1.12572
14.49	1.12786
14.5	1.13001
14.51	1.13025
14.52	1.12953
14.53	1.12715
14.54	1.12428
14.55	1.12381
14.56	1.12309
14.57	1.12166
14.58	1.12142
14.59	1.12285
14.6	1.12285
14.61	1.1219
14.62	1.12118
14.63	1.11975
14.64	1.11808
14.65	1.11904
14.66	1.11951
14.67	1.12094
14.68	1.12285
14.69	1.12428
14.7	1.12166
14.71	1.12142
14.72	1.12047
14.73	1.11856
14.74	1.11617
14.75	1.11689
14.76	1.11808
14.77	1.12142
14.78	1.12357
14.79	1.12524
14.8	1.12405
14.81	1.12619
14.82	1.12643
14.83	1.12428
14.84	1.12452
14.85	1.12476
14.86	1.12405
14.87	1.12285
14.88	1.12166
14.89	1.12094
14.9	1.11975
14.91	1.11951
14.92	1.11713
14.93	1.11641
14.94	1.1176
14.95	1.1188
14.96	1.12071
14.97	1.12118
14.98	1.12166
14.99	1.12214
15	1.12118
15.01	1.1176
15.02	1.1157
15.03	1.11498
15.04	1.11713
15.05	1.12023
15.06	1.12142
15.07	1.12309
15.08	1.12238
15.09	1.12142
15.1	1.11927
15.11	1.11737
15.12	1.11594
15.13	1.11594
15.14	1.11808
15.15	1.11832
15.16	1.11856
15.17	1.11904
15.18	1.11784
15.19	1.11808
15.2	1.11713
15.21	1.11689
15.22	1.11665
15.23	1.11737
15.24	1.1176
15.25	1.1188
15.26	1.12023
15.27	1.11951
15.28	1.11927
15.29	1.12047
15.3	1.1188
15.31	1.1176
15.32	1.11832
15.33	1.11784
15.34	1.11689
15.35	1.11665
15.36	1.1157
15.37	1.11355
15.38	1.1126
15.39	1.11331
15.4	1.1145
15.41	1.11689
15.42	1.11951
15.43	1.12118
15.44	1.12166
15.45	1.12142
15.46	1.12047
15.47	1.11641
15.48	1.11474
15.49	1.11498
15.5	1.1157
15.51	1.11617
15.52	1.1176
15.53	1.11832
15.54	1.11832
15.55	1.11904
15.56	1.11737
15.57	1.11379
15.58	1.11403
15.59	1.11403
15.6	1.11427
15.61	1.11594
15.62	1.11665
15.63	1.11641
15.64	1.1157
15.65	1.11474
15.66	1.11379
15.67	1.11355
15.68	1.11546
15.69	1.11689
15.7	1.11856
15.71	1.12023
15.72	1.11832
15.73	1.1157
15.74	1.11498
15.75	1.11546
15.76	1.11641
15.77	1.1157
15.78	1.11474
15.79	1.11403
15.8	1.11379
15.81	1.11498
15.82	1.11427
15.83	1.11355
15.84	1.11594
15.85	1.11856
15.86	1.11808
15.87	1.11594
15.88	1.11355
15.89	1.11307
15.9	1.11283
15.91	1.11474
15.92	1.11617
15.93	1.1176
15.94	1.1176
15.95	1.11856
15.96	1.1176
15.97	1.1145
15.98	1.11283
15.99	1.11331
16	1.11474
16.01	1.11737
16.02	1.11975
16.03	1.11975
16.04	1.11904
16.05	1.11737
16.06	1.1145
16.07	1.11164
16.08	1.1114
16.09	1.11164
16.1	1.11236
16.11	1.11379
16.12	1.1176
16.13	1.11737
16.14	1.11784
16.15	1.1157
16.16	1.11498
16.17	1.11665
16.18	1.11498
16.19	1.11474
16.2	1.11403
16.21	1.11427
16.22	1.1157
16.23	1.11403
16.24	1.1145
16.25	1.11331
16.26	1.11427
16.27	1.1157
16.28	1.11355
16.29	1.11498
16.3	1.11546
16.31	1.11403
16.32	1.11403
16.33	1.11427
16.34	1.11617
16.35	1.1176
16.36	1.11784
16.37	1.1176
16.38	1.11522
16.39	1.1145
16.4	1.11427
16.41	1.11283
16.42	1.11355
16.43	1.11331
16.44	1.11498
16.45	1.11617
16.46	1.1145
16.47	1.11307
16.48	1.10973
16.49	1.1083
16.5	1.10687
16.51	1.10711
16.52	1.10782
16.53	1.10902
16.54	1.11116
16.55	1.1126
16.56	1.11331
16.57	1.11331
16.58	1.11164
16.59	1.11069
16.6	1.11021
16.61	1.10997
16.62	1.10973
16.63	1.10973
16.64	1.10997
16.65	1.11045
16.66	1.11283
16.67	1.11212
16.68	1.11069
16.69	1.11093
16.7	1.1114
16.71	1.11045
16.72	1.1114
16.73	1.11164
16.74	1.11069
16.75	1.10997
16.76	1.11021
16.77	1.10759
16.78	1.10687
16.79	1.10854
16.8	1.11045
16.81	1.11188
16.82	1.11427
16.83	1.11474
16.84	1.1145
16.85	1.11331
16.86	1.11283
16.87	1.11164
16.88	1.1114
16.89	1.11212
16.9	1.11188
16.91	1.11116
16.92	1.11069
16.93	1.11021
16.94	1.10973
16.95	1.10902
16.96	1.10973
16.97	1.11045
16.98	1.11045
16.99	1.11116
17	1.1114
17.01	1.11212
17.02	1.11116
17.03	1.11188
17.04	1.1114
17.05	1.11069
17.06	1.10997
17.07	1.10902
17.08	1.10926
17.09	1.11116
17.1	1.11403
17.11	1.11522
17.12	1.1145
17.13	1.11355
17.14	1.11379
17.15	1.11307
17.16	1.1126
17.17	1.10997
17.18	1.10973
17.19	1.11021
17.2	1.10997
17.21	1.10878
17.22	1.10735
17.23	1.10615
17.24	1.1083
17.25	1.10949
17.26	1.11212
17.27	1.11164
17.28	1.11236
17.29	1.11212
17.3	1.11188
17.31	1.11236
17.32	1.11069
17.33	1.11045
17.34	1.10973
17.35	1.10997
17.36	1.11116
17.37	1.11045
17.38	1.10902
17.39	1.10949
17.4	1.11021
17.41	1.11021
17.42	1.10878
17.43	1.10902
17.44	1.10878
17.45	1.10902
17.46	1.1083
17.47	1.1083
17.48	1.1083
17.49	1.11045
17.5	1.11069
17.51	1.1126
17.52	1.11307
17.53	1.11355
17.54	1.11379
17.55	1.11474
17.56	1.11283
17.57	1.11403
17.58	1.11355
17.59	1.11307
17.6	1.11236
17.61	1.11164
17.62	1.11093
17.63	1.11212
17.64	1.11331
17.65	1.1157
17.66	1.11474
17.67	1.11737
17.68	1.11832
17.69	1.11975
17.7	1.11927
17.71	1.11689
17.72	1.11594
17.73	1.11737
17.74	1.11737
17.75	1.11713
17.76	1.11617
17.77	1.11594
17.78	1.11713
17.79	1.11665
17.8	1.1176
17.81	1.11784
17.82	1.11784
17.83	1.12142
17.84	1.12357
17.85	1.12524
17.86	1.12452
17.87	1.12381
17.88	1.12405
17.89	1.12285
17.9	1.12333
17.91	1.12142
17.92	1.11784
17.93	1.11689
17.94	1.11474
17.95	1.11331
17.96	1.10997
17.97	1.10687
17.98	1.10568
17.99	1.10663
18	1.10878
18.01	1.10949
18.02	1.11045
18.03	1.11307
18.04	1.11355
18.05	1.11403
18.06	1.11283
18.07	1.11236
18.08	1.11069
18.09	1.11188
18.1	1.1114
18.11	1.1114
18.12	1.1114
18.13	1.1114
18.14	1.10973
18.15	1.10926
18.16	1.10878
18.17	1.10854
18.18	1.10615
18.19	1.10711
18.2	1.10687
18.21	1.10711
18.22	1.10711
18.23	1.10782
18.24	1.10949
18.25	1.11045
18.26	1.10949
18.27	1.10759
18.28	1.10663
18.29	1.10806
18.3	1.10926
18.31	1.10782
18.32	1.10973
18.33	1.11093
18.34	1.1114
18.35	1.10926
18.36	1.10687
18.37	1.10401
18.38	1.10329
18.39	1.10353
18.4	1.10425
18.41	1.10687
18.42	1.10926
18.43	1.10949
18.44	1.11116
18.45	1.10973
18.46	1.10806
18.47	1.10687
18.48	1.10663
18.49	1.10615
18.5	1.10592
18.51	1.10735
18.52	1.10663
18.53	1.10615
18.54	1.10639
18.55	1.1052
18.56	1.10711
18.57	1.10735
18.58	1.10902
18.59	1.10926
18.6	1.10973
18.61	1.11021
18.62	1.10926
18.63	1.10782
18.64	1.10735
18.65	1.10854
18.66	1.11021
18.67	1.10878
18.68	1.11093
18.69	1.10997
18.7	1.11069
18.71	1.11069
18.72	1.10926
18.73	1.10878
18.74	1.10854
18.75	1.10902
18.76	1.10973
18.77	1.11045
18.78	1.11188
18.79	1.11212
18.8	1.11236
18.81	1.11188
18.82	1.11116
18.83	1.10902
18.84	1.10711
18.85	1.10472
18.86	1.10258
18.87	1.10329
18.88	1.10258
18.89	1.10377
18.9	1.10472
18.91	1.10663
18.92	1.10902
18.93	1.10973
18.94	1.11116
18.95	1.10973
18.96	1.10926
18.97	1.10926
18.98	1.10759
18.99	1.10687
19	1.10568
19.01	1.10592
19.02	1.10592
19.03	1.10854
19.04	1.1114
19.05	1.11164
19.06	1.1114
19.07	1.11307
19.08	1.11283
19.09	1.11307
19.1	1.11331
19.11	1.1157
19.12	1.11737
19.13	1.11927
19.14	1.12071
19.15	1.11951
19.16	1.11689
19.17	1.11808
19.18	1.1157
19.19	1.11474
19.2	1.11403
19.21	1.11498
19.22	1.11522
19.23	1.11665
19.24	1.11832
19.25	1.1188
19.26	1.1176
19.27	1.11689
19.28	1.11498
19.29	1.11427
19.3	1.11283
19.31	1.11116
19.32	1.11045
19.33	1.11188
19.34	1.11164
19.35	1.11069
19.36	1.10806
19.37	1.10472
19.38	1.1052
19.39	1.10472
19.4	1.10448
19.41	1.10377
19.42	1.10353
19.43	1.10234
19.44	1.10329
19.45	1.1052
19.46	1.10544
19.47	1.10568
19.48	1.10544
19.49	1.10472
19.5	1.10448
19.51	1.10448
19.52	1.10568
19.53	1.10615
19.54	1.10854
19.55	1.11188
19.56	1.11164
19.57	1.10973
19.58	1.10759
19.59	1.10615
19.6	1.10448
19.61	1.10544
19.62	1.10687
19.63	1.1083
19.64	1.10902
19.65	1.10926
19.66	1.1083
19.67	1.10687
19.68	1.10472
19.69	1.10234
19.7	1.10091
19.71	1.10162
19.72	1.10162
19.73	1.1021
19.74	1.10401
19.75	1.10472
19.76	1.10663
19.77	1.10735
19.78	1.10592
19.79	1.10544
19.8	1.10592
19.81	1.10711
19.82	1.10782
19.83	1.10663
19.84	1.10711
19.85	1.10592
19.86	1.10615
19.87	1.10663
19.88	1.1052
19.89	1.10592
19.9	1.10663
19.91	1.10782
19.92	1.10902
19.93	1.10759
19.94	1.10759
19.95	1.10735
19.96	1.10878
19.97	1.10902
19.98	1.10663
19.99	1.10663
20	1.10663
20.01	1.10759
20.02	1.10663
20.03	1.10663
20.04	1.10711
20.05	1.10735
20.06	1.10949
20.07	1.10949
20.08	1.10687
20.09	1.10735
20.1	1.10997
20.11	1.11164
20.12	1.11283
20.13	1.11427
20.14	1.11283
20.15	1.1126
20.16	1.1126
20.17	1.11093
20.18	1.10949
20.19	1.10854
20.2	1.10854
20.21	1.10926
20.22	1.11021
20.23	1.10926
20.24	1.10854
20.25	1.10854
20.26	1.10735
20.27	1.10615
20.28	1.10568
20.29	1.10425
20.3	1.10425
20.31	1.1052
20.32	1.10472
20.33	1.10401
20.34	1.10615
20.35	1.10663
20.36	1.10639
20.37	1.10902
20.38	1.1126
20.39	1.11665
20.4	1.11856
20.41	1.11737
20.42	1.11594
20.43	1.1145
20.44	1.11355
20.45	1.11522
20.46	1.10854
20.47	1.11188
20.48	1.10639
20.49	1.11212
20.5	1.1114
20.51	1.10663
20.52	1.10711
20.53	1.1052
20.54	1.10782
20.55	1.10544
20.56	1.10663
20.57	1.11355
20.58	1.11188
20.59	1.1126
20.6	1.11188
20.61	1.11188
20.62	1.10138
20.63	1.10496
20.64	1.10138
20.65	1.10353
20.66	1.10472
20.67	1.10997
20.68	1.1021
20.69	1.10496
20.7	1.10568
20.71	1.10568
20.72	1.10663
20.73	1.1083
20.74	1.10926
20.75	1.10926
20.76	1.10902
20.77	1.11021
20.78	1.10902
20.79	1.10973
20.8	1.10949
20.81	1.10663
20.82	1.10615
20.83	1.10615
20.84	1.10353
20.85	1.10353
20.86	1.10401
20.87	1.10568
20.88	1.10544
20.89	1.10711
20.9	1.10687
20.91	1.10615
20.92	1.10711
20.93	1.10854
20.94	1.10878
20.95	1.10973
20.96	1.10926
20.97	1.10854
20.98	1.10782
20.99	1.1083
21	1.11021
21.01	1.11116
21.02	1.1114
21.03	1.11236
21.04	1.11307
21.05	1.1126
21.06	1.11045
21.07	1.11069
21.08	1.11021
21.09	1.10973
21.1	1.11093
21.11	1.11093
21.12	1.10997
21.13	1.1083
21.14	1.10687
21.15	1.10568
21.16	1.10472
21.17	1.1052
21.18	1.10544
21.19	1.10496
21.2	1.10401
21.21	1.10448
21.22	1.10472
21.23	1.10472
21.24	1.10377
21.25	1.10353
21.26	1.10425
21.27	1.10496
21.28	1.10544
21.29	1.1052
21.3	1.1052
21.31	1.10496
21.32	1.10544
21.33	1.10448
21.34	1.10496
21.35	1.1052
21.36	1.10615
21.37	1.10687
21.38	1.10615
21.39	1.10782
21.4	1.10878
21.41	1.10782
21.42	1.10782
21.43	1.10782
21.44	1.1083
21.45	1.10854
21.46	1.10902
21.47	1.11116
21.48	1.11093
21.49	1.11021
21.5	1.1083
21.51	1.10592
21.52	1.10711
21.53	1.10687
21.54	1.10687
21.55	1.10902
21.56	1.11069
21.57	1.11307
21.58	1.11403
21.59	1.11212
21.6	1.11045
21.61	1.10806
21.62	1.10878
21.63	1.10759
21.64	1.10854
21.65	1.10711
21.66	1.10687
21.67	1.10568
21.68	1.10472
21.69	1.10258
21.7	1.10234
21.71	1.10138
21.72	1.10234
21.73	1.10425
21.74	1.10568
21.75	1.10472
21.76	1.10568
21.77	1.10592
21.78	1.10592
21.79	1.10544
21.8	1.10544
21.81	1.10496
21.82	1.1052
21.83	1.10759
21.84	1.10639
21.85	1.10472
21.86	1.10544
21.87	1.10568
21.88	1.1052
21.89	1.10448
21.9	1.10472
21.91	1.10353
21.92	1.10472
21.93	1.10615
21.94	1.10544
21.95	1.10544
21.96	1.1052
21.97	1.10115
21.98	1.10043
21.99	1.10019
22	1.10067
22.01	1.09971
22.02	1.10186
22.03	1.10425
22.04	1.10568
22.05	1.10663
22.06	1.10687
22.07	1.10472
22.08	1.10472
22.09	1.10305
22.1	1.10138
22.11	1.10067
22.12	1.10019
22.13	1.10115
22.14	1.10162
22.15	1.10353
22.16	1.10615
22.17	1.10615
22.18	1.10639
22.19	1.10496
22.2	1.10353
22.21	1.10377
22.22	1.10281
22.23	1.10305
22.24	1.10401
22.25	1.10448
22.26	1.10592
22.27	1.10592
22.28	1.10615
22.29	1.10592
22.3	1.1052
22.31	1.10568
22.32	1.10592
22.33	1.10592
22.34	1.10544
22.35	1.10544
22.36	1.10639
22.37	1.1083
22.38	1.10878
22.39	1.10854
22.4	1.10735
22.41	1.10663
22.42	1.10425
22.43	1.10138
22.44	1.10067
22.45	1.10091
22.46	1.10162
22.47	1.1052
22.48	1.10592
22.49	1.10544
22.5	1.10663
22.51	1.10639
22.52	1.10568
22.53	1.10544
22.54	1.10687
22.55	1.10615
22.56	1.10711
22.57	1.10806
22.58	1.10639
22.59	1.10568
22.6	1.10663
22.61	1.10639
22.62	1.10663
22.63	1.10568
22.64	1.10496
22.65	1.10472
22.66	1.10544
22.67	1.10472
22.68	1.10448
22.69	1.10448
22.7	1.10568
22.71	1.10615
22.72	1.10663
22.73	1.10711
22.74	1.10782
22.75	1.10806
22.76	1.10639
22.77	1.10353
22.78	1.10234
22.79	1.10138
22.8	1.10162
22.81	1.10258
22.82	1.10425
22.83	1.10568
22.84	1.10568
22.85	1.1052
22.86	1.10544
22.87	1.10472
22.88	1.10425
22.89	1.10448
22.9	1.10448
22.91	1.10401
22.92	1.10329
22.93	1.10377
22.94	1.10448
22.95	1.10568
22.96	1.10759
22.97	1.10806
22.98	1.1083
22.99	1.10782
23	1.10926
23.01	1.10759
23.02	1.10782
23.03	1.10782
23.04	1.10759
23.05	1.10615
23.06	1.10615
23.07	1.10472
23.08	1.10329
23.09	1.10305
23.1	1.10234
23.11	1.1021
23.12	1.10186
23.13	1.10138
23.14	1.10258
23.15	1.10329
23.16	1.10401
23.17	1.10353
23.18	1.10425
23.19	1.10401
23.2	1.10425
23.21	1.10472
23.22	1.10448
23.23	1.10544
23.24	1.10544
23.25	1.10377
23.26	1.10234
23.27	1.10234
23.28	1.1021
23.29	1.10281
23.3	1.10401
23.31	1.10115
23.32	1.10186
23.33	1.10162
23.34	1.10043
23.35	1.09852
23.36	1.09948
23.37	1.09948
23.38	1.099
23.39	1.10019
23.4	1.09924
23.41	1.09804
23.42	1.09757
23.43	1.09804
23.44	1.09804
23.45	1.09781
23.46	1.09804
23.47	1.09828
23.48	1.09924
23.49	1.099
23.5	1.09995
23.51	1.10019
23.52	1.09995
23.53	1.10115
23.54	1.10067
23.55	1.09995
23.56	1.09924
23.57	1.09948
23.58	1.09876
23.59	1.09733
23.6	1.099
23.61	1.099
23.62	1.10162
23.63	1.10138
23.64	1.10162
23.65	1.10067
23.66	1.10067
23.67	1.10067
23.68	1.10091
23.69	1.10067
23.7	1.10162
23.71	1.10067
23.72	1.10043
23.73	1.09876
23.74	1.09828
23.75	1.09781
23.76	1.09971
23.77	1.10258
23.78	1.10401
23.79	1.10425
23.8	1.1021
23.81	1.10019
23.82	1.09781
23.83	1.0959
23.84	1.09566
23.85	1.09566
23.86	1.09614
23.87	1.09876
23.88	1.10019
23.89	1.10019
23.9	1.09995
23.91	1.10043
23.92	1.10091
23.93	1.10115
23.94	1.10043
23.95	1.10067
23.96	1.09948
23.97	1.09757
23.98	1.09733
23.99	1.09637
24	1.09709
24.01	1.09757
24.02	1.09876
24.03	1.09828
24.04	1.09804
24.05	1.09995
24.06	1.09852
24.07	1.09733
24.08	1.09685
24.09	1.09661
24.1	1.09804
24.11	1.09781
24.12	1.09804
24.13	1.09733
24.14	1.09709
24.15	1.09566
24.16	1.09494
24.17	1.09494
24.18	1.09447
24.19	1.09566
24.2	1.09733
24.21	1.09685
24.22	1.09733
24.23	1.09828
24.24	1.09804
24.25	1.09566
24.26	1.09566
24.27	1.0947
24.28	1.09494
24.29	1.09447
24.3	1.09375
24.31	1.09303
24.32	1.09351
24.33	1.09447
24.34	1.09566
24.35	1.09542
24.36	1.09542
24.37	1.09494
24.38	1.09542
24.39	1.09542
24.4	1.09661
24.41	1.09685
24.42	1.09566
24.43	1.0959
24.44	1.09423
24.45	1.09232
24.46	1.09113
24.47	1.09041
24.48	1.09089
24.49	1.09303
24.5	1.09542
24.51	1.09637
24.52	1.09709
24.53	1.10043
24.54	1.09781
24.55	1.09685
24.56	1.09614
24.57	1.09494
24.58	1.0928
24.59	1.0928
24.6	1.09256
24.61	1.09256
24.62	1.09327
24.63	1.09518
24.64	1.09494
24.65	1.09494
24.66	1.09661
24.67	1.09709
24.68	1.09804
24.69	1.09852
24.7	1.099
24.71	1.09971
24.72	1.099
24.73	1.09852
24.74	1.09948
24.75	1.09661
24.76	1.0959
24.77	1.09542
24.78	1.09614
24.79	1.09542
24.8	1.09685
24.81	1.09733
24.82	1.09637
24.83	1.09542
24.84	1.09542
24.85	1.09327
24.86	1.0928
24.87	1.09208
24.88	1.09518
24.89	1.0959
24.9	1.09733
24.91	1.0959
24.92	1.09542
24.93	1.09518
24.94	1.09494
24.95	1.09447
24.96	1.09566
24.97	1.09614
24.98	1.09757
[truncated: 6,502 more rows]
