# Supplementary material for: Large-scale conformal synthesis of one-dimensional MAX phases
Source: Nat Commun. 2024 Oct 28;15:9275. doi: 10.1038/s41467-024-53137-0 (PMC11519885; doi:10.1038/s41467-024-53137-0)
Supplement: Supplementary file 3 — Source data [file 41467_2024_53137_MOESM3_ESM.zip › Source data/Fig.S27.xlsx]

## Sheet: Sheet1
T	MC	DSC
28.874	100	0.00374
29.074	100.025	-0.01515
29.274	100.078	-0.03448
29.474	100.083	-0.05361
29.674	100.052	-0.06744
29.874	100.026	-0.08206
30.074	100.026	-0.09024
30.274	100.069	-0.10105
30.474	100.077	-0.10824
30.674	100.037	-0.11639
30.874	100.078	-0.12027
31.074	100.052	-0.12674
31.274	100.066	-0.13575
31.474	100.067	-0.13653
31.674	100.09	-0.14272
31.874	100.104	-0.14728
32.074	100.105	-0.15272
32.274	100.096	-0.15921
32.474	100.091	-0.16372
32.674	100.078	-0.16843
32.874	100.055	-0.17131
33.074	100.07	-0.17366
33.274	100.065	-0.18045
33.474	100.061	-0.1842
33.674	100.066	-0.18915
33.874	100.066	-0.19378
34.074	100.074	-0.19734
34.274	100.084	-0.19954
34.474	100.071	-0.2042
34.674	100.065	-0.20676
34.874	100.083	-0.21225
35.074	100.09	-0.21493
35.274	100.056	-0.21764
35.474	100.078	-0.22416
35.674	100.077	-0.22603
35.874	100.087	-0.22983
36.074	100.063	-0.23372
36.274	100.085	-0.2374
36.474	100.081	-0.23788
36.674	100.056	-0.24415
36.874	100.039	-0.24575
37.074	100.064	-0.24968
37.274	100.067	-0.24962
37.474	100.068	-0.25526
37.674	100.05	-0.25779
37.874	100.06	-0.26144
38.074	100.064	-0.26462
38.274	100.052	-0.2667
38.474	100.038	-0.26859
38.674	100.038	-0.27106
38.874	100.041	-0.27584
39.074	100.066	-0.27787
39.274	100.027	-0.2782
39.474	100.027	-0.28304
39.674	100.03	-0.28379
39.874	100.039	-0.28703
40.074	100.013	-0.29299
40.274	100.011	-0.29236
40.474	100.028	-0.29353
40.674	100.022	-0.29772
40.874	100.019	-0.30062
41.074	100.014	-0.30196
41.274	100.031	-0.3034
41.474	100.015	-0.30259
41.674	100.029	-0.30646
41.874	100.04	-0.30745
42.074	100.026	-0.30732
42.274	100.026	-0.3134
42.474	100.026	-0.31394
42.674	100.025	-0.31504
42.874	100.026	-0.31732
43.074	100.025	-0.3204
43.274	100.024	-0.32044
43.474	100.047	-0.32348
43.674	100.025	-0.32371
43.874	100.014	-0.32502
44.074	99.9864	-0.32985
44.274	100.027	-0.33077
44.474	99.9979	-0.33385
44.674	100.025	-0.33484
44.874	100.025	-0.3357
45.074	100.034	-0.33801
45.274	100.038	-0.34065
45.474	100.06	-0.34102
45.674	100.077	-0.34362
45.874	100.063	-0.3437
46.074	100.08	-0.34462
46.274	100.063	-0.34601
46.474	100.065	-0.34965
46.674	100.051	-0.34969
46.874	100.069	-0.35209
47.074	100.051	-0.35003
47.274	100.066	-0.35044
47.474	100.056	-0.35636
47.674	100.065	-0.35552
47.874	100.041	-0.35709
48.074	100.024	-0.35864
48.274	100.051	-0.36208
48.474	100.043	-0.36103
48.674	100.043	-0.36072
48.874	100.052	-0.36555
49.074	100.034	-0.36353
49.274	100.026	-0.36708
49.474	100.018	-0.36941
49.674	100.013	-0.36835
49.874	100.01	-0.37139
50.074	100.019	-0.37004
50.274	100.034	-0.37227
50.474	100.039	-0.37483
50.674	100.039	-0.37656
50.874	100.052	-0.37525
51.074	100.061	-0.37711
51.274	100.058	-0.37754
51.474	100.05	-0.38014
51.674	100.063	-0.38091
51.874	100.039	-0.38009
52.074	100.065	-0.38007
52.274	100.038	-0.38227
52.474	100.022	-0.38202
52.674	100.035	-0.38397
52.874	100.019	-0.38679
53.074	100.027	-0.38485
53.274	100.012	-0.38766
53.474	100.024	-0.38799
53.674	100.008	-0.38669
53.874	100.018	-0.39031
54.074	100.012	-0.38798
54.274	99.9862	-0.38917
54.474	99.9956	-0.39101
54.674	99.9852	-0.39057
54.874	100.018	-0.39056
55.074	99.9959	-0.39151
55.274	99.9953	-0.39293
55.474	99.9836	-0.3935
55.674	99.9918	-0.3939
55.874	99.9948	-0.39474
56.074	99.9867	-0.39489
56.274	99.9746	-0.39649
56.474	99.9905	-0.39633
56.674	99.9871	-0.39597
56.874	99.9861	-0.39553
57.074	100.014	-0.4007
57.274	100.013	-0.39889
57.474	100.038	-0.398
57.674	100.01	-0.39729
57.874	100.007	-0.39938
58.074	100.008	-0.40087
58.274	100.007	-0.40047
58.474	99.9983	-0.40116
58.674	99.9995	-0.40125
58.874	100.013	-0.40117
59.074	100.001	-0.40069
59.274	99.9803	-0.40256
59.474	99.99	-0.40331
59.674	99.988	-0.40432
59.874	99.9728	-0.40353
60.074	99.9995	-0.4052
60.274	99.9734	-0.40432
60.474	99.974	-0.40384
60.674	99.9757	-0.40667
60.874	99.9634	-0.40559
61.074	99.973	-0.40696
61.274	99.9989	-0.40721
61.474	99.9764	-0.40663
61.674	99.9762	-0.40982
61.874	99.9656	-0.41079
62.074	99.9869	-0.41076
62.274	99.9865	-0.41224
62.474	99.9729	-0.41297
62.674	99.9692	-0.41191
62.874	99.986	-0.41065
63.074	99.9727	-0.41371
63.274	99.988	-0.41269
63.474	99.9862	-0.414
63.674	100.001	-0.41336
63.874	99.9988	-0.41201
64.074	100.015	-0.41644
64.274	100.019	-0.41179
64.474	100.039	-0.41401
64.674	100.011	-0.41458
64.874	100.011	-0.41551
65.074	100.041	-0.41508
65.274	100.027	-0.41429
65.474	100.019	-0.4152
65.674	100.016	-0.41538
65.874	100.026	-0.41623
66.074	99.995	-0.41563
66.274	99.9877	-0.4198
66.474	99.987	-0.41709
66.674	99.9883	-0.41578
66.874	99.9723	-0.41925
67.074	99.9736	-0.41638
67.274	99.9606	-0.41618
67.474	99.9653	-0.41872
67.674	99.9725	-0.41819
67.874	99.947	-0.41742
68.074	99.9528	-0.41673
68.274	99.9608	-0.4188
68.474	99.9641	-0.42059
68.674	99.9366	-0.41626
68.874	99.948	-0.41728
69.074	99.947	-0.41828
69.274	99.9639	-0.41705
69.474	99.9368	-0.42132
69.674	99.9442	-0.41732
69.874	99.9338	-0.41759
70.074	99.9353	-0.41716
70.274	99.9361	-0.41842
70.474	99.9217	-0.42039
70.674	99.9339	-0.41655
70.874	99.9061	-0.42141
71.074	99.9096	-0.42095
71.274	99.918	-0.42085
71.474	99.8941	-0.42127
71.674	99.9151	-0.42064
71.874	99.9141	-0.41897
72.074	99.8955	-0.42037
72.274	99.8891	-0.42136
72.474	99.8827	-0.42334
72.674	99.9033	-0.42497
72.874	99.8941	-0.42379
73.074	99.8959	-0.42284
73.274	99.8878	-0.42071
73.474	99.91	-0.42045
73.674	99.8997	-0.4211
73.874	99.8942	-0.42158
74.074	99.8832	-0.42109
74.274	99.8923	-0.42182
74.474	99.8974	-0.42227
74.674	99.9055	-0.42223
74.874	99.8819	-0.42318
75.074	99.8923	-0.42492
75.274	99.8964	-0.42026
75.474	99.8859	-0.4219
75.674	99.8826	-0.42352
75.874	99.8945	-0.42065
76.074	99.8957	-0.42328
76.274	99.8961	-0.42058
76.474	99.8975	-0.42047
76.674	99.8829	-0.42312
76.874	99.8803	-0.42011
77.074	99.9095	-0.42033
77.274	99.8946	-0.42108
77.474	99.8959	-0.4205
77.674	99.8969	-0.42121
77.874	99.9025	-0.4226
78.074	99.9125	-0.42208
78.274	99.9096	-0.4207
78.474	99.9091	-0.42088
78.674	99.9107	-0.42083
78.874	99.8957	-0.42185
79.074	99.9252	-0.42219
79.274	99.9221	-0.42346
79.474	99.9281	-0.41918
79.674	99.9351	-0.42102
79.874	99.9273	-0.4197
80.074	99.935	-0.41731
80.274	99.9187	-0.41703
80.474	99.9351	-0.42038
80.674	99.9201	-0.41859
80.874	99.9219	-0.41622
81.074	99.9078	-0.4176
81.274	99.9091	-0.41372
81.474	99.9104	-0.41424
81.674	99.8961	-0.41433
81.874	99.8968	-0.41389
82.074	99.896	-0.4133
82.274	99.9104	-0.41272
82.474	99.9091	-0.41514
82.674	99.9078	-0.41279
82.874	99.9217	-0.40981
83.074	99.9215	-0.41105
83.274	99.9224	-0.41258
83.474	99.9319	-0.4109
83.674	99.9487	-0.41095
83.874	99.9477	-0.40878
84.074	99.9502	-0.40951
84.274	99.9194	-0.41036
84.474	99.9227	-0.4114
84.674	99.9236	-0.41038
84.874	99.901	-0.40936
85.074	99.9236	-0.41114
85.274	99.8918	-0.40952
85.474	99.8834	-0.40712
85.674	99.8699	-0.40807
85.874	99.8572	-0.40725
86.074	99.8379	-0.40876
86.274	99.83	-0.40767
86.474	99.8454	-0.40492
86.674	99.844	-0.40532
86.874	99.844	-0.40847
87.074	99.8454	-0.40705
87.274	99.8301	-0.40628
87.474	99.8454	-0.40813
87.674	99.8573	-0.4057
87.874	99.8573	-0.40568
88.074	99.8572	-0.40553
88.274	99.8576	-0.40641
88.474	99.8545	-0.40449
88.674	99.885	-0.4051
88.874	99.8824	-0.4035
89.074	99.8831	-0.40457
89.274	99.8888	-0.40268
89.474	99.8965	-0.4054
89.674	99.8965	-0.40296
89.874	99.8945	-0.40213
90.074	99.9085	-0.39998
90.274	99.8946	-0.39935
90.474	99.8961	-0.40122
90.674	99.8984	-0.40022
90.874	99.8733	-0.40074
91.074	99.8697	-0.39849
91.274	99.8819	-0.40025
91.474	99.8557	-0.40036
91.674	99.8582	-0.39965
91.874	99.8566	-0.39526
92.074	99.8734	-0.39737
92.274	99.8499	-0.39556
92.474	99.8447	-0.39874
92.674	99.8427	-0.39757
92.874	99.8567	-0.39722
93.074	99.8522	-0.3958
93.274	99.844	-0.39749
93.474	99.8464	-0.39855
93.674	99.8506	-0.39664
93.874	99.8441	-0.3967
94.074	99.8439	-0.39587
94.274	99.8448	-0.3953
94.474	99.848	-0.39572
94.674	99.8724	-0.39535
94.874	99.8701	-0.39602
95.074	99.8701	-0.39624
95.274	99.8701	-0.39511
95.474	99.8701	-0.39321
95.674	99.8709	-0.39461
95.874	99.8696	-0.39292
96.074	99.8989	-0.39288
96.274	99.8958	-0.39681
96.474	99.8961	-0.39545
96.674	99.8961	-0.3936
96.874	99.8961	-0.39179
97.074	99.8958	-0.39223
97.274	99.8975	-0.39257
97.474	99.8825	-0.39205
97.674	99.8805	-0.39183
97.874	99.9076	-0.39034
98.074	99.8949	-0.39137
98.274	99.8876	-0.39045
98.474	99.8832	-0.39235
98.674	99.883	-0.38904
98.874	99.8833	-0.39045
99.074	99.8842	-0.38882
99.274	99.8675	-0.3884
99.474	99.857	-0.38725
99.674	99.8569	-0.38824
99.874	99.8572	-0.38934
100.074	99.8571	-0.38578
100.274	99.8572	-0.38799
100.474	99.8571	-0.38722
100.674	99.8567	-0.38485
100.874	99.8599	-0.38601
101.074	99.8304	-0.38428
101.274	99.8319	-0.3865
101.474	99.8311	-0.38627
101.674	99.8311	-0.38559
101.874	99.8312	-0.38601
102.074	99.8311	-0.38796
102.274	99.8293	-0.38317
102.474	99.8508	-0.38697
102.674	99.8568	-0.38204
102.874	99.8573	-0.38336
103.074	99.8571	-0.38253
103.274	99.857	-0.38322
103.474	99.8585	-0.38154
103.674	99.8444	-0.37861
103.874	99.849	-0.38045
104.074	99.8575	-0.38133
104.274	99.8561	-0.37824
104.474	99.8415	-0.37748
104.674	99.8559	-0.37773
104.874	99.8568	-0.37634
105.074	99.8576	-0.37903
105.274	99.857	-0.37614
105.474	99.8715	-0.37641
105.674	99.87	-0.37539
105.874	99.8702	-0.37523
106.074	99.8689	-0.37629
106.274	99.8814	-0.37694
106.474	99.8828	-0.37372
106.674	99.8832	-0.37546
106.874	99.8831	-0.37569
107.074	99.8822	-0.37552
107.274	99.8922	-0.37338
107.474	99.896	-0.37315
107.674	99.8974	-0.37179
107.874	99.8853	-0.37012
108.074	99.8828	-0.37321
108.274	99.8913	-0.37298
108.474	99.8843	-0.37106
108.674	99.8836	-0.37156
108.874	99.8829	-0.37232
109.074	99.8831	-0.37248
109.274	99.8878	-0.37188
109.474	99.8965	-0.37064
109.674	99.895	-0.37191
109.874	99.8818	-0.36838
110.074	99.8832	-0.36669
110.274	99.8831	-0.36681
110.474	99.8831	-0.36867
110.674	99.8831	-0.36856
110.874	99.8821	-0.36656
111.074	99.893	-0.3679
111.274	99.8959	-0.36848
111.474	99.8962	-0.36629
111.674	99.8961	-0.36528
111.874	99.8958	-0.36391
112.074	99.8983	-0.36305
112.274	99.8829	-0.36355
112.474	99.9117	-0.36507
112.674	99.9113	-0.36309
112.874	99.8819	-0.36067
113.074	99.8839	-0.3615
113.274	99.883	-0.36024
113.474	99.8831	-0.36122
113.674	99.8831	-0.3587
113.874	99.8832	-0.36143
114.074	99.8848	-0.35821
114.274	99.8651	-0.35949
114.474	99.8573	-0.35524
114.674	99.8569	-0.35519
114.874	99.8572	-0.35656
115.074	99.8572	-0.35358
115.274	99.8571	-0.35607
115.474	99.8572	-0.35236
115.674	99.8575	-0.35469
115.874	99.8543	-0.35372
116.074	99.8829	-0.35105
116.274	99.8824	-0.35259
116.474	99.8832	-0.35181
116.674	99.8831	-0.35248
116.874	99.8831	-0.35133
117.074	99.8831	-0.34913
117.274	99.8831	-0.35151
117.474	99.8831	-0.34829
117.674	99.8831	-0.3471
117.874	99.8831	-0.34755
118.074	99.8831	-0.34717
118.274	99.8831	-0.34604
118.474	99.8831	-0.34479
118.674	99.8831	-0.3414
118.874	99.8831	-0.34334
119.074	99.8831	-0.34209
119.274	99.8831	-0.34035
119.474	99.8831	-0.34005
119.674	99.8831	-0.34152
119.874	99.8831	-0.34151
120.074	99.8831	-0.33899
120.274	99.8831	-0.3354
120.474	99.8831	-0.33517
120.674	99.8831	-0.33627
120.874	99.8832	-0.33459
121.074	99.8846	-0.33322
121.274	99.8662	-0.33304
121.474	99.8571	-0.33215
121.674	99.8568	-0.3302
121.874	99.8578	-0.32961
122.074	99.8589	-0.32477
122.274	99.8883	-0.32534
122.474	99.8605	-0.32622
122.674	99.8583	-0.32502
122.874	99.8494	-0.32563
123.074	99.844	-0.32527
123.274	99.8438	-0.32229
123.474	99.8456	-0.32153
123.674	99.8308	-0.3209
123.874	99.8315	-0.32148
124.074	99.8311	-0.32278
124.274	99.8312	-0.32113
124.474	99.8312	-0.32013
124.674	99.8312	-0.31684
124.874	99.8312	-0.31605
125.074	99.8312	-0.31683
125.274	99.8312	-0.31516
125.474	99.8312	-0.31461
125.674	99.8312	-0.31427
125.874	99.8313	-0.31242
126.074	99.8287	-0.30983
126.274	99.8542	-0.31036
126.474	99.8539	-0.31039
126.674	99.8432	-0.30936
126.874	99.8442	-0.30539
127.074	99.8452	-0.30633
127.274	99.8344	-0.30368
127.474	99.8313	-0.30435
127.674	99.8312	-0.30292
127.874	99.8309	-0.30307
128.074	99.8289	-0.30075
128.274	99.817	-0.30214
128.474	99.8182	-0.30288
128.674	99.8182	-0.30097
128.874	99.8182	-0.2953
129.074	99.8182	-0.29572
129.274	99.818	-0.29563
129.474	99.8187	-0.29702
129.674	99.8225	-0.29399
129.874	99.8461	-0.29405
130.074	99.8445	-0.29392
130.274	99.8298	-0.29357
130.474	99.8314	-0.29448
130.674	99.8312	-0.29001
130.874	99.8312	-0.29175
131.074	99.8312	-0.29144
131.274	99.8312	-0.28937
131.474	99.8312	-0.28855
131.674	99.8312	-0.28849
131.874	99.8312	-0.28408
132.074	99.8312	-0.28237
132.274	99.8312	-0.28177
132.474	99.8313	-0.28385
132.674	99.8309	-0.28169
132.874	99.8288	-0.28009
133.074	99.8171	-0.27966
133.274	99.8182	-0.27898
133.474	99.8182	-0.27773
133.674	99.8182	-0.27918
133.874	99.8182	-0.27749
134.074	99.8182	-0.27394
134.274	99.8182	-0.27466
134.474	99.8182	-0.27553
134.674	99.8182	-0.27415
134.874	99.8182	-0.27408
135.074	99.8182	-0.2747
135.274	99.8182	-0.27096
135.474	99.8182	-0.2717
135.674	99.8182	-0.26837
135.874	99.8182	-0.26982
136.074	99.8182	-0.26826
136.274	99.8182	-0.26694
136.474	99.8182	-0.26634
136.674	99.8182	-0.26335
136.874	99.8182	-0.26292
137.074	99.8182	-0.25979
137.274	99.818	-0.25947
137.474	99.818	-0.26038
137.674	99.8292	-0.25913
137.874	99.8451	-0.25944
138.074	99.8443	-0.25783
138.274	99.8441	-0.25506
138.474	99.8441	-0.25455
138.674	99.8431	-0.25474
138.874	99.8547	-0.25487
139.074	99.8573	-0.25106
139.274	99.8498	-0.25244
139.474	99.844	-0.25093
139.674	99.8441	-0.24951
139.874	99.8441	-0.24838
140.074	99.8441	-0.24767
140.274	99.8455	-0.24495
140.474	99.8319	-0.24808
140.674	99.8315	-0.24425
140.874	99.8311	-0.24373
141.074	99.8312	-0.24289
141.274	99.8312	-0.24198
141.474	99.8312	-0.23983
141.674	99.8312	-0.23849
141.874	99.8311	-0.23794
142.074	99.831	-0.23569
142.274	99.8339	-0.23494
142.474	99.8065	-0.23378
142.674	99.8059	-0.23414
142.874	99.8051	-0.23324
143.074	99.8052	-0.23103
143.274	99.8052	-0.23322
143.474	99.8052	-0.22931
143.674	99.8052	-0.2261
143.874	99.8052	-0.2274
144.074	99.8052	-0.22646
144.274	99.8052	-0.22526
144.474	99.8052	-0.22277
144.674	99.8046	-0.22283
144.874	99.8071	-0.21981
145.074	99.7767	-0.21858
145.274	99.7797	-0.22041
145.474	99.7793	-0.21695
145.674	99.7792	-0.21693
145.874	99.7792	-0.21771
146.074	99.7792	-0.21432
146.274	99.7792	-0.21386
146.474	99.7792	-0.21224
146.674	99.7792	-0.20892
146.874	99.7792	-0.21137
147.074	99.7792	-0.20688
147.274	99.7792	-0.20828
147.474	99.7792	-0.20602
147.674	99.7792	-0.20235
147.874	99.7792	-0.2041
148.074	99.7792	-0.20375
148.274	99.7792	-0.20143
148.474	99.7792	-0.20021
148.674	99.7792	-0.19963
148.874	99.7785	-0.19675
149.074	99.7887	-0.19753
149.274	99.792	-0.19578
149.474	99.7923	-0.19324
149.674	99.7922	-0.19227
149.874	99.7916	-0.19119
150.074	99.7941	-0.19093
150.274	99.7636	-0.18879
150.474	99.7666	-0.18639
150.674	99.7659	-0.18667
150.874	99.7738	-0.18487
151.074	99.7792	-0.18391
151.274	99.785	-0.18297
151.474	99.7925	-0.18271
151.674	99.7923	-0.18137
151.874	99.7922	-0.17779
152.074	99.7922	-0.17671
152.274	99.7922	-0.17585
152.474	99.7922	-0.1769
152.674	99.7922	-0.17288
152.874	99.7922	-0.17152
153.074	99.7922	-0.17099
153.274	99.7922	-0.17162
153.474	99.7922	-0.16792
153.674	99.7922	-0.16703
153.874	99.7922	-0.16668
154.074	99.7922	-0.16443
154.274	99.7922	-0.16289
154.474	99.7922	-0.16389
154.674	99.7922	-0.16002
154.874	99.7922	-0.15844
155.074	99.7922	-0.15791
155.274	99.7922	-0.15758
155.474	99.7922	-0.15812
155.674	99.7922	-0.15634
155.874	99.7922	-0.15318
156.074	99.7922	-0.15285
156.274	99.7922	-0.15089
156.474	99.7922	-0.14959
156.674	99.7922	-0.14891
156.874	99.7922	-0.14835
157.074	99.7922	-0.14873
157.274	99.7922	-0.14648
157.474	99.7922	-0.14316
157.674	99.7922	-0.14537
157.874	99.7922	-0.14595
158.074	99.7922	-0.14413
158.274	99.7922	-0.14269
158.474	99.7922	-0.14121
158.674	99.7922	-0.13918
158.874	99.7922	-0.14081
159.074	99.7922	-0.13792
159.274	99.7922	-0.13858
159.474	99.7922	-0.13719
159.674	99.7922	-0.13387
159.874	99.7922	-0.13406
160.074	99.7922	-0.13282
160.274	99.7922	-0.13287
160.474	99.7922	-0.13094
160.674	99.7922	-0.13019
160.874	99.7922	-0.12955
161.074	99.7922	-0.12765
161.274	99.7922	-0.1277
161.474	99.7921	-0.12483
161.674	99.7924	-0.12718
161.874	99.7967	-0.12541
162.074	99.8057	-0.1242
162.274	99.81	-0.12028
162.474	99.8184	-0.11928
162.674	99.8176	-0.12059
162.874	99.8196	-0.11737
163.074	99.7918	-0.11481
163.274	99.7675	-0.11096
163.474	99.7615	-0.1126
163.674	99.7531	-0.11348
163.874	99.7531	-0.11361
164.074	99.7532	-0.11217
164.274	99.7532	-0.10983
164.474	99.7532	-0.10848
164.674	99.7532	-0.1071
164.874	99.7531	-0.10678
165.074	99.761	-0.10448
165.274	99.7657	-0.10258
165.474	99.7749	-0.10176
165.674	99.7785	-0.10296
165.874	99.7888	-0.09947
166.074	99.7912	-0.10064
166.274	99.8028	-0.09738
166.474	99.8048	-0.09718
166.674	99.8052	-0.09494
166.874	99.8052	-0.0935
167.074	99.8052	-0.09134
167.274	99.8052	-0.08975
167.474	99.8052	-0.08755
167.674	99.8052	-0.08848
167.874	99.8052	-0.08612
168.074	99.8052	-0.08662
168.274	99.8052	-0.08328
168.474	99.8052	-0.0828
168.674	99.8052	-0.08151
168.874	99.8051	-0.07904
169.074	99.8047	-0.08001
169.274	99.8066	-0.07749
169.474	99.7765	-0.07618
169.674	99.7792	-0.07492
169.874	99.7793	-0.07267
170.074	99.7792	-0.07048
170.274	99.7792	-0.0692
170.474	99.7792	-0.07066
170.674	99.7792	-0.06838
170.874	99.7792	-0.06601
171.074	99.7792	-0.06343
171.274	99.7792	-0.06298
171.474	99.7792	-0.06049
171.674	99.7792	-0.06174
171.874	99.7792	-0.05895
172.074	99.7792	-0.05698
172.274	99.7792	-0.0542
172.474	99.7792	-0.05473
172.674	99.7792	-0.05161
172.874	99.7792	-0.05018
173.074	99.7792	-0.04767
173.274	99.7792	-0.04753
173.474	99.7792	-0.0469
173.674	99.7792	-0.04659
173.874	99.7792	-0.04481
174.074	99.7792	-0.04471
174.274	99.7792	-0.04137
174.474	99.7792	-0.04006
174.674	99.7792	-0.03796
174.874	99.7792	-0.03638
175.074	99.7792	-0.03633
175.274	99.7792	-0.03479
175.474	99.7792	-0.03301
175.674	99.7792	-0.03135
175.874	99.7792	-0.02981
176.074	99.7792	-0.02709
176.274	99.7792	-0.02693
176.474	99.7792	-0.02371
176.674	99.7792	-0.02366
176.874	99.7792	-0.02172
177.074	99.7792	-0.01986
177.274	99.7792	-0.01701
177.474	99.7792	-0.01577
177.674	99.7792	-0.01617
177.874	99.7792	-0.01291
178.074	99.7792	-0.01047
178.274	99.7792	-0.01129
178.474	99.7792	-0.0102
178.674	99.7792	-0.00629
178.874	99.7792	-0.00489
179.074	99.7792	-0.00237
179.274	99.7792	-0.00229
179.474	99.7792	0.00202
179.674	99.7792	0.0005873
179.874	99.7792	0.00203
180.074	99.7792	0.00414
180.274	99.7792	0.00467
180.474	99.7792	0.00781
180.674	99.7792	0.00808
180.874	99.7792	0.00948
181.074	99.7792	0.00815
181.274	99.7792	0.01188
181.474	99.7792	0.01503
181.674	99.7792	0.01794
181.874	99.7792	0.01875
182.074	99.7792	0.01865
182.274	99.7792	0.02142
182.474	99.7792	0.02238
182.674	99.7792	0.0229
182.874	99.7792	0.02321
183.074	99.7792	0.02579
183.274	99.7792	0.02834
183.474	99.7792	0.02737
183.674	99.7792	0.03094
183.874	99.7792	0.0306
184.074	99.7792	0.03251
184.274	99.7792	0.03471
184.474	99.7792	0.03588
184.674	99.7792	0.03789
184.874	99.7792	0.03826
185.074	99.7792	0.04081
185.274	99.7792	0.04315
185.474	99.7792	0.04231
185.674	99.7792	0.04229
185.874	99.7792	0.04476
186.074	99.7792	0.04602
186.274	99.7792	0.04708
186.474	99.7792	0.04972
186.674	99.7791	0.04956
186.874	99.7787	0.04873
187.074	99.7909	0.05191
187.274	99.7919	0.05179
187.474	99.7922	0.05245
187.674	99.7922	0.05628
187.874	99.7922	0.05519
188.074	99.7922	0.05644
188.274	99.7922	0.05918
188.474	99.7922	0.05966
188.674	99.7922	0.06054
188.874	99.7922	0.06302
189.074	99.7922	0.06492
189.274	99.7922	0.06538
189.474	99.7922	0.06756
189.674	99.7922	0.06735
189.874	99.7922	0.06801
190.074	99.7922	0.0687
190.274	99.7922	0.07257
190.474	99.7922	0.07422
190.674	99.7922	0.07607
190.874	99.7922	0.07695
191.074	99.7922	0.08017
191.274	99.7922	0.07964
191.474	99.7922	0.08297
191.674	99.7922	0.08447
191.874	99.7922	0.08474
192.074	99.7922	0.08814
192.274	99.7922	0.08898
192.474	99.7922	0.08834
192.674	99.7922	0.09065
192.874	99.7926	0.09195
193.074	99.7954	0.0945
193.274	99.8052	0.0947
193.474	99.8053	0.09768
193.674	99.8052	0.09877
193.874	99.8052	0.10234
194.074	99.8052	0.10204
194.274	99.8052	0.10354
194.474	99.8052	0.10601
194.674	99.8052	0.10789
194.874	99.8053	0.10886
195.074	99.8145	0.11222
195.274	99.8178	0.11269
195.474	99.8182	0.11323
195.674	99.8182	0.11447
195.874	99.8182	0.11597
196.074	99.8182	0.11906
196.274	99.8182	0.1208
196.474	99.8182	0.12146
196.674	99.8182	0.12403
196.874	99.8182	0.12507
197.074	99.8182	0.12673
197.274	99.8182	0.12805
197.474	99.8182	0.131
197.674	99.8182	0.13062
197.874	99.8182	0.13334
198.074	99.8182	0.13597
198.274	99.8182	0.13762
198.474	99.8181	0.13852
198.674	99.8168	0.13969
198.874	99.8325	0.14111
199.074	99.8312	0.14275
199.274	99.8312	0.14414
199.474	99.8312	0.14445
199.674	99.8312	0.14731
199.874	99.8311	0.15092
200.074	99.8309	0.151
200.274	99.8431	0.15084
200.474	99.8439	0.15346
200.674	99.8441	0.15566
200.874	99.8441	0.15491
201.074	99.8442	0.15941
201.274	99.8442	0.16092
201.474	99.8442	0.15908
201.674	99.8442	0.16251
201.874	99.8442	0.16202
202.074	99.8442	0.1644
202.274	99.8442	0.1653
202.474	99.8442	0.16738
202.674	99.8442	0.17062
202.874	99.8442	0.16957
203.074	99.8442	0.17088
203.274	99.8442	0.17144
203.474	99.8442	0.17398
203.674	99.8442	0.1739
203.874	99.8442	0.17885
204.074	99.8442	0.17706
204.274	99.8442	0.18206
204.474	99.8442	0.18217
204.674	99.8442	0.18217
204.874	99.8442	0.1841
205.074	99.8442	0.18476
205.274	99.8442	0.1865
205.474	99.8442	0.18516
205.674	99.8442	0.18781
205.874	99.8442	0.18751
206.074	99.8442	0.19095
206.274	99.8442	0.19068
206.474	99.8442	0.19286
206.674	99.8442	0.19417
206.874	99.8442	0.19516
207.074	99.8442	0.1967
207.274	99.8438	0.19856
207.474	99.8576	0.19863
207.674	99.8572	0.20154
207.874	99.8572	0.202
208.074	99.8571	0.20241
208.274	99.8571	0.20215
208.474	99.8571	0.20358
208.674	99.8571	0.20375
208.874	99.8571	0.20601
209.074	99.8571	0.20661
209.274	99.8571	0.20977
209.474	99.8571	0.21061
209.674	99.8571	0.21051
209.874	99.8571	0.21226
210.074	99.8571	0.21566
210.274	99.8571	0.21719
210.474	99.8571	0.21529
210.674	99.8571	0.21744
210.874	99.8571	0.22057
211.074	99.8571	0.21907
211.274	99.8571	0.22126
211.474	99.8571	0.2235
211.674	99.8571	0.22112
211.874	99.8572	0.22543
212.074	99.8572	0.22533
212.274	99.8576	0.22683
212.474	99.8312	0.22827
212.674	99.8313	0.22991
212.874	99.8311	0.23211
213.074	99.8299	0.23157
213.274	99.8452	0.23091
213.474	99.8442	0.23371
213.674	99.8442	0.23391
213.874	99.8442	0.23604
214.074	99.8442	0.23571
214.274	99.8442	0.23855
214.474	99.8442	0.2373
214.674	99.8442	0.23969
214.874	99.8442	0.24066
215.074	99.8442	0.24228
215.274	99.8442	0.24338
215.474	99.8442	0.24486
215.674	99.8442	0.24293
215.874	99.8446	0.24593
216.074	99.8524	0.24701
216.274	99.864	0.24711
216.474	99.8756	0.24796
216.674	99.8827	0.24734
216.874	99.8831	0.25258
217.074	99.8831	0.25261
217.274	99.8831	0.25518
217.474	99.8831	0.25441
217.674	99.8831	0.25544
217.874	99.8831	0.25482
218.074	99.8831	0.25825
218.274	99.8831	0.25867
218.474	99.8832	0.25989
218.674	99.8951	0.26159
218.874	99.896	0.26295
219.074	99.8961	0.26272
219.274	99.8961	0.26392
219.474	99.8961	0.2657
219.674	99.8961	0.26494
219.874	99.8963	0.26641
220.074	99.8989	0.26961
220.274	99.8678	0.26931
220.474	99.87	0.26983
220.674	99.8701	0.27
220.874	99.8701	0.27112
221.074	99.8701	0.27338
221.274	99.8703	0.27597
221.474	99.8724	0.27547
221.674	99.8414	0.27815
221.874	99.844	0.27671
222.074	99.8441	0.28053
222.274	99.8441	0.28113
222.474	99.8441	0.28157
222.674	99.8441	0.28121
222.874	99.8434	0.28194
223.074	99.8584	0.28382
223.274	99.8572	0.28495
223.474	99.8572	0.28647
223.674	99.8571	0.2892
223.874	99.8571	0.2911
224.074	99.8571	0.28794
224.274	99.8571	0.29123
224.474	99.8571	0.29241
224.674	99.8571	0.29435
224.874	99.8571	0.29483
225.074	99.8571	0.29404
225.274	99.8571	0.295
225.474	99.8571	0.29738
225.674	99.8566	0.29731
225.874	99.8713	0.29801
226.074	99.8702	0.29822
226.274	99.8701	0.30106
226.474	99.8701	0.29936
226.674	99.8702	0.30245
226.874	99.8705	0.30303
227.074	99.876	0.30417
227.274	99.8954	0.30464
227.474	99.8961	0.30727
227.674	99.8961	0.30791
227.874	99.8962	0.30607
228.074	99.897	0.30874
228.274	99.8822	0.31055
228.474	99.8917	0.31017
228.674	99.9083	0.31199
228.874	99.9084	0.3114
229.074	99.8981	0.31229
229.274	99.8838	0.3137
229.474	99.8832	0.31634
229.674	99.8831	0.31722
229.874	99.8831	0.31639
230.074	99.8831	0.31754
230.274	99.8831	0.31805
230.474	99.8831	0.31985
230.674	99.8831	0.31986
230.874	99.8831	0.32228
231.074	99.8831	0.32183
231.274	99.8831	0.32307
231.474	99.8831	0.32614
231.674	99.8831	0.32386
231.874	99.8831	0.32787
232.074	99.8831	0.3294
232.274	99.8831	0.32911
232.474	99.8831	0.32833
232.674	99.8831	0.3325
232.874	99.8831	0.33052
233.074	99.8831	0.33061
233.274	99.8831	0.33393
233.474	99.8831	0.33416
233.674	99.8831	0.33252
233.874	99.8831	0.33604
234.074	99.8831	0.33676
234.274	99.8831	0.33676
234.474	99.8831	0.3375
234.674	99.8831	0.33877
234.874	99.8831	0.34135
235.074	99.8824	0.33883
235.274	99.8683	0.34059
235.474	99.8577	0.34236
235.674	99.8572	0.34273
235.874	99.8572	0.34218
236.074	99.8571	0.34458
236.274	99.8571	0.34281
236.474	99.8571	0.34336
236.674	99.8571	0.34541
236.874	99.8572	0.34579
237.074	99.8571	0.34646
237.274	99.884	0.34762
237.474	99.8832	0.34919
237.674	99.8831	0.34792
237.874	99.8831	0.3472
238.074	99.8831	0.34924
238.274	99.8831	0.34784
238.474	99.8831	0.34851
238.674	99.8831	0.35174
238.874	99.8831	0.35139
239.074	99.8831	0.35123
239.274	99.8831	0.35209
239.474	99.8831	0.35423
239.674	99.8831	0.35212
239.874	99.8831	0.35312
240.074	99.8831	0.35785
240.274	99.8831	0.35703
240.474	99.8831	0.35602
240.674	99.8831	0.35695
240.874	99.8831	0.35843
241.074	99.8827	0.35827
241.274	99.8748	0.35595
241.474	99.8579	0.3591
241.674	99.8572	0.35901
241.874	99.8572	0.35941
242.074	99.8571	0.35851
242.274	99.8571	0.36062
242.474	99.8571	0.35895
242.674	99.8562	0.36121
242.874	99.8703	0.36386
243.074	99.8701	0.36126
243.274	99.8701	0.3592
243.474	99.8701	0.36345
243.674	99.8701	0.36503
243.874	99.8701	0.36485
244.074	99.8701	0.36507
244.274	99.8701	0.36485
244.474	99.8701	0.36411
244.674	99.8701	0.36391
244.874	99.8701	0.36437
245.074	99.8701	0.36647
245.274	99.8701	0.36684
245.474	99.8701	0.36509
245.674	99.8701	0.3661
245.874	99.8701	0.36498
246.074	99.8701	0.36539
246.274	99.8701	0.3672
246.474	99.8701	0.36651
246.674	99.8701	0.36669
246.874	99.8701	0.36727
247.074	99.8701	0.36863
247.274	99.8694	0.36713
247.474	99.8481	0.36659
247.674	99.8443	0.36788
247.874	99.8442	0.36876
248.074	99.8442	0.36803
248.274	99.8442	0.36887
248.474	99.8442	0.36862
248.674	99.8442	0.36984
248.874	99.8442	0.36892
249.074	99.8442	0.36922
249.274	99.8446	0.36961
249.474	99.8543	0.37003
249.674	99.868	0.37433
249.874	99.8702	0.37145
250.074	99.883	0.37064
250.274	99.8832	0.36929
250.474	99.8831	0.37355
250.674	99.8832	0.37242
250.874	99.8851	0.3725
251.074	99.8544	0.37432
251.274	99.857	0.3755
251.474	99.8572	0.37404
251.674	99.8585	0.37709
251.874	99.8436	0.37559
252.074	99.8441	0.37476
252.274	99.8442	0.37339
252.474	99.8441	0.37484
252.674	99.844	0.37485
252.874	99.8414	0.37631
253.074	99.8325	0.37654
253.274	99.8168	0.37526
253.474	99.8181	0.37801
253.674	99.8178	0.37523
253.874	99.8085	0.37856
254.074	99.8064	0.37869
254.274	99.7919	0.37947
254.474	99.7921	0.38065
254.674	99.8178	0.37924
254.874	99.8171	0.37839
255.074	99.8468	0.37932
255.274	99.8444	0.37869
255.474	99.8442	0.37901
255.674	99.8442	0.38243
255.874	99.8442	0.38258
256.074	99.8442	0.38407
256.274	99.8442	0.3785
256.474	99.8442	0.38064
256.674	99.8442	0.38445
256.874	99.8442	0.38337
257.074	99.8442	0.38323
257.274	99.8442	0.3844
257.474	99.8452	0.38283
257.674	99.8298	0.38818
257.874	99.8311	0.38384
258.074	99.8312	0.38424
258.274	99.8312	0.38651
258.474	99.8312	0.38691
258.674	99.8312	0.38792
258.874	99.8312	0.38603
259.074	99.8314	0.38865
259.274	99.8368	0.38916
259.474	99.8564	0.39011
259.674	99.8571	0.38972
259.874	99.8569	0.39032
260.074	99.8544	0.39178
260.274	99.8846	0.39143
260.474	99.8832	0.39159
260.674	99.8832	0.39344
260.874	99.8831	0.39388
261.074	99.8567	0.39408
261.274	99.8571	0.39503
261.474	99.8571	0.39773
261.674	99.8571	0.39582
261.874	99.8572	0.39554
262.074	99.8572	0.39563
262.274	99.8579	0.39749
262.474	99.877	0.39536
262.674	99.8829	0.39608
262.874	99.8831	0.3953
263.074	99.8831	0.39354
263.274	99.8831	0.39409
263.474	99.8831	0.39599
263.674	99.8829	0.39717
263.874	99.8784	0.39776
264.074	99.8705	0.39801
264.274	99.8701	0.39943
264.474	99.8701	0.40054
264.674	99.8701	0.40303
264.874	99.8701	0.40277
265.074	99.8701	0.40399
265.274	99.8701	0.40394
265.474	99.8701	0.40648
265.674	99.8701	0.40745
265.874	99.8701	0.40958
266.074	99.8701	0.40855
266.274	99.8701	0.41212
266.474	99.8701	0.4133
266.674	99.8701	0.41317
266.874	99.8701	0.41641
267.074	99.8701	0.41812
267.274	99.8701	0.41721
267.474	99.8701	0.42191
267.674	99.8701	0.42502
267.874	99.8701	0.42621
268.074	99.8701	0.42805
268.274	99.8701	0.42714
268.474	99.8701	0.42924
268.674	99.8701	0.43423
268.874	99.8701	0.43291
269.074	99.8701	0.43457
269.274	99.8701	0.43811
269.474	99.8701	0.43746
269.674	99.8701	0.43881
269.874	99.8701	0.43855
270.074	99.8701	0.44138
270.274	99.8701	0.43926
270.474	99.8701	0.44307
270.674	99.8701	0.44181
270.874	99.8701	0.44274
271.074	99.8701	0.44273
271.274	99.8701	0.44391
271.474	99.8701	0.44078
271.674	99.8701	0.44435
271.874	99.8695	0.44469
272.074	99.8554	0.44406
272.274	99.8447	0.44369
272.474	99.8442	0.44407
272.674	99.8442	0.44396
272.874	99.8442	0.44566
273.074	99.8442	0.44555
273.274	99.8442	0.44363
273.474	99.8442	0.44564
273.674	99.8442	0.44621
273.874	99.8442	0.44636
274.074	99.8442	0.44399
274.274	99.8442	0.44653
274.474	99.8444	0.44207
274.674	99.847	0.44243
274.874	99.8164	0.44192
275.074	99.8181	0.44087
275.274	99.8182	0.44151
275.474	99.8182	0.43858
275.674	99.8182	0.43906
275.874	99.8182	0.43884
276.074	99.8182	0.43764
276.274	99.8182	0.43723
276.474	99.8182	0.43687
276.674	99.8182	0.43784
276.874	99.8182	0.43484
277.074	99.8182	0.434
277.274	99.8182	0.43561
277.474	99.8182	0.43212
277.674	99.8182	0.43335
277.874	99.8182	0.4344
278.074	99.8182	0.43091
278.274	99.8182	0.43105
278.474	99.8182	0.42944
278.674	99.8182	0.43017
278.874	99.818	0.42945
279.074	99.816	0.4291
279.274	99.8468	0.42696
279.474	99.8443	0.42667
279.674	99.8442	0.42731
279.874	99.8441	0.42774
280.074	99.843	0.42564
280.274	99.8575	0.42665
280.474	99.8572	0.42586
280.674	99.8571	0.42315
280.874	99.8571	0.42824
281.074	99.8571	0.42603
281.274	99.8571	0.42516
281.474	99.8571	0.42529
281.674	99.8571	0.42353
281.874	99.8571	0.42676
282.074	99.8571	0.42543
282.274	99.8571	0.42666
282.474	99.8571	0.4261
282.674	99.8571	0.4254
282.874	99.8571	0.42525
283.074	99.8571	0.42612
283.274	99.8571	0.427
283.474	99.8571	0.42635
283.674	99.8571	0.4266
283.874	99.8571	0.42526
284.074	99.8571	0.4249
284.274	99.8571	0.42578
284.474	99.8571	0.4245
284.674	99.8571	0.42446
284.874	99.8571	0.42549
285.074	99.8571	0.42564
285.274	99.8571	0.42539
285.474	99.8571	0.42324
285.674	99.8571	0.42217
285.874	99.8571	0.42493
286.074	99.8571	0.42363
286.274	99.8571	0.42262
286.474	99.8571	0.42249
286.674	99.8571	0.42332
286.874	99.8571	0.42352
287.074	99.8571	0.42298
287.274	99.8571	0.42002
287.474	99.8571	0.42202
287.674	99.8571	0.42442
287.874	99.8571	0.42368
288.074	99.8571	0.4215
288.274	99.8571	0.42283
288.474	99.8571	0.42376
288.674	99.8568	0.42257
288.874	99.8495	0.42256
289.074	99.8319	0.42138
289.274	99.8312	0.42464
289.474	99.8312	0.42154
289.674	99.8312	0.42242
289.874	99.8312	0.42315
290.074	99.8312	0.42265
290.274	99.8312	0.42317
290.474	99.8312	0.42344
290.674	99.8312	0.42366
290.874	99.8312	0.42292
291.074	99.8312	0.42443
291.274	99.8312	0.42619
291.474	99.8312	0.42442
291.674	99.8312	0.42448
291.874	99.8312	0.42266
292.074	99.8312	0.42356
292.274	99.8312	0.42299
292.474	99.8312	0.42622
292.674	99.8312	0.42595
292.874	99.8312	0.42572
293.074	99.8311	0.42568
293.274	99.8307	0.42672
293.474	99.8067	0.42798
293.674	99.8052	0.42478
293.874	99.8052	0.42514
294.074	99.8052	0.42701
294.274	99.8052	0.42718
294.474	99.8052	0.425
294.674	99.8052	0.4265
294.874	99.8058	0.42645
295.074	99.8177	0.42437
295.274	99.8305	0.42596
295.474	99.8311	0.42531
295.674	99.8312	0.4269
295.874	99.8312	0.42799
296.074	99.8312	0.4234
296.274	99.8312	0.42507
296.474	99.8312	0.42646
296.674	99.8312	0.42577
296.874	99.8312	0.42494
297.074	99.8312	0.42714
297.274	99.8312	0.42616
297.474	99.8312	0.42598
297.674	99.8312	0.42382
297.874	99.8312	0.42571
298.074	99.8312	0.42523
298.274	99.8312	0.4266
298.474	99.8312	0.42557
298.674	99.8315	0.42674
298.874	99.8396	0.42559
299.074	99.8439	0.42364
299.274	99.8441	0.42508
299.474	99.8442	0.4247
299.674	99.8442	0.42545
299.874	99.8442	0.42599
300.074	99.8442	0.4266
300.274	99.8442	0.42645
300.474	99.8441	0.42526
300.674	99.8437	0.42473
300.874	99.8584	0.42655
301.074	99.8572	0.42472
301.274	99.8571	0.42456
301.474	99.856	0.42687
301.674	99.8715	0.42736
301.874	99.8702	0.42355
302.074	99.8702	0.42649
302.274	99.8715	0.42543
302.474	99.8562	0.42624
302.674	99.8571	0.42627
302.874	99.8571	0.42552
303.074	99.8571	0.42452
303.274	99.8571	0.42808
303.474	99.8571	0.42441
303.674	99.8571	0.42642
303.874	99.8306	0.42606
304.074	99.8311	0.42475
304.274	99.8312	0.42788
304.474	99.8312	0.42534
304.674	99.8312	0.42447
304.874	99.8312	0.42561
305.074	99.8312	0.42201
305.274	99.8312	0.42679
305.474	99.8311	0.42447
305.674	99.8299	0.42563
305.874	99.8454	0.42721
306.074	99.8442	0.42555
306.274	99.8442	0.42403
306.474	99.8442	0.42192
306.674	99.8442	0.42572
306.874	99.8442	0.4249
307.074	99.8442	0.42633
307.274	99.8442	0.42441
307.474	99.8442	0.42505
307.674	99.8442	0.42551
307.874	99.8442	0.42523
308.074	99.8441	0.42483
308.274	99.8439	0.42547
308.474	99.8388	0.42491
308.674	99.8189	0.42475
308.874	99.8182	0.42332
309.074	99.8182	0.42447
309.274	99.8182	0.42213
309.474	99.8182	0.42193
309.674	99.8182	0.42086
309.874	99.8182	0.41911
310.074	99.8182	0.41956
310.274	99.8182	0.41839
310.474	99.8182	0.41745
310.674	99.8182	0.41744
310.874	99.8182	0.4143
311.074	99.8182	0.41507
311.274	99.8182	0.41548
311.474	99.8182	0.41305
311.674	99.8184	0.41158
311.874	99.8042	0.4097
312.074	99.8046	0.40969
312.274	99.8195	0.40904
312.474	99.8183	0.40834
312.674	99.8182	0.40595
312.874	99.8185	0.40862
313.074	99.824	0.40586
313.274	99.8308	0.40833
313.474	99.8311	0.40554
313.674	99.8312	0.40608
313.874	99.8312	0.40274
314.074	99.8312	0.40141
314.274	99.8312	0.40373
314.474	99.8312	0.40138
314.674	99.8312	0.4022
314.874	99.8312	0.40425
315.074	99.8312	0.40336
315.274	99.8312	0.40186
315.474	99.8312	0.4011
315.674	99.8312	0.40232
315.874	99.8312	0.40408
316.074	99.8312	0.40206
316.274	99.8312	0.40468
316.474	99.8312	0.40324
316.674	99.8312	0.40411
316.874	99.8312	0.40357
317.074	99.8312	0.40492
317.274	99.8311	0.40619
317.474	99.8305	0.40442
317.674	99.8192	0.40418
317.874	99.8059	0.40515
318.074	99.8052	0.40343
318.274	99.8052	0.40575
318.474	99.8052	0.40413
318.674	99.8052	0.40518
318.874	99.8052	0.40183
319.074	99.8052	0.40272
319.274	99.8052	0.40246
319.474	99.8052	0.40121
319.674	99.8052	0.40113
319.874	99.8052	0.40237
320.074	99.8052	0.39943
320.274	99.8047	0.39951
320.474	99.7795	0.40062
320.674	99.7793	0.40046
320.874	99.7809	0.40191
321.074	99.7919	0.39659
321.274	99.7922	0.39631
321.474	99.7924	0.39681
321.674	99.796	0.39648
321.874	99.8048	0.39787
322.074	99.8052	0.39614
322.274	99.8052	0.39573
322.474	99.8052	0.3955
322.674	99.8052	0.39348
322.874	99.8052	0.39408
323.074	99.8052	0.39399
323.274	99.8052	0.39036
323.474	99.8052	0.39199
323.674	99.8052	0.39186
323.874	99.8052	0.39018
324.074	99.8052	0.38963
324.274	99.8052	0.39
324.474	99.8052	0.38942
324.674	99.8052	0.38888
324.874	99.8052	0.38743
325.074	99.8052	0.38764
325.274	99.7788	0.38557
325.474	99.7792	0.38367
325.674	99.7792	0.38428
325.874	99.7793	0.38587
326.074	99.7801	0.38376
326.274	99.7509	0.38323
326.474	99.7531	0.38228
326.674	99.7532	0.38392
326.874	99.7532	0.38216
327.074	99.7531	0.37925
327.274	99.7511	0.38024
327.474	99.782	0.37886
327.674	99.7794	0.38077
327.874	99.7792	0.37816
328.074	99.7792	0.37759
328.274	99.7792	0.37661
328.474	99.7792	0.37706
328.674	99.7792	0.37617
328.874	99.7792	0.37831
329.074	99.7792	0.37882
329.274	99.7792	0.37495
329.474	99.7792	0.37326
329.674	99.7792	0.3743
329.874	99.7792	0.37422
330.074	99.7792	0.37399
330.274	99.7792	0.37484
330.474	99.7792	0.3727
330.674	99.7792	0.37327
330.874	99.7792	0.37047
331.074	99.7792	0.37154
331.274	99.7792	0.37179
331.474	99.7792	0.37103
331.674	99.7792	0.36903
331.874	99.7792	0.37151
332.074	99.7792	0.37094
332.274	99.7792	0.37121
332.474	99.7794	0.36965
332.674	99.7815	0.37005
332.874	99.7919	0.36996
333.074	99.7922	0.37007
333.274	99.7922	0.37017
333.474	99.7922	0.37089
333.674	99.7924	0.36958
333.874	99.7963	0.36796
334.074	99.8048	0.37202
334.274	99.8052	0.37119
334.474	99.8052	0.36948
334.674	99.8052	0.36955
334.874	99.8054	0.37055
335.074	99.8099	0.37024
335.274	99.8321	0.36852
335.474	99.8312	0.36875
335.674	99.8312	0.37331
335.874	99.8312	0.37246
336.074	99.8312	0.3717
336.274	99.8312	0.37528
336.474	99.8312	0.37471
336.674	99.8315	0.3789
336.874	99.8399	0.38221
337.074	99.8439	0.38243
337.274	99.8441	0.38344
337.474	99.8441	0.38723
337.674	99.8442	0.39418
337.874	99.8442	0.39224
338.074	99.8442	0.39575
338.274	99.8442	0.39797
338.474	99.8442	0.39954
338.674	99.8442	0.4029
338.874	99.8441	0.40636
339.074	99.8441	0.40655
339.274	99.8436	0.40855
339.474	99.8212	0.41062
339.674	99.8184	0.41302
339.874	99.8182	0.41667
340.074	99.8182	0.41737
340.274	99.8182	0.41892
340.474	99.8182	0.42006
340.674	99.8182	0.42352
340.874	99.8182	0.42462
341.074	99.8182	0.42242
341.274	99.8182	0.42711
341.474	99.818	0.42629
341.674	99.8312	0.4285
341.874	99.8312	0.42963
342.074	99.8312	0.42986
342.274	99.8311	0.42933
342.474	99.8445	0.42971
342.674	99.8442	0.42912
342.874	99.8441	0.4313
343.074	99.8428	0.43288
343.274	99.8185	0.43286
343.474	99.8182	0.43041
343.674	99.8182	0.42892
343.874	99.8182	0.4283
344.074	99.8182	0.42801
344.274	99.8182	0.4268
344.474	99.8182	0.42523
344.674	99.8182	0.42661
344.874	99.8182	0.42533
345.074	99.8181	0.42507
345.274	99.8175	0.42274
345.474	99.8324	0.41932
345.674	99.8313	0.41572
345.874	99.8314	0.41341
346.074	99.8343	0.41304
346.274	99.8438	0.41252
346.474	99.8441	0.41173
346.674	99.8442	0.40631
346.874	99.8444	0.40442
347.074	99.8483	0.40117
347.274	99.8568	0.39797
347.474	99.8571	0.39639
347.674	99.8571	0.39402
347.874	99.8571	0.39184
348.074	99.8572	0.3864
348.274	99.8575	0.38456
348.474	99.8635	0.38106
348.674	99.8698	0.37727
348.874	99.8701	0.37229
349.074	99.8701	0.37046
349.274	99.8701	0.36677
349.474	99.8694	0.3648
349.674	99.8525	0.36093
349.874	99.8446	0.35766
350.074	99.8442	0.35001
350.274	99.8442	0.34812
350.474	99.8442	0.34191
350.674	99.8442	0.33955
350.874	99.8442	0.33784
351.074	99.8442	0.33342
351.274	99.8442	0.32845
351.474	99.8442	0.32549
351.674	99.8442	0.32324
351.874	99.8442	0.31983
352.074	99.8442	0.31781
352.274	99.8442	0.31304
352.474	99.8442	0.31255
352.674	99.8442	0.31184
352.874	99.8442	0.30982
353.074	99.8442	0.30868
353.274	99.8442	0.30714
353.474	99.8442	0.30574
353.674	99.8442	0.30593
353.874	99.8442	0.30178
354.074	99.8442	0.29926
354.274	99.8443	0.29944
354.474	99.8463	0.30041
354.674	99.8154	0.29932
354.874	99.818	0.29699
355.074	99.8182	0.29738
355.274	99.8182	0.29501
355.474	99.8182	0.29517
355.674	99.8182	0.29359
355.874	99.8182	0.29242
356.074	99.8182	0.28957
356.274	99.8182	0.28961
356.474	99.8182	0.28781
356.674	99.8182	0.2861
356.874	99.8182	0.28541
357.074	99.8182	0.28446
357.274	99.8182	0.28444
357.474	99.8182	0.28748
357.674	99.8182	0.28417
357.874	99.8182	0.28207
358.074	99.8182	0.2841
358.274	99.8182	0.28293
358.474	99.8182	0.28455
358.674	99.8182	0.2803
358.874	99.8182	0.28023
359.074	99.8182	0.28097
359.274	99.8182	0.28186
359.474	99.8182	0.28144
359.674	99.8182	0.28363
359.874	99.8182	0.28411
360.074	99.8182	0.28721
360.274	99.8182	0.28462
360.474	99.8182	0.28425
360.674	99.8182	0.28411
360.874	99.8182	0.27997
361.074	99.8182	0.28022
361.274	99.8182	0.27711
361.474	99.8182	0.27873
361.674	99.8182	0.2733
361.874	99.8182	0.27283
362.074	99.8182	0.27245
362.274	99.8179	0.27002
362.474	99.8129	0.26985
362.674	99.7929	0.26627
362.874	99.7923	0.2663
363.074	99.7922	0.2668
363.274	99.7922	0.26589
363.474	99.7922	0.26325
363.674	99.7922	0.2615
363.874	99.7921	0.26058
364.074	99.7912	0.25938
364.274	99.8066	0.26229
364.474	99.8053	0.2598
364.674	99.8052	0.26056
364.874	99.8052	0.2576
365.074	99.8052	0.26113
365.274	99.8052	0.25796
365.474	99.8052	0.25857
365.674	99.8052	0.2602
365.874	99.8052	0.25781
366.074	99.8056	0.25772
366.274	99.8133	0.25695
366.474	99.8179	0.25908
366.674	99.8184	0.25595
366.874	99.8209	0.25737
367.074	99.7907	0.25748
367.274	99.7934	0.25768
367.474	99.7785	0.25646
367.674	99.7792	0.25557
367.874	99.7792	0.25546
368.074	99.7792	0.25403
368.274	99.7792	0.25252
368.474	99.7792	0.25409
368.674	99.7792	0.25487
368.874	99.7792	0.25314
369.074	99.7792	0.25315
369.274	99.7792	0.25118
369.474	99.7792	0.25329
369.674	99.7792	0.25538
369.874	99.7792	0.25311
370.074	99.7792	0.25512
370.274	99.7792	0.25179
370.474	99.7792	0.25478
370.674	99.7792	0.25521
370.874	99.7792	0.25595
371.074	99.7792	0.25637
371.274	99.7792	0.25531
371.474	99.7792	0.25624
371.674	99.7792	0.25623
371.874	99.7792	0.25771
372.074	99.7792	0.26006
372.274	99.7792	0.25663
372.474	99.7792	0.25629
372.674	99.7793	0.25825
372.874	99.7797	0.25744
373.074	99.7519	0.25591
373.274	99.7532	0.25515
373.474	99.7532	0.25154
373.674	99.7532	0.25045
373.874	99.7532	0.25499
374.074	99.7532	0.25156
374.274	99.7532	0.25004
374.474	99.7532	0.2481
374.674	99.7532	0.24864
374.874	99.7532	0.24768
375.074	99.7532	0.24802
375.274	99.7532	0.24887
375.474	99.7532	0.24421
375.674	99.7532	0.2449
375.874	99.7532	0.24616
376.074	99.7532	0.2449
376.274	99.7532	0.24342
376.474	99.7532	0.24383
376.674	99.7532	0.24607
376.874	99.7532	0.24683
377.074	99.7532	0.24532
377.274	99.7532	0.24533
377.474	99.7532	0.24581
377.674	99.7533	0.24546
377.874	99.7541	0.24277
378.074	99.7389	0.24551
378.274	99.7402	0.24654
378.474	99.7402	0.24411
378.674	99.7394	0.24463
378.874	99.7546	0.2419
379.074	99.7533	0.24332
379.274	99.7532	0.24226
379.474	99.7523	0.24048
379.674	99.7676	0.24179
379.874	99.7663	0.23797
380.074	99.7662	0.23723
380.274	99.7662	0.23724
380.474	99.7662	0.23713
380.674	99.7662	0.23455
380.874	99.7662	0.23519
381.074	99.7661	0.23393
381.274	99.7649	0.23356
381.474	99.7805	0.23118
381.674	99.7793	0.23109
381.874	99.7792	0.22935
382.074	99.7792	0.2267
382.274	99.7792	0.22576
382.474	99.7792	0.22127
382.674	99.7792	0.21781
382.874	99.7792	0.21654
383.074	99.7792	0.21437
383.274	99.7789	0.21257
383.474	99.7697	0.20827
383.674	99.7664	0.20356
383.874	99.7661	0.20115
384.074	99.764	0.19847
384.274	99.8038	0.19678
384.474	99.8038	0.19411
384.674	99.8176	0.19447
384.874	99.8317	0.19324
385.074	99.8314	0.19433
385.274	99.8331	0.19378
385.474	99.7953	0.19427
385.674	99.7295	0.19519
385.874	99.7021	0.19348
386.074	99.7005	0.18952
386.274	99.7636	0.18974
386.474	99.8172	0.19057
386.674	99.8181	0.18812
386.874	99.8182	0.18968
387.074	99.8182	0.19102
387.274	99.8182	0.18863
387.474	99.8182	0.18996
387.674	99.8182	0.18888
387.874	99.8182	0.18596
388.074	99.8182	0.18966
388.274	99.8182	0.18808
388.474	99.8182	0.18725
388.674	99.8182	0.1872
388.874	99.8182	0.18679
389.074	99.8182	0.18856
389.274	99.8182	0.19044
389.474	99.8182	0.19065
389.674	99.8182	0.1941
389.874	99.8182	0.19321
390.074	99.818	0.1917
390.274	99.8154	0.18991
390.474	99.7927	0.19138
390.674	99.7922	0.19267
390.874	99.7922	0.19291
391.074	99.7922	0.19094
391.274	99.7916	0.19154
391.474	99.8065	0.19288
391.674	99.8053	0.1902
391.874	99.8052	0.18599
392.074	99.8052	0.18673
392.274	99.8052	0.18114
392.474	99.8052	0.178
392.674	99.8052	0.17638
392.874	99.8052	0.17287
393.074	99.8052	0.17143
393.274	99.8052	0.16702
393.474	99.8052	0.1615
393.674	99.8052	0.16184
393.874	99.8052	0.15627
394.074	99.8052	0.15377
394.274	99.8052	0.15437
394.474	99.8052	0.15254
394.674	99.8052	0.15059
394.874	99.8052	0.15187
395.074	99.8052	0.14797
395.274	99.8052	0.14551
395.474	99.8052	0.14635
395.674	99.8052	0.14369
395.874	99.8052	0.14065
396.074	99.8051	0.14132
396.274	99.8045	0.14011
396.474	99.7891	0.13857
396.674	99.7798	0.13595
396.874	99.7793	0.13354
397.074	99.7792	0.13058
397.274	99.7792	0.12903
397.474	99.7792	0.12653
397.674	99.7792	0.1257
397.874	99.7789	0.12327
398.074	99.7699	0.11818
398.274	99.7665	0.11834
398.474	99.7662	0.11675
398.674	99.7661	0.11452
398.874	99.7649	0.11297
399.074	99.7799	0.11312
399.274	99.7793	0.11044
399.474	99.7792	0.11074
399.674	99.7792	0.11055
399.874	99.7792	0.11047
400.074	99.7792	0.11165
400.274	99.7792	0.1125
400.474	99.7792	0.11079
400.674	99.7795	0.11228
400.874	99.7902	0.11367
401.074	99.7921	0.11528
401.274	99.7922	0.11664
401.474	99.7922	0.11592
401.674	99.7922	0.11781
401.874	99.7922	0.11772
402.074	99.7922	0.11688
402.274	99.7922	0.11737
402.474	99.7922	0.11598
402.674	99.7922	0.11811
402.874	99.7921	0.11842
403.074	99.791	0.11902
403.274	99.8058	0.11697
403.474	99.8052	0.11565
403.674	99.8052	0.11578
403.874	99.8052	0.11475
404.074	99.8052	0.11549
404.274	99.8052	0.11591
404.474	99.8052	0.11317
404.674	99.8052	0.11309
404.874	99.8052	0.11045
405.074	99.8052	0.10798
405.274	99.8052	0.11068
405.474	99.8052	0.10494
405.674	99.8052	0.10396
405.874	99.8052	0.09897
406.074	99.8052	0.09738
406.274	99.8052	0.09333
406.474	99.8052	0.08858
406.674	99.8052	0.08627
406.874	99.8052	0.07998
407.074	99.8052	0.07329
407.274	99.8052	0.07195
407.474	99.8052	0.06767
407.674	99.8052	0.06169
407.874	99.8052	0.05975
408.074	99.8052	0.0532
408.274	99.8052	0.04916
408.474	99.8052	0.04252
408.674	99.8052	0.03548
408.874	99.8052	0.03
409.074	99.8052	0.02659
409.274	99.8052	0.02078
409.474	99.8052	0.01627
409.674	99.8052	0.01001
409.874	99.8052	0.01483
410.074	99.8052	0.00852
410.274	99.8052	0.00866
410.474	99.8052	0.00873
410.674	99.8052	0.0079
410.874	99.8052	0.00661
411.074	99.8052	0.01006
411.274	99.8052	0.00869
411.474	99.8052	0.00927
411.674	99.8052	0.00961
411.874	99.8052	0.01015
412.074	99.8052	0.01152
412.274	99.8052	0.0144
412.474	99.8052	0.01566
412.674	99.8052	0.01886
412.874	99.8052	0.01851
413.074	99.8052	0.01892
413.274	99.8052	0.02072
413.474	99.8052	0.02241
413.674	99.8052	0.02356
413.874	99.8052	0.02409
414.074	99.8052	0.02728
414.274	99.8052	0.02894
414.474	99.8052	0.03019
414.674	99.8052	0.02905
414.874	99.8052	0.03378
415.074	99.8052	0.03293
415.274	99.8052	0.0353
415.474	99.8052	0.03742
415.674	99.8052	0.038
415.874	99.8052	0.03789
416.074	99.8052	0.04091
416.274	99.8052	0.03975
416.474	99.8052	0.04052
416.674	99.8052	0.04162
416.874	99.8052	0.04135
417.074	99.8052	0.04198
417.274	99.8052	0.03885
417.474	99.8052	0.0424
417.674	99.8052	0.04501
417.874	99.8052	0.04201
418.074	99.8052	0.04451
418.274	99.8052	0.04594
418.474	99.8052	0.04302
418.674	99.8052	0.04524
418.874	99.8052	0.0471
419.074	99.8052	0.04753
419.274	99.8052	0.04347
419.474	99.8052	0.0412
419.674	99.8052	0.03938
419.874	99.8052	0.0394
420.074	99.8052	0.03537
420.274	99.8055	0.03479
420.474	99.778	0.03612
420.674	99.7791	0.03434
420.874	99.7792	0.03282
421.074	99.7792	0.0307
421.274	99.7792	0.02737
421.474	99.7792	0.02806
421.674	99.7792	0.0271
421.874	99.7792	0.02667
422.074	99.7792	0.02147
422.274	99.7792	0.02264
422.474	99.7792	0.0196
422.674	99.7792	0.01754
422.874	99.7792	0.01687
423.074	99.7792	0.01262
423.274	99.7792	0.00993
423.474	99.7792	0.00503
423.674	99.7792	0.00425
423.874	99.7792	0.00101
424.074	99.7792	0.000743
424.274	99.7792	0.00046414
424.474	99.7792	-0.0016
424.674	99.7792	-0.00367
424.874	99.7792	-0.00321
425.074	99.7792	-0.00538
425.274	99.7792	-0.0044
425.474	99.7792	-0.00816
425.674	99.7792	-0.00793
425.874	99.7792	-0.01166
426.074	99.7792	-0.01183
426.274	99.7792	-0.01598
426.474	99.7792	-0.0142
426.674	99.7792	-0.01533
426.874	99.7792	-0.01445
427.074	99.7792	-0.01263
427.274	99.7792	-0.01068
427.474	99.7792	-0.01039
427.674	99.7792	-0.00729
427.874	99.7792	-0.00886
428.074	99.7792	-0.0055
428.274	99.7792	-0.00241
428.474	99.7792	-0.00245
[truncated: 3,355 more rows]
