# Supplementary material for: Large-scale conformal synthesis of one-dimensional MAX phases
Source: Nat Commun. 2024 Oct 28;15:9275. doi: 10.1038/s41467-024-53137-0 (PMC11519885; doi:10.1038/s41467-024-53137-0)
Supplement: Supplementary file 3 — Source data [file 41467_2024_53137_MOESM3_ESM.zip › Source data/Fig.S29c.xlsx]

## Sheet: Sheet1
D	I
0	139926
0.01925	141861
0.03851	145157
0.05776	150793
0.07701	152350
0.09627	151756
0.11552	153033
0.13477	156305
0.15403	153132
0.17328	149861
0.19253	152312
0.21179	154385
0.23104	151814
0.25029	147313
0.26955	144055
0.2888	144739
0.30805	147562
0.32731	151826
0.34656	154415
0.36581	154919
0.38507	155520
0.40432	155394
0.42358	149816
0.44283	146389
0.46208	145072
0.48134	141250
0.50059	137663
0.51984	136056
0.5391	134517
0.55835	137306
0.5776	145123
0.59686	149685
0.61611	147759
0.63536	146170
0.65462	146984
0.67387	149149
0.69312	147315
0.71238	142376
0.73163	140490
0.75088	141485
0.77014	145004
0.78939	153101
0.80864	156481
0.8279	154147
0.84715	154091
0.8664	155611
0.88566	160812
0.90491	161426
0.92416	154530
0.94342	147811
0.96267	148109
0.98192	151638
1.00118	151476
1.02043	149768
1.03968	150376
1.05894	148658
1.07819	145084
1.09744	144805
1.1167	147346
1.13595	147207
1.1552	145469
1.17446	141752
1.19371	139603
1.21296	145185
1.23222	148139
1.25147	145471
1.27072	144138
1.28998	146867
1.30923	148479
1.32848	144230
1.34774	141748
1.36699	143788
1.38624	145627
1.4055	143796
1.42475	140691
1.444	142669
1.46326	151532
1.48251	157744
1.50176	154728
1.52102	148708
1.54027	147761
1.55952	150775
1.57878	150533
1.59803	146277
1.61728	145882
1.63654	144466
1.65579	143575
1.67504	144481
1.6943	143626
1.71355	143117
1.73281	149303
1.75206	157477
1.77131	160865
1.79057	158464
1.80982	155915
1.82907	154085
1.84833	147803
1.86758	140590
1.88683	137431
1.90609	137333
1.92534	136587
1.94459	137371
1.96385	139009
1.9831	143468
2.00235	149592
2.02161	150545
2.04086	148886
2.06011	147475
2.07937	146129
2.09862	144585
2.11787	145079
2.13713	146725
2.15638	148146
2.17563	148305
2.19489	144906
2.21414	142740
2.23339	143758
2.25265	142251
2.2719	135686
2.29115	133139
2.31041	133214
2.32966	132103
2.34891	134094
2.36817	141564
2.38742	145533
2.40667	145288
2.42593	144644
2.44518	147775
2.46443	151933
2.48369	150769
2.50294	149767
2.52219	150159
2.54145	147429
2.5607	143893
2.57995	142259
2.59921	144464
2.61846	146610
2.63771	148208
2.65697	151148
2.67622	150504
2.69547	148964
2.71473	147386
2.73398	144591
2.75323	143008
2.77249	140711
2.79174	134503
2.81099	132660
2.83025	133913
2.8495	134091
2.86876	140343
2.88801	143660
2.90726	139179
2.92652	134448
2.94577	135817
2.96502	138532
2.98428	141623
3.00353	137278
3.02278	139141
3.04204	145138
3.06129	147490
3.08054	145245
3.0998	141702
3.11905	139316
3.1383	142447
3.15756	146242
3.17681	143555
3.19606	141377
3.21532	142787
3.23457	144364
3.25382	145875
3.27308	142736
3.29233	134999
3.31158	128956
3.33084	130682
3.35009	137654
3.36934	140952
3.3886	140511
3.40785	139945
3.4271	137243
3.44636	134944
3.46561	133559
3.48486	135259
3.50412	140304
3.52337	143713
3.54262	142892
3.56188	141092
3.58113	140950
3.60038	139543
3.61964	135745
3.63889	132824
3.65814	133112
3.6774	131106
3.69665	125980
3.7159	124120
3.73516	127031
3.75441	133999
3.77366	144238
3.79292	148420
3.81217	145422
3.83142	145828
3.85068	146050
3.86993	147465
3.88918	152471
3.90844	151892
3.92769	142662
3.94694	138827
3.9662	143202
3.98545	144518
4.0047	142730
4.02396	142698
4.04321	143855
4.06247	147543
4.08172	148199
4.10097	145573
4.12023	141776
4.13948	138385
4.15873	134415
4.17799	131335
4.19724	130922
4.21649	130162
4.23575	129383
4.255	130479
4.27425	134250
4.29351	138983
4.31276	138092
4.33201	134608
4.35127	132351
4.37052	133345
4.38977	136782
4.40903	140842
4.42828	142669
4.44753	143926
4.46679	143144
4.48604	140026
4.50529	138187
4.52455	138365
4.5438	137465
4.56305	135831
4.58231	131650
4.60156	125922
4.62081	124992
4.64007	126388
4.65932	128641
4.67857	131323
4.69783	135496
4.71708	141735
4.73633	145369
4.75559	144062
4.77484	139431
4.79409	137206
4.81335	139712
4.8326	141543
4.85185	143219
4.87111	146309
4.89036	150243
4.90961	152854
4.92887	154045
4.94812	155316
4.96737	153152
4.98663	151094
5.00588	154708
5.02513	155466
5.04439	149231
5.06364	142871
5.08289	138840
5.10215	137918
5.1214	136791
5.14066	137203
5.15991	139794
5.17916	143105
5.19842	143842
5.21767	146646
5.23692	148382
5.25618	147388
5.27543	148214
5.29468	148064
5.31394	144589
5.33319	139214
5.35244	136051
5.3717	136149
5.39095	134518
5.4102	135727
5.42946	142975
5.44871	149734
5.46796	153429
5.48722	154341
5.50647	149947
5.52572	145950
5.54498	145467
5.56423	147267
5.58348	151680
5.60274	154531
5.62199	151132
5.64124	150104
5.6605	153406
5.67975	151507
5.699	144228
5.71826	140015
5.73751	141718
5.75676	141456
5.77602	136419
5.79527	127916
5.81452	126810
5.83378	134005
5.85303	136808
5.87228	134305
5.89154	130377
5.91079	131740
5.93004	135764
5.9493	141985
5.96855	145117
5.9878	142541
6.00706	141319
6.02631	142108
6.04556	142485
6.06482	144847
6.08407	144111
6.10332	142747
6.12258	142154
6.14183	141017
6.16108	139734
6.18034	144692
6.19959	149055
6.21884	147377
6.2381	142305
6.25735	138046
6.27661	130867
6.29586	128591
6.31511	136442
6.33437	143709
6.35362	146422
6.37287	149658
6.39213	148967
6.41138	144362
6.43063	141727
