# Supplementary material for: Large-scale conformal synthesis of one-dimensional MAX phases
Source: Nat Commun. 2024 Oct 28;15:9275. doi: 10.1038/s41467-024-53137-0 (PMC11519885; doi:10.1038/s41467-024-53137-0)
Supplement: Supplementary file 3 — Source data [file 41467_2024_53137_MOESM3_ESM.zip › Source data/Fig.S2a.xlsx]

## Sheet: Sheet1
2 theta	1100	2 theta	1200	2 theta	1300
5	0.11696	5	1.05712	5	2.05572
5.01	0.11696	5.01	1.05712	5.01	2.05572
5.02	0.11696	5.02	1.05712	5.02	2.05572
5.03	0.11798	5.03	1.0584	5.03	2.0559
5.04	0.11951	5.04	1.05989	5.04	2.05645
5.05	0.12104	5.05	1.06159	5.05	2.05682
5.06	0.12257	5.06	1.06266	5.06	2.05719
5.07	0.1236	5.07	1.06351	5.07	2.05737
5.08	0.12513	5.08	1.06351	5.08	2.05756
5.09	0.12615	5.09	1.0633	5.09	2.05774
5.1	0.12666	5.1	1.06287	5.1	2.05811
5.11	0.12717	5.11	1.06266	5.11	2.05848
5.12	0.12768	5.12	1.06309	5.12	2.05903
5.13	0.1287	5.13	1.06351	5.13	2.05958
5.14	0.13023	5.14	1.06394	5.14	2.06032
5.15	0.13126	5.15	1.06436	5.15	2.06105
5.16	0.13177	5.16	1.06479	5.16	2.06179
5.17	0.13228	5.17	1.06586	5.17	2.06234
5.18	0.1333	5.18	1.0665	5.18	2.06307
5.19	0.13432	5.19	1.06735	5.19	2.06344
5.2	0.13534	5.2	1.06799	5.2	2.06363
5.21	0.13636	5.21	1.06884	5.21	2.06363
5.22	0.13841	5.22	1.06991	5.22	2.06326
5.23	0.14096	5.23	1.07033	5.23	2.06307
5.24	0.14402	5.24	1.06991	5.24	2.06271
5.25	0.14607	5.25	1.06948	5.25	2.06271
5.26	0.14709	5.26	1.06927	5.26	2.06289
5.27	0.1476	5.27	1.06905	5.27	2.06344
5.28	0.1476	5.28	1.06927	5.28	2.06399
5.29	0.1476	5.29	1.06948	5.29	2.06473
5.3	0.14862	5.3	1.07012	5.3	2.06528
5.31	0.15015	5.31	1.07097	5.31	2.06583
5.32	0.15271	5.32	1.07182	5.32	2.06638
5.33	0.15526	5.33	1.07246	5.33	2.06712
5.34	0.15781	5.34	1.07289	5.34	2.06767
5.35	0.16037	5.35	1.07374	5.35	2.06822
5.36	0.16037	5.36	1.07481	5.36	2.06878
5.37	0.15884	5.37	1.07587	5.37	2.06933
5.38	0.15679	5.38	1.07715	5.38	2.07006
5.39	0.15475	5.39	1.07779	5.39	2.0708
5.4	0.15322	5.4	1.07822	5.4	2.07135
5.41	0.1522	5.41	1.07822	5.41	2.07172
5.42	0.15169	5.42	1.07779	5.42	2.0719
5.43	0.15271	5.43	1.07779	5.43	2.0719
5.44	0.15424	5.44	1.07779	5.44	2.0719
5.45	0.1573	5.45	1.07801	5.45	2.07153
5.46	0.15986	5.46	1.07843	5.46	2.07135
5.47	0.1619	5.47	1.07886	5.47	2.07135
5.48	0.16394	5.48	1.07886	5.48	2.07153
5.49	0.16599	5.49	1.07886	5.49	2.0719
5.5	0.16752	5.5	1.07864	5.5	2.07264
5.51	0.16854	5.51	1.07843	5.51	2.07337
5.52	0.16956	5.52	1.07822	5.52	2.07429
5.53	0.17109	5.53	1.07864	5.53	2.07521
5.54	0.17263	5.54	1.07907	5.54	2.07631
5.55	0.17518	5.55	1.08014	5.55	2.07723
5.56	0.17722	5.56	1.08099	5.56	2.07834
5.57	0.17926	5.57	1.08163	5.57	2.07907
5.58	0.18131	5.58	1.08248	5.58	2.07981
5.59	0.18335	5.59	1.08333	5.59	2.08018
5.6	0.18437	5.6	1.08419	5.6	2.08036
5.61	0.18437	5.61	1.08504	5.61	2.08036
5.62	0.18335	5.62	1.08546	5.62	2.08018
5.63	0.18131	5.63	1.08568	5.63	2.07999
5.64	0.17978	5.64	1.08589	5.64	2.07999
5.65	0.17773	5.65	1.08589	5.65	2.07999
5.66	0.1762	5.66	1.08546	5.66	2.07981
5.67	0.17671	5.67	1.08525	5.67	2.07962
5.68	0.17773	5.68	1.08589	5.68	2.07962
5.69	0.17926	5.69	1.08717	5.69	2.07981
5.7	0.18182	5.7	1.08845	5.7	2.07999
5.71	0.18437	5.71	1.08994	5.71	2.08036
5.72	0.18693	5.72	1.09079	5.72	2.0811
5.73	0.18948	5.73	1.09143	5.73	2.08183
5.74	0.19203	5.74	1.09143	5.74	2.08257
5.75	0.19408	5.75	1.09101	5.75	2.08312
5.76	0.19612	5.76	1.09015	5.76	2.08349
5.77	0.19765	5.77	1.0893	5.77	2.08367
5.78	0.19714	5.78	1.0893	5.78	2.08422
5.79	0.19714	5.79	1.09015	5.79	2.08477
5.8	0.19663	5.8	1.09143	5.8	2.08551
5.81	0.19612	5.81	1.09335	5.81	2.08624
5.82	0.19561	5.82	1.09527	5.82	2.0868
5.83	0.1951	5.83	1.09719	5.83	2.08716
5.84	0.19612	5.84	1.09889	5.84	2.08716
5.85	0.19714	5.85	1.09974	5.85	2.08698
5.86	0.19765	5.86	1.09996	5.86	2.08661
5.87	0.19714	5.87	1.09953	5.87	2.08643
5.88	0.19714	5.88	1.09847	5.88	2.0868
5.89	0.19714	5.89	1.09697	5.89	2.08735
5.9	0.19765	5.9	1.09506	5.9	2.08808
5.91	0.19816	5.91	1.09356	5.91	2.089
5.92	0.19918	5.92	1.09292	5.92	2.08974
5.93	0.2002	5.93	1.09356	5.93	2.08992
5.94	0.20276	5.94	1.09463	5.94	2.08992
5.95	0.20582	5.95	1.09591	5.95	2.08974
5.96	0.20787	5.96	1.0974	5.96	2.08937
5.97	0.21042	5.97	1.09825	5.97	2.08937
5.98	0.21246	5.98	1.09868	5.98	2.08955
5.99	0.21399	5.99	1.09868	5.99	2.09011
6	0.21502	6	1.09847	6	2.09084
6.01	0.21604	6.01	1.09847	6.01	2.09139
6.02	0.21604	6.02	1.09932	6.02	2.09176
6.03	0.21553	6.03	1.10102	6.03	2.09176
6.04	0.21502	6.04	1.1023	6.04	2.09158
6.05	0.2145	6.05	1.10315	6.05	2.09121
6.06	0.21399	6.06	1.10358	6.06	2.09103
6.07	0.21297	6.07	1.10401	6.07	2.09121
6.08	0.21348	6.08	1.10422	6.08	2.09158
6.09	0.21348	6.09	1.10401	6.09	2.09213
6.1	0.21553	6.1	1.10401	6.1	2.09305
6.11	0.21808	6.11	1.10379	6.11	2.09378
6.12	0.22063	6.12	1.10379	6.12	2.09434
6.13	0.2237	6.13	1.10337	6.13	2.09434
6.14	0.22625	6.14	1.10273	6.14	2.09434
6.15	0.22727	6.15	1.1023	6.15	2.09434
6.16	0.22778	6.16	1.1023	6.16	2.09434
6.17	0.22676	6.17	1.10379	6.17	2.0947
6.18	0.22676	6.18	1.10529	6.18	2.09544
6.19	0.22574	6.19	1.10678	6.19	2.09654
6.2	0.22625	6.2	1.10784	6.2	2.09801
6.21	0.22778	6.21	1.1087	6.21	2.0993
6.22	0.23034	6.22	1.10912	6.22	2.1004
6.23	0.2334	6.23	1.10955	6.23	2.10114
6.24	0.23596	6.24	1.10997	6.24	2.10169
6.25	0.238	6.25	1.11019	6.25	2.10169
6.26	0.23953	6.26	1.11061	6.26	2.10132
6.27	0.24055	6.27	1.11147	6.27	2.10077
6.28	0.24055	6.28	1.11168	6.28	2.1004
6.29	0.23902	6.29	1.11125	6.29	2.10022
6.3	0.238	6.3	1.11083	6.3	2.1004
6.31	0.23698	6.31	1.11019	6.31	2.10096
6.32	0.23647	6.32	1.10976	6.32	2.10169
6.33	0.23544	6.33	1.10955	6.33	2.1028
6.34	0.23493	6.34	1.10976	6.34	2.10408
6.35	0.23544	6.35	1.10976	6.35	2.10519
6.36	0.23596	6.36	1.1104	6.36	2.10611
6.37	0.23596	6.37	1.11147	6.37	2.10647
6.38	0.23596	6.38	1.11211	6.38	2.10666
6.39	0.23544	6.39	1.11253	6.39	2.10647
6.4	0.23647	6.4	1.11296	6.4	2.10629
6.41	0.238	6.41	1.11275	6.41	2.10592
6.42	0.24106	6.42	1.11232	6.42	2.10592
6.43	0.24566	6.43	1.11232	6.43	2.10611
6.44	0.25026	6.44	1.11275	6.44	2.10684
6.45	0.25536	6.45	1.11381	6.45	2.10758
6.46	0.25894	6.46	1.11594	6.46	2.1085
6.47	0.26098	6.47	1.1185	6.47	2.10942
6.48	0.26149	6.48	1.12106	6.48	2.10997
6.49	0.26098	6.49	1.12298	6.49	2.11033
6.5	0.25996	6.5	1.12361	6.5	2.11033
6.51	0.25792	6.51	1.12298	6.51	2.11015
6.52	0.25689	6.52	1.12084	6.52	2.10978
6.53	0.25587	6.53	1.11829	6.53	2.1096
6.54	0.25587	6.54	1.11616	6.54	2.10923
6.55	0.25638	6.55	1.11509	6.55	2.10886
6.56	0.25843	6.56	1.11552	6.56	2.10886
6.57	0.26098	6.57	1.11679	6.57	2.10886
6.58	0.26456	6.58	1.11914	6.58	2.10923
6.59	0.26711	6.59	1.12106	6.59	2.10978
6.6	0.26915	6.6	1.12255	6.6	2.11052
6.61	0.26762	6.61	1.12298	6.61	2.11144
6.62	0.26456	6.62	1.12276	6.62	2.11236
6.63	0.25996	6.63	1.12234	6.63	2.11309
6.64	0.25536	6.64	1.12191	6.64	2.11328
6.65	0.25077	6.65	1.12191	6.65	2.11328
6.66	0.24923	6.66	1.12191	6.66	2.11328
6.67	0.25026	6.67	1.12234	6.67	2.11328
6.68	0.25281	6.68	1.12276	6.68	2.11328
6.69	0.25741	6.69	1.12276	6.69	2.11383
6.7	0.26251	6.7	1.12276	6.7	2.11456
6.71	0.26558	6.71	1.12276	6.71	2.1153
6.72	0.26864	6.72	1.12298	6.72	2.11604
6.73	0.27171	6.73	1.12361	6.73	2.11622
6.74	0.27273	6.74	1.12425	6.74	2.11604
6.75	0.27324	6.75	1.12489	6.75	2.11548
6.76	0.27324	6.76	1.12489	6.76	2.11456
6.77	0.27375	6.77	1.12468	6.77	2.11364
6.78	0.27528	6.78	1.12447	6.78	2.11291
6.79	0.27835	6.79	1.12361	6.79	2.11254
6.8	0.2809	6.8	1.12255	6.8	2.11273
6.81	0.28192	6.81	1.12191	6.81	2.11328
6.82	0.28192	6.82	1.12212	6.82	2.1142
6.83	0.28141	6.83	1.12234	6.83	2.11512
6.84	0.27886	6.84	1.12298	6.84	2.11585
6.85	0.2763	6.85	1.1234	6.85	2.11659
6.86	0.27426	6.86	1.12383	6.86	2.11695
6.87	0.27324	6.87	1.12425	6.87	2.11695
6.88	0.27477	6.88	1.12468	6.88	2.11714
6.89	0.27732	6.89	1.12447	6.89	2.11714
6.9	0.27988	6.9	1.12447	6.9	2.11732
6.91	0.28141	6.91	1.12489	6.91	2.11751
6.92	0.28141	6.92	1.12617	6.92	2.11751
6.93	0.2809	6.93	1.12724	6.93	2.11732
6.94	0.28039	6.94	1.12809	6.94	2.11677
6.95	0.2809	6.95	1.12894	6.95	2.11604
6.96	0.28039	6.96	1.1298	6.96	2.1153
6.97	0.27988	6.97	1.13065	6.97	2.11475
6.98	0.27937	6.98	1.13129	6.98	2.11493
6.99	0.27886	6.99	1.1315	6.99	2.11585
7	0.27783	7	1.13171	7	2.11751
7.01	0.27681	7.01	1.13214	7.01	2.1199
7.02	0.27528	7.02	1.13278	7.02	2.1221
7.03	0.27477	7.03	1.13321	7.03	2.12413
7.04	0.2763	7.04	1.13257	7.04	2.12523
7.05	0.27886	7.05	1.13171	7.05	2.12541
7.06	0.2809	7.06	1.13086	7.06	2.12468
7.07	0.28345	7.07	1.13001	7.07	2.12339
7.08	0.28652	7.08	1.12937	7.08	2.12229
7.09	0.28856	7.09	1.12937	7.09	2.12174
7.1	0.28958	7.1	1.13022	7.1	2.12229
7.11	0.29111	7.11	1.1315	7.11	2.12376
7.12	0.29111	7.12	1.13342	7.12	2.12578
7.13	0.29009	7.13	1.13512	7.13	2.12817
7.14	0.29009	7.14	1.13576	7.14	2.13019
7.15	0.29009	7.15	1.13576	7.15	2.13148
7.16	0.2906	7.16	1.13491	7.16	2.13185
7.17	0.29162	7.17	1.13342	7.17	2.13148
7.18	0.29367	7.18	1.13193	7.18	2.13038
7.19	0.29571	7.19	1.13065	7.19	2.12891
7.2	0.29724	7.2	1.12958	7.2	2.12725
7.21	0.29877	7.21	1.12894	7.21	2.12597
7.22	0.29877	7.22	1.12873	7.22	2.12468
7.23	0.29826	7.23	1.12937	7.23	2.12394
7.24	0.29775	7.24	1.13001	7.24	2.12376
7.25	0.29622	7.25	1.13086	7.25	2.12394
7.26	0.29469	7.26	1.13171	7.26	2.12431
7.27	0.29316	7.27	1.13278	7.27	2.12505
7.28	0.29213	7.28	1.13384	7.28	2.12578
7.29	0.29111	7.29	1.1347	7.29	2.12652
7.3	0.28907	7.3	1.13555	7.3	2.12707
7.31	0.28703	7.31	1.13619	7.31	2.12762
7.32	0.2855	7.32	1.13619	7.32	2.12799
7.33	0.28447	7.33	1.13598	7.33	2.12836
7.34	0.28447	7.34	1.13555	7.34	2.12891
7.35	0.28601	7.35	1.13512	7.35	2.12928
7.36	0.28805	7.36	1.13512	7.36	2.12964
7.37	0.2906	7.37	1.13534	7.37	2.12964
7.38	0.29316	7.38	1.13576	7.38	2.12946
7.39	0.29571	7.39	1.13704	7.39	2.12909
7.4	0.29775	7.4	1.13853	7.4	2.12872
7.41	0.29826	7.41	1.13939	7.41	2.12836
7.42	0.29877	7.42	1.14003	7.42	2.12854
7.43	0.29775	7.43	1.14024	7.43	2.12891
7.44	0.29571	7.44	1.13981	7.44	2.12964
7.45	0.29316	7.45	1.13917	7.45	2.13056
7.46	0.2906	7.46	1.13853	7.46	2.1313
7.47	0.28907	7.47	1.13789	7.47	2.13203
7.48	0.28907	7.48	1.13789	7.48	2.13222
7.49	0.2906	7.49	1.13811	7.49	2.13203
7.5	0.29265	7.5	1.13832	7.5	2.13148
7.51	0.29367	7.51	1.13832	7.51	2.13075
7.52	0.29418	7.52	1.13853	7.52	2.13019
7.53	0.29316	7.53	1.13875	7.53	2.12964
7.54	0.29111	7.54	1.13875	7.54	2.12964
7.55	0.28907	7.55	1.13896	7.55	2.12983
7.56	0.28958	7.56	1.13939	7.56	2.13038
7.57	0.29162	7.57	1.14024	7.57	2.13093
7.58	0.29418	7.58	1.1413	7.58	2.1313
7.59	0.29775	7.59	1.14237	7.59	2.13148
7.6	0.30133	7.6	1.14237	7.6	2.13167
7.61	0.30337	7.61	1.14173	7.61	2.13148
7.62	0.30388	7.62	1.14109	7.62	2.13111
7.63	0.30337	7.63	1.14003	7.63	2.13111
7.64	0.30286	7.64	1.13896	7.64	2.13111
7.65	0.30337	7.65	1.13789	7.65	2.13148
7.66	0.30644	7.66	1.13704	7.66	2.13203
7.67	0.30848	7.67	1.1364	7.67	2.1324
7.68	0.31001	7.68	1.13598	7.68	2.13277
7.69	0.31256	7.69	1.13576	7.69	2.13277
7.7	0.3141	7.7	1.13448	7.7	2.13259
7.71	0.3141	7.71	1.13342	7.71	2.13222
7.72	0.31256	7.72	1.13299	7.72	2.13167
7.73	0.31154	7.73	1.13299	7.73	2.13148
7.74	0.31103	7.74	1.13363	7.74	2.13148
7.75	0.31103	7.75	1.13491	7.75	2.13203
7.76	0.31103	7.76	1.13662	7.76	2.13277
7.77	0.31103	7.77	1.13832	7.77	2.13369
7.78	0.31052	7.78	1.13981	7.78	2.13442
7.79	0.31103	7.79	1.14066	7.79	2.13479
7.8	0.31103	7.8	1.14066	7.8	2.13479
7.81	0.31001	7.81	1.14003	7.81	2.13461
7.82	0.30899	7.82	1.1396	7.82	2.13442
7.83	0.3095	7.83	1.13917	7.83	2.13424
7.84	0.31103	7.84	1.13917	7.84	2.13442
7.85	0.31256	7.85	1.1396	7.85	2.13461
7.86	0.31307	7.86	1.14045	7.86	2.13516
7.87	0.3141	7.87	1.14109	7.87	2.13553
7.88	0.31307	7.88	1.14173	7.88	2.13571
7.89	0.31205	7.89	1.14216	7.89	2.13553
7.9	0.3095	7.9	1.14237	7.9	2.13498
7.91	0.30644	7.91	1.14237	7.91	2.13461
7.92	0.3049	7.92	1.14194	7.92	2.13406
7.93	0.30541	7.93	1.1413	7.93	2.13387
7.94	0.30695	7.94	1.14109	7.94	2.13369
7.95	0.30848	7.95	1.14066	7.95	2.13387
7.96	0.31052	7.96	1.14045	7.96	2.13442
7.97	0.3141	7.97	1.14003	7.97	2.13479
7.98	0.31563	7.98	1.13981	7.98	2.13516
7.99	0.31614	7.99	1.13981	7.99	2.13516
8	0.31512	8	1.14003	8	2.13498
8.01	0.3141	8.01	1.1396	8.01	2.13406
8.02	0.31307	8.02	1.1396	8.02	2.13314
8.03	0.31052	8.03	1.1396	8.03	2.13185
8.04	0.30848	8.04	1.14003	8.04	2.13075
8.05	0.3049	8.05	1.13981	8.05	2.13019
8.06	0.30286	8.06	1.14003	8.06	2.13019
8.07	0.30286	8.07	1.14003	8.07	2.13075
8.08	0.30235	8.08	1.14003	8.08	2.13148
8.09	0.30184	8.09	1.13981	8.09	2.1324
8.1	0.30184	8.1	1.1396	8.1	2.13332
8.11	0.30286	8.11	1.13981	8.11	2.13369
8.12	0.30439	8.12	1.14066	8.12	2.13387
8.13	0.30439	8.13	1.14173	8.13	2.13369
8.14	0.30388	8.14	1.1428	8.14	2.13332
8.15	0.30286	8.15	1.14365	8.15	2.13295
8.16	0.30235	8.16	1.14429	8.16	2.13259
8.17	0.30235	8.17	1.14493	8.17	2.1324
8.18	0.30286	8.18	1.14493	8.18	2.1324
8.19	0.30337	8.19	1.14408	8.19	2.1324
8.2	0.30439	8.2	1.14344	8.2	2.1324
8.21	0.30644	8.21	1.14258	8.21	2.13259
8.22	0.30797	8.22	1.14152	8.22	2.13259
8.23	0.30746	8.23	1.14045	8.23	2.1324
8.24	0.30644	8.24	1.13939	8.24	2.1324
8.25	0.30592	8.25	1.13832	8.25	2.1324
8.26	0.30541	8.26	1.13747	8.26	2.1324
8.27	0.3049	8.27	1.13704	8.27	2.13277
8.28	0.30541	8.28	1.13704	8.28	2.13314
8.29	0.30541	8.29	1.13704	8.29	2.1335
8.3	0.30644	8.3	1.13747	8.3	2.13406
8.31	0.30848	8.31	1.13811	8.31	2.13442
8.32	0.31001	8.32	1.13853	8.32	2.13442
8.33	0.31103	8.33	1.13939	8.33	2.13424
8.34	0.31154	8.34	1.14045	8.34	2.13387
8.35	0.31307	8.35	1.14109	8.35	2.13332
8.36	0.31359	8.36	1.14173	8.36	2.13259
8.37	0.31359	8.37	1.14258	8.37	2.13203
8.38	0.31154	8.38	1.14301	8.38	2.13167
8.39	0.30848	8.39	1.14301	8.39	2.13148
8.4	0.30592	8.4	1.14258	8.4	2.13185
8.41	0.30439	8.41	1.14194	8.41	2.13259
8.42	0.30337	8.42	1.14109	8.42	2.1335
8.43	0.30235	8.43	1.14088	8.43	2.13461
8.44	0.30235	8.44	1.14045	8.44	2.13553
8.45	0.30388	8.45	1.14024	8.45	2.13645
8.46	0.30541	8.46	1.14024	8.46	2.13682
8.47	0.30695	8.47	1.14024	8.47	2.13682
8.48	0.30797	8.48	1.14003	8.48	2.13663
8.49	0.30797	8.49	1.13981	8.49	2.13645
8.5	0.30848	8.5	1.13939	8.5	2.13663
8.51	0.30899	8.51	1.13875	8.51	2.13663
8.52	0.30848	8.52	1.13789	8.52	2.13682
8.53	0.30797	8.53	1.13747	8.53	2.137
8.54	0.30797	8.54	1.13725	8.54	2.13718
8.55	0.30797	8.55	1.13725	8.55	2.13718
8.56	0.30899	8.56	1.13725	8.56	2.13682
8.57	0.31052	8.57	1.13789	8.57	2.13645
8.58	0.31154	8.58	1.13875	8.58	2.13608
8.59	0.31205	8.59	1.14024	8.59	2.1359
8.6	0.31256	8.6	1.14109	8.6	2.13571
8.61	0.31256	8.61	1.14173	8.61	2.1359
8.62	0.31154	8.62	1.14173	8.62	2.13608
8.63	0.31001	8.63	1.1413	8.63	2.13645
8.64	0.30848	8.64	1.14024	8.64	2.13682
8.65	0.30644	8.65	1.13853	8.65	2.13663
8.66	0.3049	8.66	1.13662	8.66	2.13645
8.67	0.30439	8.67	1.13512	8.67	2.13608
8.68	0.30388	8.68	1.1347	8.68	2.13571
8.69	0.30337	8.69	1.13448	8.69	2.13553
8.7	0.30337	8.7	1.1347	8.7	2.13516
8.71	0.30286	8.71	1.13555	8.71	2.13479
8.72	0.30235	8.72	1.13662	8.72	2.13442
8.73	0.30082	8.73	1.13768	8.73	2.13387
8.74	0.29877	8.74	1.13832	8.74	2.13314
8.75	0.29724	8.75	1.13896	8.75	2.13222
8.76	0.29724	8.76	1.1396	8.76	2.13111
8.77	0.29826	8.77	1.14066	8.77	2.13056
8.78	0.2998	8.78	1.14216	8.78	2.13038
8.79	0.30286	8.79	1.14301	8.79	2.13038
8.8	0.30592	8.8	1.14365	8.8	2.13056
8.81	0.30797	8.81	1.14408	8.81	2.13093
8.82	0.30899	8.82	1.14386	8.82	2.1313
8.83	0.30848	8.83	1.14365	8.83	2.13148
8.84	0.30746	8.84	1.1428	8.84	2.13167
8.85	0.30592	8.85	1.14216	8.85	2.13203
8.86	0.30388	8.86	1.14173	8.86	2.1324
8.87	0.30235	8.87	1.14152	8.87	2.13295
8.88	0.30184	8.88	1.14173	8.88	2.13369
8.89	0.30133	8.89	1.14152	8.89	2.13442
8.9	0.30082	8.9	1.14109	8.9	2.13479
8.91	0.2998	8.91	1.14024	8.91	2.13516
8.92	0.2998	8.92	1.13896	8.92	2.13516
8.93	0.29928	8.93	1.13789	8.93	2.13498
8.94	0.29877	8.94	1.13619	8.94	2.13479
8.95	0.29877	8.95	1.1347	8.95	2.13479
8.96	0.29877	8.96	1.13363	8.96	2.13498
8.97	0.29928	8.97	1.13363	8.97	2.13516
8.98	0.2998	8.98	1.13448	8.98	2.13553
8.99	0.30031	8.99	1.13598	8.99	2.13553
9	0.30082	9	1.13725	9	2.13553
9.01	0.30031	9.01	1.13853	9.01	2.13534
9.02	0.30031	9.02	1.1396	9.02	2.13479
9.03	0.29826	9.03	1.14024	9.03	2.13442
9.04	0.29673	9.04	1.14024	9.04	2.13387
9.05	0.29469	9.05	1.13917	9.05	2.13369
9.06	0.29469	9.06	1.13832	9.06	2.13369
9.07	0.2952	9.07	1.13747	9.07	2.13424
9.08	0.2952	9.08	1.13662	9.08	2.13498
9.09	0.29622	9.09	1.13576	9.09	2.1359
9.1	0.29775	9.1	1.13534	9.1	2.13663
9.11	0.29877	9.11	1.13555	9.11	2.13718
9.12	0.29928	9.12	1.13555	9.12	2.13737
9.13	0.2998	9.13	1.13576	9.13	2.13737
9.14	0.30082	9.14	1.13576	9.14	2.13682
9.15	0.30184	9.15	1.13555	9.15	2.1359
9.16	0.30388	9.16	1.13555	9.16	2.13498
9.17	0.30541	9.17	1.13534	9.17	2.13442
9.18	0.30644	9.18	1.13576	9.18	2.13387
9.19	0.30746	9.19	1.1364	9.19	2.13369
9.2	0.30746	9.2	1.13725	9.2	2.13369
9.21	0.30541	9.21	1.13853	9.21	2.13387
9.22	0.30337	9.22	1.13896	9.22	2.13406
9.23	0.30133	9.23	1.13917	9.23	2.13424
9.24	0.30031	9.24	1.1396	9.24	2.13424
9.25	0.29928	9.25	1.13917	9.25	2.13387
9.26	0.29877	9.26	1.13875	9.26	2.1335
9.27	0.29928	9.27	1.13811	9.27	2.13332
9.28	0.30031	9.28	1.13832	9.28	2.13332
9.29	0.30184	9.29	1.13768	9.29	2.1335
9.3	0.30235	9.3	1.13704	9.3	2.13387
9.31	0.30082	9.31	1.1364	9.31	2.13424
9.32	0.2998	9.32	1.13576	9.32	2.13461
9.33	0.29877	9.33	1.13555	9.33	2.13461
9.34	0.29877	9.34	1.13555	9.34	2.13424
9.35	0.29826	9.35	1.13512	9.35	2.13369
9.36	0.29724	9.36	1.13512	9.36	2.13332
9.37	0.29724	9.37	1.13512	9.37	2.13332
9.38	0.29673	9.38	1.13491	9.38	2.13369
9.39	0.29571	9.39	1.13384	9.39	2.13442
9.4	0.29316	9.4	1.13278	9.4	2.13534
9.41	0.28958	9.41	1.13129	9.41	2.1359
9.42	0.28754	9.42	1.13001	9.42	2.1359
9.43	0.28754	9.43	1.12894	9.43	2.13553
9.44	0.28907	9.44	1.12894	9.44	2.13442
9.45	0.29111	9.45	1.12958	9.45	2.13314
9.46	0.29418	9.46	1.13086	9.46	2.13185
9.47	0.29826	9.47	1.13235	9.47	2.13111
9.48	0.30133	9.48	1.13406	9.48	2.13075
9.49	0.30337	9.49	1.13576	9.49	2.13093
9.5	0.30388	9.5	1.13683	9.5	2.1313
9.51	0.30286	9.51	1.13619	9.51	2.13148
9.52	0.30031	9.52	1.1347	9.52	2.13167
9.53	0.29877	9.53	1.13299	9.53	2.13148
9.54	0.29724	9.54	1.1315	9.54	2.1313
9.55	0.29622	9.55	1.13043	9.55	2.13111
9.56	0.29571	9.56	1.13001	9.56	2.13093
9.57	0.29571	9.57	1.13043	9.57	2.13093
9.58	0.29724	9.58	1.1315	9.58	2.13111
9.59	0.29877	9.59	1.13299	9.59	2.1313
9.6	0.30133	9.6	1.13406	9.6	2.1313
9.61	0.30337	9.61	1.13384	9.61	2.1313
9.62	0.3049	9.62	1.13321	9.62	2.1313
9.63	0.30695	9.63	1.13235	9.63	2.13111
9.64	0.30848	9.64	1.1315	9.64	2.13111
9.65	0.30899	9.65	1.13086	9.65	2.13148
9.66	0.30797	9.66	1.13086	9.66	2.13185
9.67	0.3049	9.67	1.13129	9.67	2.13222
9.68	0.30133	9.68	1.13193	9.68	2.13259
9.69	0.29826	9.69	1.13299	9.69	2.13295
9.7	0.29622	9.7	1.13448	9.7	2.13332
9.71	0.2952	9.71	1.13598	9.71	2.13369
9.72	0.29418	9.72	1.13725	9.72	2.13369
9.73	0.29418	9.73	1.13811	9.73	2.13369
9.74	0.29418	9.74	1.13832	9.74	2.1335
9.75	0.29418	9.75	1.13789	9.75	2.13295
9.76	0.29367	9.76	1.13725	9.76	2.13222
9.77	0.29162	9.77	1.13619	9.77	2.13148
9.78	0.28958	9.78	1.1347	9.78	2.13038
9.79	0.28754	9.79	1.13363	9.79	2.12964
9.8	0.28601	9.8	1.13299	9.8	2.12909
9.81	0.28447	9.81	1.13299	9.81	2.12909
9.82	0.28294	9.82	1.13235	9.82	2.12928
9.83	0.28294	9.83	1.13107	9.83	2.12983
9.84	0.28396	9.84	1.1298	9.84	2.13038
9.85	0.2855	9.85	1.12852	9.85	2.13093
9.86	0.28703	9.86	1.12788	9.86	2.13148
9.87	0.28958	9.87	1.12724	9.87	2.13185
9.88	0.2906	9.88	1.12702	9.88	2.13222
9.89	0.2906	9.89	1.12745	9.89	2.1324
9.9	0.28907	9.9	1.1283	9.9	2.1324
9.91	0.28703	9.91	1.12894	9.91	2.13222
9.92	0.2855	9.92	1.12852	9.92	2.13167
9.93	0.2855	9.93	1.12745	9.93	2.13111
9.94	0.28652	9.94	1.1266	9.94	2.13038
9.95	0.28805	9.95	1.12532	9.95	2.12983
9.96	0.29111	9.96	1.12404	9.96	2.12928
9.97	0.29571	9.97	1.12276	9.97	2.12891
9.98	0.29775	9.98	1.12234	9.98	2.12854
9.99	0.29724	9.99	1.12255	9.99	2.12836
10	0.2952	10	1.12404	10	2.12817
10.01	0.29213	10.01	1.12553	10.01	2.1278
10.02	0.28907	10.02	1.12724	10.02	2.12707
10.03	0.28601	10.03	1.12916	10.03	2.12652
10.04	0.28345	10.04	1.13107	10.04	2.12615
10.05	0.28192	10.05	1.13214	10.05	2.12578
10.06	0.28345	10.06	1.13214	10.06	2.12541
10.07	0.28601	10.07	1.13129	10.07	2.12541
10.08	0.28754	10.08	1.13001	10.08	2.12523
10.09	0.28805	10.09	1.12894	10.09	2.12486
10.1	0.28907	10.1	1.12809	10.1	2.12449
10.11	0.28907	10.11	1.12702	10.11	2.12376
10.12	0.28856	10.12	1.1266	10.12	2.12284
10.13	0.28703	10.13	1.12745	10.13	2.12229
10.14	0.28498	10.14	1.12809	10.14	2.12192
10.15	0.28294	10.15	1.12852	10.15	2.12192
10.16	0.2809	10.16	1.12852	10.16	2.12284
10.17	0.27988	10.17	1.1283	10.17	2.12413
10.18	0.27835	10.18	1.12809	10.18	2.12597
10.19	0.27681	10.19	1.12809	10.19	2.12762
10.2	0.27579	10.2	1.1283	10.2	2.12909
10.21	0.2763	10.21	1.12809	10.21	2.13001
10.22	0.27681	10.22	1.12873	10.22	2.13038
10.23	0.27835	10.23	1.12916	10.23	2.13001
10.24	0.28039	10.24	1.12937	10.24	2.12928
10.25	0.28192	10.25	1.12873	10.25	2.12854
10.26	0.28345	10.26	1.12788	10.26	2.12817
10.27	0.28447	10.27	1.12681	10.27	2.12799
10.28	0.2855	10.28	1.12617	10.28	2.12817
10.29	0.2855	10.29	1.12596	10.29	2.12854
10.3	0.28601	10.3	1.12596	10.3	2.12872
10.31	0.2855	10.31	1.12596	10.31	2.12891
10.32	0.2855	10.32	1.12596	10.32	2.12872
10.33	0.28447	10.33	1.12575	10.33	2.12836
10.34	0.28294	10.34	1.12532	10.34	2.1278
10.35	0.28039	10.35	1.12468	10.35	2.12707
10.36	0.27732	10.36	1.12404	10.36	2.12633
10.37	0.27579	10.37	1.12361	10.37	2.1256
10.38	0.27579	10.38	1.12383	10.38	2.12486
10.39	0.27681	10.39	1.12425	10.39	2.12449
10.4	0.27988	10.4	1.12489	10.4	2.12449
10.41	0.28243	10.41	1.12511	10.41	2.12505
10.42	0.28498	10.42	1.12511	10.42	2.1256
10.43	0.28601	10.43	1.12468	10.43	2.12633
10.44	0.28498	10.44	1.12383	10.44	2.12707
10.45	0.28345	10.45	1.12298	10.45	2.12744
10.46	0.28192	10.46	1.12191	10.46	2.12725
10.47	0.28345	10.47	1.1217	10.47	2.12652
10.48	0.28601	10.48	1.12148	10.48	2.12578
10.49	0.28856	10.49	1.12191	10.49	2.12486
10.5	0.29111	10.5	1.12234	10.5	2.12413
10.51	0.29213	10.51	1.12276	10.51	2.12376
10.52	0.29162	10.52	1.12361	10.52	2.12376
10.53	0.28856	10.53	1.12404	10.53	2.12431
10.54	0.28396	10.54	1.12425	10.54	2.12486
10.55	0.27988	10.55	1.12468	10.55	2.12523
10.56	0.27732	10.56	1.12511	10.56	2.1256
10.57	0.27732	10.57	1.12596	10.57	2.1256
10.58	0.27732	10.58	1.1266	10.58	2.12541
10.59	0.27783	10.59	1.12702	10.59	2.12505
10.6	0.27835	10.6	1.12724	10.6	2.12468
10.61	0.27886	10.61	1.12681	10.61	2.12431
10.62	0.27783	10.62	1.12639	10.62	2.12394
10.63	0.27579	10.63	1.12532	10.63	2.12357
10.64	0.27426	10.64	1.12383	10.64	2.12339
10.65	0.27324	10.65	1.12234	10.65	2.12284
10.66	0.27426	10.66	1.12148	10.66	2.12247
10.67	0.2763	10.67	1.12084	10.67	2.12192
10.68	0.27835	10.68	1.12063	10.68	2.12155
10.69	0.2809	10.69	1.12148	10.69	2.12118
10.7	0.28345	10.7	1.12234	10.7	2.12118
10.71	0.28447	10.71	1.12298	10.71	2.12137
10.72	0.28345	10.72	1.12383	10.72	2.12174
10.73	0.28141	10.73	1.12425	10.73	2.1221
10.74	0.27937	10.74	1.12425	10.74	2.12247
10.75	0.27732	10.75	1.12425	10.75	2.12266
10.76	0.2763	10.76	1.1234	10.76	2.12247
10.77	0.27426	10.77	1.12255	10.77	2.12229
10.78	0.27273	10.78	1.12191	10.78	2.12229
10.79	0.27222	10.79	1.12191	10.79	2.1221
10.8	0.27171	10.8	1.12127	10.8	2.12229
10.81	0.27017	10.81	1.12084	10.81	2.12284
10.82	0.26915	10.82	1.12084	10.82	2.12339
10.83	0.26966	10.83	1.12127	10.83	2.12413
10.84	0.27017	10.84	1.12148	10.84	2.12505
10.85	0.27068	10.85	1.12127	10.85	2.1256
10.86	0.2712	10.86	1.12106	10.86	2.12597
10.87	0.2712	10.87	1.12084	10.87	2.12633
10.88	0.2712	10.88	1.12042	10.88	2.12633
10.89	0.27222	10.89	1.11999	10.89	2.12633
10.9	0.27375	10.9	1.11914	10.9	2.12615
10.91	0.27426	10.91	1.11829	10.91	2.12597
10.92	0.27579	10.92	1.11786	10.92	2.12578
10.93	0.27732	10.93	1.11765	10.93	2.1256
10.94	0.27835	10.94	1.11743	10.94	2.12541
10.95	0.27835	10.95	1.11743	10.95	2.12486
10.96	0.27732	10.96	1.11807	10.96	2.12413
10.97	0.27528	10.97	1.11871	10.97	2.12321
10.98	0.27375	10.98	1.11893	10.98	2.1221
10.99	0.27222	10.99	1.11914	10.99	2.12082
11	0.27068	11	1.11871	11	2.11971
11.01	0.26762	11.01	1.11743	11.01	2.11916
11.02	0.26609	11.02	1.11637	11.02	2.11916
11.03	0.26507	11.03	1.11573	11.03	2.11953
11.04	0.26456	11.04	1.11552	11.04	2.12026
11.05	0.26456	11.05	1.11594	11.05	2.12118
11.06	0.26456	11.06	1.11658	11.06	2.12174
11.07	0.26558	11.07	1.11701	11.07	2.12174
11.08	0.26813	11.08	1.11722	11.08	2.12118
11.09	0.27017	11.09	1.11722	11.09	2.12008
11.1	0.27222	11.1	1.11701	11.1	2.11879
11.11	0.27222	11.11	1.11637	11.11	2.11787
11.12	0.27324	11.12	1.11679	11.12	2.11732
11.13	0.27324	11.13	1.11807	11.13	2.11751
11.14	0.27324	11.14	1.11957	11.14	2.11806
11.15	0.27171	11.15	1.12148	11.15	2.11898
11.16	0.26915	11.16	1.12255	11.16	2.1199
11.17	0.26813	11.17	1.12276	11.17	2.12026
11.18	0.26813	11.18	1.12255	11.18	2.12045
11.19	0.26813	11.19	1.12148	11.19	2.12045
11.2	0.26813	11.2	1.1202	11.2	2.12008
11.21	0.26915	11.21	1.11871	11.21	2.1199
11.22	0.27068	11.22	1.11765	11.22	2.11971
11.23	0.27324	11.23	1.11616	11.23	2.11971
11.24	0.27681	11.24	1.11509	11.24	2.1199
11.25	0.27937	11.25	1.11424	11.25	2.1199
11.26	0.27988	11.26	1.11338	11.26	2.11971
11.27	0.27988	11.27	1.11338	11.27	2.11935
11.28	0.27886	11.28	1.11402	11.28	2.11861
11.29	0.27579	11.29	1.11445	11.29	2.11806
11.3	0.27171	11.3	1.11488	11.3	2.11751
11.31	0.26762	11.31	1.11509	11.31	2.11732
11.32	0.26404	11.32	1.11488	11.32	2.11732
11.33	0.26098	11.33	1.11402	11.33	2.11769
11.34	0.25996	11.34	1.1136	11.34	2.11824
11.35	0.25945	11.35	1.11338	11.35	2.11843
11.36	0.25843	11.36	1.11338	11.36	2.11806
11.37	0.25996	11.37	1.11381	11.37	2.11714
11.38	0.262	11.38	1.11445	11.38	2.11585
11.39	0.26404	11.39	1.11466	11.39	2.11456
11.4	0.2666	11.4	1.11445	11.4	2.11364
11.41	0.26915	11.41	1.11424	11.41	2.11328
11.42	0.27017	11.42	1.11402	11.42	2.11401
11.43	0.27017	11.43	1.11381	11.43	2.11567
11.44	0.26966	11.44	1.11402	11.44	2.11769
11.45	0.2666	11.45	1.11445	11.45	2.1199
11.46	0.26302	11.46	1.11445	11.46	2.12155
11.47	0.25996	11.47	1.11424	11.47	2.12229
11.48	0.25792	11.48	1.11381	11.48	2.1221
11.49	0.25689	11.49	1.11275	11.49	2.12082
11.5	0.25792	11.5	1.11147	11.5	2.11879
11.51	0.25894	11.51	1.11061	11.51	2.1164
11.52	0.26149	11.52	1.11019	11.52	2.1142
11.53	0.26456	11.53	1.11019	11.53	2.11273
11.54	0.26711	11.54	1.11061	11.54	2.11199
11.55	0.2666	11.55	1.11147	11.55	2.11236
11.56	0.26507	11.56	1.11232	11.56	2.11364
11.57	0.26251	11.57	1.11317	11.57	2.11548
11.58	0.26047	11.58	1.1136	11.58	2.11732
11.59	0.25894	11.59	1.11381	11.59	2.11879
11.6	0.25843	11.6	1.11317	11.6	2.11935
11.61	0.25945	11.61	1.11232	11.61	2.11935
11.62	0.262	11.62	1.11125	11.62	2.11843
11.63	0.26507	11.63	1.1104	11.63	2.11732
11.64	0.26609	11.64	1.10976	11.64	2.11622
11.65	0.26609	11.65	1.10912	11.65	2.11567
11.66	0.26507	11.66	1.10955	11.66	2.11567
11.67	0.26404	11.67	1.10997	11.67	2.11622
11.68	0.26302	11.68	1.1104	11.68	2.11677
11.69	0.262	11.69	1.11104	11.69	2.11714
11.7	0.26149	11.7	1.11125	11.7	2.11732
11.71	0.26047	11.71	1.11147	11.71	2.11714
11.72	0.25945	11.72	1.11147	11.72	2.11677
11.73	0.25843	11.73	1.11125	11.73	2.1164
11.74	0.25741	11.74	1.1104	11.74	2.11604
11.75	0.25689	11.75	1.10934	11.75	2.11585
11.76	0.25792	11.76	1.10848	11.76	2.11585
11.77	0.25894	11.77	1.10742	11.77	2.11585
11.78	0.25996	11.78	1.10699	11.78	2.11548
11.79	0.26098	11.79	1.10699	11.79	2.11493
11.8	0.262	11.8	1.10763	11.8	2.11438
11.81	0.26098	11.81	1.1087	11.81	2.11383
11.82	0.25945	11.82	1.10976	11.82	2.11346
11.83	0.25741	11.83	1.11061	11.83	2.11346
11.84	0.25587	11.84	1.11125	11.84	2.11364
11.85	0.25638	11.85	1.11147	11.85	2.11401
11.86	0.25792	11.86	1.11125	11.86	2.11438
11.87	0.25996	11.87	1.11104	11.87	2.11456
11.88	0.262	11.88	1.11083	11.88	2.11493
11.89	0.26507	11.89	1.11061	11.89	2.11493
11.9	0.26711	11.9	1.11061	11.9	2.11475
11.91	0.26711	11.91	1.1104	11.91	2.11456
11.92	0.26558	11.92	1.11019	11.92	2.11438
11.93	0.26353	11.93	1.11019	11.93	2.11401
11.94	0.26047	11.94	1.10997	11.94	2.11328
11.95	0.25894	11.95	1.10976	11.95	2.11254
11.96	0.25843	11.96	1.10912	11.96	2.11162
11.97	0.25843	11.97	1.10827	11.97	2.11107
11.98	0.25894	11.98	1.10656	11.98	2.1107
11.99	0.25996	11.99	1.10465	11.99	2.11052
12	0.25996	12	1.10273	12	2.1107
12.01	0.25945	12.01	1.10124	12.01	2.11125
12.02	0.25894	12.02	1.09996	12.02	2.11181
12.03	0.25792	12.03	1.09996	12.03	2.11236
12.04	0.25741	12.04	1.10081	12.04	2.11273
12.05	0.25843	12.05	1.10273	12.05	2.11291
12.06	0.26047	12.06	1.10465	12.06	2.11309
12.07	0.26149	12.07	1.10678	12.07	2.11346
12.08	0.262	12.08	1.10784	12.08	2.11364
12.09	0.26149	12.09	1.10848	12.09	2.11401
12.1	0.25945	12.1	1.10912	12.1	2.1142
12.11	0.25741	12.11	1.10912	12.11	2.11438
12.12	0.25434	12.12	1.10891	12.12	2.11438
12.13	0.2523	12.13	1.1087	12.13	2.1142
12.14	0.2523	12.14	1.10848	12.14	2.11401
12.15	0.25383	12.15	1.10827	12.15	2.11364
12.16	0.25587	12.16	1.10784	12.16	2.11328
12.17	0.25792	12.17	1.10742	12.17	2.11291
12.18	0.25945	12.18	1.10656	12.18	2.11273
12.19	0.26047	12.19	1.10614	12.19	2.11291
12.2	0.26047	12.2	1.10592	12.2	2.11309
12.21	0.25894	12.21	1.10592	12.21	2.11346
12.22	0.25741	12.22	1.10571	12.22	2.11346
12.23	0.25536	12.23	1.1055	12.23	2.11346
12.24	0.25383	12.24	1.10507	12.24	2.11309
12.25	0.25332	12.25	1.10465	12.25	2.11254
12.26	0.25434	12.26	1.10401	12.26	2.11181
12.27	0.25485	12.27	1.10379	12.27	2.11107
12.28	0.25485	12.28	1.10358	12.28	2.11052
12.29	0.25434	12.29	1.10379	12.29	2.11033
12.3	0.25383	12.3	1.10422	12.3	2.1107
12.31	0.25179	12.31	1.10443	12.31	2.11089
12.32	0.24872	12.32	1.10422	12.32	2.11125
12.33	0.24464	12.33	1.10379	12.33	2.11162
12.34	0.24106	12.34	1.10315	12.34	2.11181
12.35	0.238	12.35	1.10251	12.35	2.11199
12.36	0.23698	12.36	1.10209	12.36	2.11181
12.37	0.23749	12.37	1.1023	12.37	2.11181
12.38	0.23851	12.38	1.10294	12.38	2.11217
12.39	0.24106	12.39	1.10401	12.39	2.11254
12.4	0.24362	12.4	1.10486	12.4	2.11309
12.41	0.24617	12.41	1.10507	12.41	2.11346
12.42	0.2477	12.42	1.10529	12.42	2.11383
12.43	0.24821	12.43	1.10465	12.43	2.11401
12.44	0.2477	12.44	1.10315	12.44	2.1142
12.45	0.24668	12.45	1.10124	12.45	2.1142
12.46	0.24668	12.46	1.09996	12.46	2.11438
12.47	0.24719	12.47	1.0991	12.47	2.11456
12.48	0.24872	12.48	1.09889	12.48	2.11475
12.49	0.25026	12.49	1.09953	12.49	2.11475
12.5	0.25179	12.5	1.1006	12.5	2.1142
12.51	0.25281	12.51	1.10273	12.51	2.11346
12.52	0.25332	12.52	1.10507	12.52	2.11236
12.53	0.25281	12.53	1.10678	12.53	2.11125
12.54	0.2523	12.54	1.10742	12.54	2.11015
12.55	0.25128	12.55	1.1072	12.55	2.10905
12.56	0.25026	12.56	1.10678	12.56	2.1085
12.57	0.24974	12.57	1.10571	12.57	2.10831
12.58	0.24923	12.58	1.10465	12.58	2.1085
12.59	0.24821	12.59	1.10379	12.59	2.10868
12.6	0.2477	12.6	1.10294	12.6	2.10886
12.61	0.24617	12.61	1.10273	12.61	2.10868
12.62	0.24464	12.62	1.10294	12.62	2.1085
12.63	0.24311	12.63	1.10273	12.63	2.10794
12.64	0.24259	12.64	1.1023	12.64	2.10739
12.65	0.24259	12.65	1.10166	12.65	2.10666
12.66	0.24311	12.66	1.10102	12.66	2.10629
12.67	0.24413	12.67	1.10038	12.67	2.10629
12.68	0.24617	12.68	1.09996	12.68	2.10647
12.69	0.2477	12.69	1.09932	12.69	2.10702
12.7	0.24923	12.7	1.09825	12.7	2.10794
12.71	0.24923	12.71	1.09783	12.71	2.10886
12.72	0.24821	12.72	1.09697	12.72	2.10978
12.73	0.24719	12.73	1.09633	12.73	2.1107
12.74	0.24668	12.74	1.09591	12.74	2.11125
12.75	0.24617	12.75	1.09527	12.75	2.11125
12.76	0.24668	12.76	1.09484	12.76	2.1107
12.77	0.24668	12.77	1.09506	12.77	2.10997
12.78	0.24821	12.78	1.09527	12.78	2.10886
12.79	0.2477	12.79	1.09548	12.79	2.10758
12.8	0.24566	12.8	1.09612	12.8	2.10629
12.81	0.24106	12.81	1.09719	12.81	2.10537
12.82	0.23544	12.82	1.09825	12.82	2.10482
12.83	0.22983	12.83	1.09953	12.83	2.10463
12.84	0.22523	12.84	1.1006	12.84	2.10463
12.85	0.22319	12.85	1.10102	12.85	2.10482
12.86	0.22319	12.86	1.10102	12.86	2.105
12.87	0.22574	12.87	1.10081	12.87	2.10519
12.88	0.23034	12.88	1.09996	12.88	2.10519
12.89	0.23493	12.89	1.0991	12.89	2.10482
12.9	0.23851	12.9	1.09868	12.9	2.10463
12.91	0.24055	12.91	1.09847	12.91	2.10445
12.92	0.24055	12.92	1.09868	12.92	2.10427
12.93	0.23953	12.93	1.09932	12.93	2.10427
12.94	0.238	12.94	1.10038	12.94	2.10427
12.95	0.23647	12.95	1.10166	12.95	2.10427
12.96	0.23596	12.96	1.10273	12.96	2.10427
12.97	0.23596	12.97	1.10379	12.97	2.10427
12.98	0.23698	12.98	1.10422	12.98	2.10408
12.99	0.238	12.99	1.10443	12.99	2.1039
13	0.23902	13	1.10337	13	2.10371
13.01	0.24004	13.01	1.10188	13.01	2.10371
13.02	0.24055	13.02	1.10017	13.02	2.10408
13.03	0.24106	13.03	1.09868	13.03	2.10445
13.04	0.24157	13.04	1.0974	13.04	2.105
13.05	0.24362	13.05	1.09655	13.05	2.10537
13.06	0.24515	13.06	1.09633	13.06	2.10537
13.07	0.24617	13.07	1.09697	13.07	2.105
13.08	0.24668	13.08	1.09783	13.08	2.10427
13.09	0.24668	13.09	1.0991	13.09	2.10335
13.1	0.24566	13.1	1.09974	13.1	2.10243
13.11	0.24413	13.11	1.09996	13.11	2.10188
13.12	0.24157	13.12	1.10017	13.12	2.10188
13.13	0.24055	13.13	1.09953	13.13	2.10243
13.14	0.24004	13.14	1.09847	13.14	2.10335
13.15	0.24208	13.15	1.09697	13.15	2.10463
13.16	0.24311	13.16	1.09591	13.16	2.10574
13.17	0.24362	13.17	1.09506	13.17	2.10666
13.18	0.24464	13.18	1.09506	13.18	2.10721
13.19	0.24413	13.19	1.09527	13.19	2.10739
13.2	0.24259	13.2	1.09569	13.2	2.10739
13.21	0.24055	13.21	1.09697	13.21	2.10721
13.22	0.23851	13.22	1.09868	13.22	2.10721
13.23	0.23698	13.23	1.10038	13.23	2.10702
13.24	0.23596	13.24	1.10145	13.24	2.10702
13.25	0.23647	13.25	1.10251	13.25	2.10666
13.26	0.23544	13.26	1.10315	13.26	2.10611
13.27	0.23493	13.27	1.10294	13.27	2.10537
13.28	0.23544	13.28	1.1023	13.28	2.10463
13.29	0.23493	13.29	1.10038	13.29	2.10408
13.3	0.23493	13.3	1.09804	13.3	2.10371
13.31	0.23544	13.31	1.09569	13.31	2.10353
13.32	0.23647	13.32	1.09356	13.32	2.10353
13.33	0.23647	13.33	1.09186	13.33	2.10371
13.34	0.23596	13.34	1.09079	13.34	2.10371
13.35	0.23544	13.35	1.09058	13.35	2.10371
13.36	0.2334	13.36	1.09143	13.36	2.10371
13.37	0.23289	13.37	1.09314	13.37	2.10353
13.38	0.2334	13.38	1.09527	13.38	2.10335
13.39	0.2334	13.39	1.09655	13.39	2.10316
13.4	0.23442	13.4	1.09719	13.4	2.10316
13.41	0.23596	13.41	1.09719	13.41	2.10353
13.42	0.23698	13.42	1.09655	13.42	2.1039
13.43	0.23749	13.43	1.09527	13.43	2.10482
13.44	0.23749	13.44	1.09356	13.44	2.10574
13.45	0.23851	13.45	1.09228	13.45	2.10666
13.46	0.23953	13.46	1.09186	13.46	2.10739
13.47	0.24157	13.47	1.09165	13.47	2.10794
13.48	0.24362	13.48	1.0925	13.48	2.10813
13.49	0.24566	13.49	1.09335	13.49	2.10776
13.5	0.24617	13.5	1.09442	13.5	2.10721
13.51	0.24668	13.51	1.09569	13.51	2.10629
13.52	0.24566	13.52	1.09612	13.52	2.10555
13.53	0.24464	13.53	1.09655	13.53	2.10463
13.54	0.24413	13.54	1.09655	13.54	2.10353
13.55	0.24413	13.55	1.09591	13.55	2.10261
13.56	0.24362	13.56	1.09484	13.56	2.10151
13.57	0.24362	13.57	1.09335	13.57	2.10059
13.58	0.24362	13.58	1.09207	13.58	2.09985
13.59	0.24311	13.59	1.09101	13.59	2.0993
13.6	0.24157	13.6	1.09079	13.6	2.09912
13.61	0.24004	13.61	1.09079	13.61	2.09949
13.62	0.238	13.62	1.09122	13.62	2.10004
13.63	0.23698	13.63	1.09207	13.63	2.10077
13.64	0.23596	13.64	1.09271	13.64	2.10132
13.65	0.23442	13.65	1.09271	13.65	2.10206
13.66	0.23238	13.66	1.09271	13.66	2.10243
13.67	0.23085	13.67	1.0925	13.67	2.10261
13.68	0.23187	13.68	1.09228	13.68	2.1028
13.69	0.23238	13.69	1.09186	13.69	2.1028
13.7	0.23289	13.7	1.09165	13.7	2.10298
13.71	0.23391	13.71	1.09165	13.71	2.10298
13.72	0.23493	13.72	1.09186	13.72	2.1028
13.73	0.23596	13.73	1.09228	13.73	2.10261
13.74	0.23544	13.74	1.09271	13.74	2.10261
13.75	0.23391	13.75	1.09314	13.75	2.10261
13.76	0.23136	13.76	1.09378	13.76	2.10298
13.77	0.22983	13.77	1.0942	13.77	2.10335
13.78	0.2288	13.78	1.0942	13.78	2.10371
13.79	0.22727	13.79	1.0942	13.79	2.10427
13.8	0.22625	13.8	1.09335	13.8	2.10445
13.81	0.22574	13.81	1.09271	13.81	2.10408
13.82	0.22523	13.82	1.09228	13.82	2.10353
13.83	0.22574	13.83	1.09228	13.83	2.10261
13.84	0.22676	13.84	1.0925	13.84	2.10169
13.85	0.22829	13.85	1.09271	13.85	2.10096
13.86	0.23085	13.86	1.09292	13.86	2.10022
13.87	0.2334	13.87	1.0925	13.87	2.09985
13.88	0.23544	13.88	1.09228	13.88	2.09967
13.89	0.23647	13.89	1.09207	13.89	2.09967
13.9	0.23749	13.9	1.09101	13.9	2.09949
13.91	0.23698	13.91	1.09037	13.91	2.0993
13.92	0.23544	13.92	1.08994	13.92	2.09912
13.93	0.23442	13.93	1.08951	13.93	2.09893
13.94	0.23289	13.94	1.08887	13.94	2.09875
13.95	0.23187	13.95	1.08802	13.95	2.09893
13.96	0.23034	13.96	1.08696	13.96	2.0993
13.97	0.22932	13.97	1.08632	13.97	2.09985
13.98	0.22778	13.98	1.0861	13.98	2.1004
13.99	0.22574	13.99	1.08632	13.99	2.10096
14	0.2237	14	1.08696	14	2.10132
14.01	0.22268	14.01	1.08802	14.01	2.10132
14.02	0.22319	14.02	1.08951	14.02	2.10096
14.03	0.22523	14.03	1.09058	14.03	2.10022
14.04	0.22676	14.04	1.09079	14.04	2.09912
14.05	0.22778	14.05	1.09101	14.05	2.0982
14.06	0.2288	14.06	1.09101	14.06	2.09728
14.07	0.22932	14.07	1.09079	14.07	2.09654
14.08	0.22829	14.08	1.09079	14.08	2.09599
14.09	0.22625	14.09	1.09058	14.09	2.09581
14.1	0.22421	14.1	1.09058	14.1	2.09599
14.11	0.22421	14.11	1.09079	14.11	2.09636
14.12	0.22625	14.12	1.09101	14.12	2.09673
14.13	0.22983	14.13	1.09122	14.13	2.09728
14.14	0.23391	14.14	1.09101	14.14	2.09783
14.15	0.23851	14.15	1.09101	14.15	2.09838
14.16	0.24259	14.16	1.09101	14.16	2.09875
14.17	0.24464	14.17	1.09079	14.17	2.09875
14.18	0.24311	14.18	1.09079	14.18	2.09838
14.19	0.24055	14.19	1.09058	14.19	2.09783
14.2	0.23647	14.2	1.09058	14.2	2.09709
14.21	0.23289	14.21	1.09058	14.21	2.09654
14.22	0.22983	14.22	1.09101	14.22	2.09618
14.23	0.22778	14.23	1.09122	14.23	2.09636
14.24	0.22727	14.24	1.09122	14.24	2.09673
14.25	0.22676	14.25	1.09143	14.25	2.09746
14.26	0.22574	14.26	1.09143	14.26	2.0982
14.27	0.2237	14.27	1.09122	14.27	2.09875
14.28	0.22165	14.28	1.09122	14.28	2.09893
14.29	0.2191	14.29	1.09079	14.29	2.09875
14.3	0.21757	14.3	1.09058	14.3	2.09857
14.31	0.21706	14.31	1.09037	14.31	2.09838
14.32	0.21808	14.32	1.09015	14.32	2.0982
14.33	0.22012	14.33	1.08994	14.33	2.09838
14.34	0.22268	14.34	1.08951	14.34	2.09838
14.35	0.22472	14.35	1.08909	14.35	2.09875
14.36	0.22523	14.36	1.08909	14.36	2.09875
14.37	0.22472	14.37	1.08887	14.37	2.09857
14.38	0.22217	14.38	1.08887	14.38	2.09838
14.39	0.2191	14.39	1.08909	14.39	2.0982
14.4	0.21604	14.4	1.08951	14.4	2.0982
14.41	0.21502	14.41	1.09037	14.41	2.0982
14.42	0.21502	14.42	1.09101	14.42	2.09838
14.43	0.21604	14.43	1.09143	14.43	2.09857
14.44	0.2191	14.44	1.09143	14.44	2.09857
14.45	0.22217	14.45	1.09079	14.45	2.09857
14.46	0.22472	14.46	1.08994	14.46	2.09838
14.47	0.22676	14.47	1.08909	14.47	2.09765
14.48	0.22727	14.48	1.08824	14.48	2.09709
14.49	0.22727	14.49	1.08738	14.49	2.09654
14.5	0.22676	14.5	1.08717	14.5	2.09618
14.51	0.22676	14.51	1.08717	14.51	2.09599
14.52	0.22574	14.52	1.08696	14.52	2.09618
14.53	0.2237	14.53	1.08717	14.53	2.09636
14.54	0.22165	14.54	1.08717	14.54	2.09673
14.55	0.21961	14.55	1.08696	14.55	2.09673
14.56	0.21808	14.56	1.08674	14.56	2.09654
14.57	0.21757	14.57	1.08653	14.57	2.09618
14.58	0.21706	14.58	1.08632	14.58	2.09581
14.59	0.21757	14.59	1.08589	14.59	2.09544
14.6	0.21859	14.6	1.08568	14.6	2.09507
14.61	0.22114	14.61	1.08525	14.61	2.09526
14.62	0.22268	14.62	1.08504	14.62	2.09544
14.63	0.22421	14.63	1.08525	14.63	2.09599
14.64	0.22574	14.64	1.08568	14.64	2.09654
14.65	0.22829	14.65	1.08632	14.65	2.09709
14.66	0.23034	14.66	1.08738	14.66	2.09746
14.67	0.23238	14.67	1.08824	14.67	2.09783
14.68	0.23289	14.68	1.08909	14.68	2.09801
14.69	0.23238	14.69	1.08973	14.69	2.09801
14.7	0.23136	14.7	1.09015	14.7	2.09783
14.71	0.22983	14.71	1.09015	14.71	2.09783
14.72	0.22676	14.72	1.08973	14.72	2.09765
14.73	0.2237	14.73	1.0893	14.73	2.09746
14.74	0.22063	14.74	1.0893	14.74	2.09709
14.75	0.21808	14.75	1.08951	14.75	2.09673
14.76	0.21655	14.76	1.08973	14.76	2.09636
14.77	0.21655	14.77	1.09015	14.77	2.09581
14.78	0.21706	14.78	1.09079	14.78	2.09526
14.79	0.2191	14.79	1.09143	14.79	2.0947
14.8	0.22268	14.8	1.09186	14.8	2.09397
14.81	0.22625	14.81	1.09186	14.81	2.09323
14.82	0.22932	14.82	1.09101	14.82	2.09287
14.83	0.22983	14.83	1.09037	14.83	2.0925
14.84	0.22829	14.84	1.08973	14.84	2.09231
14.85	0.22472	14.85	1.08866	14.85	2.09268
14.86	0.22114	14.86	1.08717	14.86	2.09305
14.87	0.21706	14.87	1.0861	14.87	2.09378
14.88	0.21348	14.88	1.08504	14.88	2.09452
14.89	0.21195	14.89	1.0844	14.89	2.09526
14.9	0.21195	14.9	1.08419	14.9	2.09581
14.91	0.21246	14.91	1.08397	14.91	2.09581
14.92	0.21348	14.92	1.08397	14.92	2.09562
14.93	0.2145	14.93	1.08461	14.93	2.09507
14.94	0.2145	14.94	1.08525	14.94	2.09452
14.95	0.2145	14.95	1.08546	14.95	2.09378
14.96	0.21348	14.96	1.08589	14.96	2.09342
14.97	0.21195	14.97	1.0861	14.97	2.09323
14.98	0.21144	14.98	1.08546	14.98	2.09323
14.99	0.21144	14.99	1.0844	14.99	2.09342
15	0.21195	15	1.08333	15	2.0936
15.01	0.21195	15.01	1.08227	15.01	2.09342
15.02	0.21195	15.02	1.08142	15.02	2.09323
15.03	0.21195	15.03	1.0812	15.03	2.09268
15.04	0.21246	15.04	1.08184	15.04	2.09213
15.05	0.21297	15.05	1.08333	15.05	2.09176
15.06	0.21348	15.06	1.08525	15.06	2.09158
15.07	0.21348	15.07	1.08717	15.07	2.09158
15.08	0.21399	15.08	1.08802	15.08	2.09195
15.09	0.21502	15.09	1.08824	15.09	2.09231
15.1	0.21604	15.1	1.08802	15.1	2.09305
15.11	0.21604	15.11	1.0876	15.11	2.09342
15.12	0.21604	15.12	1.08674	15.12	2.09397
15.13	0.21706	15.13	1.08568	15.13	2.09415
15.14	0.21961	15.14	1.08483	15.14	2.09397
15.15	0.22165	15.15	1.08397	15.15	2.0936
15.16	0.2237	15.16	1.08333	15.16	2.09305
15.17	0.22421	15.17	1.08248	15.17	2.0925
15.18	0.22523	15.18	1.08142	15.18	2.09213
15.19	0.22472	15.19	1.08099	15.19	2.09176
15.2	0.2237	15.2	1.08142	15.2	2.09176
15.21	0.22114	15.21	1.08248	15.21	2.09195
15.22	0.21859	15.22	1.08376	15.22	2.0925
15.23	0.21706	15.23	1.08525	15.23	2.09305
15.24	0.21655	15.24	1.08674	15.24	2.0936
15.25	0.21502	15.25	1.08781	15.25	2.09378
15.26	0.21348	15.26	1.08845	15.26	2.09397
15.27	0.21246	15.27	1.08802	15.27	2.09397
15.28	0.21297	15.28	1.08674	15.28	2.09378
15.29	0.21348	15.29	1.08568	15.29	2.0936
15.3	0.21399	15.3	1.0844	15.3	2.09342
15.31	0.21348	15.31	1.08376	15.31	2.09378
15.32	0.21348	15.32	1.08291	15.32	2.09397
15.33	0.21297	15.33	1.08227	15.33	2.09434
15.34	0.21195	15.34	1.08227	15.34	2.09452
15.35	0.20991	15.35	1.08248	15.35	2.09452
15.36	0.20787	15.36	1.08291	15.36	2.09415
15.37	0.20633	15.37	1.08333	15.37	2.09397
15.38	0.20633	15.38	1.08376	15.38	2.0936
15.39	0.20633	15.39	1.0844	15.39	2.09342
15.4	0.20582	15.4	1.08504	15.4	2.09342
15.41	0.2048	15.41	1.08525	15.41	2.0936
15.42	0.20429	15.42	1.08504	15.42	2.09397
15.43	0.20327	15.43	1.08461	15.43	2.09434
15.44	0.20225	15.44	1.08419	15.44	2.09452
15.45	0.20174	15.45	1.08355	15.45	2.09452
15.46	0.20225	15.46	1.08355	15.46	2.09397
15.47	0.20327	15.47	1.08376	15.47	2.09305
15.48	0.2048	15.48	1.0844	15.48	2.09195
15.49	0.20684	15.49	1.08568	15.49	2.09084
15.5	0.20889	15.5	1.08653	15.5	2.08992
15.51	0.21093	15.51	1.08653	15.51	2.08955
15.52	0.21195	15.52	1.0861	15.52	2.08974
15.53	0.21246	15.53	1.08483	15.53	2.09029
15.54	0.21246	15.54	1.08333	15.54	2.09139
15.55	0.21297	15.55	1.08163	15.55	2.09268
15.56	0.21297	15.56	1.08099	15.56	2.0936
15.57	0.21246	15.57	1.08099	15.57	2.09397
15.58	0.21297	15.58	1.08184	15.58	2.09397
15.59	0.21502	15.59	1.08333	15.59	2.09342
15.6	0.21706	15.6	1.08504	15.6	2.09268
15.61	0.21859	15.61	1.08674	15.61	2.09176
15.62	0.21961	15.62	1.08781	15.62	2.09121
15.63	0.2191	15.63	1.0876	15.63	2.09066
15.64	0.21757	15.64	1.08696	15.64	2.09047
15.65	0.21502	15.65	1.08589	15.65	2.09066
15.66	0.21195	15.66	1.08483	15.66	2.09084
15.67	0.20991	15.67	1.08333	15.67	2.09103
15.68	0.20991	15.68	1.08227	15.68	2.09103
15.69	0.21195	15.69	1.08163	15.69	2.09121
15.7	0.2145	15.7	1.08142	15.7	2.09158
15.71	0.21757	15.71	1.08163	15.71	2.09176
15.72	0.21961	15.72	1.08184	15.72	2.09195
15.73	0.22063	15.73	1.08227	15.73	2.09195
15.74	0.21961	15.74	1.08312	15.74	2.09195
15.75	0.21655	15.75	1.08397	15.75	2.09176
15.76	0.21348	15.76	1.08461	15.76	2.09139
15.77	0.21042	15.77	1.08525	15.77	2.09084
15.78	0.20735	15.78	1.08568	15.78	2.09029
15.79	0.20429	15.79	1.08546	15.79	2.08974
15.8	0.20225	15.8	1.08483	15.8	2.08919
15.81	0.2002	15.81	1.08376	15.81	2.089
15.82	0.2002	15.82	1.08312	15.82	2.08882
15.83	0.20072	15.83	1.08248	15.83	2.089
15.84	0.20174	15.84	1.08227	15.84	2.08937
15.85	0.20327	15.85	1.08248	15.85	2.08974
15.86	0.20633	15.86	1.08291	15.86	2.09029
15.87	0.20889	15.87	1.08355	15.87	2.09084
15.88	0.21042	15.88	1.08397	15.88	2.09121
15.89	0.21144	15.89	1.08397	15.89	2.09121
15.9	0.21348	15.9	1.08355	15.9	2.09084
15.91	0.21502	15.91	1.08333	15.91	2.09029
15.92	0.21757	15.92	1.08312	15.92	2.08955
15.93	0.2191	15.93	1.08333	15.93	2.08864
15.94	0.2191	15.94	1.08355	15.94	2.08808
15.95	0.21859	15.95	1.08419	15.95	2.08772
15.96	0.21757	15.96	1.08504	15.96	2.0879
15.97	0.2145	15.97	1.08632	15.97	2.08864
15.98	0.21093	15.98	1.08717	15.98	2.08974
15.99	0.20735	15.99	1.08781	15.99	2.09084
16	0.20531	16	1.08802	16	2.09176
16.01	0.20327	16.01	1.08802	16.01	2.09231
16.02	0.20327	16.02	1.0876	16.02	2.0925
16.03	0.20327	16.03	1.08653	16.03	2.09231
16.04	0.20276	16.04	1.08546	16.04	2.09176
16.05	0.20276	16.05	1.0844	16.05	2.09103
16.06	0.20327	16.06	1.08333	16.06	2.09047
16.07	0.20327	16.07	1.08312	16.07	2.09029
16.08	0.20327	16.08	1.08269	16.08	2.09029
16.09	0.20378	16.09	1.08269	16.09	2.09029
16.1	0.20531	16.1	1.08269	16.1	2.09029
16.11	0.20735	16.11	1.08291	16.11	2.09011
16.12	0.20991	16.12	1.08355	16.12	2.08974
16.13	0.21195	16.13	1.08397	16.13	2.08919
16.14	0.21246	16.14	1.08483	16.14	2.08882
16.15	0.21246	16.15	1.08568	16.15	2.08864
16.16	0.21144	16.16	1.08632	16.16	2.08882
16.17	0.2094	16.17	1.08674	16.17	2.08937
16.18	0.20735	16.18	1.08632	16.18	2.09029
16.19	0.20531	16.19	1.08589	16.19	2.09121
16.2	0.2048	16.2	1.08504	16.2	2.09231
16.21	0.20378	16.21	1.08376	16.21	2.09342
16.22	0.20378	16.22	1.08269	16.22	2.09415
16.23	0.20429	16.23	1.08163	16.23	2.09489
16.24	0.2048	16.24	1.08035	16.24	2.09507
16.25	0.20531	16.25	1.07928	16.25	2.09507
16.26	0.20633	16.26	1.07843	16.26	2.0947
16.27	0.20684	16.27	1.07779	16.27	2.09434
16.28	0.20838	16.28	1.07715	16.28	2.0936
16.29	0.20889	16.29	1.07715	16.29	2.09287
16.3	0.20787	16.3	1.07715	16.3	2.09195
16.31	0.20429	16.31	1.07779	16.31	2.09121
16.32	0.20072	16.32	1.07843	16.32	2.09029
16.33	0.19765	16.33	1.07928	16.33	2.08919
16.34	0.19561	16.34	1.07992	16.34	2.08827
16.35	0.1951	16.35	1.08099	16.35	2.08753
16.36	0.19612	16.36	1.08205	16.36	2.08716
16.37	0.19867	16.37	1.08291	16.37	2.08735
16.38	0.20225	16.38	1.08312	16.38	2.08772
16.39	0.2048	16.39	1.08291	16.39	2.08827
16.4	0.20531	16.4	1.08269	16.4	2.089
16.41	0.20429	16.41	1.08227	16.41	2.08955
16.42	0.20276	16.42	1.08163	16.42	2.08974
16.43	0.20072	16.43	1.0812	16.43	2.08937
16.44	0.19918	16.44	1.08099	16.44	2.089
16.45	0.19816	16.45	1.08142	16.45	2.08845
16.46	0.19765	16.46	1.08205	16.46	2.0879
16.47	0.19816	16.47	1.08205	16.47	2.08772
16.48	0.19969	16.48	1.08163	16.48	2.08753
16.49	0.20225	16.49	1.08099	16.49	2.08735
16.5	0.2048	16.5	1.08014	16.5	2.08735
16.51	0.20787	16.51	1.0795	16.51	2.08735
16.52	0.21093	16.52	1.07907	16.52	2.08753
16.53	0.21246	16.53	1.07886	16.53	2.08772
16.54	0.21297	16.54	1.07928	16.54	2.0879
16.55	0.21246	16.55	1.08035	16.55	2.08827
16.56	0.21042	16.56	1.08142	16.56	2.08845
16.57	0.20735	16.57	1.08248	16.57	2.08882
16.58	0.20429	16.58	1.08312	16.58	2.08882
16.59	0.20225	16.59	1.08355	16.59	2.089
16.6	0.2002	16.6	1.08355	16.6	2.089
16.61	0.19969	16.61	1.08333	16.61	2.08919
16.62	0.20072	16.62	1.08269	16.62	2.08955
16.63	0.20276	16.63	1.08184	16.63	2.08992
16.64	0.20531	16.64	1.08142	16.64	2.09047
16.65	0.20684	16.65	1.08099	16.65	2.09066
16.66	0.20838	16.66	1.08056	16.66	2.09084
16.67	0.20838	16.67	1.08078	16.67	2.09066
16.68	0.20735	16.68	1.0812	16.68	2.09011
16.69	0.2048	16.69	1.08163	16.69	2.08919
16.7	0.20072	16.7	1.08205	16.7	2.08808
16.71	0.19714	16.71	1.08227	16.71	2.0868
16.72	0.19459	16.72	1.08227	16.72	2.08588
16.73	0.19254	16.73	1.08205	16.73	2.08514
16.74	0.19152	16.74	1.08163	16.74	2.08514
16.75	0.19101	16.75	1.08056	16.75	2.08569
16.76	0.19203	16.76	1.0795	16.76	2.08698
16.77	0.19356	16.77	1.07886	16.77	2.08827
16.78	0.19612	16.78	1.07822	16.78	2.08955
16.79	0.19816	16.79	1.07843	16.79	2.09066
16.8	0.19969	16.8	1.07907	16.8	2.09103
16.81	0.20123	16.81	1.07992	16.81	2.09084
16.82	0.20225	16.82	1.0812	16.82	2.08992
16.83	0.20225	16.83	1.08205	16.83	2.08882
16.84	0.20225	16.84	1.08248	16.84	2.08772
16.85	0.20123	16.85	1.08227	16.85	2.0868
16.86	0.20072	16.86	1.08184	16.86	2.08606
16.87	0.2002	16.87	1.08142	16.87	2.08569
16.88	0.2002	16.88	1.0812	16.88	2.08551
16.89	0.19918	16.89	1.08142	16.89	2.08551
16.9	0.19867	16.9	1.08184	16.9	2.08533
16.91	0.19816	16.91	1.08248	16.91	2.08533
16.92	0.19816	16.92	1.08312	16.92	2.08514
16.93	0.19816	16.93	1.08376	16.93	2.08533
16.94	0.19867	16.94	1.08355	16.94	2.08551
16.95	0.19918	16.95	1.08333	16.95	2.08588
16.96	0.20072	16.96	1.08269	16.96	2.08624
16.97	0.20174	16.97	1.08163	16.97	2.08643
16.98	0.20225	16.98	1.08099	16.98	2.08643
16.99	0.20123	16.99	1.08078	16.99	2.08661
17	0.19918	17	1.08035	17	2.08661
17.01	0.19714	17.01	1.08035	17.01	2.0868
17.02	0.19408	17.02	1.08078	17.02	2.08735
17.03	0.19152	17.03	1.0812	17.03	2.0879
17.04	0.18846	17.04	1.08142	17.04	2.08864
17.05	0.18744	17.05	1.08184	17.05	2.089
17.06	0.18795	17.06	1.08184	17.06	2.08919
17.07	0.18897	17.07	1.08142	17.07	2.089
17.08	0.1905	17.08	1.08163	17.08	2.08845
17.09	0.19152	17.09	1.08142	17.09	2.08772
17.1	0.19254	17.1	1.08099	17.1	2.08735
17.11	0.19408	17.11	1.08078	17.11	2.08735
17.12	0.1951	17.12	1.08078	17.12	2.08772
17.13	0.19612	17.13	1.08035	17.13	2.08827
17.14	0.19663	17.14	1.07992	17.14	2.08882
17.15	0.19714	17.15	1.07971	17.15	2.08937
17.16	0.19663	17.16	1.0795	17.16	2.08919
17.17	0.1951	17.17	1.07992	17.17	2.08845
17.18	0.19408	17.18	1.08078	17.18	2.08753
17.19	0.19305	17.19	1.08142	17.19	2.08624
17.2	0.19203	17.2	1.08205	17.2	2.08533
17.21	0.19305	17.21	1.08248	17.21	2.08477
17.22	0.19459	17.22	1.08269	17.22	2.08459
17.23	0.19612	17.23	1.08291	17.23	2.08514
17.24	0.19765	17.24	1.08291	17.24	2.08624
17.25	0.19765	17.25	1.08312	17.25	2.08716
17.26	0.19663	17.26	1.08355	17.26	2.08772
17.27	0.19408	17.27	1.08419	17.27	2.0879
17.28	0.19203	17.28	1.08461	17.28	2.08735
17.29	0.18999	17.29	1.0844	17.29	2.0868
17.3	0.18897	17.3	1.08355	17.3	2.08606
17.31	0.18948	17.31	1.08248	17.31	2.08588
17.32	0.18948	17.32	1.08142	17.32	2.08606
17.33	0.18999	17.33	1.08056	17.33	2.0868
17.34	0.1905	17.34	1.07992	17.34	2.08772
17.35	0.19101	17.35	1.07971	17.35	2.08845
17.36	0.19152	17.36	1.07971	17.36	2.089
17.37	0.19203	17.37	1.08014	17.37	2.08882
17.38	0.19356	17.38	1.08078	17.38	2.08808
17.39	0.19561	17.39	1.0812	17.39	2.08716
17.4	0.19816	17.4	1.0812	17.4	2.08643
17.41	0.19969	17.41	1.0812	17.41	2.08606
17.42	0.19969	17.42	1.08142	17.42	2.08606
17.43	0.19969	17.43	1.08163	17.43	2.08661
17.44	0.19918	17.44	1.08142	17.44	2.08753
17.45	0.19765	17.45	1.0812	17.45	2.08827
17.46	0.19714	17.46	1.08078	17.46	2.08864
17.47	0.19663	17.47	1.08035	17.47	2.08827
17.48	0.19714	17.48	1.07992	17.48	2.08753
17.49	0.19816	17.49	1.0795	17.49	2.08643
17.5	0.19969	17.5	1.07886	17.5	2.08533
17.51	0.20072	17.51	1.07864	17.51	2.08441
17.52	0.2002	17.52	1.07928	17.52	2.08385
17.53	0.20072	17.53	1.07992	17.53	2.08367
17.54	0.2002	17.54	1.08014	17.54	2.08404
17.55	0.19867	17.55	1.08078	17.55	2.08441
17.56	0.19714	17.56	1.08099	17.56	2.08496
17.57	0.19714	17.57	1.0812	17.57	2.08514
17.58	0.19765	17.58	1.0812	17.58	2.08533
17.59	0.19816	17.59	1.08078	17.59	2.08551
17.6	0.19969	17.6	1.08056	17.6	2.08569
17.61	0.20072	17.61	1.08099	17.61	2.08588
17.62	0.20072	17.62	1.08163	17.62	2.08624
17.63	0.20123	17.63	1.08205	17.63	2.08661
17.64	0.2002	17.64	1.08248	17.64	2.0868
17.65	0.19969	17.65	1.08269	17.65	2.08661
17.66	0.2002	17.66	1.08291	17.66	2.08606
17.67	0.20072	17.67	1.08291	17.67	2.08496
17.68	0.20123	17.68	1.08269	17.68	2.08367
17.69	0.20276	17.69	1.08227	17.69	2.08257
17.7	0.20327	17.7	1.08205	17.7	2.08183
17.71	0.20276	17.71	1.08205	17.71	2.08146
17.72	0.20123	17.72	1.08184	17.72	2.08165
17.73	0.19867	17.73	1.08099	17.73	2.08238
17.74	0.19561	17.74	1.07992	17.74	2.08367
17.75	0.19459	17.75	1.07907	17.75	2.08496
17.76	0.19356	17.76	1.07886	17.76	2.08624
17.77	0.19356	17.77	1.07886	17.77	2.08753
17.78	0.19459	17.78	1.07907	17.78	2.08845
17.79	0.19714	17.79	1.07907	17.79	2.08919
17.8	0.19867	17.8	1.07971	17.8	2.08919
17.81	0.19969	17.81	1.08014	17.81	2.089
17.82	0.19918	17.82	1.07992	17.82	2.08864
17.83	0.19867	17.83	1.07928	17.83	2.08827
17.84	0.19714	17.84	1.07843	17.84	2.0879
17.85	0.19561	17.85	1.07843	17.85	2.08753
17.86	0.19408	17.86	1.07864	17.86	2.08735
17.87	0.19356	17.87	1.07886	17.87	2.08735
17.88	0.19356	17.88	1.07864	17.88	2.08753
17.89	0.19305	17.89	1.07864	17.89	2.08735
17.9	0.19254	17.9	1.07886	17.9	2.08716
17.91	0.19152	17.91	1.07864	17.91	2.08698
17.92	0.19101	17.92	1.07843	17.92	2.08643
17.93	0.19101	17.93	1.07864	17.93	2.08588
17.94	0.19101	17.94	1.07907	17.94	2.08514
17.95	0.19203	17.95	1.08014	17.95	2.08422
17.96	0.19305	17.96	1.0812	17.96	2.0833
17.97	0.19408	17.97	1.0812	17.97	2.08238
17.98	0.19459	17.98	1.08078	17.98	2.08165
17.99	0.19459	17.99	1.08014	17.99	2.0811
18	0.19459	18	1.07886	18	2.08091
18.01	0.19561	18.01	1.07737	18.01	2.0811
18.02	0.19612	18.02	1.0763	18.02	2.08146
18.03	0.19663	18.03	1.07566	18.03	2.0822
18.04	0.19816	18.04	1.07566	18.04	2.0833
18.05	0.2002	18.05	1.07651	18.05	2.08422
18.06	0.20123	18.06	1.07779	18.06	2.08496
18.07	0.20123	18.07	1.07886	18.07	2.08551
18.08	0.20072	18.08	1.07992	18.08	2.08569
18.09	0.19969	18.09	1.08099	18.09	2.08551
18.1	0.19816	18.1	1.08142	18.1	2.08514
18.11	0.19663	18.11	1.08184	18.11	2.08477
18.12	0.1951	18.12	1.08163	18.12	2.08441
18.13	0.19254	18.13	1.08099	18.13	2.08441
18.14	0.19152	18.14	1.08014	18.14	2.08459
18.15	0.19101	18.15	1.07992	18.15	2.08514
18.16	0.19152	18.16	1.07992	18.16	2.08569
18.17	0.19254	18.17	1.07971	18.17	2.08643
18.18	0.19356	18.18	1.07971	18.18	2.08698
18.19	0.19459	18.19	1.08014	18.19	2.08716
18.2	0.19459	18.2	1.08056	18.2	2.08716
18.21	0.1951	18.21	1.08099	18.21	2.08661
18.22	0.19459	18.22	1.0812	18.22	2.08606
18.23	0.19356	18.23	1.0812	18.23	2.08533
18.24	0.19305	18.24	1.0812	18.24	2.08477
18.25	0.19254	18.25	1.08099	18.25	2.08422
18.26	0.19305	18.26	1.08056	18.26	2.08404
18.27	0.19408	18.27	1.08014	18.27	2.08422
18.28	0.1951	18.28	1.07992	18.28	2.08441
18.29	0.19561	18.29	1.07971	18.29	2.08459
18.3	0.19612	18.3	1.0795	18.3	2.08477
18.31	0.19663	18.31	1.0795	18.31	2.08477
18.32	0.19561	18.32	1.07971	18.32	2.08441
18.33	0.19408	18.33	1.07971	18.33	2.08422
18.34	0.19305	18.34	1.08014	18.34	2.08385
18.35	0.19152	18.35	1.08014	18.35	2.08367
18.36	0.19152	18.36	1.08056	18.36	2.08349
18.37	0.19101	18.37	1.08099	18.37	2.08349
18.38	0.1905	18.38	1.08142	18.38	2.08349
18.39	0.1905	18.39	1.08205	18.39	2.08385
18.4	0.19152	18.4	1.08248	18.4	2.08404
18.41	0.19254	18.41	1.08312	18.41	2.08441
18.42	0.19305	18.42	1.08333	18.42	2.08459
18.43	0.19356	18.43	1.08333	18.43	2.08496
18.44	0.19408	18.44	1.08291	18.44	2.08533
18.45	0.1951	18.45	1.08227	18.45	2.08551
18.46	0.19561	18.46	1.08184	18.46	2.08569
18.47	0.19663	18.47	1.08184	18.47	2.08588
18.48	0.19714	18.48	1.08184	18.48	2.08606
18.49	0.19816	18.49	1.08248	18.49	2.08606
18.5	0.20072	18.5	1.08312	18.5	2.08606
18.51	0.20225	18.51	1.08376	18.51	2.08624
18.52	0.20276	18.52	1.0844	18.52	2.08624
18.53	0.20174	18.53	1.0844	18.53	2.08643
18.54	0.2002	18.54	1.08376	18.54	2.08661
18.55	0.19816	18.55	1.08291	18.55	2.08698
18.56	0.19612	18.56	1.08227	18.56	2.08698
18.57	0.19459	18.57	1.08184	18.57	2.08716
18.58	0.19356	18.58	1.08163	18.58	2.08698
18.59	0.19408	18.59	1.08163	18.59	2.0868
18.6	0.19612	18.6	1.08184	18.6	2.08643
18.61	0.19663	18.61	1.08227	18.61	2.08606
18.62	0.19663	18.62	1.08291	18.62	2.08569
18.63	0.19561	18.63	1.08269	18.63	2.08533
18.64	0.19408	18.64	1.08227	18.64	2.08514
18.65	0.19254	18.65	1.08163	18.65	2.08533
18.66	0.19101	18.66	1.08142	18.66	2.08551
18.67	0.18999	18.67	1.0812	18.67	2.08588
18.68	0.1905	18.68	1.08078	18.68	2.08643
18.69	0.19152	18.69	1.08099	18.69	2.08716
18.7	0.19356	18.7	1.08142	18.7	2.08772
18.71	0.19612	18.71	1.08248	18.71	2.08827
18.72	0.19918	18.72	1.08333	18.72	2.08864
18.73	0.20174	18.73	1.08376	18.73	2.08882
18.74	0.20327	18.74	1.08419	18.74	2.089
18.75	0.20225	18.75	1.08419	18.75	2.08882
18.76	0.2002	18.76	1.08419	18.76	2.08864
18.77	0.19663	18.77	1.08355	18.77	2.08845
18.78	0.19356	18.78	1.08312	18.78	2.08808
18.79	0.18999	18.79	1.08312	18.79	2.0879
18.8	0.18795	18.8	1.08312	18.8	2.08772
18.81	0.18795	18.81	1.08333	18.81	2.08753
18.82	0.1905	18.82	1.08355	18.82	2.08753
18.83	0.19305	18.83	1.08355	18.83	2.08772
18.84	0.19459	18.84	1.08355	18.84	2.08808
18.85	0.19612	18.85	1.08333	18.85	2.08827
18.86	0.19612	18.86	1.08291	18.86	2.08864
18.87	0.19612	18.87	1.08291	18.87	2.08882
18.88	0.19561	18.88	1.08291	18.88	2.089
18.89	0.1951	18.89	1.08269	18.89	2.08882
18.9	0.19408	18.9	1.08248	18.9	2.08864
18.91	0.19459	18.91	1.08227	18.91	2.08827
18.92	0.19459	18.92	1.08184	18.92	2.0879
18.93	0.19459	18.93	1.08142	18.93	2.08753
18.94	0.19356	18.94	1.08099	18.94	2.08735
18.95	0.19356	18.95	1.08099	18.95	2.08716
18.96	0.19408	18.96	1.08099	18.96	2.08716
18.97	0.19561	18.97	1.08163	18.97	2.08716
18.98	0.19714	18.98	1.08205	18.98	2.08716
18.99	0.19816	18.99	1.08205	18.99	2.08661
19	0.19816	19	1.08227	19	2.08606
19.01	0.19816	19.01	1.08163	19.01	2.08551
19.02	0.19663	19.02	1.08056	19.02	2.08496
19.03	0.19459	19.03	1.0795	19.03	2.08459
19.04	0.19254	19.04	1.07907	19.04	2.08459
19.05	0.19203	19.05	1.07971	19.05	2.08477
19.06	0.19305	19.06	1.08056	19.06	2.08533
19.07	0.19561	19.07	1.08205	19.07	2.08606
19.08	0.19918	19.08	1.08376	19.08	2.08643
19.09	0.20225	19.09	1.08483	19.09	2.08643
19.1	0.20378	19.1	1.08546	19.1	2.08624
19.11	0.20327	19.11	1.08483	19.11	2.08569
19.12	0.20072	19.12	1.08397	19.12	2.08477
19.13	0.19663	19.13	1.08312	19.13	2.08385
19.14	0.19152	19.14	1.08291	19.14	2.08312
19.15	0.18744	19.15	1.08333	19.15	2.08257
19.16	0.1859	19.16	1.08355	19.16	2.08238
19.17	0.18641	19.17	1.08376	19.17	2.08257
19.18	0.18846	19.18	1.08355	19.18	2.08312
19.19	0.19152	19.19	1.08333	19.19	2.08367
19.2	0.19408	19.2	1.08269	19.2	2.08441
19.21	0.1951	19.21	1.08184	19.21	2.08514
19.22	0.19459	19.22	1.08163	19.22	2.08551
19.23	0.19305	19.23	1.08227	19.23	2.08569
19.24	0.1905	19.24	1.08312	19.24	2.08569
19.25	0.18846	19.25	1.08397	19.25	2.08551
19.26	0.18846	19.26	1.0844	19.26	2.08514
19.27	0.18897	19.27	1.0844	19.27	2.08459
19.28	0.18999	19.28	1.08397	19.28	2.08404
19.29	0.19101	19.29	1.08355	19.29	2.0833
19.3	0.19101	19.3	1.08248	19.3	2.08257
19.31	0.1905	19.31	1.08163	19.31	2.08202
19.32	0.18897	19.32	1.08099	19.32	2.08183
19.33	0.18795	19.33	1.08078	19.33	2.08202
19.34	0.18693	19.34	1.08035	19.34	2.08275
19.35	0.18641	19.35	1.08014	19.35	2.08404
19.36	0.18744	19.36	1.07992	19.36	2.08551
19.37	0.18846	19.37	1.08035	19.37	2.08698
19.38	0.18948	19.38	1.0812	19.38	2.08808
19.39	0.1905	19.39	1.08227	19.39	2.08864
19.4	0.19254	19.4	1.08312	19.4	2.08845
19.41	0.1951	19.41	1.08355	19.41	2.08772
19.42	0.19714	19.42	1.08376	19.42	2.08624
19.43	0.19918	19.43	1.08397	19.43	2.08477
19.44	0.19969	19.44	1.08376	19.44	2.0833
19.45	0.19867	19.45	1.08333	19.45	2.0822
19.46	0.19612	19.46	1.08312	19.46	2.08183
19.47	0.19305	19.47	1.08355	19.47	2.0822
19.48	0.18999	19.48	1.08419	19.48	2.08312
19.49	0.18846	19.49	1.08461	19.49	2.08422
19.5	0.18999	19.5	1.08483	19.5	2.08551
19.51	0.19408	19.51	1.08461	19.51	2.08624
19.52	0.19918	19.52	1.08397	19.52	2.08661
19.53	0.2048	19.53	1.08291	19.53	2.08661
19.54	0.20787	19.54	1.08184	19.54	2.08606
19.55	0.20838	19.55	1.08078	19.55	2.08533
19.56	0.20582	19.56	1.08035	19.56	2.08477
19.57	0.20123	19.57	1.08056	19.57	2.08459
19.58	0.19561	19.58	1.08099	19.58	2.08477
19.59	0.1905	19.59	1.08163	19.59	2.08533
19.6	0.18795	19.6	1.08269	19.6	2.08606
19.61	0.18693	19.61	1.08355	19.61	2.0868
19.62	0.18846	19.62	1.08397	19.62	2.08753
19.63	0.19203	19.63	1.08376	19.63	2.0879
19.64	0.19561	19.64	1.08312	19.64	2.0879
19.65	0.19918	19.65	1.08269	19.65	2.08772
19.66	0.20225	19.66	1.08248	19.66	2.08716
19.67	0.20429	19.67	1.08227	19.67	2.08643
19.68	0.2048	19.68	1.08248	19.68	2.08569
19.69	0.2048	19.69	1.08248	19.69	2.08496
19.7	0.20378	19.7	1.08291	19.7	2.08385
19.71	0.20174	19.71	1.08333	19.71	2.08293
19.72	0.2002	19.72	1.08355	19.72	2.0822
19.73	0.19816	19.73	1.08355	19.73	2.08165
19.74	0.19663	19.74	1.08312	19.74	2.08146
19.75	0.19561	19.75	1.08248	19.75	2.08146
19.76	0.1951	19.76	1.08205	19.76	2.08165
19.77	0.19459	19.77	1.08142	19.77	2.08238
19.78	0.19408	19.78	1.08099	19.78	2.0833
19.79	0.19356	19.79	1.08099	19.79	2.08422
19.8	0.19356	19.8	1.08142	19.8	2.08496
19.81	0.19459	19.81	1.08248	19.81	2.08551
19.82	0.19612	19.82	1.08397	19.82	2.08606
19.83	0.19816	19.83	1.08525	19.83	2.08624
19.84	0.2002	19.84	1.08568	19.84	2.08643
19.85	0.20225	19.85	1.08589	19.85	2.08624
19.86	0.20327	19.86	1.08546	19.86	2.08606
19.87	0.20327	19.87	1.0844	19.87	2.08606
19.88	0.20123	19.88	1.08376	19.88	2.08569
19.89	0.19918	19.89	1.08333	19.89	2.08533
19.9	0.19765	19.9	1.08333	19.9	2.08496
19.91	0.19714	19.91	1.08397	19.91	2.08459
19.92	0.19765	19.92	1.08483	19.92	2.08422
19.93	0.19867	19.93	1.08546	19.93	2.08404
19.94	0.2002	19.94	1.08589	19.94	2.08385
19.95	0.20123	19.95	1.0861	19.95	2.08385
19.96	0.20072	19.96	1.08589	19.96	2.08385
19.97	0.19918	19.97	1.08546	19.97	2.08385
19.98	0.19765	19.98	1.08525	19.98	2.08404
19.99	0.19561	19.99	1.08546	19.99	2.08441
20	0.1951	20	1.08568	20	2.08496
20.01	0.19459	20.01	1.08589	20.01	2.08551
20.02	0.19459	20.02	1.08568	20.02	2.08643
20.03	0.1951	20.03	1.08568	20.03	2.08735
20.04	0.19561	20.04	1.08525	20.04	2.08808
20.05	0.19561	20.05	1.08461	20.05	2.08864
20.06	0.19561	20.06	1.08397	20.06	2.08864
20.07	0.19561	20.07	1.08397	20.07	2.08827
20.08	0.19663	20.08	1.08397	20.08	2.08772
20.09	0.19816	20.09	1.0844	20.09	2.08698
20.1	0.20072	20.1	1.08525	20.1	2.08624
20.11	0.20276	20.11	1.08589	20.11	2.08569
20.12	0.2048	20.12	1.08653	20.12	2.08551
20.13	0.20582	20.13	1.08717	20.13	2.08533
20.14	0.20531	20.14	1.08781	20.14	2.08533
20.15	0.20378	20.15	1.08824	20.15	2.08551
20.16	0.20072	20.16	1.08887	20.16	2.08569
20.17	0.19714	20.17	1.08887	20.17	2.08569
20.18	0.19408	20.18	1.08824	20.18	2.08588
20.19	0.19203	20.19	1.0876	20.19	2.08588
20.2	0.19203	20.2	1.08653	20.2	2.08569
20.21	0.19459	20.21	1.08546	20.21	2.08569
20.22	0.19816	20.22	1.08419	20.22	2.08569
20.23	0.20225	20.23	1.08355	20.23	2.08569
20.24	0.2048	20.24	1.08333	20.24	2.08588
20.25	0.20633	20.25	1.08397	20.25	2.08624
20.26	0.20582	20.26	1.08504	20.26	2.0868
20.27	0.20327	20.27	1.0861	20.27	2.08698
20.28	0.19816	20.28	1.08717	20.28	2.08698
20.29	0.19408	20.29	1.08824	20.29	2.08661
20.3	0.1905	20.3	1.08845	20.3	2.08624
20.31	0.18948	20.31	1.08802	20.31	2.08569
20.32	0.18948	20.32	1.08738	20.32	2.08514
20.33	0.19101	20.33	1.08632	20.33	2.08477
20.34	0.19356	20.34	1.08525	20.34	2.08477
20.35	0.19663	20.35	1.08461	20.35	2.08496
20.36	0.2002	20.36	1.08397	20.36	2.08533
20.37	0.20327	20.37	1.08355	20.37	2.08588
20.38	0.20531	20.38	1.08355	20.38	2.08643
20.39	0.20735	20.39	1.08355	20.39	2.08716
20.4	0.20838	20.4	1.08312	20.4	2.0879
20.41	0.20787	20.41	1.08312	20.41	2.089
20.42	0.20633	20.42	1.08312	20.42	2.08992
20.43	0.20429	20.43	1.08333	20.43	2.09066
20.44	0.20123	20.44	1.08355	20.44	2.09121
20.45	0.19816	20.45	1.08355	20.45	2.09121
20.46	0.19663	20.46	1.08355	20.46	2.09047
20.47	0.19714	20.47	1.08376	20.47	2.08919
20.48	0.19867	20.48	1.08419	20.48	2.08772
20.49	0.20225	20.49	1.08419	20.49	2.08643
20.5	0.20633	20.5	1.0844	20.5	2.08551
20.51	0.20838	20.51	1.08461	20.51	2.08514
20.52	0.20889	20.52	1.08483	20.52	2.08514
20.53	0.20735	20.53	1.08546	20.53	2.08588
20.54	0.2048	20.54	1.08546	20.54	2.0868
20.55	0.20123	20.55	1.08568	20.55	2.08772
20.56	0.19816	20.56	1.08589	20.56	2.08845
20.57	0.19612	20.57	1.0861	20.57	2.08882
20.58	0.19561	20.58	1.0861	20.58	2.08882
20.59	0.19714	20.59	1.08568	20.59	2.08845
20.6	0.19969	20.6	1.08525	20.6	2.08827
20.61	0.20225	20.61	1.08504	20.61	2.08808
20.62	0.2048	20.62	1.08483	20.62	2.08827
20.63	0.20735	20.63	1.08504	20.63	2.08882
20.64	0.20889	20.64	1.08546	20.64	2.08937
20.65	0.20991	20.65	1.08589	20.65	2.09011
20.66	0.20787	20.66	1.08696	20.66	2.09029
20.67	0.20633	20.67	1.08781	20.67	2.09011
20.68	0.20429	20.68	1.08845	20.68	2.08955
20.69	0.20276	20.69	1.08845	20.69	2.08845
20.7	0.20174	20.7	1.08781	20.7	2.08735
20.71	0.20123	20.71	1.08696	20.71	2.08661
20.72	0.20123	20.72	1.08568	20.72	2.08606
20.73	0.20072	20.73	1.08461	20.73	2.08624
20.74	0.2002	20.74	1.08355	20.74	2.0868
20.75	0.19867	20.75	1.08291	20.75	2.08753
20.76	0.19561	20.76	1.08269	20.76	2.08827
20.77	0.19408	20.77	1.08269	20.77	2.08882
20.78	0.19305	20.78	1.08291	20.78	2.08919
20.79	0.19356	20.79	1.08333	20.79	2.08937
20.8	0.19561	20.8	1.08376	20.8	2.08937
20.81	0.19816	20.81	1.0844	20.81	2.08955
20.82	0.2002	20.82	1.08483	20.82	2.08974
20.83	0.20174	20.83	1.08525	20.83	2.09011
20.84	0.20225	20.84	1.08589	20.84	2.09047
20.85	0.20123	20.85	1.08632	20.85	2.09066
20.86	0.19969	20.86	1.08653	20.86	2.09084
20.87	0.19969	20.87	1.08653	20.87	2.09084
20.88	0.19918	20.88	1.08653	20.88	2.09047
20.89	0.19969	20.89	1.08632	20.89	2.09011
20.9	0.2002	20.9	1.08632	20.9	2.08955
20.91	0.20072	20.91	1.0861	20.91	2.08882
20.92	0.2002	20.92	1.08589	20.92	2.08808
20.93	0.19918	20.93	1.0861	20.93	2.08753
20.94	0.19714	20.94	1.08653	20.94	2.08698
20.95	0.1951	20.95	1.08717	20.95	2.08661
20.96	0.19408	20.96	1.08738	20.96	2.08643
20.97	0.19356	20.97	1.0876	20.97	2.08661
20.98	0.19305	20.98	1.08781	20.98	2.0868
20.99	0.19459	20.99	1.08802	20.99	2.08716
21	0.19663	21	1.08802	21	2.08735
21.01	0.19969	21.01	1.08802	21.01	2.08753
21.02	0.20429	21.02	1.08781	21.02	2.08753
21.03	0.20838	21.03	1.08802	21.03	2.08735
21.04	0.21195	21.04	1.08781	21.04	2.08698
21.05	0.21502	21.05	1.0876	21.05	2.08661
21.06	0.21706	21.06	1.08632	21.06	2.08588
21.07	0.21757	21.07	1.08546	21.07	2.08533
21.08	0.21604	21.08	1.08504	21.08	2.08477
21.09	0.21297	21.09	1.08461	21.09	2.08441
21.1	0.20991	21.1	1.0844	21.1	2.08422
21.11	0.20787	21.11	1.08504	21.11	2.08441
21.12	0.20582	21.12	1.08568	21.12	2.08459
21.13	0.20378	21.13	1.08674	21.13	2.08477
21.14	0.20174	21.14	1.08738	21.14	2.08514
21.15	0.20123	21.15	1.08738	21.15	2.08551
21.16	0.20123	21.16	1.08696	21.16	2.08551
21.17	0.20174	21.17	1.08653	21.17	2.08551
21.18	0.20276	21.18	1.08632	21.18	2.08551
21.19	0.20429	21.19	1.08632	21.19	2.08533
21.2	0.20684	21.2	1.08653	21.2	2.08514
21.21	0.2094	21.21	1.08738	21.21	2.08496
21.22	0.20991	21.22	1.08824	21.22	2.08533
21.23	0.2094	21.23	1.08909	21.23	2.08606
21.24	0.20787	21.24	1.08951	21.24	2.08716
21.25	0.20633	21.25	1.08973	21.25	2.08845
21.26	0.20531	21.26	1.08994	21.26	2.08974
21.27	0.20378	21.27	1.08951	21.27	2.09047
21.28	0.20327	21.28	1.08951	21.28	2.09066
21.29	0.20429	21.29	1.08951	21.29	2.09029
21.3	0.20633	21.3	1.08973	21.3	2.08919
21.31	0.20787	21.31	1.08994	21.31	2.08772
21.32	0.20889	21.32	1.08994	21.32	2.08643
21.33	0.20889	21.33	1.08994	21.33	2.08551
21.34	0.20838	21.34	1.08994	21.34	2.08514
21.35	0.20787	21.35	1.0893	21.35	2.08533
21.36	0.20633	21.36	1.08824	21.36	2.08588
21.37	0.20378	21.37	1.08696	21.37	2.0868
21.38	0.20123	21.38	1.0861	21.38	2.08753
21.39	0.19918	21.39	1.08568	21.39	2.08827
21.4	0.19714	21.4	1.08546	21.4	2.08882
21.41	0.19612	21.41	1.08589	21.41	2.089
21.42	0.19714	21.42	1.08653	21.42	2.089
21.43	0.19918	21.43	1.0876	21.43	2.08882
21.44	0.20276	21.44	1.08824	21.44	2.08882
21.45	0.20684	21.45	1.08802	21.45	2.08864
21.46	0.2094	21.46	1.08738	21.46	2.08845
21.47	0.21246	21.47	1.0861	21.47	2.08864
21.48	0.2145	21.48	1.08525	21.48	2.08864
21.49	0.21604	21.49	1.08504	21.49	2.08919
21.5	0.21553	21.5	1.08546	21.5	2.08974
21.51	0.21553	21.51	1.08653	21.51	2.09047
21.52	0.21604	21.52	1.08802	21.52	2.09121
21.53	0.21604	21.53	1.08951	21.53	2.09176
21.54	0.21655	21.54	1.09058	21.54	2.09213
21.55	0.21604	21.55	1.09101	21.55	2.09231
21.56	0.21604	21.56	1.09015	21.56	2.09195
21.57	0.21655	21.57	1.08887	21.57	2.09158
21.58	0.21706	21.58	1.08781	21.58	2.09066
21.59	0.21706	21.59	1.08696	21.59	2.08974
21.6	0.21604	21.6	1.08674	21.6	2.08882
21.61	0.21502	21.61	1.08653	21.61	2.0879
21.62	0.21399	21.62	1.08717	21.62	2.08735
21.63	0.21246	21.63	1.08781	21.63	2.08698
21.64	0.21144	21.64	1.08845	21.64	2.0868
21.65	0.21042	21.65	1.08845	21.65	2.08698
21.66	0.21042	21.66	1.08824	21.66	2.08735
21.67	0.21042	21.67	1.08781	21.67	2.08753
21.68	0.21042	21.68	1.08781	21.68	2.08753
21.69	0.20991	21.69	1.0876	21.69	2.08753
21.7	0.20889	21.7	1.0876	21.7	2.08716
21.71	0.20787	21.71	1.0876	21.71	2.0868
21.72	0.20633	21.72	1.08781	21.72	2.08643
21.73	0.2048	21.73	1.08802	21.73	2.08624
21.74	0.2048	21.74	1.08802	21.74	2.08643
21.75	0.20531	21.75	1.08845	21.75	2.0868
21.76	0.20582	21.76	1.08887	21.76	2.08735
21.77	0.20787	21.77	1.08909	21.77	2.08808
21.78	0.20991	21.78	1.08951	21.78	2.08864
21.79	0.21246	21.79	1.0893	21.79	2.08919
21.8	0.2145	21.8	1.08909	21.8	2.08937
21.81	0.21604	21.81	1.08866	21.81	2.08937
21.82	0.21655	21.82	1.08866	21.82	2.08937
21.83	0.21604	21.83	1.08866	21.83	2.08919
21.84	0.21604	21.84	1.0893	21.84	2.08882
21.85	0.21553	21.85	1.09015	21.85	2.08845
21.86	0.21348	21.86	1.09101	21.86	2.0879
21.87	0.21246	21.87	1.09207	21.87	2.08772
21.88	0.21144	21.88	1.09271	21.88	2.08753
21.89	0.21042	21.89	1.09271	21.89	2.08753
21.9	0.21042	21.9	1.09228	21.9	2.08753
21.91	0.21093	21.91	1.09122	21.91	2.0879
21.92	0.21195	21.92	1.09015	21.92	2.08864
21.93	0.21348	21.93	1.08909	21.93	2.08937
21.94	0.21655	21.94	1.08845	21.94	2.09011
21.95	0.21859	21.95	1.08802	21.95	2.09047
21.96	0.2191	21.96	1.08781	21.96	2.09084
21.97	0.21859	21.97	1.08802	21.97	2.09103
21.98	0.21757	21.98	1.08845	21.98	2.09103
21.99	0.21604	21.99	1.08909	21.99	2.09066
22	0.21399	22	1.08887	22	2.08992
22.01	0.21246	22.01	1.08887	22.01	2.08919
22.02	0.21093	22.02	1.08909	22.02	2.08827
22.03	0.21093	22.03	1.08951	22.03	2.08753
22.04	0.21195	22.04	1.09015	22.04	2.08698
22.05	0.21246	22.05	1.09143	22.05	2.08661
22.06	0.21144	22.06	1.09207	22.06	2.08698
22.07	0.21093	22.07	1.0925	22.07	2.08772
22.08	0.21144	22.08	1.0925	22.08	2.08845
22.09	0.21297	22.09	1.09186	22.09	2.08937
22.1	0.21502	22.1	1.09015	22.1	2.09011
22.11	0.21706	22.11	1.08824	22.11	2.09066
22.12	0.21961	22.12	1.08674	22.12	2.09103
22.13	0.22165	22.13	1.08546	22.13	2.09103
22.14	0.22319	22.14	1.08525	22.14	2.09103
22.15	0.22217	22.15	1.08589	22.15	2.09084
22.16	0.22012	22.16	1.08674	22.16	2.09066
22.17	0.21757	22.17	1.08781	22.17	2.09011
22.18	0.21502	22.18	1.08909	22.18	2.08955
22.19	0.21348	22.19	1.09058	22.19	2.089
22.2	0.21195	22.2	1.09207	22.2	2.08845
22.21	0.20991	22.21	1.09335	22.21	2.0879
22.22	0.20889	22.22	1.09399	22.22	2.08772
22.23	0.20889	22.23	1.09442	22.23	2.08772
22.24	0.20838	22.24	1.09463	22.24	2.08772
22.25	0.20735	22.25	1.09484	22.25	2.0879
22.26	0.20684	22.26	1.09463	22.26	2.08808
22.27	0.20735	22.27	1.09442	22.27	2.08827
22.28	0.20889	22.28	1.09442	22.28	2.08845
22.29	0.21195	22.29	1.09442	22.29	2.08845
22.3	0.21399	22.3	1.09378	22.3	2.08864
22.31	0.21502	22.31	1.09292	22.31	2.08882
22.32	0.21604	22.32	1.09186	22.32	2.089
22.33	0.21655	22.33	1.09079	22.33	2.089
22.34	0.21604	22.34	1.09015	22.34	2.089
22.35	0.2145	22.35	1.09015	22.35	2.089
22.36	0.21399	22.36	1.09101	22.36	2.089
22.37	0.21399	22.37	1.09186	22.37	2.089
22.38	0.21502	22.38	1.09292	22.38	2.08919
22.39	0.21655	22.39	1.09335	22.39	2.08974
22.4	0.21706	22.4	1.09314	22.4	2.09047
22.41	0.21757	22.41	1.09271	22.41	2.09139
22.42	0.21808	22.42	1.09207	22.42	2.09231
22.43	0.21859	22.43	1.09165	22.43	2.09287
22.44	0.21859	22.44	1.09122	22.44	2.09323
22.45	0.21757	22.45	1.09058	22.45	2.09287
22.46	0.21655	22.46	1.08994	22.46	2.09213
22.47	0.21399	22.47	1.08909	22.47	2.09103
22.48	0.21093	22.48	1.08866	22.48	2.08992
22.49	0.20838	22.49	1.08845	22.49	2.08919
22.5	0.20684	22.5	1.08909	22.5	2.08864
22.51	0.20735	22.51	1.09058	22.51	2.08864
22.52	0.20991	22.52	1.0925	22.52	2.089
22.53	0.21348	22.53	1.09442	22.53	2.08955
22.54	0.21757	22.54	1.09591	22.54	2.08992
22.55	0.22063	22.55	1.09655	22.55	2.09011
22.56	0.22217	22.56	1.09612	22.56	2.08974
22.57	0.22063	22.57	1.09484	22.57	2.089
22.58	0.21757	22.58	1.09335	22.58	2.08808
22.59	0.21553	22.59	1.0925	22.59	2.08716
22.6	0.21348	22.6	1.09207	22.6	2.0868
22.61	0.21246	22.61	1.09228	22.61	2.08661
22.62	0.21297	22.62	1.09314	22.62	2.08716
22.63	0.2145	22.63	1.0942	22.63	2.08808
22.64	0.21553	22.64	1.09548	22.64	2.08919
22.65	0.21604	22.65	1.09612	22.65	2.09011
22.66	0.21553	22.66	1.09633	22.66	2.09084
22.67	0.21502	22.67	1.09548	22.67	2.09103
22.68	0.21399	22.68	1.0942	22.68	2.09103
22.69	0.21399	22.69	1.09292	22.69	2.09066
22.7	0.21399	22.7	1.09143	22.7	2.09029
22.71	0.2145	22.71	1.08973	22.71	2.08992
22.72	0.21553	22.72	1.08845	22.72	2.08974
22.73	0.21655	22.73	1.08781	22.73	2.08955
22.74	0.21604	22.74	1.0876	22.74	2.08937
22.75	0.21553	22.75	1.08802	22.75	2.08864
22.76	0.21502	22.76	1.08866	22.76	2.08772
22.77	0.21502	22.77	1.0893	22.77	2.08643
22.78	0.21348	22.78	1.09037	22.78	2.08496
22.79	0.21093	22.79	1.09079	22.79	2.08367
22.8	0.20787	22.8	1.09101	22.8	2.08275
22.81	0.20531	22.81	1.09122	22.81	2.08238
22.82	0.20276	22.82	1.09143	22.82	2.08257
22.83	0.20072	22.83	1.09143	22.83	2.0833
22.84	0.19918	22.84	1.09207	22.84	2.08422
22.85	0.2002	22.85	1.09314	22.85	2.08514
22.86	0.20378	22.86	1.0942	22.86	2.08588
22.87	0.20838	22.87	1.09527	22.87	2.08624
22.88	0.21246	22.88	1.09655	22.88	2.08643
22.89	0.21655	22.89	1.09719	22.89	2.08643
22.9	0.22012	22.9	1.09719	22.9	2.08624
22.91	0.22319	22.91	1.09676	22.91	2.08606
22.92	0.22421	22.92	1.09591	22.92	2.08624
22.93	0.2237	22.93	1.09484	22.93	2.08661
22.94	0.22319	22.94	1.0942	22.94	2.08716
22.95	0.22319	22.95	1.09378	22.95	2.08772
22.96	0.2237	22.96	1.09335	22.96	2.08808
22.97	0.22319	22.97	1.09314	22.97	2.08864
22.98	0.22268	22.98	1.09335	22.98	2.089
22.99	0.22268	22.99	1.09335	22.99	2.08937
23	0.22217	23	1.09335	23	2.08992
23.01	0.22217	23.01	1.09335	23.01	2.09029
23.02	0.22063	23.02	1.09335	23.02	2.09084
23.03	0.2191	23.03	1.09314	23.03	2.09103
23.04	0.2191	23.04	1.09356	23.04	2.09103
23.05	0.2191	23.05	1.09356	23.05	2.09103
23.06	0.21859	23.06	1.09335	23.06	2.09066
23.07	0.21757	23.07	1.09292	23.07	2.09029
23.08	0.21706	23.08	1.09271	23.08	2.08974
23.09	0.21604	23.09	1.0925	23.09	2.08919
23.1	0.2145	23.1	1.0925	23.1	2.08864
23.11	0.21399	23.11	1.09228	23.11	2.0879
23.12	0.21399	23.12	1.09271	23.12	2.08698
23.13	0.21604	23.13	1.09292	23.13	2.08606
23.14	0.22012	23.14	1.09356	23.14	2.08496
23.15	0.2237	23.15	1.09378	23.15	2.08422
23.16	0.22625	23.16	1.09378	23.16	2.08385
23.17	0.22829	23.17	1.09399	23.17	2.08367
23.18	0.22829	23.18	1.0942	23.18	2.08367
23.19	0.22574	23.19	1.09442	23.19	2.08404
23.2	0.22165	23.2	1.09463	23.2	2.08422
23.21	0.21808	23.21	1.09463	23.21	2.08459
23.22	0.21502	23.22	1.09506	23.22	2.08496
23.23	0.21399	23.23	1.09527	23.23	2.08533
23.24	0.2145	23.24	1.09548	23.24	2.08569
23.25	0.21553	23.25	1.09527	23.25	2.08661
23.26	0.21655	23.26	1.09527	23.26	2.08772
23.27	0.21757	23.27	1.09506	23.27	2.08882
23.28	0.21706	23.28	1.09506	23.28	2.08992
23.29	0.21502	23.29	1.09506	23.29	2.09084
23.3	0.21246	23.3	1.09484	23.3	2.09139
23.31	0.20991	23.31	1.09442	23.31	2.09158
23.32	0.20735	23.32	1.09442	23.32	2.09158
23.33	0.20735	23.33	1.09442	23.33	2.09103
23.34	0.20889	23.34	1.0942	23.34	2.09011
23.35	0.21144	23.35	1.09399	23.35	2.08937
23.36	0.21502	23.36	1.09378	23.36	2.08864
23.37	0.21859	23.37	1.09378	23.37	2.0879
23.38	0.22217	23.38	1.09356	23.38	2.08735
23.39	0.2237	23.39	1.09335	23.39	2.08716
23.4	0.22421	23.4	1.09314	23.4	2.08698
23.41	0.22268	23.41	1.09271	23.41	2.0868
23.42	0.22165	23.42	1.09228	23.42	2.0868
23.43	0.22063	23.43	1.09143	23.43	2.08661
23.44	0.21859	23.44	1.09058	23.44	2.08643
23.45	0.21604	23.45	1.09015	23.45	2.08643
23.46	0.2145	23.46	1.09015	23.46	2.08643
23.47	0.21399	23.47	1.09101	23.47	2.08661
23.48	0.21348	23.48	1.09228	23.48	2.0868
23.49	0.21399	23.49	1.09442	23.49	2.08716
23.5	0.2145	23.5	1.09655	23.5	2.08772
23.51	0.21502	23.51	1.09825	23.51	2.08808
23.52	0.21706	23.52	1.0991	23.52	2.08845
23.53	0.21859	23.53	1.0991	23.53	2.08845
23.54	0.21961	23.54	1.09825	23.54	2.08845
23.55	0.2191	23.55	1.09697	23.55	2.08808
23.56	0.21961	23.56	1.09548	23.56	2.08772
23.57	0.21961	23.57	1.09442	23.57	2.08735
23.58	0.22012	23.58	1.0942	23.58	2.0868
23.59	0.22012	23.59	1.09442	23.59	2.08643
23.6	0.22012	23.6	1.09463	23.6	2.08624
23.61	0.22012	23.61	1.09463	23.61	2.08606
23.62	0.22063	23.62	1.09463	23.62	2.08606
23.63	0.22165	23.63	1.09463	23.63	2.08624
23.64	0.22268	23.64	1.09463	23.64	2.08643
23.65	0.22319	23.65	1.09463	23.65	2.0868
23.66	0.22421	23.66	1.09484	23.66	2.08716
23.67	0.22574	23.67	1.09527	23.67	2.08753
23.68	0.22778	23.68	1.09612	23.68	2.0879
23.69	0.22983	23.69	1.09633	23.69	2.08845
23.7	0.23187	23.7	1.09591	23.7	2.08864
23.71	0.23391	23.71	1.09548	23.71	2.08864
23.72	0.23442	23.72	1.09527	23.72	2.08827
23.73	0.23391	23.73	1.09484	23.73	2.08772
23.74	0.23136	23.74	1.09484	23.74	2.08716
23.75	0.22676	23.75	1.09506	23.75	2.08661
23.76	0.22217	23.76	1.09548	23.76	2.08606
23.77	0.21808	23.77	1.09591	23.77	2.08588
23.78	0.21553	23.78	1.09612	23.78	2.08606
23.79	0.21502	23.79	1.09591	23.79	2.08661
23.8	0.21655	23.8	1.09548	23.8	2.08735
23.81	0.22012	23.81	1.09548	23.81	2.08827
23.82	0.22319	23.82	1.09527	23.82	2.089
23.83	0.22625	23.83	1.09527	23.83	2.08955
23.84	0.22727	23.84	1.09548	23.84	2.08974
23.85	0.22523	23.85	1.09569	23.85	2.08974
23.86	0.22268	23.86	1.09591	23.86	2.08955
23.87	0.21961	23.87	1.09591	23.87	2.08882
23.88	0.21706	23.88	1.09569	23.88	2.08808
23.89	0.21502	23.89	1.09527	23.89	2.08753
23.9	0.21399	23.9	1.09527	23.9	2.08698
23.91	0.21399	23.91	1.09484	23.91	2.08661
23.92	0.2145	23.92	1.09484	23.92	2.08661
23.93	0.21604	23.93	1.09527	23.93	2.0868
23.94	0.21655	23.94	1.09569	23.94	2.08698
23.95	0.21604	23.95	1.09633	23.95	2.08735
23.96	0.21604	23.96	1.09697	23.96	2.08735
23.97	0.21655	23.97	1.0974	23.97	2.08716
23.98	0.21757	23.98	1.09761	23.98	2.0868
23.99	0.21859	23.99	1.09783	23.99	2.08624
24	0.22012	24	1.0974	24	2.08569
24.01	0.22217	24.01	1.09612	24.01	2.08514
24.02	0.2237	24.02	1.09463	24.02	2.08459
24.03	0.22523	24.03	1.09314	24.03	2.08459
24.04	0.22574	24.04	1.09186	24.04	2.08477
24.05	0.22421	24.05	1.09101	24.05	2.08514
24.06	0.22268	24.06	1.09079	24.06	2.08569
24.07	0.22114	24.07	1.09101	24.07	2.08606
24.08	0.22063	24.08	1.09186	24.08	2.08661
24.09	0.22012	24.09	1.09292	24.09	2.08661
24.1	0.22063	24.1	1.09378	24.1	2.08606
24.11	0.22165	24.11	1.09399	24.11	2.08514
24.12	0.22268	24.12	1.0942	24.12	2.08385
24.13	0.2237	24.13	1.09442	24.13	2.08275
24.14	0.22472	24.14	1.09463	24.14	2.08202
24.15	0.22472	24.15	1.09527	24.15	2.08183
24.16	0.22472	24.16	1.09633	24.16	2.0822
24.17	0.22574	24.17	1.09761	24.17	2.08312
24.18	0.22625	24.18	1.09847	24.18	2.08441
24.19	0.22676	24.19	1.0991	24.19	2.08569
24.2	0.22574	24.2	1.09953	24.2	2.0868
24.21	0.22523	24.21	1.09932	24.21	2.08735
24.22	0.22472	24.22	1.09868	24.22	2.08772
24.23	0.2237	24.23	1.09783	24.23	2.08753
24.24	0.22421	24.24	1.09719	24.24	2.08698
24.25	0.22472	24.25	1.09655	24.25	2.08624
24.26	0.22523	24.26	1.09633	24.26	2.08533
24.27	0.22625	24.27	1.09591	24.27	2.08422
24.28	0.22676	24.28	1.09569	24.28	2.08349
24.29	0.22727	24.29	1.09591	24.29	2.08275
24.3	0.22676	24.3	1.09655	24.3	2.08257
24.31	0.22727	24.31	1.0974	24.31	2.08275
24.32	0.22727	24.32	1.09783	24.32	2.0833
24.33	0.22676	24.33	1.09804	24.33	2.08404
24.34	0.22625	24.34	1.09825	24.34	2.08477
24.35	0.22523	24.35	1.09804	24.35	2.08533
24.36	0.2237	24.36	1.09761	24.36	2.08551
24.37	0.22217	24.37	1.09633	24.37	2.08533
24.38	0.22012	24.38	1.09484	24.38	2.08496
24.39	0.21961	24.39	1.09335	24.39	2.08459
24.4	0.22012	24.4	1.09207	24.4	2.08422
24.41	0.22165	24.41	1.09122	24.41	2.08422
24.42	0.2237	24.42	1.09058	24.42	2.08404
24.43	0.22421	24.43	1.09122	24.43	2.08404
24.44	0.22472	24.44	1.09271	24.44	2.08422
24.45	0.22421	24.45	1.09484	24.45	2.08441
24.46	0.22268	24.46	1.0974	24.46	2.08441
24.47	0.22114	24.47	1.09932	24.47	2.08441
24.48	0.2191	24.48	1.10017	24.48	2.08441
24.49	0.21859	24.49	1.09996	24.49	2.08459
24.5	0.22012	24.5	1.09847	24.5	2.08459
24.51	0.22319	24.51	1.09633	24.51	2.08459
24.52	0.22625	24.52	1.0942	24.52	2.08422
24.53	0.2288	24.53	1.09271	24.53	2.08367
24.54	0.23085	24.54	1.09207	24.54	2.08293
24.55	0.23187	24.55	1.09186	24.55	2.08238
24.56	0.23085	24.56	1.0925	24.56	2.08183
24.57	0.22932	24.57	1.09356	24.57	2.08183
24.58	0.22574	24.58	1.0942	24.58	2.08183
24.59	0.22268	24.59	1.09463	24.59	2.0822
24.6	0.22063	24.6	1.09463	24.6	2.08257
24.61	0.21961	24.61	1.09442	24.61	2.08312
24.62	0.22012	24.62	1.09484	24.62	2.0833
24.63	0.22165	24.63	1.09548	24.63	2.08312
24.64	0.22523	24.64	1.09591	24.64	2.08275
24.65	0.22932	24.65	1.09633	24.65	2.0822
24.66	0.2334	24.66	1.09697	24.66	2.08183
24.67	0.23647	24.67	1.09719	24.67	2.08128
24.68	0.23698	24.68	1.09655	24.68	2.0811
24.69	0.23544	24.69	1.09569	24.69	2.0811
24.7	0.23238	24.7	1.09484	24.7	2.08128
24.71	0.2288	24.71	1.09399	24.71	2.08146
24.72	0.22574	24.72	1.09399	24.72	2.08146
24.73	0.22268	24.73	1.09399	24.73	2.08146
24.74	0.22114	24.74	1.09442	24.74	2.08146
24.75	0.22114	24.75	1.09527	24.75	2.08146
24.76	0.22268	24.76	1.09655	24.76	2.08146
24.77	0.22421	24.77	1.09676	24.77	2.08165
24.78	0.22523	24.78	1.09676	24.78	2.08202
24.79	0.22472	24.79	1.09655	24.79	2.08238
24.8	0.22319	24.8	1.09612	24.8	2.08293
24.81	0.22217	24.81	1.09569	24.81	2.0833
24.82	0.22165	24.82	1.09527	24.82	2.08349
24.83	0.22114	24.83	1.09506	24.83	2.08349
24.84	0.22012	24.84	1.09527	24.84	2.08349
24.85	0.22114	24.85	1.09548	24.85	2.0833
24.86	0.22217	24.86	1.09548	24.86	2.08293
24.87	0.22319	24.87	1.09484	24.87	2.08275
24.88	0.2237	24.88	1.09442	24.88	2.08257
24.89	0.22217	24.89	1.09399	24.89	2.08238
24.9	0.22063	24.9	1.0942	24.9	2.08238
24.91	0.22012	24.91	1.0942	24.91	2.0822
24.92	0.22063	24.92	1.09463	24.92	2.08202
24.93	0.22165	24.93	1.09527	24.93	2.08165
24.94	0.22217	24.94	1.09591	24.94	2.08146
24.95	0.22421	24.95	1.09612	24.95	2.0811
24.96	0.22625	24.96	1.09612	24.96	2.08073
24.97	0.22778	24.97	1.09569	24.97	2.08054
24.98	0.2288	24.98	1.09569	24.98	2.08036
[truncated: 6,502 more rows]
