# Supplementary material for: Large-scale conformal synthesis of one-dimensional MAX phases
Source: Nat Commun. 2024 Oct 28;15:9275. doi: 10.1038/s41467-024-53137-0 (PMC11519885; doi:10.1038/s41467-024-53137-0)
Supplement: Supplementary file 3 — Source data [file 41467_2024_53137_MOESM3_ESM.zip › Source data/Fig.S30.xlsx]

## Sheet: Sheet1
2 theta	I
5	151
5.01	151
5.02	151
5.03	151
5.04	152
5.05	157
5.06	156
5.07	159
5.08	158
5.09	155
5.1	155
5.11	155
5.12	156
5.13	160
5.14	163
5.15	160
5.16	155
5.17	157
5.18	159
5.19	160
5.2	163
5.21	167
5.22	169
5.23	171
5.24	173
5.25	174
5.26	175
5.27	178
5.28	181
5.29	180
5.3	184
5.31	189
5.32	191
5.33	196
5.34	196
5.35	198
5.36	202
5.37	202
5.38	202
5.39	202
5.4	201
5.41	204
5.42	203
5.43	209
5.44	210
5.45	212
5.46	211
5.47	210
5.48	209
5.49	211
5.5	211
5.51	213
5.52	213
5.53	220
5.54	221
5.55	222
5.56	218
5.57	214
5.58	212
5.59	217
5.6	221
5.61	222
5.62	229
5.63	238
5.64	243
5.65	249
5.66	248
5.67	245
5.68	243
5.69	248
5.7	248
5.71	244
5.72	249
5.73	253
5.74	255
5.75	257
5.76	262
5.77	264
5.78	267
5.79	273
5.8	267
5.81	265
5.82	266
5.83	259
5.84	260
5.85	260
5.86	268
5.87	274
5.88	277
5.89	277
5.9	271
5.91	274
5.92	277
5.93	274
5.94	279
5.95	279
5.96	285
5.97	288
5.98	284
5.99	285
6	284
6.01	289
6.02	294
6.03	289
6.04	289
6.05	291
6.06	292
6.07	293
6.08	290
6.09	299
6.1	303
6.11	310
6.12	316
6.13	313
6.14	315
6.15	316
6.16	315
6.17	311
6.18	305
6.19	311
6.2	309
6.21	311
6.22	319
6.23	323
6.24	326
6.25	328
6.26	326
6.27	322
6.28	322
6.29	321
6.3	320
6.31	318
6.32	324
6.33	324
6.34	325
6.35	330
6.36	332
6.37	343
6.38	344
6.39	344
6.4	341
6.41	331
6.42	323
6.43	318
6.44	321
6.45	325
6.46	332
6.47	341
6.48	346
6.49	348
6.5	340
6.51	334
6.52	330
6.53	330
6.54	339
6.55	343
6.56	349
6.57	355
6.58	362
6.59	359
6.6	353
6.61	348
6.62	340
6.63	346
6.64	354
6.65	361
6.66	364
6.67	371
6.68	374
6.69	378
6.7	377
6.71	374
6.72	370
6.73	377
6.74	374
6.75	366
6.76	362
6.77	365
6.78	364
6.79	368
6.8	371
6.81	371
6.82	374
6.83	375
6.84	371
6.85	369
6.86	372
6.87	381
6.88	379
6.89	377
6.9	377
6.91	375
6.92	380
6.93	380
6.94	380
6.95	384
6.96	389
6.97	398
6.98	397
6.99	399
7	401
7.01	402
7.02	397
7.03	393
7.04	387
7.05	383
7.06	386
7.07	387
7.08	393
7.09	398
7.1	397
7.11	400
7.12	396
7.13	393
7.14	393
7.15	395
7.16	396
7.17	399
7.18	403
7.19	411
7.2	412
7.21	408
7.22	402
7.23	397
7.24	396
7.25	396
7.26	398
7.27	403
7.28	404
7.29	411
7.3	408
7.31	405
7.32	411
7.33	410
7.34	409
7.35	412
7.36	419
7.37	424
7.38	420
7.39	412
7.4	410
7.41	412
7.42	403
7.43	396
7.44	397
7.45	400
7.46	409
7.47	416
7.48	422
7.49	426
7.5	433
7.51	428
7.52	419
7.53	418
7.54	419
7.55	420
7.56	421
7.57	423
7.58	426
7.59	429
7.6	429
7.61	423
7.62	417
7.63	417
7.64	418
7.65	424
7.66	424
7.67	431
7.68	430
7.69	435
7.7	434
7.71	430
7.72	425
7.73	432
7.74	433
7.75	431
7.76	429
7.77	434
7.78	428
7.79	424
7.8	417
7.81	417
7.82	417
7.83	424
7.84	423
7.85	420
7.86	419
7.87	426
7.88	427
7.89	425
7.9	425
7.91	426
7.92	425
7.93	427
7.94	429
7.95	431
7.96	431
7.97	441
7.98	444
7.99	433
8	431
8.01	427
8.02	425
8.03	425
8.04	426
8.05	430
8.06	432
8.07	436
8.08	434
8.09	433
8.1	436
8.11	437
8.12	438
8.13	434
8.14	426
8.15	430
8.16	431
8.17	434
8.18	440
8.19	440
8.2	438
8.21	434
8.22	432
8.23	430
8.24	431
8.25	446
8.26	446
8.27	448
8.28	449
8.29	445
8.3	442
8.31	433
8.32	429
8.33	432
8.34	435
8.35	438
8.36	433
8.37	430
8.38	428
8.39	429
8.4	430
8.41	429
8.42	435
8.43	443
8.44	445
8.45	446
8.46	440
8.47	433
8.48	432
8.49	427
8.5	428
8.51	432
8.52	436
8.53	437
8.54	445
8.55	447
8.56	447
8.57	454
8.58	454
8.59	452
8.6	453
8.61	443
8.62	440
8.63	434
8.64	435
8.65	428
8.66	427
8.67	430
8.68	428
8.69	432
8.7	434
8.71	429
8.72	440
8.73	441
8.74	438
8.75	433
8.76	437
8.77	437
8.78	439
8.79	434
8.8	431
8.81	432
8.82	439
8.83	437
8.84	435
8.85	436
8.86	443
8.87	447
8.88	448
8.89	439
8.9	437
8.91	442
8.92	440
8.93	426
8.94	421
8.95	417
8.96	416
8.97	411
8.98	409
8.99	404
9	415
9.01	425
9.02	429
9.03	428
9.04	434
9.05	439
9.06	446
9.07	445
9.08	445
9.09	441
9.1	451
9.11	451
9.12	449
9.13	444
9.14	444
9.15	437
9.16	442
9.17	437
9.18	431
9.19	430
9.2	433
9.21	433
9.22	433
9.23	431
9.24	430
9.25	426
9.26	426
9.27	419
9.28	423
9.29	423
9.3	426
9.31	427
9.32	425
9.33	430
9.34	436
9.35	438
9.36	432
9.37	433
9.38	435
9.39	437
9.4	437
9.41	433
9.42	434
9.43	435
9.44	439
9.45	440
9.46	437
9.47	431
9.48	418
9.49	423
9.5	420
9.51	419
9.52	420
9.53	422
9.54	425
9.55	433
9.56	434
9.57	428
9.58	423
9.59	427
9.6	421
9.61	409
9.62	410
9.63	408
9.64	408
9.65	423
9.66	428
9.67	432
9.68	434
9.69	433
9.7	426
9.71	418
9.72	418
9.73	411
9.74	410
9.75	416
9.76	414
9.77	408
9.78	408
9.79	414
9.8	412
9.81	416
9.82	422
9.83	420
9.84	421
9.85	426
9.86	429
9.87	428
9.88	424
9.89	423
9.9	421
9.91	426
9.92	436
9.93	440
9.94	447
9.95	452
9.96	455
9.97	451
9.98	441
9.99	441
10	445
10.01	448
10.02	457
10.03	473
10.04	488
10.05	505
10.06	516
10.07	517
10.08	517
10.09	512
10.1	503
10.11	485
10.12	468
10.13	454
10.14	443
10.15	435
10.16	428
10.17	419
10.18	416
10.19	416
10.2	417
10.21	420
10.22	418
10.23	419
10.24	424
10.25	428
10.26	434
10.27	436
10.28	434
10.29	431
10.3	422
10.31	416
10.32	404
10.33	399
10.34	400
10.35	399
10.36	401
10.37	401
10.38	404
10.39	409
10.4	413
10.41	416
10.42	420
10.43	422
10.44	424
10.45	415
10.46	408
10.47	404
10.48	401
10.49	396
10.5	405
10.51	407
10.52	409
10.53	406
10.54	400
10.55	398
10.56	397
10.57	396
10.58	396
10.59	396
10.6	410
10.61	412
10.62	411
10.63	410
10.64	405
10.65	403
10.66	396
10.67	390
10.68	385
10.69	378
10.7	382
10.71	386
10.72	389
10.73	398
10.74	408
10.75	416
10.76	414
10.77	405
10.78	398
10.79	386
10.8	382
10.81	378
10.82	374
10.83	381
10.84	397
10.85	405
10.86	410
10.87	406
10.88	405
10.89	403
10.9	401
10.91	394
10.92	392
10.93	391
10.94	392
10.95	391
10.96	388
10.97	379
10.98	373
10.99	376
11	382
11.01	383
11.02	393
11.03	395
11.04	393
11.05	397
11.06	393
11.07	389
11.08	389
11.09	389
11.1	393
11.11	393
11.12	394
11.13	396
11.14	397
11.15	403
11.16	399
11.17	392
11.18	390
11.19	393
11.2	396
11.21	400
11.22	396
11.23	403
11.24	404
11.25	396
11.26	388
11.27	378
11.28	377
11.29	380
11.3	381
11.31	384
11.32	386
11.33	391
11.34	392
11.35	387
11.36	394
11.37	389
11.38	384
11.39	383
11.4	381
11.41	379
11.42	377
11.43	370
11.44	367
11.45	372
11.46	374
11.47	367
11.48	367
11.49	376
11.5	376
11.51	372
11.52	370
11.53	369
11.54	378
11.55	387
11.56	384
11.57	386
11.58	384
11.59	387
11.6	380
11.61	369
11.62	367
11.63	366
11.64	368
11.65	369
11.66	372
11.67	370
11.68	369
11.69	374
11.7	377
11.71	372
11.72	369
11.73	367
11.74	364
11.75	362
11.76	361
11.77	356
11.78	362
11.79	365
11.8	373
11.81	373
11.82	369
11.83	369
11.84	367
11.85	364
11.86	362
11.87	366
11.88	369
11.89	366
11.9	367
11.91	359
11.92	350
11.93	353
11.94	350
11.95	347
11.96	350
11.97	357
11.98	359
11.99	358
12	357
12.01	348
12.02	346
12.03	347
12.04	346
12.05	347
12.06	352
12.07	358
12.08	363
12.09	364
12.1	362
12.11	359
12.12	361
12.13	360
12.14	368
12.15	366
12.16	358
12.17	356
12.18	354
12.19	350
12.2	347
12.21	346
12.22	349
12.23	355
12.24	357
12.25	351
12.26	340
12.27	339
12.28	343
12.29	345
12.3	353
12.31	352
12.32	357
12.33	363
12.34	363
12.35	360
12.36	358
12.37	361
12.38	363
12.39	366
12.4	375
12.41	372
12.42	373
12.43	365
12.44	359
12.45	347
12.46	339
12.47	335
12.48	333
12.49	337
12.5	346
12.51	354
12.52	358
12.53	354
12.54	353
12.55	351
12.56	351
12.57	356
12.58	353
12.59	350
12.6	350
12.61	352
12.62	351
12.63	352
12.64	350
12.65	352
12.66	360
12.67	368
12.68	363
12.69	360
12.7	355
12.71	350
12.72	343
12.73	338
12.74	327
12.75	331
12.76	344
12.77	348
12.78	351
12.79	352
12.8	351
12.81	348
12.82	342
12.83	331
12.84	328
12.85	329
12.86	330
12.87	331
12.88	333
12.89	341
12.9	347
12.91	350
12.92	349
12.93	348
12.94	351
12.95	349
12.96	349
12.97	350
12.98	352
12.99	353
13	356
13.01	355
13.02	356
13.03	361
13.04	359
13.05	355
13.06	358
13.07	360
13.08	364
13.09	361
13.1	360
13.11	356
13.12	352
13.13	349
13.14	340
13.15	337
13.16	337
13.17	344
13.18	346
13.19	346
13.2	346
13.21	346
13.22	337
13.23	332
13.24	323
13.25	320
13.26	320
13.27	324
13.28	328
13.29	338
13.3	348
13.31	351
13.32	347
13.33	344
13.34	336
13.35	333
13.36	329
13.37	318
13.38	318
13.39	320
13.4	322
13.41	325
13.42	322
13.43	325
13.44	323
13.45	322
13.46	322
13.47	321
13.48	329
13.49	336
13.5	341
13.51	345
13.52	340
13.53	333
13.54	326
13.55	319
13.56	325
13.57	325
13.58	333
13.59	335
13.6	338
13.61	338
13.62	332
13.63	320
13.64	314
13.65	305
13.66	313
13.67	309
13.68	313
13.69	316
13.7	321
13.71	327
13.72	324
13.73	323
13.74	314
13.75	307
13.76	313
13.77	310
13.78	313
13.79	319
13.8	320
13.81	327
13.82	338
13.83	342
13.84	339
13.85	335
13.86	334
13.87	326
13.88	322
13.89	316
13.9	314
13.91	314
13.92	315
13.93	313
13.94	308
13.95	305
13.96	309
13.97	306
13.98	308
13.99	314
14	328
14.01	329
14.02	323
14.03	330
14.04	324
14.05	325
14.06	322
14.07	314
14.08	312
14.09	319
14.1	323
14.11	317
14.12	308
14.13	311
14.14	309
14.15	314
14.16	312
14.17	319
14.18	327
14.19	331
14.2	328
14.21	324
14.22	321
14.23	318
14.24	316
14.25	315
14.26	312
14.27	316
14.28	318
14.29	316
14.3	313
14.31	313
14.32	313
14.33	307
14.34	297
14.35	296
14.36	299
14.37	297
14.38	301
14.39	305
14.4	315
14.41	321
14.42	327
14.43	325
14.44	325
14.45	325
14.46	321
14.47	312
14.48	308
14.49	306
14.5	311
14.51	308
14.52	308
14.53	308
14.54	307
14.55	304
14.56	306
14.57	307
14.58	307
14.59	308
14.6	312
14.61	307
14.62	310
14.63	313
14.64	313
14.65	318
14.66	322
14.67	327
14.68	324
14.69	320
14.7	313
14.71	308
14.72	311
14.73	308
14.74	305
14.75	307
14.76	307
14.77	311
14.78	306
14.79	299
14.8	299
14.81	305
14.82	312
14.83	309
14.84	307
14.85	308
14.86	307
14.87	308
14.88	299
14.89	292
14.9	295
14.91	299
14.92	304
14.93	302
14.94	303
14.95	304
14.96	303
14.97	307
14.98	301
14.99	295
15	294
15.01	301
15.02	304
15.03	305
15.04	310
15.05	312
15.06	315
15.07	319
15.08	313
15.09	308
15.1	302
15.11	301
15.12	302
15.13	301
15.14	306
15.15	315
15.16	321
15.17	322
15.18	323
15.19	322
15.2	311
15.21	301
15.22	293
15.23	284
15.24	281
15.25	284
15.26	285
15.27	288
15.28	294
15.29	299
15.3	303
15.31	306
15.32	300
15.33	298
15.34	294
15.35	291
15.36	291
15.37	290
15.38	292
15.39	298
15.4	299
15.41	303
15.42	297
15.43	300
15.44	299
15.45	295
15.46	296
15.47	298
15.48	305
15.49	314
15.5	315
15.51	317
15.52	322
15.53	326
15.54	320
15.55	314
15.56	308
15.57	303
15.58	302
15.59	306
15.6	304
15.61	304
15.62	305
15.63	303
15.64	305
15.65	306
15.66	299
15.67	298
15.68	304
15.69	310
15.7	309
15.71	309
15.72	304
15.73	301
15.74	302
15.75	299
15.76	295
15.77	296
15.78	301
15.79	302
15.8	295
15.81	295
15.82	294
15.83	290
15.84	292
15.85	290
15.86	297
15.87	299
15.88	300
15.89	301
15.9	296
15.91	294
15.92	293
15.93	292
15.94	293
15.95	293
15.96	298
15.97	295
15.98	294
15.99	296
16	297
16.01	292
16.02	290
16.03	287
16.04	289
16.05	284
16.06	276
16.07	279
16.08	283
16.09	291
16.1	296
16.11	298
16.12	301
16.13	300
16.14	304
16.15	297
16.16	297
16.17	300
16.18	298
16.19	294
16.2	292
16.21	290
16.22	287
16.23	281
16.24	287
16.25	286
16.26	289
16.27	291
16.28	289
16.29	293
16.3	295
16.31	295
16.32	297
16.33	296
16.34	296
16.35	288
16.36	281
16.37	278
16.38	277
16.39	283
16.4	287
16.41	291
16.42	299
16.43	301
16.44	304
16.45	302
16.46	296
16.47	292
16.48	285
16.49	288
16.5	291
16.51	296
16.52	307
16.53	308
16.54	312
16.55	307
16.56	304
16.57	299
16.58	289
16.59	291
16.6	292
16.61	293
16.62	296
16.63	292
16.64	288
16.65	292
16.66	296
16.67	301
16.68	300
16.69	304
16.7	302
16.71	302
16.72	300
16.73	302
16.74	304
16.75	308
16.76	308
16.77	307
16.78	302
16.79	296
16.8	289
16.81	285
16.82	284
16.83	292
16.84	291
16.85	290
16.86	295
16.87	297
16.88	292
16.89	285
16.9	282
16.91	280
16.92	285
16.93	294
16.94	296
16.95	293
16.96	299
16.97	306
16.98	298
16.99	292
17	288
17.01	281
17.02	285
17.03	287
17.04	283
17.05	279
17.06	285
17.07	289
17.08	283
17.09	279
17.1	281
17.11	280
17.12	286
17.13	284
17.14	286
17.15	297
17.16	307
17.17	312
17.18	307
17.19	301
17.2	299
17.21	289
17.22	281
17.23	275
17.24	277
17.25	284
17.26	296
17.27	297
17.28	293
17.29	293
17.3	293
17.31	283
17.32	275
17.33	277
17.34	283
17.35	283
17.36	285
17.37	281
17.38	280
17.39	284
17.4	279
17.41	276
17.42	276
17.43	282
17.44	289
17.45	291
17.46	293
17.47	298
17.48	296
17.49	289
17.5	283
17.51	281
17.52	281
17.53	279
17.54	281
17.55	283
17.56	284
17.57	286
17.58	285
17.59	281
17.6	285
17.61	288
17.62	290
17.63	293
17.64	288
17.65	288
17.66	283
17.67	281
17.68	287
17.69	288
17.7	289
17.71	293
17.72	293
17.73	294
17.74	287
17.75	292
17.76	287
17.77	284
17.78	284
17.79	284
17.8	281
17.81	282
17.82	283
17.83	290
17.84	291
17.85	301
17.86	302
17.87	302
17.88	301
17.89	302
17.9	295
17.91	297
17.92	296
17.93	300
17.94	299
17.95	300
17.96	301
17.97	303
17.98	305
17.99	305
18	303
18.01	302
18.02	293
18.03	289
18.04	287
18.05	281
18.06	280
18.07	276
18.08	277
18.09	282
18.1	281
18.11	282
18.12	281
18.13	281
18.14	281
18.15	277
18.16	277
18.17	272
18.18	276
18.19	280
18.2	283
18.21	289
18.22	287
18.23	284
18.24	284
18.25	281
18.26	290
18.27	291
18.28	292
18.29	293
18.3	292
18.31	292
18.32	286
18.33	284
18.34	283
18.35	282
18.36	291
18.37	291
18.38	285
18.39	283
18.4	277
18.41	275
18.42	273
18.43	271
18.44	269
18.45	272
18.46	278
18.47	281
18.48	282
18.49	286
18.5	286
18.51	285
18.52	285
18.53	278
18.54	275
18.55	279
18.56	279
18.57	282
18.58	282
18.59	282
18.6	283
18.61	282
18.62	284
18.63	277
18.64	281
18.65	283
18.66	282
18.67	284
18.68	280
18.69	278
18.7	280
18.71	279
18.72	279
18.73	274
18.74	274
18.75	274
18.76	273
18.77	278
18.78	279
18.79	287
18.8	288
18.81	291
18.82	289
18.83	281
18.84	274
18.85	271
18.86	271
18.87	277
18.88	275
18.89	280
18.9	275
18.91	279
18.92	280
18.93	277
18.94	274
18.95	279
18.96	286
18.97	291
18.98	293
18.99	294
19	295
19.01	295
19.02	295
19.03	292
19.04	290
19.05	290
19.06	290
19.07	288
19.08	284
19.09	285
19.1	281
19.11	273
19.12	264
19.13	258
19.14	259
19.15	265
19.16	271
19.17	273
19.18	273
19.19	278
19.2	279
19.21	281
19.22	274
19.23	268
19.24	276
19.25	284
19.26	281
19.27	277
19.28	271
19.29	268
19.3	270
19.31	269
19.32	266
19.33	263
19.34	271
19.35	277
19.36	276
19.37	278
19.38	279
19.39	276
19.4	271
19.41	268
19.42	266
19.43	263
19.44	263
19.45	268
19.46	266
19.47	265
19.48	265
19.49	260
19.5	259
19.51	261
19.52	261
19.53	269
19.54	269
19.55	274
19.56	268
19.57	264
19.58	262
19.59	260
19.6	261
19.61	259
19.62	257
19.63	261
19.64	266
19.65	266
19.66	266
19.67	266
19.68	268
19.69	266
19.7	264
19.71	263
19.72	257
19.73	257
19.74	258
19.75	257
19.76	264
19.77	265
19.78	269
19.79	267
19.8	265
19.81	263
19.82	259
19.83	258
19.84	252
19.85	251
19.86	255
19.87	258
19.88	266
19.89	269
19.9	269
19.91	265
19.92	264
19.93	264
19.94	260
19.95	258
19.96	258
19.97	259
19.98	262
19.99	263
20	260
20.01	261
20.02	262
20.03	270
20.04	273
20.05	275
20.06	278
20.07	283
20.08	284
20.09	283
20.1	287
20.11	293
20.12	293
20.13	299
20.14	296
20.15	300
20.16	302
20.17	303
20.18	292
20.19	284
20.2	282
20.21	279
20.22	271
20.23	264
20.24	259
20.25	262
20.26	266
20.27	265
20.28	262
20.29	260
20.3	262
20.31	259
20.32	250
20.33	247
20.34	244
20.35	242
20.36	243
20.37	245
20.38	245
20.39	249
20.4	251
20.41	255
20.42	264
20.43	272
20.44	274
20.45	275
20.46	272
20.47	266
20.48	261
20.49	255
20.5	254
20.51	253
20.52	252
20.53	253
20.54	253
20.55	250
20.56	247
20.57	245
20.58	246
20.59	247
20.6	254
20.61	258
20.62	263
20.63	264
20.64	263
20.65	257
20.66	251
20.67	247
20.68	238
20.69	236
20.7	232
20.71	238
20.72	239
20.73	240
20.74	237
20.75	240
20.76	244
20.77	251
20.78	249
20.79	254
20.8	257
20.81	260
20.82	256
20.83	255
20.84	250
20.85	248
20.86	245
20.87	246
20.88	244
20.89	244
20.9	246
20.91	241
20.92	240
20.93	245
20.94	241
20.95	240
20.96	242
20.97	240
20.98	243
20.99	243
21	247
21.01	247
21.02	250
21.03	251
21.04	246
21.05	246
21.06	244
21.07	237
21.08	235
21.09	236
21.1	249
21.11	254
21.12	257
21.13	254
21.14	249
21.15	247
21.16	242
21.17	233
21.18	230
21.19	234
21.2	245
21.21	244
21.22	239
21.23	235
21.24	234
21.25	235
21.26	233
21.27	233
21.28	241
21.29	250
21.3	258
21.31	260
21.32	256
21.33	253
21.34	249
21.35	245
21.36	241
21.37	239
21.38	238
21.39	240
21.4	244
21.41	248
21.42	243
21.43	236
21.44	237
21.45	235
21.46	234
21.47	233
21.48	231
21.49	232
21.5	235
21.51	241
21.52	245
21.53	253
21.54	256
21.55	253
21.56	250
21.57	245
21.58	238
21.59	236
21.6	231
21.61	230
21.62	230
21.63	237
21.64	236
21.65	238
21.66	241
21.67	243
21.68	245
21.69	246
21.7	241
21.71	239
21.72	233
21.73	230
21.74	227
21.75	227
21.76	227
21.77	231
21.78	231
21.79	233
21.8	232
21.81	236
21.82	233
21.83	229
21.84	231
21.85	233
21.86	235
21.87	236
21.88	237
21.89	235
21.9	231
21.91	231
21.92	233
21.93	234
21.94	237
21.95	238
21.96	239
21.97	233
21.98	230
21.99	222
22	220
22.01	220
22.02	222
22.03	227
22.04	230
22.05	235
22.06	238
22.07	236
22.08	237
22.09	235
22.1	232
22.11	231
22.12	228
22.13	227
22.14	226
22.15	227
22.16	229
22.17	233
22.18	238
22.19	236
22.2	231
22.21	227
22.22	222
22.23	217
22.24	218
22.25	220
22.26	225
22.27	233
22.28	237
22.29	236
22.3	233
22.31	228
22.32	221
22.33	217
22.34	216
22.35	219
22.36	224
22.37	228
22.38	227
22.39	232
22.4	233
22.41	237
22.42	235
22.43	233
22.44	236
22.45	237
22.46	233
22.47	228
22.48	220
22.49	222
22.5	220
22.51	225
22.52	228
22.53	230
22.54	234
22.55	234
22.56	234
22.57	236
22.58	237
22.59	237
22.6	240
22.61	239
22.62	240
22.63	237
22.64	239
22.65	242
22.66	245
22.67	244
22.68	239
22.69	228
22.7	228
22.71	217
22.72	216
22.73	217
22.74	225
22.75	228
22.76	224
22.77	222
22.78	223
22.79	223
22.8	225
22.81	220
22.82	220
22.83	222
22.84	223
22.85	218
22.86	215
22.87	214
22.88	219
22.89	224
22.9	224
22.91	223
22.92	223
22.93	222
22.94	218
22.95	216
22.96	215
22.97	211
22.98	213
22.99	218
23	219
23.01	222
23.02	227
23.03	223
23.04	223
23.05	225
23.06	223
23.07	221
23.08	222
23.09	220
23.1	219
23.11	218
23.12	219
23.13	217
23.14	218
23.15	216
23.16	217
23.17	215
23.18	211
23.19	209
23.2	209
23.21	209
23.22	211
23.23	214
23.24	216
23.25	218
23.26	220
23.27	220
23.28	224
23.29	229
23.3	225
23.31	223
23.32	223
23.33	221
23.34	216
23.35	209
23.36	200
23.37	202
23.38	207
23.39	207
23.4	202
23.41	204
23.42	211
23.43	212
23.44	210
23.45	212
23.46	213
23.47	218
23.48	218
23.49	215
23.5	217
23.51	218
23.52	217
23.53	216
23.54	216
23.55	218
23.56	216
23.57	212
23.58	209
23.59	211
23.6	216
23.61	215
23.62	216
23.63	216
23.64	219
23.65	220
23.66	219
23.67	224
23.68	222
23.69	224
23.7	222
23.71	217
23.72	216
23.73	217
23.74	218
23.75	222
23.76	225
23.77	229
23.78	229
23.79	228
23.8	223
23.81	225
23.82	228
23.83	236
23.84	242
23.85	252
23.86	257
23.87	261
23.88	264
23.89	260
23.9	246
23.91	240
23.92	231
23.93	226
23.94	222
23.95	220
23.96	225
23.97	230
23.98	234
23.99	234
24	225
24.01	226
24.02	226
24.03	225
24.04	224
24.05	221
24.06	220
24.07	218
24.08	215
24.09	208
24.1	204
24.11	204
24.12	205
24.13	206
24.14	214
24.15	215
24.16	216
24.17	220
24.18	214
24.19	209
24.2	206
24.21	203
24.22	200
24.23	197
24.24	199
24.25	199
24.26	198
24.27	198
24.28	194
24.29	196
24.3	195
24.31	192
24.32	193
24.33	188
24.34	190
24.35	193
24.36	194
24.37	201
24.38	205
24.39	209
24.4	208
24.41	206
24.42	207
24.43	207
24.44	208
24.45	208
24.46	207
24.47	211
24.48	212
24.49	207
24.5	205
24.51	206
24.52	207
24.53	210
24.54	205
24.55	207
24.56	209
24.57	211
24.58	207
24.59	204
24.6	204
24.61	200
24.62	199
24.63	197
24.64	196
24.65	202
24.66	206
24.67	202
24.68	201
24.69	204
24.7	200
24.71	195
24.72	192
24.73	191
24.74	191
24.75	191
24.76	192
24.77	189
24.78	196
24.79	198
24.8	197
24.81	200
24.82	203
24.83	206
24.84	210
24.85	210
24.86	214
24.87	209
24.88	209
24.89	201
24.9	197
24.91	190
24.92	185
24.93	182
24.94	185
24.95	188
24.96	196
24.97	199
24.98	203
[truncated: 6,502 more rows]
