# Supplementary material for: Large-scale conformal synthesis of one-dimensional MAX phases
Source: Nat Commun. 2024 Oct 28;15:9275. doi: 10.1038/s41467-024-53137-0 (PMC11519885; doi:10.1038/s41467-024-53137-0)
Supplement: Supplementary file 3 — Source data [file 41467_2024_53137_MOESM3_ESM.zip › Source data/Fig.S31a.xlsx]

## Sheet: Sheet1
T	MC	DSC
31.839	100	-0.0422
32.039	100.067	-0.14751
32.239	100.032	-0.19716
32.439	99.9938	-0.23133
32.639	99.9029	-0.2539
32.839	100.005	-0.27572
33.039	100.045	-0.3012
33.239	99.9995	-0.3107
33.439	100.001	-0.32629
33.639	99.9997	-0.3341
33.839	99.9687	-0.35172
34.039	99.9744	-0.35502
34.239	100.032	-0.34256
34.439	100.025	-0.35975
34.639	99.9687	-0.37268
34.839	99.9451	-0.38429
35.039	99.9121	-0.39466
35.239	99.9734	-0.40438
35.439	99.8706	-0.41354
35.639	99.8701	-0.4217
35.839	99.8721	-0.42982
36.039	99.8821	-0.43737
36.239	99.8628	-0.44533
36.439	99.8703	-0.45229
36.639	99.8641	-0.45953
36.839	99.8414	-0.46642
37.039	99.8403	-0.47338
37.239	99.8392	-0.47992
37.439	99.8375	-0.4864
37.639	99.872	-0.49233
37.839	99.8767	-0.4982
38.039	99.8397	-0.50413
38.239	99.8838	-0.5095
38.439	99.8362	-0.51474
38.639	99.8719	-0.51967
38.839	99.8362	-0.52422
39.039	99.8377	-0.52916
39.239	99.8375	-0.53403
39.439	99.8404	-0.53873
39.639	99.778	-0.54368
39.839	99.7881	-0.54776
40.039	99.7803	-0.55193
40.239	99.7396	-0.556
40.439	99.7024	-0.55978
40.639	99.7278	-0.56377
40.839	99.7427	-0.56748
41.039	99.728	-0.571
41.239	99.7125	-0.57404
41.439	99.6799	-0.57774
41.639	99.6835	-0.58099
41.839	99.677	-0.58427
42.039	99.6754	-0.58748
42.239	99.7097	-0.59062
42.439	99.7472	-0.59355
42.639	99.6769	-0.59625
42.839	99.7451	-0.59908
43.039	99.7312	-0.60146
43.239	99.6667	-0.60404
43.439	99.7041	-0.60634
43.639	99.6749	-0.60898
43.839	99.6719	-0.61159
44.039	99.6614	-0.61399
44.239	99.6417	-0.61607
44.439	99.6704	-0.61823
44.639	99.6811	-0.62045
44.839	99.6843	-0.62272
45.039	99.6148	-0.62463
45.239	99.6455	-0.62632
45.439	99.6223	-0.62833
45.639	99.599	-0.6301
45.839	99.5423	-0.63174
46.039	99.5824	-0.63378
46.239	99.5543	-0.63556
46.439	99.6241	-0.63696
46.639	99.6512	-0.63848
46.839	99.6429	-0.63972
47.039	99.6766	-0.64092
47.239	99.6764	-0.64206
47.439	99.6827	-0.64316
47.639	99.6956	-0.6447
47.839	99.6754	-0.64582
48.039	99.6776	-0.64699
48.239	99.6773	-0.64839
48.439	99.6962	-0.64947
48.639	99.7092	-0.65034
48.839	99.6935	-0.65107
49.039	99.7085	-0.65169
49.239	99.6308	-0.65286
49.439	99.6765	-0.65354
49.639	99.6853	-0.6538
49.839	99.7378	-0.65443
50.039	99.6784	-0.65507
50.239	99.6444	-0.65576
50.439	99.6063	-0.65625
50.639	99.6685	-0.65648
50.839	99.6067	-0.65684
51.039	99.6267	-0.65716
51.239	99.6432	-0.65728
51.439	99.6473	-0.65743
51.639	99.684	-0.65749
51.839	99.6761	-0.65808
52.039	99.6824	-0.65835
52.239	99.6878	-0.65883
52.439	99.7224	-0.65902
52.639	99.6514	-0.65891
52.839	99.7073	-0.65906
53.039	99.6416	-0.65901
53.239	99.6777	-0.65861
53.439	99.6562	-0.65858
53.639	99.645	-0.65825
53.839	99.6111	-0.65815
54.039	99.6439	-0.65792
54.239	99.6934	-0.65739
54.439	99.647	-0.65719
54.639	99.6406	-0.65703
54.839	99.6492	-0.65652
55.039	99.6468	-0.65626
55.239	99.6459	-0.65599
55.439	99.6422	-0.65545
55.639	99.6162	-0.65526
55.839	99.6533	-0.655
56.039	99.5955	-0.65424
56.239	99.6098	-0.65364
56.439	99.5776	-0.65311
56.639	99.595	-0.65265
56.839	99.5938	-0.65174
57.039	99.5554	-0.65084
57.239	99.581	-0.6497
57.439	99.5868	-0.64908
57.639	99.5979	-0.64831
57.839	99.6088	-0.64765
58.039	99.6483	-0.64696
58.239	99.6447	-0.64626
58.439	99.6324	-0.64548
58.639	99.6327	-0.645
58.839	99.5856	-0.64407
59.039	99.5709	-0.64323
59.239	99.6437	-0.64203
59.439	99.6094	-0.64087
59.639	99.5842	-0.64004
59.839	99.6115	-0.63907
60.039	99.5818	-0.63808
60.239	99.5104	-0.63702
60.439	99.5907	-0.636
60.639	99.5342	-0.6349
60.839	99.5551	-0.63372
61.039	99.4941	-0.63282
61.239	99.4897	-0.63182
61.439	99.4806	-0.63072
61.639	99.4838	-0.62953
61.839	99.4846	-0.62827
62.039	99.5106	-0.62739
62.239	99.4627	-0.62633
62.439	99.4686	-0.62508
62.639	99.4546	-0.62405
62.839	99.4828	-0.62247
63.039	99.5141	-0.62109
63.239	99.5155	-0.61982
63.439	99.5142	-0.61824
63.639	99.4939	-0.6169
63.839	99.4507	-0.61553
64.039	99.5154	-0.61423
64.239	99.5153	-0.61299
64.439	99.5155	-0.61147
64.639	99.5111	-0.60972
64.839	99.5859	-0.60815
65.039	99.5788	-0.60631
65.239	99.5625	-0.60463
65.439	99.5824	-0.60291
65.639	99.6142	-0.60112
65.839	99.6452	-0.59921
66.039	99.6084	-0.59716
66.239	99.6509	-0.59534
66.439	99.6068	-0.59355
66.639	99.6442	-0.59161
66.839	99.5778	-0.58962
67.039	99.5887	-0.5873
67.239	99.5256	-0.58506
67.439	99.549	-0.58263
67.639	99.5521	-0.58058
67.839	99.5062	-0.57812
68.039	99.581	-0.57592
68.239	99.5492	-0.57329
68.439	99.5138	-0.57094
68.639	99.5241	-0.56829
68.839	99.5484	-0.56594
69.039	99.5786	-0.56346
69.239	99.509	-0.56102
69.439	99.5173	-0.55872
69.639	99.5507	-0.55644
69.839	99.5552	-0.55377
70.039	99.4827	-0.55141
70.239	99.5222	-0.54911
70.439	99.4943	-0.54671
70.639	99.5128	-0.54436
70.839	99.4795	-0.54231
71.039	99.5177	-0.54003
71.239	99.5108	-0.53759
71.439	99.4483	-0.53498
71.639	99.4491	-0.53236
71.839	99.4466	-0.52986
72.039	99.4332	-0.52759
72.239	99.4545	-0.52541
72.439	99.3859	-0.52322
72.639	99.3913	-0.52073
72.839	99.3475	-0.51857
73.039	99.4165	-0.51639
73.239	99.399	-0.51421
73.439	99.3874	-0.51214
73.639	99.3897	-0.51005
73.839	99.3522	-0.50762
74.039	99.3559	-0.50518
74.239	99.3926	-0.50284
74.439	99.35	-0.50036
74.639	99.3846	-0.49817
74.839	99.3666	-0.49585
75.039	99.3916	-0.49345
75.239	99.3337	-0.49099
75.439	99.3602	-0.48832
75.639	99.3543	-0.48567
75.839	99.3372	-0.48292
76.039	99.3231	-0.48048
76.239	99.3237	-0.47794
76.439	99.3369	-0.47548
76.639	99.2944	-0.47322
76.839	99.3122	-0.47081
77.039	99.2888	-0.46822
77.239	99.2833	-0.46545
77.439	99.3546	-0.46269
77.639	99.3205	-0.46006
77.839	99.3218	-0.45723
78.039	99.3233	-0.45451
78.239	99.3583	-0.4516
78.439	99.353	-0.44891
78.639	99.3578	-0.44592
78.839	99.3632	-0.44322
79.039	99.4233	-0.44026
79.239	99.4203	-0.43724
79.439	99.4168	-0.43454
79.639	99.4548	-0.43119
79.839	99.4519	-0.42833
80.039	99.47	-0.42539
80.239	99.4509	-0.42258
80.439	99.4529	-0.41988
80.639	99.4526	-0.41706
80.839	99.4266	-0.41407
81.039	99.4577	-0.41098
81.239	99.402	-0.40793
81.439	99.389	-0.40514
81.639	99.385	-0.40203
81.839	99.3629	-0.39896
82.039	99.3781	-0.39607
82.239	99.3847	-0.39336
82.439	99.3872	-0.39058
82.639	99.3871	-0.38761
82.839	99.3871	-0.38535
83.039	99.3871	-0.38234
83.239	99.3871	-0.37951
83.439	99.3888	-0.37667
83.639	99.387	-0.37389
83.839	99.4579	-0.37118
84.039	99.4516	-0.36847
84.239	99.4583	-0.36597
84.439	99.3861	-0.3632
84.639	99.3827	-0.36047
84.839	99.4526	-0.35803
85.039	99.4129	-0.35534
85.239	99.4195	-0.35256
85.439	99.3506	-0.34984
85.639	99.3224	-0.34691
85.839	99.3063	-0.34444
86.039	99.2906	-0.34192
86.239	99.239	-0.33909
86.439	99.2269	-0.3361
86.639	99.2032	-0.33328
86.839	99.2265	-0.33063
87.039	99.2252	-0.32785
87.239	99.2285	-0.32512
87.439	99.2004	-0.32238
87.639	99.2272	-0.31937
87.839	99.2241	-0.31592
88.039	99.2515	-0.31298
88.239	99.2571	-0.31009
88.439	99.2591	-0.30693
88.639	99.2619	-0.3039
88.839	99.293	-0.3006
89.039	99.2904	-0.29782
89.239	99.2912	-0.29483
89.439	99.2899	-0.29167
89.639	99.326	-0.28855
89.839	99.3224	-0.28528
90.039	99.3225	-0.28217
90.239	99.3228	-0.27877
90.439	99.3245	-0.27543
90.639	99.2973	-0.27208
90.839	99.2836	-0.26871
91.039	99.2171	-0.26539
91.239	99.2595	-0.26245
91.439	99.2253	-0.25946
91.639	99.1928	-0.25605
91.839	99.1935	-0.25267
92.039	99.1919	-0.24951
92.239	99.1747	-0.24625
92.439	99.1726	-0.24277
92.639	99.1921	-0.23979
92.839	99.1931	-0.237
93.039	99.1932	-0.2337
93.239	99.1581	-0.23097
93.439	99.161	-0.22784
93.639	99.1522	-0.22493
93.839	99.1272	-0.22241
94.039	99.1289	-0.21935
94.239	99.1286	-0.21635
94.439	99.1288	-0.2132
94.639	99.1567	-0.21038
94.839	99.1953	-0.20766
95.039	99.194	-0.20446
95.239	99.1935	-0.20172
95.439	99.1935	-0.19898
95.639	99.1936	-0.19654
95.839	99.1936	-0.19355
96.039	99.1936	-0.19092
96.239	99.1936	-0.188
96.439	99.1935	-0.18519
96.639	99.1937	-0.18277
96.839	99.1937	-0.18049
97.039	99.1867	-0.17779
97.239	99.254	-0.17517
97.439	99.2209	-0.17282
97.639	99.2257	-0.17005
97.839	99.2225	-0.16755
98.039	99.1938	-0.16512
98.239	99.1623	-0.16211
98.439	99.1624	-0.15979
98.639	99.1606	-0.15726
98.839	99.1579	-0.15438
99.039	99.2086	-0.15171
99.239	99.1605	-0.14954
99.439	99.164	-0.14738
99.639	99.1598	-0.14494
99.839	99.148	-0.14231
100.039	99.0913	-0.14007
100.239	99.0961	-0.13769
100.439	99.1254	-0.1351
100.639	99.162	-0.13276
100.839	99.1481	-0.13061
101.039	99.0919	-0.12797
101.239	99.0967	-0.12551
101.439	99.0938	-0.12293
101.639	99.1257	-0.12023
101.839	99.1282	-0.11743
102.039	99.1292	-0.11491
102.239	99.129	-0.11218
102.439	99.1291	-0.10974
102.639	99.1289	-0.10718
102.839	99.127	-0.10445
103.039	99.1523	-0.10185
103.239	99.1608	-0.09947
103.439	99.1615	-0.09648
103.639	99.1612	-0.09391
103.839	99.1607	-0.09097
104.039	99.1646	-0.08836
104.239	99.1272	-0.08524
104.439	99.1299	-0.08224
104.639	99.1289	-0.07919
104.839	99.1269	-0.07635
105.039	99.1525	-0.07366
105.239	99.1608	-0.07041
105.439	99.1624	-0.06777
105.639	99.1594	-0.06461
105.839	99.1969	-0.06137
106.039	99.193	-0.05844
106.239	99.1937	-0.05555
106.439	99.1904	-0.05251
106.639	99.2224	-0.04974
106.839	99.225	-0.04682
107.039	99.226	-0.04328
107.239	99.2258	-0.04009
107.439	99.2258	-0.03669
107.639	99.2258	-0.03363
107.839	99.2254	-0.03045
108.039	99.229	-0.02713
108.239	99.1929	-0.02406
108.439	99.2076	-0.02108
108.639	99.227	-0.01761
108.839	99.226	-0.01453
109.039	99.226	-0.01106
109.239	99.2258	-0.00745
109.439	99.2133	-0.00411
109.639	99.1937	-0.00078428
109.839	99.2033	0.00309
110.039	99.2638	0.00663
110.239	99.258	0.01021
110.439	99.2579	0.01419
110.639	99.2581	0.01792
110.839	99.2581	0.02173
111.039	99.2581	0.02559
111.239	99.2581	0.02949
111.439	99.2582	0.03354
111.639	99.2572	0.03738
111.839	99.2562	0.04175
112.039	99.2224	0.04528
112.239	99.2261	0.04942
112.439	99.2259	0.05353
112.639	99.2258	0.05775
112.839	99.2258	0.0621
113.039	99.2258	0.06632
113.239	99.2258	0.07079
113.439	99.226	0.07545
113.639	99.2239	0.08013
113.839	99.2274	0.08457
114.039	99.1557	0.08893
114.239	99.1558	0.09326
114.439	99.2301	0.098
114.639	99.2241	0.10232
114.839	99.2259	0.10671
115.039	99.2258	0.11119
115.239	99.2258	0.11536
115.439	99.2258	0.11968
115.639	99.2258	0.12414
115.839	99.2259	0.12885
116.039	99.2267	0.13344
116.239	99.2189	0.13807
116.439	99.2904	0.14247
116.639	99.2883	0.1473
116.839	99.2914	0.15163
117.039	99.2943	0.15619
117.239	99.3256	0.16055
117.439	99.3225	0.16529
117.639	99.3226	0.17002
117.839	99.3224	0.17468
118.039	99.3222	0.17928
118.239	99.3366	0.18408
118.439	99.356	0.18847
118.639	99.3551	0.19313
118.839	99.3548	0.19778
119.039	99.3548	0.20273
119.239	99.3548	0.20761
119.439	99.3548	0.21239
119.639	99.3548	0.21732
119.839	99.3549	0.22196
120.039	99.3547	0.22686
120.239	99.3528	0.23157
120.439	99.3781	0.23634
120.639	99.388	0.24095
120.839	99.3971	0.24557
121.039	99.3517	0.25052
121.239	99.3544	0.25527
121.439	99.3548	0.25992
121.639	99.355	0.26434
121.839	99.3593	0.26919
122.039	99.3079	0.27411
122.239	99.2916	0.27906
122.439	99.2752	0.28348
122.639	99.257	0.28807
122.839	99.2575	0.29244
123.039	99.2616	0.29719
123.239	99.2265	0.30179
123.439	99.2267	0.30651
123.639	99.2257	0.31065
123.839	99.2258	0.31505
124.039	99.2258	0.31948
124.239	99.2258	0.32358
124.439	99.2258	0.32777
124.639	99.2258	0.33227
124.839	99.2258	0.33659
125.039	99.2265	0.34083
125.239	99.2228	0.34533
125.439	99.2604	0.34965
125.639	99.2574	0.35414
125.839	99.2577	0.35833
126.039	99.2503	0.36257
126.239	99.22	0.36663
126.439	99.2588	0.37103
126.639	99.2602	0.37545
126.839	99.2307	0.37934
127.039	99.2252	0.38332
127.239	99.2447	0.38731
127.439	99.2581	0.39152
127.639	99.2484	0.39551
127.839	99.2239	0.3998
128.039	99.2257	0.4037
128.239	99.2259	0.40752
128.439	99.2258	0.41149
128.639	99.2257	0.41575
128.839	99.2267	0.4197
129.039	99.2263	0.42366
129.239	99.2617	0.4279
129.439	99.257	0.43186
129.639	99.2532	0.43567
129.839	99.2229	0.4399
130.039	99.2259	0.44416
130.239	99.2259	0.44844
130.439	99.2258	0.45256
130.639	99.2258	0.45681
130.839	99.2258	0.46064
131.039	99.2258	0.46475
131.239	99.2258	0.46894
131.439	99.2258	0.47293
131.639	99.2258	0.47694
131.839	99.2258	0.48107
132.039	99.226	0.48518
132.239	99.2271	0.48908
132.439	99.2066	0.49313
132.639	99.1934	0.49731
132.839	99.1933	0.50146
133.039	99.1936	0.50542
133.239	99.1936	0.50958
133.439	99.1936	0.51365
133.639	99.1936	0.51781
133.839	99.1936	0.5221
134.039	99.1936	0.52624
134.239	99.1936	0.5304
134.439	99.1936	0.53468
134.639	99.1936	0.53906
134.839	99.1936	0.5426
135.039	99.1936	0.54657
135.239	99.1936	0.5506
135.439	99.1936	0.55464
135.639	99.1936	0.55837
135.839	99.1936	0.56239
136.039	99.1936	0.56585
136.239	99.1936	0.56973
136.439	99.1936	0.57354
136.639	99.1936	0.57774
136.839	99.1936	0.58179
137.039	99.1936	0.5858
137.239	99.1936	0.58988
137.439	99.1936	0.59368
137.639	99.1936	0.59738
137.839	99.1936	0.60113
138.039	99.1933	0.60514
138.239	99.1935	0.60885
138.439	99.2056	0.61263
138.639	99.2298	0.61633
138.839	99.1909	0.62042
139.039	99.1942	0.62413
139.239	99.1936	0.62782
139.439	99.1937	0.63167
139.639	99.1928	0.63535
139.839	99.1876	0.63937
140.039	99.1587	0.64325
140.239	99.1612	0.64679
140.439	99.1614	0.65041
140.639	99.1613	0.65436
140.839	99.1613	0.65836
141.039	99.161	0.66252
141.239	99.161	0.66644
141.439	99.176	0.67054
141.639	99.1933	0.67441
141.839	99.1786	0.67834
142.039	99.1245	0.68238
142.239	99.1288	0.68629
142.439	99.1292	0.69037
142.639	99.129	0.6945
142.839	99.129	0.69839
143.039	99.129	0.70236
143.239	99.129	0.70649
143.439	99.129	0.71054
143.639	99.129	0.71483
143.839	99.1289	0.71859
144.039	99.1294	0.72268
144.239	99.1323	0.72678
144.439	99.0847	0.73067
144.639	99.0653	0.73478
144.839	99.064	0.73895
145.039	99.0645	0.74308
145.239	99.0645	0.7473
145.439	99.0645	0.75151
145.639	99.0645	0.75558
145.839	99.0645	0.75972
146.039	99.0645	0.76382
146.239	99.0645	0.76807
146.439	99.0645	0.77256
146.639	99.0645	0.77689
146.839	99.0645	0.78121
147.039	99.0645	0.7856
147.239	99.0645	0.79002
147.439	99.0645	0.79454
147.639	99.0645	0.79912
147.839	99.0645	0.80375
148.039	99.0645	0.80828
148.239	99.0645	0.81312
148.439	99.0645	0.81763
148.639	99.0645	0.82204
148.839	99.0645	0.82683
149.039	99.0644	0.8317
149.239	99.0647	0.83648
149.439	99.0696	0.84117
149.639	99.0103	0.84609
149.839	99.0015	0.85105
150.039	99.0006	0.85595
150.239	99.0029	0.86083
150.439	99.0361	0.86585
150.639	99.0325	0.87085
150.839	99.0679	0.87559
151.039	99.0643	0.88071
151.239	99.0644	0.88567
151.439	99.0645	0.89017
151.639	99.0645	0.89512
151.839	99.0645	0.89986
152.039	99.0645	0.9048
152.239	99.0645	0.90951
152.439	99.0645	0.91419
152.639	99.0645	0.9187
152.839	99.0645	0.92357
153.039	99.0645	0.92831
153.239	99.0645	0.93264
153.439	99.0645	0.93748
153.639	99.0645	0.94212
153.839	99.0645	0.94663
154.039	99.0645	0.95073
154.239	99.0645	0.95515
154.439	99.0645	0.95994
154.639	99.0644	0.96405
154.839	99.0663	0.96817
155.039	99.0643	0.97211
155.239	99.1357	0.97627
155.439	99.1288	0.98043
155.639	99.1289	0.9843
155.839	99.129	0.98841
156.039	99.129	0.99238
156.239	99.129	0.99634
156.439	99.129	1.00019
156.639	99.129	1.00406
156.839	99.129	1.0081
157.039	99.129	1.0118
157.239	99.129	1.01587
157.439	99.129	1.01989
157.639	99.129	1.02391
157.839	99.129	1.02757
158.039	99.129	1.03132
158.239	99.129	1.03522
158.439	99.129	1.03896
158.639	99.129	1.0427
158.839	99.129	1.04616
159.039	99.129	1.04992
159.239	99.129	1.05366
159.439	99.129	1.05722
159.639	99.129	1.06075
159.839	99.129	1.06456
160.039	99.129	1.06863
160.239	99.129	1.07286
160.439	99.129	1.07668
160.639	99.129	1.08087
160.839	99.129	1.08484
161.039	99.1299	1.08881
161.239	99.1304	1.09264
161.439	99.1651	1.09671
161.639	99.163	1.10064
161.839	99.1962	1.10438
162.039	99.1934	1.10839
162.239	99.2009	1.11231
162.439	99.1269	1.11593
162.639	99.0893	1.11978
162.839	99.0628	1.1238
163.039	99.0293	1.1277
163.239	99.0321	1.13157
163.439	99.0323	1.1354
163.639	99.0323	1.13954
163.839	99.0322	1.14379
164.039	99.0322	1.14819
164.239	99.0331	1.15223
164.439	99.0395	1.15651
164.639	99.0667	1.16083
164.839	99.0738	1.16501
165.039	99.0985	1.16925
165.239	99.108	1.17329
165.439	99.1301	1.17742
165.639	99.1428	1.1818
165.839	99.1615	1.18632
166.039	99.1615	1.19049
166.239	99.1613	1.19513
166.439	99.1613	1.19978
166.639	99.1613	1.20444
166.839	99.1613	1.20921
167.039	99.1613	1.21416
167.239	99.1613	1.21912
167.439	99.1613	1.22422
167.639	99.1613	1.22946
167.839	99.1613	1.23473
168.039	99.1613	1.23999
168.239	99.1612	1.24571
168.439	99.1613	1.25144
168.639	99.1681	1.25671
168.839	99.0932	1.26242
169.039	99.0981	1.26794
169.239	99.0969	1.27378
169.439	99.0968	1.27942
169.639	99.0968	1.28535
169.839	99.0968	1.29152
170.039	99.0968	1.2978
170.239	99.0968	1.30371
170.439	99.0968	1.31016
170.639	99.0968	1.31602
170.839	99.0968	1.32226
171.039	99.0968	1.32867
171.239	99.0968	1.33488
171.439	99.0968	1.34109
171.639	99.0968	1.34752
171.839	99.0968	1.3542
172.039	99.0968	1.36021
172.239	99.0968	1.36652
172.439	99.0968	1.37309
172.639	99.0968	1.37939
172.839	99.0968	1.3857
173.039	99.0968	1.39232
173.239	99.0968	1.39859
173.439	99.0968	1.40493
173.639	99.0969	1.41152
173.839	99.0974	1.41786
174.039	99.0904	1.42414
174.239	99.1682	1.43049
174.439	99.161	1.43687
174.639	99.1612	1.44318
174.839	99.1613	1.44928
175.039	99.1613	1.45538
175.239	99.1613	1.46154
175.439	99.1613	1.46758
175.639	99.1613	1.47396
175.839	99.1613	1.48008
176.039	99.1613	1.48673
176.239	99.1613	1.49281
176.439	99.1613	1.49929
176.639	99.1613	1.50519
176.839	99.1613	1.51091
177.039	99.1613	1.51697
177.239	99.1613	1.5229
177.439	99.1613	1.52857
177.639	99.1613	1.53457
177.839	99.1613	1.54021
178.039	99.1613	1.54567
178.239	99.1613	1.5512
178.439	99.1613	1.5565
178.639	99.1613	1.5619
178.839	99.1613	1.5674
179.039	99.1613	1.57313
179.239	99.1613	1.57832
179.439	99.1613	1.58352
179.639	99.1613	1.58897
179.839	99.1613	1.59431
180.039	99.1613	1.59914
180.239	99.1613	1.60443
180.439	99.1613	1.60945
180.639	99.1613	1.6144
180.839	99.1613	1.61953
181.039	99.1613	1.62387
181.239	99.1613	1.62875
181.439	99.1613	1.6335
181.639	99.1613	1.63824
181.839	99.1613	1.64305
182.039	99.1613	1.64784
182.239	99.1613	1.65243
182.439	99.1613	1.65723
182.639	99.1613	1.66153
182.839	99.1613	1.66632
183.039	99.1613	1.67076
183.239	99.1613	1.67527
183.439	99.1613	1.67999
183.639	99.1613	1.6845
183.839	99.1613	1.68896
184.039	99.1613	1.69287
184.239	99.1613	1.69739
184.439	99.1609	1.7018
184.639	99.1553	1.70603
184.839	99.2293	1.71038
185.039	99.225	1.71468
185.239	99.2257	1.71879
185.439	99.2258	1.72302
185.639	99.2258	1.72724
185.839	99.2258	1.73086
186.039	99.2258	1.73516
186.239	99.2258	1.7393
186.439	99.2258	1.74293
186.639	99.2258	1.74693
186.839	99.2258	1.75082
187.039	99.2258	1.75466
187.239	99.2258	1.75849
187.439	99.2258	1.7623
187.639	99.2258	1.76637
187.839	99.2258	1.77044
188.039	99.2258	1.77454
188.239	99.2258	1.77879
188.439	99.2258	1.78273
188.639	99.2258	1.78675
188.839	99.2258	1.79052
189.039	99.2258	1.79499
189.239	99.2258	1.79912
189.439	99.2258	1.80313
189.639	99.2258	1.80707
189.839	99.2258	1.81108
190.039	99.2258	1.81535
190.239	99.2258	1.81981
190.439	99.2258	1.82385
190.639	99.2258	1.82821
190.839	99.2276	1.83302
191.039	99.2477	1.83743
191.239	99.2896	1.84156
191.439	99.2905	1.84628
191.639	99.2904	1.85071
191.839	99.2903	1.85522
192.039	99.2903	1.8597
192.239	99.2903	1.86451
192.439	99.2903	1.86903
192.639	99.2903	1.87377
192.839	99.2903	1.87802
193.039	99.2903	1.88274
193.239	99.2903	1.88704
193.439	99.2903	1.89169
193.639	99.2903	1.89629
193.839	99.2906	1.90113
194.039	99.292	1.90547
194.239	99.2585	1.91014
194.439	99.2595	1.91485
194.639	99.2729	1.91978
194.839	99.2896	1.92446
195.039	99.2903	1.92931
195.239	99.2903	1.93416
195.439	99.2903	1.93918
195.639	99.2903	1.94375
195.839	99.2903	1.94818
196.039	99.2903	1.95283
196.239	99.2903	1.95783
196.439	99.2903	1.96254
196.639	99.2903	1.96741
196.839	99.2903	1.97236
197.039	99.2903	1.97751
197.239	99.2903	1.98228
197.439	99.2903	1.98705
197.639	99.2903	1.99177
197.839	99.2903	1.99673
198.039	99.2903	2.00134
198.239	99.2903	2.00646
198.439	99.2903	2.01128
198.639	99.2903	2.01586
198.839	99.2903	2.02068
199.039	99.2903	2.02563
199.239	99.2903	2.03031
199.439	99.2903	2.03511
199.639	99.2903	2.03973
199.839	99.2903	2.04437
200.039	99.2903	2.04899
200.239	99.2903	2.0533
200.439	99.2894	2.05794
200.639	99.2774	2.06298
200.839	99.2588	2.06764
201.039	99.2581	2.07232
201.239	99.2581	2.07696
201.439	99.2581	2.08135
201.639	99.2581	2.08605
201.839	99.2581	2.0904
202.039	99.2581	2.09482
202.239	99.2581	2.09917
202.439	99.2581	2.10375
202.639	99.2581	2.10837
202.839	99.2581	2.11271
203.039	99.2581	2.11735
203.239	99.2581	2.12148
203.439	99.2581	2.12611
203.639	99.2582	2.1309
203.839	99.2595	2.13554
204.039	99.2681	2.13978
204.239	99.3224	2.14415
204.439	99.3227	2.14865
204.639	99.3226	2.15307
204.839	99.3226	2.15752
205.039	99.3226	2.16201
205.239	99.3226	2.16664
205.439	99.3226	2.1708
205.639	99.3226	2.17477
205.839	99.3226	2.17899
206.039	99.3226	2.18288
206.239	99.3226	2.18705
206.439	99.3226	2.19135
206.639	99.3226	2.19543
206.839	99.3233	2.1998
207.039	99.3452	2.20388
207.239	99.354	2.20819
207.439	99.3548	2.21242
207.639	99.3548	2.21662
207.839	99.3548	2.22079
208.039	99.3548	2.22488
208.239	99.3548	2.22921
208.439	99.3548	2.23316
208.639	99.3548	2.23725
208.839	99.3548	2.24122
209.039	99.3548	2.24567
209.239	99.3548	2.24993
209.439	99.3548	2.25398
209.639	99.3548	2.25811
209.839	99.3548	2.26253
210.039	99.3548	2.26648
210.239	99.3548	2.27091
210.439	99.3548	2.2755
210.639	99.3548	2.2796
210.839	99.3548	2.28397
211.039	99.3548	2.28839
211.239	99.3548	2.29298
211.439	99.3548	2.2973
211.639	99.3549	2.30164
211.839	99.3553	2.30594
212.039	99.3607	2.3104
212.239	99.2835	2.31479
212.439	99.2899	2.31945
212.639	99.2903	2.32363
212.839	99.2903	2.32821
213.039	99.2903	2.33253
213.239	99.2903	2.33682
213.439	99.2903	2.34122
213.639	99.2903	2.34552
213.839	99.2903	2.3496
214.039	99.2903	2.35361
214.239	99.2903	2.35799
214.439	99.2903	2.36229
214.639	99.2903	2.36676
214.839	99.2903	2.37093
215.039	99.2903	2.37537
215.239	99.2903	2.37899
215.439	99.2904	2.38289
215.639	99.2912	2.38719
215.839	99.311	2.3914
216.039	99.3227	2.39585
216.239	99.3371	2.39996
216.439	99.3539	2.4041
216.639	99.3548	2.40832
216.839	99.3548	2.41265
217.039	99.3548	2.4167
217.239	99.3548	2.42092
217.439	99.3548	2.42481
217.639	99.3548	2.42903
217.839	99.3548	2.43321
218.039	99.3548	2.43749
218.239	99.3548	2.44148
218.439	99.3548	2.44577
218.639	99.3548	2.45003
218.839	99.3548	2.45449
219.039	99.3548	2.45875
219.239	99.3548	2.46289
219.439	99.3549	2.46726
219.639	99.3552	2.47158
219.839	99.3587	2.4757
220.039	99.2808	2.47993
220.239	99.3598	2.4842
220.439	99.3551	2.48857
220.639	99.3548	2.49294
220.839	99.3548	2.49724
221.039	99.3548	2.50109
221.239	99.3544	2.50514
221.439	99.2942	2.50941
221.639	99.2902	2.51336
221.839	99.2622	2.51735
222.039	99.2584	2.52159
222.239	99.2581	2.52571
222.439	99.2581	2.52979
222.639	99.259	2.53365
222.839	99.2804	2.5375
223.039	99.2896	2.54163
223.239	99.2903	2.54546
223.439	99.2903	2.54926
223.639	99.2903	2.55317
223.839	99.2903	2.5569
224.039	99.2903	2.56101
224.239	99.2903	2.56493
224.439	99.2903	2.56876
224.639	99.2903	2.57239
224.839	99.2903	2.57646
225.039	99.2903	2.58012
225.239	99.2903	2.58436
225.439	99.2903	2.58803
225.639	99.2903	2.59177
225.839	99.2903	2.59566
226.039	99.2903	2.59955
226.239	99.2903	2.6033
226.439	99.2903	2.60703
226.639	99.29	2.61102
226.839	99.2859	2.61487
227.039	99.3616	2.61853
227.239	99.3553	2.62212
227.439	99.3549	2.62585
227.639	99.3548	2.62982
227.839	99.3543	2.63356
228.039	99.3465	2.6373
228.239	99.3232	2.64141
228.439	99.3184	2.64539
228.639	99.3941	2.64918
228.839	99.392	2.65281
229.039	99.3157	2.6567
229.239	99.3221	2.66045
229.439	99.3232	2.66405
229.639	99.3341	2.66777
229.839	99.3539	2.67137
230.039	99.3548	2.675
230.239	99.3548	2.67848
230.439	99.3548	2.68244
230.639	99.3548	2.68593
230.839	99.3548	2.68928
231.039	99.3548	2.69278
231.239	99.3548	2.69606
231.439	99.3548	2.69944
231.639	99.3548	2.70239
231.839	99.3548	2.70509
232.039	99.3548	2.70766
232.239	99.3548	2.71012
232.439	99.3548	2.71244
232.639	99.3548	2.71442
232.839	99.3548	2.71617
233.039	99.3548	2.71789
233.239	99.3548	2.71928
233.439	99.3548	2.72001
233.639	99.3548	2.72078
233.839	99.3549	2.72154
234.039	99.3555	2.72164
234.239	99.3846	2.7215
234.439	99.387	2.72124
234.639	99.3871	2.7205
234.839	99.3871	2.71919
235.039	99.3885	2.71823
235.239	99.3177	2.71667
235.439	99.3221	2.71487
235.639	99.3226	2.71342
235.839	99.3226	2.71167
236.039	99.3226	2.70935
236.239	99.3226	2.70751
236.439	99.3226	2.70485
236.639	99.3226	2.7023
236.839	99.3226	2.70036
237.039	99.3226	2.69808
237.239	99.3226	2.69612
237.439	99.3226	2.69417
237.639	99.3226	2.69239
237.839	99.3226	2.69104
238.039	99.3226	2.68945
238.239	99.3226	2.68816
238.439	99.3226	2.68738
238.639	99.3226	2.68666
238.839	99.3226	2.68633
239.039	99.3226	2.68623
239.239	99.3226	2.68659
239.439	99.3226	2.68728
239.639	99.3226	2.68849
239.839	99.3226	2.69012
240.039	99.3226	2.69167
240.239	99.3252	2.69378
240.439	99.3541	2.69603
240.639	99.3548	2.69866
240.839	99.3552	2.70166
241.039	99.361	2.70538
241.239	99.2844	2.70888
241.439	99.29	2.71323
241.639	99.2903	2.71799
241.839	99.2903	2.72262
242.039	99.2902	2.72783
242.239	99.2903	2.73305
242.439	99.3217	2.73831
242.639	99.3572	2.74393
242.839	99.3551	2.7496
243.039	99.3549	2.7555
243.239	99.3555	2.76158
243.439	99.3697	2.76781
243.639	99.3863	2.77412
243.839	99.3871	2.78063
244.039	99.388	2.78726
244.239	99.4129	2.79405
244.439	99.4191	2.80077
244.639	99.4193	2.8076
244.839	99.4194	2.81454
245.039	99.4194	2.82168
245.239	99.4195	2.82884
245.439	99.4226	2.83604
245.639	99.3474	2.84284
245.839	99.3425	2.84989
246.039	99.3234	2.857
246.239	99.3226	2.86416
246.439	99.3226	2.87142
246.639	99.3223	2.87846
246.839	99.3195	2.8855
247.039	99.3562	2.89253
247.239	99.358	2.89964
247.439	99.2901	2.90677
247.639	99.2904	2.91385
247.839	99.2903	2.92103
248.039	99.289	2.92799
248.239	99.3264	2.93511
248.439	99.3326	2.94176
248.639	99.3537	2.94862
248.839	99.3516	2.95511
249.039	99.3899	2.96168
249.239	99.3836	2.96779
249.439	99.4181	2.97397
249.639	99.4531	2.97973
249.839	99.4493	2.98516
250.039	99.4849	2.99058
250.239	99.5155	2.99591
250.439	99.5162	3.00096
250.639	99.5158	3.00614
250.839	99.5069	3.0109
251.039	99.4533	3.01578
251.239	99.4516	3.02015
251.439	99.4496	3.02434
251.639	99.41	3.02815
251.839	99.3574	3.03193
252.039	99.355	3.03563
252.239	99.3548	3.03888
252.439	99.3548	3.04196
252.639	99.3539	3.04476
252.839	99.3236	3.04711
253.039	99.3558	3.04977
253.239	99.3228	3.05187
253.439	99.3227	3.05445
253.639	99.3241	3.05679
253.839	99.2864	3.05869
254.039	99.278	3.06059
254.239	99.2589	3.06264
254.439	99.2581	3.06438
254.639	99.2576	3.06638
254.839	99.2517	3.06858
255.039	99.325	3.07037
255.239	99.3227	3.07237
255.439	99.3226	3.07425
255.639	99.3226	3.07586
255.839	99.3228	3.0781
256.039	99.3289	3.07951
256.239	99.3539	3.08142
256.439	99.3546	3.08322
256.639	99.3516	3.08521
256.839	99.3899	3.08679
257.039	99.3873	3.0885
257.239	99.3873	3.09023
257.439	99.3893	3.09215
257.639	99.3545	3.0942
257.839	99.3548	3.09661
258.039	99.3548	3.0984
258.239	99.3548	3.10079
258.439	99.3548	3.10254
258.639	99.3548	3.10426
258.839	99.355	3.10657
259.039	99.3567	3.10884
259.239	99.3988	3.11062
259.439	99.4184	3.11284
259.639	99.4193	3.11503
259.839	99.4192	3.11756
260.039	99.4208	3.12019
260.239	99.4827	3.12294
260.439	99.4837	3.12611
260.639	99.4834	3.12954
260.839	99.4738	3.13263
261.039	99.4168	3.13662
261.239	99.4157	3.14081
261.439	99.4539	3.14509
261.639	99.4517	3.14982
261.839	99.4516	3.15502
262.039	99.4516	3.16046
262.239	99.4516	3.16659
262.439	99.4516	3.17261
262.639	99.4516	3.17883
262.839	99.4516	3.1851
263.039	99.4516	3.19224
263.239	99.4516	3.19893
263.439	99.4515	3.20638
263.639	99.4507	3.21405
263.839	99.4309	3.22194
264.039	99.4199	3.22966
264.239	99.4194	3.23801
264.439	99.4194	3.24609
264.639	99.4193	3.25405
264.839	99.4193	3.26159
265.039	99.4193	3.26943
265.239	99.4193	3.27672
265.439	99.4193	3.28376
265.639	99.4193	3.29054
265.839	99.4193	3.29675
266.039	99.4193	3.30245
266.239	99.4193	3.30773
266.439	99.4194	3.31273
266.639	99.4194	3.31721
266.839	99.4195	3.32122
267.039	99.4212	3.32453
267.239	99.4695	3.32711
267.439	99.4833	3.32955
267.639	99.4839	3.33132
267.839	99.4839	3.33246
268.039	99.4839	3.3331
268.239	99.4839	3.33342
268.439	99.4839	3.3331
268.639	99.4839	3.33222
268.839	99.4839	3.33091
269.039	99.4839	3.32903
269.239	99.4839	3.32682
269.439	99.4839	3.32439
269.639	99.4839	3.32195
269.839	99.4839	3.31922
270.039	99.4839	3.31601
270.239	99.4839	3.31244
270.439	99.4839	3.30917
270.639	99.4839	3.30596
270.839	99.4839	3.30254
271.039	99.4839	3.29927
271.239	99.4839	3.29549
271.439	99.4839	3.2923
271.639	99.4838	3.28884
271.839	99.4827	3.28546
272.039	99.4208	3.28225
272.239	99.4192	3.27904
272.439	99.4193	3.27577
272.639	99.4193	3.27302
272.839	99.4193	3.27038
273.039	99.4193	3.26771
273.239	99.4193	3.2654
273.439	99.4193	3.26328
273.639	99.4193	3.26113
273.839	99.4193	3.25927
274.039	99.4193	3.25791
274.239	99.4193	3.25664
274.439	99.4186	3.25547
274.639	99.4007	3.25446
274.839	99.3567	3.25388
275.039	99.355	3.2535
275.239	99.3548	3.25368
275.439	99.3548	3.25368
275.639	99.3548	3.25363
275.839	99.3548	3.25422
276.039	99.3548	3.25486
276.239	99.3548	3.25603
276.439	99.3548	3.25679
276.639	99.3548	3.25788
276.839	99.3544	3.25943
277.039	99.3479	3.26123
277.239	99.4237	3.26338
277.439	99.4196	3.26585
277.639	99.4194	3.26814
277.839	99.4193	3.27092
278.039	99.4193	3.27372
278.239	99.4193	3.27693
278.439	99.4193	3.28018
278.639	99.4193	3.28403
278.839	99.4193	3.2877
279.039	99.4193	3.2914
279.239	99.4193	3.29547
279.439	99.4194	3.29956
279.639	99.4194	3.30397
279.839	99.4189	3.30903
280.039	99.4542	3.31405
280.239	99.4518	3.31887
280.439	99.4516	3.32444
280.639	99.4516	3.33067
280.839	99.4516	3.33698
281.039	99.4516	3.34364
281.239	99.4516	3.3506
281.439	99.4516	3.35809
281.639	99.4516	3.36601
281.839	99.4516	3.37394
282.039	99.4516	3.38239
282.239	99.4516	3.3908
282.439	99.4516	3.39964
282.639	99.4516	3.40887
282.839	99.4516	3.41816
283.039	99.4516	3.42789
283.239	99.4516	3.43768
283.439	99.4516	3.44798
283.639	99.4516	3.45805
283.839	99.4516	3.46862
284.039	99.4516	3.47965
284.239	99.4516	3.49058
284.439	99.4516	3.50177
284.639	99.4516	3.51272
284.839	99.4516	3.52305
285.039	99.4516	3.53413
285.239	99.4516	3.54501
285.439	99.4517	3.55576
285.639	99.4523	3.56586
285.839	99.4636	3.57609
286.039	99.5144	3.586
286.239	99.516	3.59586
286.439	99.5161	3.60517
286.639	99.5161	3.61404
286.839	99.5161	3.62282
287.039	99.5161	3.63115
287.239	99.5161	3.63919
287.439	99.5161	3.64697
287.639	99.5161	3.65427
287.839	99.5161	3.66105
288.039	99.5161	3.66788
288.239	99.5161	3.67381
288.439	99.5161	3.67974
288.639	99.5154	3.6856
288.839	99.4536	3.69063
289.039	99.4516	3.6951
289.239	99.4516	3.69939
289.439	99.4516	3.7031
289.639	99.4516	3.70666
289.839	99.4516	3.71018
290.039	99.4516	3.71299
290.239	99.4516	3.71569
290.439	99.4516	3.71783
290.639	99.4516	3.71993
290.839	99.4516	3.72156
291.039	99.4516	3.72282
291.239	99.4516	3.72366
291.439	99.4518	3.72424
291.639	99.4535	3.72483
291.839	99.4986	3.72531
292.039	99.5152	3.72522
292.239	99.5161	3.72507
292.439	99.5161	3.72483
292.639	99.5161	3.72435
292.839	99.5161	3.72432
293.039	99.5161	3.72334
293.239	99.5171	3.72275
293.439	99.4474	3.72182
293.639	99.4512	3.72044
293.839	99.4516	3.71935
294.039	99.4516	3.7182
294.239	99.4516	3.71711
294.439	99.4516	3.71622
294.639	99.4516	3.71531
294.839	99.4516	3.71424
295.039	99.4516	3.7132
295.239	99.4511	3.71222
295.439	99.4448	3.71117
295.639	99.5193	3.71003
295.839	99.5163	3.7091
296.039	99.5161	3.70819
296.239	99.5161	3.70761
296.439	99.5161	3.7071
296.639	99.5161	3.70682
296.839	99.5161	3.70633
297.039	99.5161	3.70609
297.239	99.5161	3.70608
297.439	99.5161	3.70586
297.639	99.5161	3.70593
297.839	99.5161	3.70543
298.039	99.5161	3.70564
298.239	99.5161	3.70583
298.439	99.5162	3.70621
298.639	99.517	3.7071
298.839	99.544	3.70771
299.039	99.5482	3.7086
299.239	99.5484	3.70949
299.439	99.5484	3.71014
299.639	99.5484	3.71121
299.839	99.5484	3.7125
300.039	99.5484	3.7138
300.239	99.5484	3.71538
300.439	99.5482	3.71726
300.639	99.5458	3.71948
300.839	99.5841	3.72151
301.039	99.5809	3.72379
301.239	99.5804	3.72589
301.439	99.5772	3.72824
301.639	99.6151	3.73049
301.839	99.613	3.73299
302.039	99.6129	3.73573
302.239	99.6129	3.73826
302.439	99.6129	3.74128
302.639	99.6129	3.74395
302.839	99.6129	3.74731
303.039	99.6129	3.75052
303.239	99.6129	3.75403
303.439	99.6131	3.75726
303.639	99.6171	3.76064
303.839	99.5414	3.76411
304.039	99.5479	3.76746
304.239	99.5483	3.77086
304.439	99.5484	3.77491
304.639	99.5484	3.77852
304.839	99.5484	3.78199
305.039	99.5484	3.78564
305.239	99.5484	3.78951
305.439	99.5482	3.79309
305.639	99.5458	3.79695
305.839	99.5814	3.80087
306.039	99.5807	3.80453
306.239	99.5807	3.80875
306.439	99.5807	3.81276
306.639	99.5807	3.81683
306.839	99.5807	3.82097
307.039	99.5807	3.82493
307.239	99.5807	3.82923
307.439	99.5807	3.8328
307.639	99.5807	3.83693
307.839	99.5806	3.84088
308.039	99.5805	3.84475
308.239	99.5789	3.84844
308.439	99.5421	3.85212
308.639	99.5389	3.85591
308.839	99.5479	3.85968
309.039	99.5484	3.86392
309.239	99.5484	3.86785
309.439	99.5491	3.87138
309.639	99.5773	3.87527
309.839	99.5805	3.87939
310.039	99.5806	3.88344
310.239	99.5807	3.88707
310.439	99.5822	3.89125
310.639	99.6124	3.89488
310.839	99.6128	3.89889
311.039	99.6129	3.90293
311.239	99.6129	3.90652
311.439	99.6129	3.91022
311.639	99.6129	3.91415
311.839	99.6127	3.91783
312.039	99.6097	3.9218
312.239	99.6483	3.92578
312.439	99.6454	3.92997
312.639	99.6452	3.934
312.839	99.6461	3.9377
313.039	99.6686	3.94141
313.239	99.6769	3.94539
313.439	99.6774	3.94925
313.639	99.6774	3.95285
313.839	99.6774	3.95664
314.039	99.6774	3.96003
314.239	99.6774	3.96363
314.439	99.6774	3.9673
314.639	99.6774	3.97074
314.839	99.6774	3.97404
315.039	99.6774	3.9773
315.239	99.6774	3.9809
315.439	99.6774	3.98395
315.639	99.6774	3.98661
315.839	99.6774	3.98927
316.039	99.6774	3.99222
316.239	99.6774	3.99482
316.439	99.6774	3.99758
316.639	99.6774	4.00004
316.839	99.6774	4.00229
317.039	99.6774	4.00462
317.239	99.6773	4.00647
317.439	99.6756	4.00868
317.639	99.6389	4.01069
317.839	99.6143	4.01289
318.039	99.613	4.01518
318.239	99.6129	4.01695
318.439	99.6129	4.01897
318.639	99.6129	4.02097
318.839	99.6129	4.02275
319.039	99.6129	4.02456
319.239	99.6129	4.02608
319.439	99.6129	4.02799
319.639	99.6129	4.02983
319.839	99.6129	4.0316
320.039	99.6128	4.0333
320.239	99.6093	4.03465
320.439	99.5495	4.03611
320.639	99.5488	4.03794
320.839	99.5538	4.03954
321.039	99.5798	4.04104
321.239	99.5806	4.04285
321.439	99.5812	4.04462
321.639	99.5911	4.04623
321.839	99.612	4.04835
322.039	99.6128	4.05024
322.239	99.6129	4.0522
322.439	99.6129	4.05421
322.639	99.6129	4.05651
322.839	99.6129	4.05848
323.039	99.6129	4.0603
323.239	99.6129	4.06233
323.439	99.6129	4.0645
323.639	99.6129	4.06645
323.839	99.6129	4.0685
324.039	99.6129	4.07055
324.239	99.6129	4.07326
324.439	99.6129	4.07561
324.639	99.6129	4.07776
324.839	99.6129	4.07975
325.039	99.6129	4.0819
325.239	99.5468	4.08449
325.439	99.5482	4.08688
325.639	99.5484	4.08941
325.839	99.5485	4.09201
326.039	99.5508	4.09485
326.239	99.4782	4.09737
326.439	99.4834	4.10005
326.639	99.4838	4.10286
326.839	99.4839	4.10555
327.039	99.4839	4.10809
327.239	99.4839	4.11064
327.439	99.4839	4.11336
327.639	99.4839	4.11575
327.839	99.4839	4.11883
328.039	99.4839	4.1218
328.239	99.4839	4.12466
328.439	99.4839	4.12719
328.639	99.4839	4.12976
328.839	99.4839	4.13273
329.039	99.4839	4.13577
329.239	99.4839	4.13834
329.439	99.4839	4.14091
329.639	99.4839	4.14392
329.839	99.4839	4.14718
330.039	99.4839	4.15021
330.239	99.4839	4.15328
330.439	99.4839	4.15637
330.639	99.4839	4.15913
330.839	99.4839	4.16225
331.039	99.4839	4.16508
331.239	99.4839	4.16818
331.439	99.4839	4.17102
331.639	99.4839	4.17419
331.839	99.4839	4.17716
332.039	99.4839	4.17994
332.239	99.4839	4.1828
332.439	99.4842	4.18545
332.639	99.4884	4.18842
332.839	99.5154	4.19082
333.039	99.5161	4.19331
333.239	99.5161	4.19638
333.439	99.5161	4.19938
333.639	99.5161	4.20251
333.839	99.5161	4.2055
334.039	99.5161	4.20837
334.239	99.5161	4.21163
334.439	99.5161	4.21516
334.639	99.5161	4.2186
334.839	99.5159	4.22226
335.039	99.513	4.22624
335.239	99.5525	4.23044
335.439	99.5665	4.23457
335.639	99.5808	4.23939
335.839	99.6007	4.24368
336.039	99.6122	4.24853
336.239	99.6129	4.25367
336.439	99.6129	4.25917
336.639	99.6129	4.2642
336.839	99.6129	4.26963
337.039	99.6129	4.27563
337.239	99.6129	4.28186
337.439	99.6129	4.28825
337.639	99.6129	4.29492
337.839	99.6129	4.30193
338.039	99.6129	4.30919
338.239	99.6129	4.31611
338.439	99.6129	4.32336
338.639	99.6129	4.33083
338.839	99.6129	4.33856
339.039	99.6129	4.34617
339.239	99.6133	4.35375
339.439	99.5458	4.36095
339.639	99.5482	4.36797
339.839	99.5484	4.37494
340.039	99.5484	4.3819
340.239	99.5484	4.3882
340.439	99.5484	4.39475
340.639	99.5484	4.40104
340.839	99.5484	4.40769
341.039	99.5484	4.4136
341.239	99.5484	4.41915
341.439	99.5484	4.4243
341.639	99.5484	4.42953
341.839	99.5484	4.43413
342.039	99.5484	4.43878
342.239	99.5484	4.44323
342.439	99.5484	4.44722
342.639	99.5483	4.45082
342.839	99.5467	4.45425
343.039	99.5161	4.45746
343.239	99.4856	4.46016
343.439	99.484	4.46293
343.639	99.4839	4.46519
343.839	99.4839	4.46727
344.039	99.4839	4.46921
344.239	99.4839	4.47067
344.439	99.4839	4.47215
344.639	99.4839	4.4734
344.839	99.4839	4.47434
345.039	99.4836	4.47528
345.239	99.481	4.47618
345.439	99.5174	4.47708
345.639	99.5162	4.47737
345.839	99.5167	4.47751
346.039	99.5461	4.47767
346.239	99.5483	4.47776
346.439	99.5484	4.47766
346.639	99.5484	4.47783
346.839	99.5484	4.47821
347.039	99.5809	4.47822
347.239	99.5807	4.47799
347.439	99.5807	4.47772
347.639	99.5807	4.47718
347.839	99.5806	4.4765
348.039	99.5806	4.47584
348.239	99.5797	4.47533
348.439	99.6153	4.47466
348.639	99.6131	4.47433
348.839	99.6129	4.47337
349.039	99.6129	4.47249
349.239	99.6131	4.47177
349.439	99.6164	4.47104
349.639	99.542	4.47069
349.839	99.5479	4.4702
350.039	99.5483	4.46917
350.239	99.5484	4.46876
350.439	99.5484	4.46819
350.639	99.5484	4.46832
350.839	99.5484	4.46815
351.039	99.5484	4.46819
351.239	99.5484	4.4686
351.439	99.5484	4.46914
351.639	99.5484	4.46914
351.839	99.5484	4.46937
352.039	99.5484	4.4696
352.239	99.5489	4.47045
352.439	99.5549	4.47123
352.639	99.4778	4.4725
352.839	99.4834	4.47357
353.039	99.4838	4.47494
353.239	99.4839	4.47623
353.439	99.4839	4.47758
353.639	99.4839	4.47873
353.839	99.4839	4.48045
354.039	99.4839	4.48205
354.239	99.4844	4.4837
354.439	99.4905	4.48544
354.639	99.4154	4.48693
354.839	99.416	4.48893
355.039	99.4531	4.4915
355.239	99.4524	4.49328
355.439	99.4793	4.495
355.639	99.4836	4.49672
355.839	99.4839	4.49838
356.039	99.4839	4.50021
356.239	99.4843	4.50154
356.439	99.5145	4.50313
356.639	99.516	4.50502
356.839	99.5161	4.507
357.039	99.5161	4.50881
357.239	99.5161	4.51047
357.439	99.5161	4.51238
357.639	99.5161	4.51428
357.839	99.5165	4.51634
358.039	99.4498	4.5183
358.239	99.4515	4.52062
358.439	99.4517	4.52267
358.639	99.4532	4.5248
358.839	99.4835	4.52666
359.039	99.4838	4.52895
359.239	99.4839	4.53056
359.439	99.4839	4.53228
359.639	99.4839	4.53409
359.839	99.4839	4.5354
360.039	99.4839	4.53656
360.239	99.4839	4.5381
360.439	99.4839	4.53976
360.639	99.4839	4.54108
360.839	99.4839	4.54283
361.039	99.4839	4.54435
361.239	99.4839	4.54607
361.439	99.4839	4.5474
361.639	99.4839	4.54867
361.839	99.4839	4.55022
362.039	99.4838	4.55162
362.239	99.4825	4.55306
362.439	99.4611	4.55449
362.639	99.4212	4.556
362.839	99.4195	4.55762
363.039	99.4194	4.5591
363.239	99.4194	4.56084
363.439	99.4193	4.56249
363.639	99.4193	4.56459
363.839	99.4191	4.56666
364.039	99.416	4.56875
364.239	99.4547	4.57142
364.439	99.4518	4.57448
364.639	99.4516	4.57763
364.839	99.4516	4.58087
365.039	99.4516	4.58451
365.239	99.4516	4.58797
365.439	99.4516	4.59146
365.639	99.4516	4.59493
365.839	99.4517	4.59818
366.039	99.4525	4.60202
366.239	99.4741	4.60609
366.439	99.4833	4.61006
366.639	99.4843	4.61433
366.839	99.4906	4.61803
367.039	99.4158	4.62236
367.239	99.4223	4.62662
367.439	99.3855	4.63081
367.639	99.3878	4.63498
367.839	99.4138	4.63877
368.039	99.419	4.64291
368.239	99.4193	4.64682
368.439	99.4194	4.65105
368.639	99.4194	4.65494
368.839	99.4199	4.65921
369.039	99.4493	4.66317
369.239	99.4515	4.66707
369.439	99.4516	4.67076
369.639	99.4516	4.67449
369.839	99.4516	4.67824
370.039	99.4516	4.68147
370.239	99.4516	4.6847
370.439	99.4516	4.68791
370.639	99.4516	4.69091
370.839	99.4516	4.69417
371.039	99.4516	4.69637
371.239	99.4516	4.69853
371.439	99.4516	4.70127
371.639	99.4516	4.7035
371.839	99.4516	4.70568
372.039	99.4516	4.70732
372.239	99.4516	4.70912
372.439	99.4516	4.7108
372.639	99.4516	4.71252
372.839	99.4516	4.71455
373.039	99.4516	4.71605
373.239	99.4516	4.71755
373.439	99.4516	4.71888
373.639	99.4516	4.72038
373.839	99.4516	4.72142
374.039	99.4516	4.72275
374.239	99.4516	4.72448
374.439	99.4516	4.72621
374.639	99.4516	4.72779
374.839	99.4516	4.72966
375.039	99.4514	4.73155
375.239	99.449	4.73375
375.439	99.4873	4.73589
375.639	99.4841	4.73869
375.839	99.4839	4.74141
376.039	99.4839	4.74441
376.239	99.4839	4.74802
376.439	99.4839	4.75131
376.639	99.4839	4.75488
376.839	99.4839	4.75869
377.039	99.4839	4.76275
377.239	99.4839	4.76669
377.439	99.4839	4.77067
377.639	99.4841	4.7744
377.839	99.4873	4.77838
378.039	99.4488	4.78266
378.239	99.4514	4.78667
378.439	99.4517	4.79084
378.639	99.4526	4.79508
378.839	99.4733	4.79952
379.039	99.4832	4.80355
379.239	99.4838	4.80753
379.439	99.4839	4.81107
379.639	99.4839	4.8149
379.839	99.4839	4.81826
380.039	99.4839	4.82141
380.239	99.4839	4.82441
380.439	99.4839	4.82716
380.639	99.4839	4.82988
380.839	99.4839	4.83227
381.039	99.4839	4.83469
381.239	99.4839	4.83588
381.439	99.4839	4.83734
381.639	99.4839	4.83871
381.839	99.4839	4.8398
382.039	99.4839	4.8407
382.239	99.4839	4.84143
382.439	99.4839	4.84209
382.639	99.4839	4.84336
382.839	99.4839	4.84419
383.039	99.4839	4.84536
383.239	99.4837	4.84665
383.439	99.452	4.84783
383.639	99.4516	4.84856
383.839	99.4517	4.84944
384.039	99.4532	4.85041
384.239	99.5489	4.85138
384.439	99.5502	4.85236
384.639	99.5824	4.85344
384.839	99.6124	4.85475
385.039	99.6124	4.85651
385.239	99.6057	4.85835
385.439	99.5048	4.8604
385.639	99.3485	4.86242
385.839	99.2885	4.86501
386.039	99.2972	4.86794
386.239	99.4675	4.87139
386.439	99.5855	4.87489
386.639	99.581	4.87865
386.839	99.5807	4.88265
387.039	99.5807	4.88675
387.239	99.5807	4.8914
387.439	99.5807	4.89644
387.639	99.5807	4.90059
387.839	99.5807	4.905
388.039	99.5807	4.90916
388.239	99.5807	4.91361
388.439	99.5807	4.91815
388.639	99.5807	4.9227
388.839	99.5807	4.92717
389.039	99.5807	4.9321
389.239	99.5807	4.93675
389.439	99.5807	4.94109
389.639	99.5806	4.94516
389.839	99.5805	4.94893
390.039	99.579	4.9523
390.239	99.549	4.95575
390.439	99.5179	4.95895
390.639	99.5162	4.96172
390.839	99.5161	4.96393
391.039	99.5161	4.9658
391.239	99.5161	4.96748
391.439	99.5161	4.96873
391.639	99.5161	4.96977
391.839	99.5161	4.97087
392.039	99.5161	4.97168
392.239	99.5161	4.97185
392.439	99.5161	4.97221
392.639	99.5161	4.97251
392.839	99.5161	4.97256
393.039	99.5161	4.97256
393.239	99.5161	4.97218
393.439	99.5161	4.97152
393.639	99.5161	4.97101
393.839	99.5161	4.97076
394.039	99.5161	4.96997
394.239	99.5161	4.96906
394.439	99.5161	4.96857
394.639	99.5161	4.96777
394.839	99.5161	4.96736
395.039	99.5161	4.96692
395.239	99.5161	4.96649
395.439	99.5161	4.96613
395.639	99.5161	4.96554
395.839	99.5161	4.96498
396.039	99.5161	4.96478
396.239	99.5152	4.9643
396.439	99.4562	4.96428
396.639	99.4528	4.96434
396.839	99.5121	4.96388
397.039	99.5159	4.96396
397.239	99.5161	4.96391
397.439	99.5161	4.96345
397.639	99.5161	4.96359
397.839	99.516	4.9637
398.039	99.4843	4.9636
398.239	99.4839	4.96382
398.439	99.4839	4.96404
398.639	99.4839	4.96449
398.839	99.4846	4.96449
399.039	99.5158	4.96482
399.239	99.5146	4.96526
399.439	99.4842	4.96576
399.639	99.4839	4.96667
399.839	99.4839	4.96747
400.039	99.4839	4.96847
400.239	99.4839	4.96944
400.439	99.4838	4.97063
400.639	99.4827	4.97222
400.839	99.5188	4.97419
401.039	99.5163	4.97595
401.239	99.5161	4.97833
401.439	99.5161	4.98056
401.639	99.5161	4.98291
401.839	99.5161	4.98604
402.039	99.5161	4.98918
402.239	99.5161	4.99258
402.439	99.5161	4.99602
402.639	99.5156	4.9993
402.839	99.5078	5.00322
403.039	99.4941	5.00708
403.239	99.5153	5.01102
403.439	99.5161	5.01492
403.639	99.5161	5.01872
403.839	99.5161	5.02242
404.039	99.5162	5.02582
404.239	99.5176	5.0295
404.439	99.542	5.03285
404.639	99.5788	5.03579
404.839	99.5805	5.03878
405.039	99.5806	5.04184
405.239	99.5806	5.04455
405.439	99.5806	5.04705
405.639	99.5806	5.04932
405.839	99.5806	5.05083
406.039	99.5806	5.05217
406.239	99.5806	5.05279
406.439	99.5806	5.0532
406.639	99.5806	5.05284
406.839	99.5806	5.05191
407.039	99.5807	5.05085
407.239	99.5807	5.04917
407.439	99.5809	5.04791
407.639	99.5841	5.04633
407.839	99.5457	5.04442
408.039	99.5473	5.04281
408.239	99.5262	5.04094
408.439	99.5168	5.03932
408.639	99.5162	5.03776
408.839	99.5161	5.03655
409.039	99.5161	5.03557
409.239	99.5161	5.03464
409.439	99.5161	5.03397
409.639	99.5161	5.03405
409.839	99.5161	5.03428
410.039	99.5161	5.03458
410.239	99.5161	5.03545
410.439	99.5161	5.03664
410.639	99.5161	5.03822
410.839	99.5161	5.04044
411.039	99.5161	5.0433
411.239	99.5161	5.04677
411.439	99.5161	5.05058
411.639	99.5161	5.0552
411.839	99.5161	5.06044
412.039	99.5161	5.06573
412.239	99.5161	5.07147
412.439	99.5161	5.07735
412.639	99.5161	5.0834
412.839	99.5161	5.08975
413.039	99.5161	5.09609
413.239	99.5161	5.10287
413.439	99.5161	5.10966
413.639	99.5161	5.11641
413.839	99.5161	5.12306
414.039	99.5161	5.12969
414.239	99.5161	5.13642
414.439	99.5161	5.14293
414.639	99.5161	5.14888
414.839	99.5161	5.15476
415.039	99.5161	5.16093
415.239	99.5161	5.16701
415.439	99.5161	5.17305
415.639	99.5161	5.17899
415.839	99.5161	5.18507
416.039	99.5161	5.19061
416.239	99.5161	5.19611
416.439	99.5161	5.20187
416.639	99.5161	5.20733
416.839	99.5161	5.21227
417.039	99.5161	5.21712
417.239	99.5161	5.22182
417.439	99.5161	5.22606
417.639	99.5161	5.23007
417.839	99.5161	5.23404
418.039	99.5161	5.23791
418.239	99.5161	5.24096
418.439	99.5161	5.24399
418.639	99.5162	5.24725
418.839	99.5165	5.25018
419.039	99.5229	5.25353
419.239	99.5795	5.25616
419.439	99.5806	5.2591
419.639	99.5806	5.26198
419.839	99.5806	5.26479
420.039	99.5807	5.26687
420.239	99.5807	5.26868
420.439	99.5807	5.27061
420.639	99.5815	5.27211
420.839	99.5936	5.27308
421.039	99.6435	5.27376
421.239	99.645	5.27452
421.439	99.6451	5.2742
421.639	99.6447	5.27417
421.839	99.6374	5.27385
422.039	99.6138	5.2736
422.239	99.6131	5.27326
422.439	99.6149	5.27285
422.639	99.5773	5.27243
422.839	99.5804	5.27196
423.039	99.5806	5.27131
423.239	99.5806	5.27139
423.439	99.5806	5.27101
423.639	99.5806	5.27024
423.839	99.5806	5.26986
424.039	99.5806	5.26918
424.239	99.5806	5.26871
424.439	99.5806	5.26844
424.639	99.5806	5.26824
424.839	99.5806	5.26838
425.039	99.5806	5.26913
425.239	99.5806	5.27016
425.439	99.5806	5.27097
425.639	99.5806	5.27243
425.839	99.5806	5.27433
426.039	99.5806	5.27708
426.239	99.5806	5.27959
426.439	99.5806	5.28292
426.639	99.5802	5.28604
426.839	99.574	5.28962
427.039	99.6514	5.29296
427.239	99.6456	5.29673
427.439	99.6452	5.3006
427.639	99.6452	5.30503
427.839	99.6452	5.30901
428.039	99.6452	5.31324
428.239	99.6452	5.31722
428.439	99.6452	5.32157
428.639	99.6452	5.32583
428.839	99.6452	5.33015
429.039	99.6452	5.3338
429.239	99.6452	5.33779
429.439	99.6452	5.34091
429.639	99.6452	5.34365
429.839	99.6452	5.34576
430.039	99.6452	5.34678
430.239	99.6452	5.34718
430.439	99.6452	5.34716
430.639	99.6452	5.34636
430.839	99.6452	5.34493
431.039	99.6452	5.34285
431.239	99.6452	5.34025
431.439	99.6452	5.33685
[truncated: 3,340 more rows]
