# Supplementary material for: Large-scale conformal synthesis of one-dimensional MAX phases
Source: Nat Commun. 2024 Oct 28;15:9275. doi: 10.1038/s41467-024-53137-0 (PMC11519885; doi:10.1038/s41467-024-53137-0)
Supplement: Supplementary file 3 — Source data [file 41467_2024_53137_MOESM3_ESM.zip › Source data/Fig.S32c.xlsx]

## Sheet: Sheet1
D	I
0	269118
0.00961	257814
0.01923	266146
0.02884	279883
0.03845	263677
0.04807	314570
0.05768	338084
0.06729	264329
0.0769	290770
0.08652	276085
0.09613	273458
0.10574	305153
0.11536	257900
0.12497	284983
0.13458	319699
0.1442	301849
0.15381	352598
0.16342	309030
0.17303	373662
0.18265	348907
0.19226	419620
0.20187	437073
0.21149	395562
0.2211	374475
0.23071	395283
0.24033	383731
0.24994	425990
0.25955	378030
0.26916	380918
0.27878	414820
0.28839	340697
0.298	333686
0.30762	305320
0.31723	377897
0.32684	292147
0.33646	340541
0.34607	324217
0.35568	261976
0.36529	285856
0.37491	258612
0.38452	251182
0.39413	287873
0.40375	286937
0.41336	238778
0.42297	297319
0.43259	257010
0.4422	298384
0.45181	307971
0.46142	219204
0.47104	235652
0.48065	263839
0.49026	243223
0.49988	262020
0.50949	256802
0.5191	265930
0.52872	238795
0.53833	269823
0.54794	216231
0.55755	302637
0.56717	254884
0.57678	258177
0.58639	289039
0.59601	238201
0.60562	267203
0.61523	289253
0.62485	292494
0.63446	265524
0.64407	305788
0.65368	274928
0.6633	269821
0.67291	284668
0.68252	309341
0.69214	303639
0.70175	274634
0.71136	333824
0.72098	348408
0.73059	324770
0.7402	299620
0.74981	302833
0.75943	329151
0.76904	318322
0.77865	348308
0.78827	340709
0.79788	321273
0.80749	302933
0.81711	264693
0.82672	316847
0.83633	306967
0.84594	325102
0.85556	338694
0.86517	300235
0.87478	311705
0.8844	328874
0.89401	361138
0.90362	295799
0.91324	280569
0.92285	324270
0.93246	319117
0.94207	304163
0.95169	264042
0.9613	360492
0.97091	396985
0.98053	378133
0.99014	337091
0.99975	369135
1.00936	343682
1.01898	338895
1.02859	339239
1.0382	262036
1.04782	337761
1.05743	286066
1.06704	290366
1.07666	280849
1.08627	271753
1.09588	286691
1.10549	321148
1.11511	257597
1.12472	308795
1.13433	269457
1.14395	297114
1.15356	311014
1.16317	325860
1.17279	350792
1.1824	291178
1.19201	305356
1.20162	299260
1.21124	292553
1.22085	267534
1.23046	264004
1.24008	291418
1.24969	241346
1.2593	283772
1.26892	307002
1.27853	274102
1.28814	258399
1.29775	240237
1.30737	263333
1.31698	316218
1.32659	312977
1.33621	310683
1.34582	250695
1.35543	273605
1.36505	335353
1.37466	293802
1.38427	279202
1.39388	264883
1.4035	297086
1.41311	300512
1.42272	272201
1.43234	264178
1.44195	271184
1.45156	349028
1.46118	252934
1.47079	310199
1.4804	328306
1.49001	310685
1.49963	366782
1.50924	302905
1.51885	302663
1.52847	271383
1.53808	339269
1.54769	336313
1.55731	321233
1.56692	354806
1.57653	370205
1.58614	365611
1.59576	358751
1.60537	347956
1.61498	362532
1.6246	384501
1.63421	389296
1.64382	372295
1.65344	383996
1.66305	339373
1.67266	352060
1.68227	302815
1.69189	319461
1.7015	327671
1.71111	314743
1.72073	299031
1.73034	306865
1.73995	303954
1.74957	311719
1.75918	247085
1.76879	244970
1.7784	286263
1.78802	334258
1.79763	232838
1.80724	250300
1.81686	281996
1.82647	335071
1.83608	291673
1.8457	290818
1.85531	268082
1.86492	321508
1.87453	268151
1.88415	269827
1.89376	312852
1.90337	295379
1.91299	311577
1.9226	299334
1.93221	280066
1.94183	274710
1.95144	208870
1.96105	290664
1.97066	293014
1.98028	275713
1.98989	319533
1.9995	323187
2.00912	273598
2.01873	286965
2.02834	337122
2.03796	320050
2.04757	303054
2.05718	314778
2.06679	323415
2.07641	235553
2.08602	301169
2.09563	293980
2.10525	271736
2.11486	298934
2.12447	280518
2.13409	303585
2.1437	311116
2.15331	296549
2.16292	253790
2.17254	313072
2.18215	309073
2.19176	332691
2.20138	355250
2.21099	381734
2.2206	375352
2.23022	363783
2.23983	390768
2.24944	398859
2.25905	395257
2.26867	356048
2.27828	337347
2.28789	368092
2.29751	350083
2.30712	343149
2.31673	332549
2.32635	373803
2.33596	365595
2.34557	325541
2.35518	396792
2.3648	339809
2.37441	330407
2.38402	312980
2.39364	310381
2.40325	356399
2.41286	315363
2.42248	352821
2.43209	338774
2.4417	259147
2.45131	277395
2.46093	237543
2.47054	306188
2.48015	325375
2.48977	334679
2.49938	247393
2.50899	258872
2.51861	255420
2.52822	290567
2.53783	304279
2.54744	295819
2.55706	294253
2.56667	282905
2.57628	287490
2.5859	244440
2.59551	308643
2.60512	261913
2.61474	257717
2.62435	273339
2.63396	264559
2.64357	325027
2.65319	317994
2.6628	265593
2.67241	237486
2.68203	251826
2.69164	320014
2.70125	261455
2.71087	257841
2.72048	319456
2.73009	304339
2.7397	279789
2.74932	275441
2.75893	311722
2.76854	290602
2.77816	313436
2.78777	313616
2.79738	298383
2.807	315458
2.81661	317181
2.82622	356140
2.83583	279625
2.84545	305754
2.85506	320715
2.86467	301663
2.87429	353041
2.8839	297277
2.89351	356725
2.90313	299525
2.91274	383660
2.92235	329431
2.93196	337488
2.94158	382396
2.95119	316862
2.9608	383003
2.97042	368856
2.98003	417334
2.98964	371050
2.99926	375856
3.00887	389318
3.01848	410611
3.02809	464675
3.03771	402871
3.04732	398694
3.05693	363698
3.06655	388041
3.07616	363779
3.08577	346422
3.09539	317104
3.105	354376
3.11461	316461
3.12422	357426
3.13384	350945
3.14345	294236
3.15306	314952
3.16268	289694
3.17229	277143
3.1819	298089
3.19152	314832
3.20113	305097
3.21074	346168
3.22035	295555
3.22997	256100
3.23958	340375
3.24919	294436
3.25881	292532
3.26842	299443
3.27803	252716
3.28765	287985
3.29726	364164
3.30687	324684
3.31648	309016
3.3261	301047
3.33571	350633
3.34532	312747
3.35494	334082
3.36455	288665
3.37416	315178
3.38378	283933
3.39339	282864
3.403	301942
3.41261	274867
3.42223	285524
3.43184	352270
3.44145	305436
3.45107	358858
3.46068	355963
3.47029	298130
3.47991	315754
3.48952	297931
3.49913	325131
3.50874	309640
3.51836	355223
3.52797	286226
3.53758	339806
3.5472	346145
3.55681	368118
3.56642	405028
3.57604	369062
3.58565	350595
3.59526	411215
3.60487	372773
3.61449	342366
3.6241	338065
3.63371	393599
3.64333	358411
3.65294	395606
3.66255	347111
3.67217	298394
3.68178	363601
3.69139	405980
3.701	308407
3.71062	363919
3.72023	324711
3.72984	343571
3.73946	327670
3.74907	362396
3.75868	329223
3.7683	336299
3.77791	324215
3.78752	459660
3.79713	372824
3.80675	356229
3.81636	368858
3.82597	307509
3.83559	360946
3.8452	304752
3.85481	283784
3.86443	280937
3.87404	316129
3.88365	319554
3.89326	313676
3.90288	305060
3.91249	341660
3.9221	319488
3.93172	313515
3.94133	326502
3.95094	358993
3.96056	348685
3.97017	303536
3.97978	368085
3.98939	330224
3.99901	351061
4.00862	308059
4.01823	270647
4.02785	309412
4.03746	300067
4.04707	311542
4.05669	315036
4.0663	297262
4.07591	281010
4.08552	327186
4.09514	309290
4.10475	325080
4.11436	252197
4.12398	315072
4.13359	314667
4.1432	321955
4.15282	304297
4.16243	276968
4.17204	364443
4.18165	386245
4.19127	308238
4.20088	306773
4.21049	299029
4.22011	373291
4.22972	339304
4.23933	332957
4.24895	334178
4.25856	357530
4.26817	296200
4.27778	366848
4.2874	356068
4.29701	406063
4.30662	381517
4.31624	418720
4.32585	435204
4.33546	337030
4.34508	359809
4.35469	357907
4.3643	375317
4.37391	347487
4.38353	323259
4.39314	415640
4.40275	384079
4.41237	335750
4.42198	405407
4.43159	419995
4.44121	399928
4.45082	349876
4.46043	342068
4.47004	348124
4.47966	360615
4.48927	387427
4.49888	277672
4.5085	311096
4.51811	302973
4.52772	324114
4.53734	321992
4.54695	305235
4.55656	303855
4.56617	362411
4.57579	304586
4.5854	289699
4.59501	319417
4.60463	245459
4.61424	278667
4.62385	263253
4.63347	293208
4.64308	335246
4.65269	345393
4.6623	315932
4.67192	354502
4.68153	386081
4.69114	353745
4.70076	315977
4.71037	346361
4.71998	288437
4.7296	347355
4.73921	344624
4.74882	309125
4.75843	325704
4.76805	301355
4.77766	350291
4.78727	325797
4.79689	333450
4.8065	359577
4.81611	378740
4.82573	339801
4.83534	382447
4.84495	377610
4.85456	386300
4.86418	331452
4.87379	347296
4.8834	367139
4.89302	372714
4.90263	377061
4.91224	323448
4.92186	354427
4.93147	297781
4.94108	355732
4.95069	348966
4.96031	329185
4.96992	365389
4.97953	394489
4.98915	395200
4.99876	352025
5.00837	323859
5.01799	341328
5.0276	422070
5.03721	391915
5.04682	304805
5.05644	317318
5.06605	397465
5.07566	423923
5.08528	377454
5.09489	441556
5.1045	372764
5.11412	387193
5.12373	368059
5.13334	353236
5.14295	405392
5.15257	390924
5.16218	367382
5.17179	388800
5.18141	334861
5.19102	277299
5.20063	339038
5.21025	321655
5.21986	332487
5.22947	299637
5.23908	311517
5.2487	345400
5.25831	298574
5.26792	361633
5.27754	310187
5.28715	383559
5.29676	422790
5.30638	350790
5.31599	310033
5.3256	339887
5.33521	312394
5.34483	347656
5.35444	313382
5.36405	306238
5.37367	277643
5.38328	301887
5.39289	298764
5.40251	326562
5.41212	276066
5.42173	329481
5.43134	337989
5.44096	314660
5.45057	344656
5.46018	332997
5.4698	315155
5.47941	362408
5.48902	337768
5.49864	270368
5.50825	278677
5.51786	325112
5.52747	363421
5.53709	287850
5.5467	280999
5.55631	279001
5.56593	377725
5.57554	370907
5.58515	333729
5.59477	395648
5.60438	351925
5.61399	332726
5.6236	326562
5.63322	389612
5.64283	362937
5.65244	372784
5.66206	321447
5.67167	368511
5.68128	377494
5.6909	373054
5.70051	347983
5.71012	387940
5.71973	411823
5.72935	399447
5.73896	392744
5.74857	375693
5.75819	454440
5.7678	395348
5.77741	425509
5.78703	389345
5.79664	395530
5.80625	387968
5.81586	348365
5.82548	318958
5.83509	372405
5.8447	329897
5.85432	362008
5.86393	409009
5.87354	394234
5.88316	357587
5.89277	354192
5.90238	313932
5.91199	300710
5.92161	320883
5.93122	309376
5.94083	307210
5.95045	394822
5.96006	332125
5.96967	309211
5.97929	321388
5.9889	320421
5.99851	315812
6.00812	386262
6.01774	309221
6.02735	335693
6.03696	300506
6.04658	340131
6.05619	328703
6.0658	292638
6.07542	317603
6.08503	350477
6.09464	317214
6.10425	281582
6.11387	362881
6.12348	330837
6.13309	333865
6.14271	413825
6.15232	323357
6.16193	329270
6.17155	350391
6.18116	324423
6.19077	326316
6.20038	302251
6.21	321245
6.21961	346661
6.22922	330602
6.23884	312204
6.24845	374666
6.25806	313496
6.26768	312571
6.27729	386105
6.2869	353867
6.29651	351676
6.30613	345948
6.31574	305042
6.32535	408394
6.33497	385775
6.34458	406873
6.35419	430771
6.36381	338717
6.37342	342995
6.38303	340941
6.39264	369582
6.40226	335867
6.41187	405591
6.42148	387146
6.4311	337817
6.44071	354376
6.45032	403016
6.45994	400714
6.46955	403072
6.47916	387314
6.48877	338569
6.49839	368092
6.508	408834
6.51761	355116
6.52723	354606
6.53684	295654
6.54645	295989
6.55607	305688
6.56568	287420
6.57529	361574
6.5849	354045
6.59452	363979
6.60413	332127
6.61374	352901
6.62336	340222
6.63297	356003
6.64258	308973
6.6522	325963
6.66181	351548
6.67142	289181
6.68103	391238
6.69065	347293
6.70026	305370
6.70987	342853
6.71949	293612
6.7291	284742
6.73871	347703
6.74833	305022
6.75794	373008
6.76755	377725
6.77716	367702
6.78678	328953
6.79639	325604
6.806	303060
6.81562	294072
6.82523	244851
6.83484	287434
6.84446	298087
6.85407	288698
6.86368	281537
6.87329	327392
6.88291	314134
6.89252	327437
6.90213	297633
6.91175	374361
6.92136	340989
6.93097	303320
6.94059	325646
6.9502	294442
6.95981	372585
6.96942	312542
6.97904	313719
6.98865	327375
6.99826	343952
7.00788	342789
7.01749	318487
7.0271	336677
7.03672	329081
7.04633	363947
7.05594	412269
7.06555	421538
7.07517	417364
7.08478	369347
7.09439	375827
7.10401	431862
7.11362	370530
7.12323	377930
7.13285	388321
7.14246	412486
7.15207	395188
7.16168	413795
7.1713	383857
7.18091	391372
7.19052	396805
7.20014	356281
7.20975	306574
7.21936	343376
7.22898	361720
7.23859	302817
7.2482	334393
7.25781	302352
7.26743	339095
7.27704	318177
7.28665	332172
7.29627	325031
7.30588	296689
7.31549	310230
7.32511	245676
7.33472	260701
7.34433	276359
7.35394	331269
7.36356	330578
7.37317	250767
7.38278	306937
7.3924	296674
7.40201	265237
7.41162	244219
7.42124	325061
7.43085	305989
7.44046	306819
7.45007	299169
7.45969	287766
7.4693	321616
