# Supplementary material for: Large-scale conformal synthesis of one-dimensional MAX phases
Source: Nat Commun. 2024 Oct 28;15:9275. doi: 10.1038/s41467-024-53137-0 (PMC11519885; doi:10.1038/s41467-024-53137-0)
Supplement: Supplementary file 3 — Source data [file 41467_2024_53137_MOESM3_ESM.zip › Source data/Fig.S33.xlsx]

## Sheet: Sheet1
2 theta	Intensity
5	346
5.01	346
5.02	346
5.03	342
5.04	342
5.05	349
5.06	356
5.07	366
5.08	367
5.09	365
5.1	371
5.11	370
5.12	362
5.13	367
5.14	362
5.15	357
5.16	360
5.17	360
5.18	354
5.19	349
5.2	342
5.21	346
5.22	351
5.23	362
5.24	368
5.25	372
5.26	385
5.27	393
5.28	405
5.29	405
5.3	405
5.31	411
5.32	409
5.33	402
5.34	403
5.35	402
5.36	405
5.37	411
5.38	413
5.39	413
5.4	421
5.41	421
5.42	424
5.43	428
5.44	437
5.45	443
5.46	444
5.47	446
5.48	438
5.49	434
5.5	437
5.51	433
5.52	439
5.53	444
5.54	451
5.55	459
5.56	464
5.57	472
5.58	466
5.59	467
5.6	470
5.61	465
5.62	465
5.63	462
5.64	461
5.65	460
5.66	466
5.67	482
5.68	480
5.69	484
5.7	492
5.71	493
5.72	489
5.73	487
5.74	478
5.75	473
5.76	476
5.77	482
5.78	484
5.79	490
5.8	506
5.81	510
5.82	511
5.83	513
5.84	509
5.85	501
5.86	504
5.87	506
5.88	517
5.89	517
5.9	523
5.91	531
5.92	542
5.93	545
5.94	550
5.95	546
5.96	550
5.97	543
5.98	547
5.99	543
6	547
6.01	553
6.02	560
6.03	559
6.04	555
6.05	550
6.06	541
6.07	542
6.08	546
6.09	548
6.1	556
6.11	557
6.12	558
6.13	555
6.14	557
6.15	564
6.16	561
6.17	567
6.18	566
6.19	569
6.2	577
6.21	574
6.22	578
6.23	585
6.24	599
6.25	608
6.26	607
6.27	603
6.28	605
6.29	609
6.3	605
6.31	597
6.32	602
6.33	605
6.34	608
6.35	610
6.36	614
6.37	612
6.38	612
6.39	608
6.4	609
6.41	615
6.42	620
6.43	623
6.44	623
6.45	623
6.46	623
6.47	619
6.48	618
6.49	618
6.5	629
6.51	647
6.52	651
6.53	650
6.54	653
6.55	654
6.56	657
6.57	659
6.58	662
6.59	663
6.6	661
6.61	663
6.62	654
6.63	640
6.64	637
6.65	636
6.66	641
6.67	639
6.68	649
6.69	653
6.7	649
6.71	652
6.72	650
6.73	646
6.74	652
6.75	653
6.76	666
6.77	668
6.78	683
6.79	680
6.8	675
6.81	682
6.82	682
6.83	688
6.84	693
6.85	693
6.86	695
6.87	697
6.88	705
6.89	696
6.9	694
6.91	701
6.92	703
6.93	697
6.94	691
6.95	681
6.96	678
6.97	694
6.98	704
6.99	707
7	717
7.01	728
7.02	737
7.03	728
7.04	722
7.05	716
7.06	711
7.07	713
7.08	709
7.09	708
7.1	706
7.11	716
7.12	719
7.13	723
7.14	729
7.15	733
7.16	724
7.17	721
7.18	721
7.19	715
7.2	717
7.21	724
7.22	734
7.23	746
7.24	753
7.25	756
7.26	763
7.27	766
7.28	769
7.29	761
7.3	770
7.31	762
7.32	761
7.33	751
7.34	744
7.35	738
7.36	742
7.37	737
7.38	742
7.39	734
7.4	739
7.41	734
7.42	727
7.43	730
7.44	726
7.45	730
7.46	739
7.47	743
7.48	759
7.49	760
7.5	774
7.51	779
7.52	772
7.53	773
7.54	769
7.55	773
7.56	773
7.57	763
7.58	766
7.59	766
7.6	771
7.61	761
7.62	756
7.63	751
7.64	755
7.65	766
7.66	768
7.67	766
7.68	771
7.69	772
7.7	783
7.71	783
7.72	780
7.73	778
7.74	770
7.75	772
7.76	770
7.77	770
7.78	764
7.79	764
7.8	780
7.81	780
7.82	781
7.83	781
7.84	773
7.85	782
7.86	787
7.87	786
7.88	778
7.89	773
7.9	767
7.91	757
7.92	756
7.93	760
7.94	767
7.95	776
7.96	782
7.97	791
7.98	794
7.99	788
8	775
8.01	764
8.02	764
8.03	767
8.04	767
8.05	768
8.06	773
8.07	784
8.08	797
8.09	795
8.1	793
8.11	790
8.12	783
8.13	785
8.14	781
8.15	780
8.16	773
8.17	776
8.18	783
8.19	777
8.2	779
8.21	778
8.22	774
8.23	778
8.24	777
8.25	775
8.26	774
8.27	781
8.28	788
8.29	792
8.3	800
8.31	811
8.32	818
8.33	811
8.34	800
8.35	780
8.36	773
8.37	765
8.38	761
8.39	763
8.4	763
8.41	775
8.42	788
8.43	789
8.44	788
8.45	788
8.46	784
8.47	779
8.48	794
8.49	800
8.5	800
8.51	811
8.52	818
8.53	819
8.54	824
8.55	823
8.56	815
8.57	806
8.58	809
8.59	807
8.6	794
8.61	793
8.62	790
8.63	795
8.64	803
8.65	807
8.66	810
8.67	801
8.68	788
8.69	789
8.7	775
8.71	772
8.72	781
8.73	784
8.74	786
8.75	793
8.76	799
8.77	799
8.78	794
8.79	795
8.8	794
8.81	793
8.82	796
8.83	792
8.84	793
8.85	806
8.86	808
8.87	814
8.88	809
8.89	798
8.9	795
8.91	792
8.92	790
8.93	787
8.94	794
8.95	803
8.96	801
8.97	806
8.98	795
8.99	786
9	789
9.01	800
9.02	808
9.03	812
9.04	813
9.05	812
9.06	807
9.07	807
9.08	796
9.09	792
9.1	800
9.11	807
9.12	813
9.13	818
9.14	814
9.15	811
9.16	803
9.17	792
9.18	786
9.19	782
9.2	785
9.21	786
9.22	793
9.23	812
9.24	806
9.25	810
9.26	798
9.27	796
9.28	796
9.29	787
9.3	788
9.31	787
9.32	790
9.33	800
9.34	797
9.35	806
9.36	803
9.37	812
9.38	799
9.39	792
9.4	791
9.41	781
9.42	774
9.43	766
9.44	770
9.45	764
9.46	768
9.47	770
9.48	766
9.49	778
9.5	785
9.51	788
9.52	789
9.53	789
9.54	791
9.55	790
9.56	796
9.57	796
9.58	795
9.59	783
9.6	777
9.61	776
9.62	779
9.63	783
9.64	781
9.65	782
9.66	784
9.67	789
9.68	783
9.69	769
9.7	775
9.71	783
9.72	794
9.73	789
9.74	780
9.75	780
9.76	780
9.77	782
9.78	773
9.79	765
9.8	758
9.81	757
9.82	758
9.83	750
9.84	750
9.85	763
9.86	781
9.87	800
9.88	807
9.89	803
9.9	800
9.91	795
9.92	786
9.93	773
9.94	759
9.95	743
9.96	742
9.97	745
9.98	745
9.99	747
10	760
10.01	763
10.02	769
10.03	775
10.04	779
10.05	771
10.06	773
10.07	775
10.08	776
10.09	771
10.1	766
10.11	761
10.12	754
10.13	753
10.14	756
10.15	763
10.16	765
10.17	772
10.18	781
10.19	783
10.2	781
10.21	783
10.22	788
10.23	785
10.24	785
10.25	787
10.26	784
10.27	795
10.28	794
10.29	789
10.3	783
10.31	780
10.32	773
10.33	761
10.34	761
10.35	764
10.36	768
10.37	769
10.38	765
10.39	762
10.4	762
10.41	758
10.42	754
10.43	754
10.44	761
10.45	766
10.46	762
10.47	764
10.48	768
10.49	765
10.5	766
10.51	770
10.52	770
10.53	762
10.54	760
10.55	760
10.56	757
10.57	758
10.58	758
10.59	756
10.6	751
10.61	750
10.62	744
10.63	734
10.64	735
10.65	736
10.66	731
10.67	728
10.68	732
10.69	730
10.7	733
10.71	741
10.72	745
10.73	749
10.74	759
10.75	757
10.76	752
10.77	749
10.78	742
10.79	745
10.8	757
10.81	761
10.82	755
10.83	751
10.84	740
10.85	729
10.86	721
10.87	724
10.88	721
10.89	732
10.9	741
10.91	739
10.92	743
10.93	733
10.94	721
10.95	717
10.96	718
10.97	726
10.98	727
10.99	741
11	749
11.01	749
11.02	757
11.03	751
11.04	745
11.05	742
11.06	744
11.07	741
11.08	742
11.09	752
11.1	751
11.11	751
11.12	748
11.13	737
11.14	723
11.15	722
11.16	717
11.17	715
11.18	721
11.19	730
11.2	735
11.21	738
11.22	735
11.23	732
11.24	737
11.25	748
11.26	747
11.27	745
11.28	741
11.29	732
11.3	727
11.31	717
11.32	717
11.33	724
11.34	737
11.35	752
11.36	749
11.37	737
11.38	732
11.39	727
11.4	726
11.41	720
11.42	718
11.43	718
11.44	714
11.45	716
11.46	713
11.47	705
11.48	707
11.49	713
11.5	726
11.51	731
11.52	734
11.53	731
11.54	722
11.55	727
11.56	727
11.57	716
11.58	710
11.59	710
11.6	712
11.61	705
11.62	700
11.63	699
11.64	701
11.65	717
11.66	722
11.67	726
11.68	728
11.69	726
11.7	723
11.71	713
11.72	715
11.73	717
11.74	718
11.75	720
11.76	713
11.77	707
11.78	701
11.79	686
11.8	677
11.81	674
11.82	681
11.83	685
11.84	692
11.85	691
11.86	695
11.87	693
11.88	695
11.89	684
11.9	685
11.91	688
11.92	692
11.93	691
11.94	701
11.95	700
11.96	710
11.97	706
11.98	707
11.99	710
12	709
12.01	704
12.02	701
12.03	693
12.04	696
12.05	699
12.06	705
12.07	711
12.08	715
12.09	713
12.1	701
12.11	696
12.12	684
12.13	675
12.14	667
12.15	669
12.16	678
12.17	687
12.18	689
12.19	691
12.2	701
12.21	704
12.22	695
12.23	688
12.24	675
12.25	670
12.26	666
12.27	662
12.28	668
12.29	682
12.3	690
12.31	698
12.32	703
12.33	704
12.34	695
12.35	690
12.36	688
12.37	692
12.38	692
12.39	693
12.4	679
12.41	679
12.42	682
12.43	672
12.44	664
12.45	666
12.46	678
12.47	674
12.48	675
12.49	676
12.5	673
12.51	683
12.52	691
12.53	693
12.54	705
12.55	713
12.56	721
12.57	716
12.58	720
12.59	713
12.6	711
12.61	697
12.62	690
12.63	687
12.64	698
12.65	701
12.66	702
12.67	707
12.68	710
12.69	708
12.7	705
12.71	694
12.72	691
12.73	688
12.74	694
12.75	689
12.76	679
12.77	689
12.78	695
12.79	702
12.8	715
12.81	728
12.82	726
12.83	717
12.84	709
12.85	697
12.86	689
12.87	696
12.88	698
12.89	713
12.9	726
12.91	739
12.92	738
12.93	728
12.94	716
12.95	711
12.96	704
12.97	704
12.98	701
12.99	697
13	684
13.01	687
13.02	684
13.03	680
13.04	674
13.05	680
13.06	687
13.07	690
13.08	688
13.09	679
13.1	665
13.11	668
13.12	669
13.13	668
13.14	672
13.15	679
13.16	682
13.17	679
13.18	671
13.19	659
13.2	644
13.21	645
13.22	648
13.23	647
13.24	666
13.25	678
13.26	684
13.27	682
13.28	674
13.29	669
13.3	671
13.31	667
13.32	662
13.33	659
13.34	665
13.35	658
13.36	650
13.37	634
13.38	632
13.39	643
13.4	645
13.41	647
13.42	646
13.43	647
13.44	644
13.45	641
13.46	635
13.47	627
13.48	631
13.49	639
13.5	631
13.51	627
13.52	619
13.53	612
13.54	618
13.55	630
13.56	637
13.57	646
13.58	662
13.59	670
13.6	664
13.61	662
13.62	655
13.63	644
13.64	648
13.65	642
13.66	643
13.67	643
13.68	640
13.69	633
13.7	631
13.71	631
13.72	633
13.73	633
13.74	637
13.75	644
13.76	646
13.77	646
13.78	640
13.79	645
13.8	652
13.81	648
13.82	654
13.83	644
13.84	642
13.85	644
13.86	635
13.87	635
13.88	644
13.89	657
13.9	657
13.91	657
13.92	660
13.93	650
13.94	648
13.95	647
13.96	649
13.97	651
13.98	654
13.99	651
14	644
14.01	643
14.02	634
14.03	630
14.04	622
14.05	619
14.06	613
14.07	605
14.08	600
14.09	608
14.1	614
14.11	616
14.12	619
14.13	623
14.14	618
14.15	620
14.16	618
14.17	623
14.18	627
14.19	633
14.2	635
14.21	633
14.22	630
14.23	622
14.24	615
14.25	614
14.26	619
14.27	622
14.28	619
14.29	616
14.3	618
14.31	620
14.32	619
14.33	619
14.34	617
14.35	617
14.36	613
14.37	611
14.38	597
14.39	593
14.4	598
14.41	613
14.42	616
14.43	626
14.44	635
14.45	632
14.46	625
14.47	628
14.48	615
14.49	616
14.5	613
14.51	617
14.52	612
14.53	618
14.54	617
14.55	617
14.56	616
14.57	622
14.58	625
14.59	621
14.6	610
14.61	610
14.62	612
14.63	620
14.64	621
14.65	628
14.66	632
14.67	640
14.68	645
14.69	639
14.7	637
14.71	636
14.72	640
14.73	641
14.74	642
14.75	636
14.76	630
14.77	623
14.78	613
14.79	607
14.8	600
14.81	604
14.82	606
14.83	603
14.84	600
14.85	594
14.86	587
14.87	585
14.88	585
14.89	585
14.9	586
14.91	599
14.92	594
14.93	597
14.94	594
14.95	595
14.96	594
14.97	594
14.98	602
14.99	606
15	607
15.01	617
15.02	610
15.03	610
15.04	603
15.05	597
15.06	590
15.07	587
15.08	595
15.09	595
15.1	594
15.11	600
15.12	593
15.13	589
15.14	587
15.15	588
15.16	595
15.17	612
15.18	620
15.19	615
15.2	611
15.21	608
15.22	601
15.23	595
15.24	591
15.25	584
15.26	584
15.27	590
15.28	583
15.29	578
15.3	577
15.31	579
15.32	582
15.33	585
15.34	589
15.35	588
15.36	597
15.37	609
15.38	616
15.39	618
15.4	613
15.41	612
15.42	609
15.43	603
15.44	598
15.45	592
15.46	592
15.47	594
15.48	596
15.49	599
15.5	598
15.51	603
15.52	606
15.53	606
15.54	608
15.55	606
15.56	601
15.57	604
15.58	603
15.59	599
15.6	597
15.61	600
15.62	602
15.63	604
15.64	604
15.65	609
15.66	604
15.67	605
15.68	597
15.69	592
15.7	590
15.71	586
15.72	581
15.73	574
15.74	567
15.75	570
15.76	576
15.77	584
15.78	589
15.79	596
15.8	605
15.81	612
15.82	615
15.83	608
15.84	606
15.85	604
15.86	608
15.87	606
15.88	595
15.89	585
15.9	588
15.91	585
15.92	577
15.93	572
15.94	574
15.95	575
15.96	582
15.97	580
15.98	581
15.99	572
16	577
16.01	577
16.02	583
16.03	594
16.04	604
16.05	614
16.06	610
16.07	602
16.08	600
16.09	585
16.1	581
16.11	575
16.12	578
16.13	587
16.14	598
16.15	607
16.16	606
16.17	608
16.18	604
16.19	599
16.2	589
16.21	586
16.22	577
16.23	583
16.24	585
16.25	586
16.26	588
16.27	589
16.28	590
16.29	584
16.3	577
16.31	581
16.32	574
16.33	580
16.34	578
16.35	574
16.36	578
16.37	576
16.38	578
16.39	573
16.4	580
16.41	586
16.42	589
16.43	583
16.44	582
16.45	576
16.46	585
16.47	587
16.48	595
16.49	594
16.5	603
16.51	599
16.52	589
16.53	578
16.54	578
16.55	574
16.56	582
16.57	588
16.58	592
16.59	589
16.6	593
16.61	590
16.62	580
16.63	583
16.64	581
16.65	575
16.66	571
16.67	573
16.68	574
16.69	572
16.7	570
16.71	571
16.72	575
16.73	574
16.74	576
16.75	579
16.76	580
16.77	586
16.78	592
16.79	591
16.8	599
16.81	593
16.82	595
16.83	586
16.84	589
16.85	591
16.86	585
16.87	587
16.88	581
16.89	583
16.9	584
16.91	570
16.92	570
16.93	573
16.94	572
16.95	578
16.96	586
16.97	595
16.98	595
16.99	600
17	598
17.01	601
17.02	600
17.03	596
17.04	581
17.05	571
17.06	560
17.07	560
17.08	558
17.09	558
17.1	571
17.11	586
17.12	592
17.13	592
17.14	583
17.15	577
17.16	578
17.17	583
17.18	589
17.19	599
17.2	601
17.21	604
17.22	602
17.23	593
17.24	581
17.25	578
17.26	580
17.27	579
17.28	580
17.29	584
17.3	582
17.31	589
17.32	592
17.33	584
17.34	586
17.35	584
17.36	584
17.37	585
17.38	576
17.39	574
17.4	579
17.41	585
17.42	579
17.43	570
17.44	576
17.45	570
17.46	567
17.47	572
17.48	575
17.49	576
17.5	586
17.51	587
17.52	573
17.53	570
17.54	570
17.55	569
17.56	574
17.57	594
17.58	608
17.59	614
17.6	616
17.61	609
17.62	601
17.63	600
17.64	592
17.65	588
17.66	588
17.67	598
17.68	599
17.69	596
17.7	591
17.71	583
17.72	578
17.73	573
17.74	568
17.75	568
17.76	573
17.77	580
17.78	588
17.79	586
17.8	593
17.81	594
17.82	599
17.83	602
17.84	603
17.85	606
17.86	607
17.87	595
17.88	595
17.89	596
17.9	603
17.91	604
17.92	608
17.93	596
17.94	583
17.95	573
17.96	560
17.97	548
17.98	551
17.99	561
18	570
18.01	580
18.02	596
18.03	597
18.04	605
18.05	609
18.06	603
18.07	604
18.08	596
18.09	596
18.1	591
18.11	582
18.12	578
18.13	570
18.14	567
18.15	563
18.16	559
18.17	564
18.18	571
18.19	579
18.2	582
18.21	578
18.22	582
18.23	584
18.24	584
18.25	586
18.26	586
18.27	594
18.28	594
18.29	588
18.3	583
18.31	580
18.32	571
18.33	578
18.34	580
18.35	584
18.36	588
18.37	594
18.38	586
18.39	580
18.4	569
18.41	567
18.42	564
18.43	581
18.44	582
18.45	587
18.46	590
18.47	587
18.48	578
18.49	571
18.5	563
18.51	567
18.52	576
18.53	586
18.54	580
18.55	582
18.56	579
18.57	574
18.58	574
18.59	578
18.6	583
18.61	591
18.62	591
18.63	588
18.64	580
18.65	583
18.66	579
18.67	588
18.68	591
18.69	595
18.7	606
18.71	612
18.72	611
18.73	601
18.74	595
18.75	589
18.76	584
18.77	587
18.78	582
18.79	577
18.8	572
18.81	567
18.82	563
18.83	562
18.84	563
18.85	569
18.86	582
18.87	593
18.88	603
18.89	595
18.9	578
18.91	578
18.92	582
18.93	590
18.94	587
18.95	586
18.96	585
18.97	587
18.98	585
18.99	584
19	585
19.01	592
19.02	593
19.03	591
19.04	584
19.05	579
19.06	577
19.07	584
19.08	584
19.09	594
19.1	603
19.11	600
19.12	596
19.13	590
19.14	584
19.15	580
19.16	583
19.17	579
19.18	578
19.19	587
19.2	597
19.21	602
19.22	608
19.23	609
19.24	609
19.25	600
19.26	604
19.27	592
19.28	589
19.29	582
19.3	579
19.31	580
19.32	576
19.33	581
19.34	584
19.35	586
19.36	592
19.37	583
19.38	581
19.39	581
19.4	584
19.41	582
19.42	582
19.43	596
19.44	600
19.45	606
19.46	601
19.47	592
19.48	590
19.49	593
19.5	588
19.51	577
19.52	577
19.53	575
19.54	576
19.55	580
19.56	576
19.57	580
19.58	588
19.59	597
19.6	600
19.61	600
19.62	602
19.63	600
19.64	599
19.65	601
19.66	599
19.67	604
19.68	605
19.69	603
19.7	594
19.71	592
19.72	588
19.73	587
19.74	580
19.75	586
19.76	583
19.77	583
19.78	582
19.79	576
19.8	565
19.81	560
19.82	556
19.83	552
19.84	549
19.85	556
19.86	562
19.87	574
19.88	596
19.89	607
19.9	613
19.91	616
19.92	616
19.93	614
19.94	609
19.95	604
19.96	598
19.97	591
19.98	597
19.99	595
20	590
20.01	587
20.02	586
20.03	584
20.04	580
20.05	569
20.06	570
20.07	568
20.08	578
20.09	587
20.1	596
20.11	599
20.12	599
20.13	599
20.14	592
20.15	583
20.16	587
20.17	590
20.18	591
20.19	596
20.2	596
20.21	590
20.22	587
20.23	584
20.24	578
20.25	576
20.26	579
20.27	583
20.28	576
20.29	579
20.3	573
20.31	570
20.32	563
20.33	563
20.34	565
20.35	566
20.36	573
20.37	578
20.38	577
20.39	584
20.4	585
20.41	587
20.42	582
20.43	584
20.44	588
20.45	588
20.46	591
20.47	592
20.48	586
20.49	584
20.5	591
20.51	596
20.52	593
20.53	594
20.54	598
20.55	596
20.56	596
20.57	596
20.58	588
20.59	583
20.6	594
20.61	596
20.62	594
20.63	596
20.64	591
20.65	581
20.66	576
20.67	573
20.68	570
20.69	565
20.7	564
20.71	570
20.72	576
20.73	591
20.74	594
20.75	598
20.76	602
20.77	604
20.78	600
20.79	595
20.8	588
20.81	590
20.82	586
20.83	593
20.84	588
20.85	587
20.86	587
20.87	594
20.88	597
20.89	602
20.9	598
20.91	597
20.92	591
20.93	589
20.94	578
20.95	572
20.96	578
20.97	583
20.98	585
20.99	586
21	577
21.01	574
21.02	572
21.03	570
21.04	575
21.05	584
21.06	589
21.07	580
21.08	584
21.09	579
21.1	572
21.11	572
21.12	575
21.13	577
21.14	584
21.15	590
21.16	581
21.17	577
21.18	576
21.19	572
21.2	578
21.21	581
21.22	584
21.23	585
21.24	578
21.25	580
21.26	574
21.27	577
21.28	574
21.29	580
21.3	583
21.31	585
21.32	587
21.33	595
21.34	593
21.35	601
21.36	595
21.37	594
21.38	599
21.39	604
21.4	600
21.41	597
21.42	602
21.43	612
21.44	613
21.45	611
21.46	604
21.47	601
21.48	604
21.49	597
21.5	587
21.51	572
21.52	576
21.53	571
21.54	573
21.55	573
21.56	583
21.57	590
21.58	606
21.59	608
21.6	615
21.61	612
21.62	609
21.63	594
21.64	588
21.65	578
21.66	581
21.67	575
21.68	578
21.69	571
21.7	578
21.71	580
21.72	572
21.73	575
21.74	584
21.75	595
21.76	602
21.77	601
21.78	597
21.79	593
21.8	596
21.81	590
21.82	586
21.83	590
21.84	597
21.85	604
21.86	600
21.87	602
21.88	598
21.89	609
21.9	612
21.91	607
21.92	606
21.93	605
21.94	612
21.95	619
21.96	620
21.97	627
21.98	631
21.99	643
22	639
22.01	639
22.02	627
22.03	615
22.04	612
22.05	600
22.06	586
22.07	578
22.08	574
22.09	581
22.1	578
22.11	588
22.12	593
22.13	594
22.14	603
22.15	605
22.16	605
22.17	601
22.18	604
22.19	605
22.2	596
22.21	606
22.22	606
22.23	596
22.24	602
22.25	609
22.26	610
22.27	612
22.28	618
22.29	614
22.3	608
22.31	609
22.32	601
22.33	585
22.34	588
22.35	591
22.36	594
22.37	599
22.38	595
22.39	584
22.4	581
22.41	577
22.42	582
22.43	582
22.44	594
22.45	597
22.46	601
22.47	609
22.48	601
22.49	597
22.5	596
22.51	590
22.52	592
22.53	587
22.54	580
22.55	577
22.56	581
22.57	583
22.58	572
22.59	575
22.6	578
22.61	578
22.62	577
22.63	580
22.64	586
22.65	588
22.66	589
22.67	589
22.68	585
22.69	585
22.7	587
22.71	582
22.72	580
22.73	583
22.74	583
22.75	582
22.76	581
22.77	591
22.78	591
22.79	592
22.8	599
22.81	597
22.82	594
22.83	594
22.84	583
22.85	571
22.86	556
22.87	553
22.88	552
22.89	553
22.9	557
22.91	563
22.92	577
22.93	581
22.94	579
22.95	579
22.96	580
22.97	574
22.98	568
22.99	560
23	552
23.01	551
23.02	559
23.03	556
23.04	560
23.05	564
23.06	568
23.07	560
23.08	557
23.09	557
23.1	553
23.11	555
23.12	561
23.13	568
23.14	568
23.15	565
23.16	567
23.17	565
23.18	562
23.19	563
23.2	564
23.21	564
23.22	566
23.23	572
23.24	567
23.25	561
23.26	561
23.27	564
23.28	562
23.29	567
23.3	564
23.31	566
23.32	572
23.33	572
23.34	570
23.35	570
23.36	566
23.37	570
23.38	567
23.39	568
23.4	560
23.41	564
23.42	557
23.43	553
23.44	551
23.45	553
23.46	546
23.47	552
23.48	559
23.49	570
23.5	572
23.51	577
23.52	570
23.53	567
23.54	559
23.55	557
23.56	547
23.57	547
23.58	547
23.59	555
23.6	563
23.61	567
23.62	573
23.63	571
23.64	574
23.65	572
23.66	571
23.67	569
23.68	568
23.69	571
23.7	570
23.71	565
23.72	572
23.73	561
23.74	556
23.75	549
23.76	547
23.77	546
23.78	546
23.79	546
23.8	547
23.81	555
23.82	564
23.83	562
23.84	568
23.85	571
23.86	566
23.87	563
23.88	556
23.89	549
23.9	547
23.91	546
23.92	548
23.93	548
23.94	548
23.95	551
23.96	544
23.97	542
23.98	538
23.99	544
24	553
24.01	561
24.02	570
24.03	576
24.04	576
24.05	581
24.06	570
24.07	563
24.08	557
24.09	558
24.1	545
24.11	538
24.12	537
24.13	536
24.14	538
24.15	539
24.16	549
24.17	555
24.18	558
24.19	563
24.2	558
24.21	557
24.22	556
24.23	550
24.24	546
24.25	538
24.26	539
24.27	532
24.28	534
24.29	542
24.3	543
24.31	539
24.32	538
24.33	544
24.34	540
24.35	538
24.36	542
24.37	543
24.38	550
24.39	547
24.4	544
24.41	541
24.42	544
24.43	547
24.44	550
24.45	556
24.46	561
24.47	556
24.48	554
24.49	548
24.5	549
24.51	549
24.52	554
24.53	554
24.54	556
24.55	556
24.56	548
24.57	542
24.58	536
24.59	535
24.6	538
24.61	537
24.62	535
24.63	537
24.64	537
24.65	541
24.66	541
24.67	548
24.68	552
24.69	556
24.7	554
24.71	551
24.72	537
24.73	536
24.74	538
24.75	540
24.76	549
24.77	557
24.78	562
24.79	567
24.8	565
24.81	568
24.82	563
24.83	565
24.84	562
24.85	564
24.86	569
24.87	566
24.88	557
24.89	549
24.9	541
24.91	546
24.92	551
24.93	550
24.94	552
24.95	561
24.96	562
24.97	557
24.98	541
[truncated: 6,502 more rows]
