# Supplementary material for: Large-scale conformal synthesis of one-dimensional MAX phases
Source: Nat Commun. 2024 Oct 28;15:9275. doi: 10.1038/s41467-024-53137-0 (PMC11519885; doi:10.1038/s41467-024-53137-0)
Supplement: Supplementary file 3 — Source data [file 41467_2024_53137_MOESM3_ESM.zip › Source data/Fig.S34a.xlsx]

## Sheet: Sheet1
T	MC	DSC
29.456	100	0.00533
29.656	100.039	-0.01884
29.856	100.052	-0.05127
30.056	100.052	-0.07503
30.256	100.025	-0.09434
30.456	99.9946	-0.11192
30.656	100.015	-0.12523
30.856	100.023	-0.13754
31.056	100.037	-0.14921
31.256	100.007	-0.16018
31.456	100.026	-0.16932
31.656	100.025	-0.17688
31.856	100.012	-0.18724
32.056	100.04	-0.19373
32.256	100.038	-0.20061
32.456	100.025	-0.2094
32.656	100.024	-0.21581
32.856	100.052	-0.21934
33.056	100.033	-0.22696
33.256	100.017	-0.23714
33.456	100.011	-0.24127
33.656	100.024	-0.25034
33.856	100.031	-0.25817
34.056	100.026	-0.26271
34.256	100.026	-0.26688
34.456	100.026	-0.27206
34.656	100.017	-0.28243
34.856	100.042	-0.28812
35.056	100.026	-0.29426
35.256	100.014	-0.29631
35.456	100.026	-0.30784
35.656	100.006	-0.31024
35.856	100.002	-0.31536
36.056	100.001	-0.32196
36.256	100.001	-0.32957
36.456	99.9877	-0.33276
36.656	100.013	-0.33786
36.856	99.9644	-0.34224
37.056	99.9614	-0.3505
37.256	99.9614	-0.35395
37.456	99.9732	-0.35841
37.656	99.9653	-0.36024
37.856	99.9578	-0.36846
38.056	99.9363	-0.37208
38.256	99.9642	-0.37571
38.456	99.9597	-0.38174
38.656	99.9412	-0.38542
38.856	99.9364	-0.38818
39.056	99.9424	-0.39573
39.256	99.9354	-0.4002
39.456	99.9455	-0.40269
39.656	99.9231	-0.40851
39.856	99.9219	-0.41473
40.056	99.9269	-0.41896
40.256	99.9255	-0.42257
40.456	99.9221	-0.42507
40.656	99.9233	-0.42914
40.856	99.9133	-0.43132
41.056	99.9337	-0.43467
41.256	99.9188	-0.43999
41.456	99.924	-0.44296
41.656	99.9555	-0.44682
41.856	99.9263	-0.45007
42.056	99.9487	-0.45317
42.256	99.9599	-0.4563
42.456	99.9355	-0.45935
42.656	99.9743	-0.46511
42.856	99.9358	-0.46826
43.056	99.9482	-0.4696
43.256	99.9485	-0.47463
43.456	99.9584	-0.47506
43.656	99.9485	-0.47925
43.856	99.9524	-0.48315
44.056	99.9285	-0.48342
44.256	99.9343	-0.48664
44.456	99.9077	-0.48999
44.656	99.9129	-0.49398
44.856	99.9364	-0.49682
45.056	99.9396	-0.49871
45.256	99.9408	-0.50383
45.456	99.9478	-0.50278
45.656	99.9784	-0.50783
45.856	99.9615	-0.51324
46.056	99.9755	-0.5126
46.256	99.9747	-0.51444
46.456	99.98	-0.51768
46.656	99.9744	-0.51963
46.856	99.9692	-0.52276
47.056	99.9731	-0.52693
47.256	99.9603	-0.52766
47.456	99.9615	-0.52817
47.656	99.9616	-0.53426
47.856	99.9621	-0.53381
48.056	99.9747	-0.53664
48.256	99.95	-0.53895
48.456	99.9675	-0.54313
48.656	99.9484	-0.54459
48.856	99.9488	-0.54699
49.056	99.9502	-0.54858
49.256	99.9364	-0.55229
49.456	99.9227	-0.55174
49.656	99.9253	-0.55957
49.856	99.9224	-0.55589
50.056	99.9116	-0.55979
50.256	99.9359	-0.56027
50.456	99.9235	-0.56295
50.656	99.9217	-0.56635
50.856	99.9361	-0.56619
51.056	99.9375	-0.56816
51.256	99.9573	-0.57201
51.456	99.9401	-0.57419
51.656	99.9459	-0.57406
51.856	99.9508	-0.57802
52.056	99.9353	-0.57543
52.256	99.9477	-0.57836
52.456	99.9351	-0.58208
52.656	99.9334	-0.58271
52.856	99.9266	-0.58488
53.056	99.9397	-0.58786
53.256	99.9394	-0.58827
53.456	99.924	-0.59128
53.656	99.9388	-0.59302
53.856	99.9293	-0.59249
54.056	99.922	-0.59609
54.256	99.9226	-0.59579
54.456	99.9103	-0.59896
54.656	99.8995	-0.60114
54.856	99.911	-0.60075
55.056	99.9235	-0.60401
55.256	99.8971	-0.60772
55.456	99.897	-0.60841
55.656	99.9102	-0.60734
55.856	99.8969	-0.608
56.056	99.9118	-0.61153
56.256	99.8987	-0.61305
56.456	99.8763	-0.61307
56.656	99.8932	-0.61564
56.856	99.9067	-0.61786
57.056	99.9086	-0.61604
57.256	99.924	-0.61942
57.456	99.9212	-0.62158
57.656	99.9274	-0.62507
57.856	99.9171	-0.62346
58.056	99.8979	-0.62405
58.256	99.8958	-0.62746
58.456	99.9102	-0.62707
58.656	99.8966	-0.62895
58.856	99.912	-0.6316
59.056	99.8979	-0.63203
59.256	99.8832	-0.63261
59.456	99.8836	-0.63522
59.656	99.9004	-0.63566
59.856	99.8715	-0.63566
60.056	99.8847	-0.63856
60.256	99.8738	-0.64043
60.456	99.8715	-0.63994
60.656	99.8629	-0.6411
60.856	99.8842	-0.64164
61.056	99.8721	-0.64632
61.256	99.872	-0.6441
61.456	99.8828	-0.64904
61.656	99.8697	-0.64748
61.856	99.8659	-0.64577
62.056	99.8864	-0.6521
62.256	99.8846	-0.65283
62.456	99.888	-0.65156
62.656	99.8678	-0.65218
62.856	99.8844	-0.65333
63.056	99.8719	-0.65453
63.256	99.8708	-0.65621
63.456	99.8863	-0.65826
63.656	99.8875	-0.65764
63.856	99.8974	-0.65888
64.056	99.9073	-0.66108
64.256	99.9104	-0.66107
64.456	99.9133	-0.66143
64.656	99.8991	-0.66122
64.856	99.8979	-0.66314
65.056	99.8961	-0.66581
65.256	99.9098	-0.66405
65.456	99.8978	-0.66583
65.656	99.882	-0.66667
65.856	99.8989	-0.66693
66.056	99.8853	-0.66827
66.256	99.8583	-0.66813
66.456	99.8701	-0.66855
66.656	99.8577	-0.66839
66.856	99.8494	-0.67075
67.056	99.8484	-0.67283
67.256	99.8349	-0.6731
67.456	99.8615	-0.67408
67.656	99.8474	-0.67444
67.856	99.8179	-0.67317
68.056	99.8426	-0.6747
68.256	99.8444	-0.67717
68.456	99.8606	-0.67594
68.656	99.8366	-0.67715
68.856	99.8486	-0.67734
69.056	99.8471	-0.67769
69.256	99.8593	-0.67778
69.456	99.8542	-0.67842
69.656	99.8464	-0.67754
69.856	99.8373	-0.67868
70.056	99.8386	-0.68023
70.256	99.8336	-0.6806
70.456	99.8232	-0.68083
70.656	99.8502	-0.67852
70.856	99.8231	-0.68416
71.056	99.8212	-0.68276
71.256	99.8205	-0.684
71.456	99.8205	-0.68512
71.656	99.82	-0.68439
71.856	99.8208	-0.68439
72.056	99.7923	-0.6865
72.256	99.7929	-0.68772
72.456	99.7794	-0.68613
72.656	99.8115	-0.68957
72.856	99.7948	-0.68849
73.056	99.7946	-0.69164
73.256	99.7917	-0.68807
73.456	99.8023	-0.68699
73.656	99.8009	-0.68644
73.856	99.8076	-0.68617
74.056	99.7937	-0.68877
74.256	99.7964	-0.68916
74.456	99.7991	-0.68975
74.656	99.7961	-0.68914
74.856	99.7832	-0.68904
75.056	99.7814	-0.69271
75.256	99.7952	-0.68894
75.456	99.7789	-0.69012
75.656	99.7698	-0.69468
75.856	99.768	-0.69166
76.056	99.7849	-0.69338
76.256	99.7594	-0.69246
76.456	99.7572	-0.69346
76.656	99.7564	-0.69399
76.856	99.7548	-0.69137
77.056	99.7692	-0.69131
77.256	99.7522	-0.69357
77.456	99.7835	-0.69268
77.656	99.7817	-0.69368
77.856	99.7826	-0.69463
78.056	99.772	-0.69401
78.256	99.7681	-0.69438
78.456	99.7908	-0.69521
78.656	99.7949	-0.69563
78.856	99.784	-0.69493
79.056	99.7919	-0.69811
79.256	99.8081	-0.69737
79.456	99.808	-0.69374
79.656	99.8076	-0.69482
79.856	99.8019	-0.69354
80.056	99.7949	-0.69559
80.256	99.8086	-0.69516
80.456	99.8075	-0.69662
80.656	99.7916	-0.69759
80.856	99.8072	-0.69605
81.056	99.7793	-0.69652
81.256	99.7819	-0.69369
81.456	99.7852	-0.69343
81.656	99.7561	-0.69495
81.856	99.7714	-0.69538
82.056	99.7697	-0.69532
82.256	99.7833	-0.69772
82.456	99.7821	-0.69821
82.656	99.7807	-0.69577
82.856	99.795	-0.693
83.056	99.7944	-0.6958
83.256	99.7949	-0.69436
83.456	99.8016	-0.6947
83.656	99.8071	-0.6955
83.856	99.8361	-0.69332
84.056	99.8332	-0.69506
84.256	99.8332	-0.69537
84.456	99.8335	-0.69529
84.656	99.8352	-0.69423
84.856	99.8117	-0.6937
85.056	99.8068	-0.69597
85.256	99.7744	-0.69434
85.456	99.7709	-0.69272
85.656	99.751	-0.69338
85.856	99.7431	-0.69478
86.056	99.7214	-0.6955
86.256	99.7177	-0.69438
86.456	99.7038	-0.69455
86.656	99.7052	-0.6936
86.856	99.7048	-0.69301
87.056	99.7061	-0.69691
87.256	99.6914	-0.69421
87.456	99.69	-0.69404
87.656	99.7202	-0.69329
87.856	99.7174	-0.69069
88.056	99.7179	-0.6914
88.256	99.718	-0.69461
88.456	99.718	-0.69096
88.656	99.7178	-0.69122
88.856	99.7184	-0.69027
89.056	99.7246	-0.6918
89.256	99.7454	-0.69073
89.456	99.7454	-0.69346
89.656	99.7575	-0.69007
89.856	99.7564	-0.68971
90.056	99.7565	-0.68766
90.256	99.7562	-0.68764
90.456	99.7522	-0.6872
90.656	99.7458	-0.68692
90.856	99.7177	-0.68809
91.056	99.7318	-0.68711
91.256	99.7305	-0.68816
91.456	99.7012	-0.68745
91.656	99.7168	-0.68635
91.856	99.7174	-0.68443
92.056	99.7193	-0.68698
92.256	99.7044	-0.68402
92.456	99.7054	-0.688
92.656	99.7052	-0.68347
92.856	99.7064	-0.68347
93.056	99.6936	-0.68527
93.256	99.7063	-0.68389
93.456	99.7061	-0.68421
93.656	99.6923	-0.68548
93.856	99.693	-0.68496
94.056	99.6912	-0.68349
94.256	99.7063	-0.68296
94.456	99.7049	-0.68312
94.656	99.7052	-0.68295
94.856	99.7028	-0.68287
95.056	99.7274	-0.68324
95.256	99.7301	-0.68373
95.456	99.7309	-0.68323
95.656	99.7308	-0.68037
95.856	99.7308	-0.68037
96.056	99.7308	-0.68119
96.256	99.7308	-0.68313
96.456	99.7308	-0.68116
96.656	99.7308	-0.67867
96.856	99.7309	-0.67876
97.056	99.7303	-0.67765
97.256	99.7274	-0.67705
97.456	99.7327	-0.67549
97.656	99.7436	-0.67722
97.856	99.739	-0.67507
98.056	99.7313	-0.67632
98.256	99.7169	-0.67514
98.456	99.7183	-0.67517
98.656	99.7179	-0.67262
98.856	99.7173	-0.67388
99.056	99.7213	-0.67427
99.256	99.6929	-0.67364
99.456	99.7214	-0.67286
99.656	99.7173	-0.673
99.856	99.712	-0.67209
100.056	99.6904	-0.66853
100.256	99.6923	-0.6707
100.456	99.6925	-0.66709
100.656	99.6917	-0.66779
100.856	99.6882	-0.66711
101.056	99.6644	-0.66626
101.256	99.6667	-0.66702
101.456	99.6648	-0.66671
101.656	99.6861	-0.66715
101.856	99.6919	-0.66545
102.056	99.6925	-0.66429
102.256	99.6923	-0.66404
102.456	99.6923	-0.66303
102.656	99.6923	-0.66351
102.856	99.6923	-0.66184
103.056	99.6929	-0.65897
103.256	99.6895	-0.66089
103.456	99.7183	-0.66196
103.656	99.7032	-0.6595
103.856	99.7052	-0.65798
104.056	99.7052	-0.65544
104.256	99.7051	-0.65551
104.456	99.7051	-0.65405
104.656	99.7051	-0.654
104.856	99.7051	-0.65511
105.056	99.7051	-0.65433
105.256	99.705	-0.65323
105.456	99.7053	-0.65335
105.656	99.7083	-0.65164
105.856	99.7189	-0.65107
106.056	99.718	-0.65065
106.256	99.7179	-0.6489
106.456	99.718	-0.64937
106.656	99.718	-0.64905
106.856	99.718	-0.64544
107.056	99.718	-0.64592
107.256	99.718	-0.64264
107.456	99.7176	-0.64314
107.656	99.7179	-0.64373
107.856	99.7028	-0.6414
108.056	99.715	-0.64406
108.256	99.7165	-0.64167
108.456	99.7039	-0.64057
108.656	99.7052	-0.64011
108.856	99.7052	-0.64202
109.056	99.7051	-0.64
109.256	99.7051	-0.63881
109.456	99.706	-0.63732
109.656	99.6959	-0.63433
109.856	99.6933	-0.6333
110.056	99.7064	-0.63352
110.256	99.705	-0.63447
110.456	99.7051	-0.63369
110.656	99.7051	-0.63165
110.856	99.7051	-0.63202
111.056	99.7051	-0.62992
111.256	99.7052	-0.62812
111.456	99.7052	-0.62734
111.656	99.7041	-0.62777
111.856	99.7155	-0.62507
112.056	99.7159	-0.62588
112.256	99.7042	-0.62519
112.456	99.7049	-0.62297
112.656	99.6985	-0.62364
112.856	99.678	-0.62174
113.056	99.6797	-0.62162
113.256	99.6937	-0.62255
113.456	99.6921	-0.62234
113.656	99.6923	-0.6191
113.856	99.6916	-0.62049
114.056	99.6938	-0.61627
114.256	99.6642	-0.6187
114.456	99.6672	-0.61521
114.656	99.6667	-0.61492
114.856	99.6667	-0.61071
115.056	99.6667	-0.61249
115.256	99.6667	-0.61082
115.456	99.6667	-0.61108
115.656	99.6667	-0.61073
115.856	99.6667	-0.61386
116.056	99.6667	-0.61124
116.256	99.6666	-0.61003
116.456	99.6658	-0.60748
116.656	99.6761	-0.60884
116.856	99.6793	-0.60621
117.056	99.6796	-0.60632
117.256	99.6795	-0.60652
117.456	99.6795	-0.60475
117.656	99.6795	-0.60557
117.856	99.6795	-0.60399
118.056	99.6795	-0.60432
118.256	99.6795	-0.60297
118.456	99.6795	-0.60173
118.656	99.6795	-0.59863
118.856	99.6795	-0.59957
119.056	99.6795	-0.59944
119.256	99.6795	-0.59742
119.456	99.6795	-0.5979
119.656	99.6795	-0.59865
119.856	99.6795	-0.59788
120.056	99.6795	-0.59502
120.256	99.6783	-0.59305
120.456	99.6901	-0.59264
120.656	99.6921	-0.59592
120.856	99.6917	-0.59237
121.056	99.6936	-0.59077
121.256	99.6641	-0.58813
121.456	99.6672	-0.58838
121.656	99.6667	-0.58443
121.856	99.6668	-0.58669
122.056	99.666	-0.58499
122.256	99.6629	-0.58382
122.456	99.6453	-0.58433
122.656	99.6547	-0.58209
122.856	99.6398	-0.58093
123.056	99.6413	-0.57986
123.256	99.6411	-0.57949
123.456	99.6357	-0.57868
123.656	99.6277	-0.57639
123.856	99.6283	-0.5762
124.056	99.6269	-0.57543
124.256	99.6403	-0.57476
124.456	99.6407	-0.57198
124.656	99.6411	-0.57253
124.856	99.641	-0.56961
125.056	99.641	-0.57055
125.256	99.641	-0.56769
125.456	99.641	-0.56805
125.656	99.641	-0.56668
125.856	99.641	-0.56247
126.056	99.6407	-0.56249
126.256	99.6432	-0.56286
126.456	99.6282	-0.56272
126.656	99.6571	-0.56039
126.856	99.6531	-0.55792
127.056	99.6525	-0.55884
127.256	99.6398	-0.55689
127.456	99.6411	-0.55609
127.656	99.6409	-0.55273
127.856	99.6424	-0.55151
128.056	99.6282	-0.55181
128.256	99.6286	-0.54934
128.456	99.6282	-0.54864
128.656	99.6282	-0.54452
128.856	99.6289	-0.54325
129.056	99.6269	-0.54417
129.256	99.6564	-0.54194
129.456	99.6541	-0.54608
129.656	99.6546	-0.54105
129.856	99.6834	-0.54117
130.056	99.6686	-0.53751
130.256	99.6674	-0.53836
130.456	99.6594	-0.5351
130.656	99.6536	-0.53702
130.856	99.6499	-0.53416
131.056	99.6402	-0.53284
131.256	99.641	-0.53174
131.456	99.6411	-0.53117
131.656	99.641	-0.52797
131.856	99.641	-0.52832
132.056	99.641	-0.52605
132.256	99.641	-0.52639
132.456	99.6408	-0.52369
132.656	99.6423	-0.51969
132.856	99.6274	-0.52016
133.056	99.6285	-0.51857
133.256	99.6282	-0.51853
133.456	99.6282	-0.51715
133.656	99.6282	-0.51612
133.856	99.6282	-0.51246
134.056	99.6282	-0.51195
134.256	99.6282	-0.51255
134.456	99.6282	-0.5096
134.656	99.6282	-0.51161
134.856	99.6282	-0.51131
135.056	99.6282	-0.50609
135.256	99.6282	-0.50829
135.456	99.6282	-0.50487
135.656	99.6282	-0.50334
135.856	99.6282	-0.50202
136.056	99.6282	-0.49884
136.256	99.6282	-0.49846
136.456	99.6282	-0.49765
136.656	99.6282	-0.495
136.856	99.6282	-0.49354
137.056	99.6282	-0.49109
137.256	99.6282	-0.48898
137.456	99.6282	-0.48742
137.656	99.6282	-0.49096
137.856	99.6282	-0.48808
138.056	99.6282	-0.48483
138.256	99.6282	-0.48265
138.456	99.6282	-0.48166
138.656	99.6283	-0.48017
138.856	99.6279	-0.47739
139.056	99.6259	-0.4767
139.256	99.6143	-0.47518
139.456	99.6154	-0.47343
139.656	99.6154	-0.47379
139.856	99.6155	-0.47161
140.056	99.616	-0.4691
140.256	99.6071	-0.46871
140.456	99.6026	-0.46732
140.656	99.6025	-0.4653
140.856	99.6026	-0.46344
141.056	99.6026	-0.46243
141.256	99.6026	-0.45983
141.456	99.6026	-0.45823
141.656	99.6025	-0.45702
141.856	99.6027	-0.45429
142.056	99.604	-0.45224
142.256	99.5848	-0.44971
142.456	99.5773	-0.45053
142.656	99.5743	-0.44994
142.856	99.6003	-0.44673
143.056	99.6019	-0.44739
143.256	99.6027	-0.44614
143.456	99.6026	-0.44022
143.656	99.6026	-0.44331
143.856	99.6026	-0.43872
144.056	99.6026	-0.43697
144.256	99.6025	-0.4335
144.456	99.6024	-0.43523
144.656	99.6053	-0.43166
144.856	99.5772	-0.43027
145.056	99.5777	-0.42754
145.256	99.5769	-0.42567
145.456	99.5769	-0.42567
145.656	99.5769	-0.42413
145.856	99.5769	-0.42022
146.056	99.5769	-0.4212
146.256	99.5769	-0.41812
146.456	99.5769	-0.41504
146.656	99.5769	-0.41486
146.856	99.5769	-0.41086
147.056	99.5769	-0.41033
147.256	99.5769	-0.40708
147.456	99.5769	-0.40394
147.656	99.5769	-0.40275
147.856	99.5769	-0.40212
148.056	99.5769	-0.39958
148.256	99.5769	-0.39876
148.456	99.5769	-0.39739
148.656	99.5769	-0.39565
148.856	99.5769	-0.39462
149.056	99.5769	-0.39204
149.256	99.5769	-0.38888
149.456	99.5769	-0.38748
149.656	99.5766	-0.38651
149.856	99.5797	-0.38467
150.056	99.5502	-0.38161
150.256	99.5519	-0.37817
150.456	99.5513	-0.37761
150.656	99.5561	-0.37536
150.856	99.5648	-0.37328
151.056	99.5674	-0.37138
151.256	99.5777	-0.37066
151.456	99.577	-0.36886
151.656	99.5769	-0.36486
151.856	99.5769	-0.36392
152.056	99.5769	-0.36225
152.256	99.5769	-0.36205
152.456	99.5769	-0.35766
152.656	99.5769	-0.35482
152.856	99.5769	-0.35532
153.056	99.5769	-0.35522
153.256	99.5769	-0.35026
153.456	99.5769	-0.34841
153.656	99.5769	-0.34801
153.856	99.5769	-0.34472
154.056	99.5769	-0.34252
154.256	99.5769	-0.34236
154.456	99.5769	-0.33892
154.656	99.5769	-0.33794
154.856	99.5769	-0.33653
155.056	99.5769	-0.33582
155.256	99.5769	-0.33489
155.456	99.5769	-0.33081
155.656	99.5769	-0.32765
155.856	99.5769	-0.32769
156.056	99.5769	-0.32566
156.256	99.5769	-0.32293
156.456	99.5769	-0.32026
156.656	99.5769	-0.31976
156.856	99.5769	-0.3197
157.056	99.5769	-0.31583
157.256	99.5769	-0.3116
157.456	99.5769	-0.31215
157.656	99.5769	-0.31105
157.856	99.5769	-0.30992
158.056	99.5769	-0.30704
158.256	99.5769	-0.30392
158.456	99.5769	-0.30216
158.656	99.5769	-0.30151
158.856	99.5769	-0.29829
159.056	99.5769	-0.29716
159.256	99.5769	-0.29473
159.456	99.5769	-0.2913
159.656	99.5769	-0.29078
159.856	99.5769	-0.28867
160.056	99.5769	-0.28827
160.256	99.5769	-0.2861
160.456	99.5769	-0.2847
160.656	99.5769	-0.2833
160.856	99.5769	-0.27979
161.056	99.5769	-0.27734
161.256	99.5769	-0.27478
161.456	99.5773	-0.27669
161.656	99.5791	-0.27467
161.856	99.5909	-0.27429
162.056	99.592	-0.27006
162.256	99.6033	-0.2677
162.456	99.6023	-0.26748
162.656	99.6054	-0.26548
162.856	99.5758	-0.26138
163.056	99.5578	-0.25686
163.256	99.5495	-0.25773
163.456	99.5376	-0.25589
163.656	99.5384	-0.25481
163.856	99.5385	-0.25273
164.056	99.5385	-0.25185
164.256	99.5385	-0.2493
164.456	99.5384	-0.24735
164.656	99.5387	-0.24676
164.856	99.5426	-0.24416
165.056	99.5517	-0.24018
165.256	99.5564	-0.24022
165.456	99.5643	-0.23893
165.656	99.5701	-0.23546
165.856	99.5769	-0.23411
166.056	99.584	-0.23093
166.256	99.5896	-0.23042
166.456	99.5898	-0.22715
166.656	99.5897	-0.22712
166.856	99.5897	-0.22204
167.056	99.5897	-0.21997
167.256	99.5897	-0.21803
167.456	99.5897	-0.21913
167.656	99.5897	-0.21538
167.856	99.5897	-0.21428
168.056	99.5897	-0.21061
168.256	99.5897	-0.20948
168.456	99.5897	-0.20721
168.656	99.5897	-0.20508
168.856	99.5896	-0.20498
169.056	99.5925	-0.20109
169.256	99.5618	-0.19973
169.456	99.5644	-0.19724
169.656	99.5641	-0.19496
169.856	99.5641	-0.19211
170.056	99.5641	-0.19196
170.256	99.5641	-0.19176
170.456	99.5641	-0.18784
170.656	99.5641	-0.18541
170.856	99.5641	-0.18293
171.056	99.5641	-0.17961
171.256	99.5641	-0.17842
171.456	99.5641	-0.17999
171.656	99.5641	-0.17639
171.856	99.5641	-0.17476
172.056	99.5641	-0.17087
172.256	99.5641	-0.17028
172.456	99.5641	-0.16893
172.656	99.5641	-0.16497
172.856	99.5641	-0.16241
173.056	99.5641	-0.16128
173.256	99.5641	-0.15881
173.456	99.5641	-0.15984
173.656	99.5641	-0.15639
173.856	99.5641	-0.15538
174.056	99.5641	-0.15253
174.256	99.5641	-0.151
174.456	99.5641	-0.14745
174.656	99.5641	-0.14487
174.856	99.5641	-0.14465
175.056	99.5641	-0.14145
175.256	99.5641	-0.13772
175.456	99.5641	-0.13671
175.656	99.5642	-0.13592
175.856	99.5644	-0.13377
176.056	99.5621	-0.13204
176.256	99.5925	-0.12915
176.456	99.5898	-0.12747
176.656	99.5897	-0.12567
176.856	99.5897	-0.12358
177.056	99.5897	-0.12057
177.256	99.5897	-0.11824
177.456	99.5897	-0.11744
177.656	99.5897	-0.11497
177.856	99.5897	-0.10984
178.056	99.5897	-0.11062
178.256	99.5897	-0.10762
178.456	99.5897	-0.10339
178.656	99.5897	-0.10211
178.856	99.5897	-0.09683
179.056	99.5897	-0.09757
179.256	99.5897	-0.09334
179.456	99.5897	-0.0931
179.656	99.5897	-0.09052
179.856	99.5897	-0.08856
180.056	99.5897	-0.08766
180.256	99.5897	-0.08384
180.456	99.5897	-0.08252
180.656	99.5897	-0.08019
180.856	99.5897	-0.07732
181.056	99.5897	-0.07526
181.256	99.5897	-0.07208
181.456	99.5897	-0.06928
181.656	99.5897	-0.06922
181.856	99.5897	-0.06718
182.056	99.5897	-0.06291
182.256	99.5897	-0.06062
182.456	99.5897	-0.05883
182.656	99.5897	-0.05685
182.856	99.5897	-0.05526
183.056	99.5897	-0.05041
183.256	99.5897	-0.05139
183.456	99.5897	-0.04716
183.656	99.5897	-0.04538
183.856	99.5897	-0.0424
184.056	99.5897	-0.03914
184.256	99.5897	-0.0364
184.456	99.5897	-0.03422
184.656	99.5897	-0.03439
184.856	99.5897	-0.02976
185.056	99.5897	-0.02674
185.256	99.5897	-0.02498
185.456	99.5897	-0.02453
185.656	99.5897	-0.02073
185.856	99.5897	-0.01979
186.056	99.5897	-0.01598
186.256	99.5897	-0.01432
186.456	99.5897	-0.01281
186.656	99.5897	-0.01265
186.856	99.5897	-0.00801
187.056	99.5897	-0.00643
187.256	99.5897	-0.00551
187.456	99.5897	-0.00263
187.656	99.5897	-0.00102
187.856	99.5897	0.00057342
188.056	99.5897	0.00496
188.256	99.5897	0.00558
188.456	99.5897	0.00821
188.656	99.5897	0.01132
188.856	99.5897	0.01221
189.056	99.5897	0.01288
189.256	99.5897	0.01571
189.456	99.5897	0.01785
189.656	99.5897	0.02029
189.856	99.5897	0.02206
190.056	99.5897	0.02471
190.256	99.5897	0.0257
190.456	99.5897	0.0294
190.656	99.5897	0.02999
190.856	99.5897	0.03403
191.056	99.5897	0.03309
191.256	99.5897	0.03603
191.456	99.5897	0.03979
191.656	99.5897	0.04133
191.856	99.5897	0.04136
192.056	99.5897	0.04345
192.256	99.5897	0.04741
192.456	99.5897	0.04815
192.656	99.5897	0.05032
192.856	99.5897	0.05383
193.056	99.5897	0.0545
193.256	99.5897	0.0569
193.456	99.5897	0.05927
193.656	99.5897	0.06109
193.856	99.5897	0.06267
194.056	99.5897	0.06487
194.256	99.5897	0.06656
194.456	99.5898	0.06872
194.656	99.59	0.06974
194.856	99.5905	0.07393
195.056	99.603	0.07373
195.256	99.6026	0.07821
195.456	99.6026	0.07921
195.656	99.6026	0.08148
195.856	99.6026	0.08471
196.056	99.6026	0.08498
196.256	99.6026	0.08853
196.456	99.6026	0.08995
196.656	99.6026	0.09201
196.856	99.6026	0.09558
197.056	99.6026	0.09613
197.256	99.6026	0.09934
197.456	99.6026	0.10201
197.656	99.6026	0.10343
197.856	99.6026	0.10641
198.056	99.6026	0.10677
198.256	99.6026	0.10959
198.456	99.6026	0.11136
198.656	99.6026	0.11387
198.856	99.6026	0.11613
199.056	99.6026	0.11798
199.256	99.6026	0.11958
199.456	99.6023	0.12218
199.656	99.5942	0.12519
199.856	99.5901	0.127
200.056	99.5898	0.1269
200.256	99.5897	0.1317
200.456	99.5897	0.13195
200.656	99.5897	0.13415
200.856	99.5897	0.13764
201.056	99.5897	0.13905
201.256	99.5897	0.13975
201.456	99.5897	0.14269
201.656	99.5897	0.14363
201.856	99.5897	0.14683
202.056	99.5897	0.14828
202.256	99.5897	0.15123
202.456	99.5897	0.15317
202.656	99.5897	0.15532
202.856	99.5897	0.1568
203.056	99.5897	0.15802
203.256	99.5897	0.163
203.456	99.5897	0.16301
203.656	99.5897	0.16523
203.856	99.5897	0.16685
204.056	99.5897	0.16958
204.256	99.5897	0.17309
204.456	99.5897	0.17215
204.656	99.5897	0.17621
204.856	99.5897	0.17784
205.056	99.5897	0.17788
205.256	99.5897	0.17944
205.456	99.5897	0.18083
205.656	99.5897	0.1839
205.856	99.5897	0.18667
206.056	99.5897	0.18813
206.256	99.5897	0.1915
206.456	99.5894	0.19352
206.656	99.5825	0.19435
206.856	99.5772	0.19602
207.056	99.5762	0.19949
207.256	99.5906	0.20103
207.456	99.5897	0.20231
207.656	99.5898	0.20393
207.856	99.591	0.206
208.056	99.5758	0.20635
208.256	99.5768	0.20987
208.456	99.5769	0.21158
208.656	99.5769	0.21346
208.856	99.5769	0.21574
209.056	99.5769	0.21789
209.256	99.5769	0.21884
209.456	99.5769	0.22067
209.656	99.5769	0.22324
209.856	99.5769	0.22735
210.056	99.5769	0.22705
210.256	99.5769	0.22999
210.456	99.5769	0.23113
210.656	99.5769	0.23318
210.856	99.5769	0.23256
211.056	99.5769	0.23705
211.256	99.5769	0.23953
211.456	99.5769	0.2396
211.656	99.5769	0.24209
211.856	99.5769	0.24494
212.056	99.5765	0.24563
212.256	99.5722	0.24868
212.456	99.5517	0.2515
212.656	99.5513	0.25134
212.856	99.5513	0.25489
213.056	99.5513	0.25389
213.256	99.5513	0.2559
213.456	99.5513	0.26021
213.656	99.5513	0.26148
213.856	99.5513	0.26467
214.056	99.5513	0.26579
214.256	99.5513	0.26743
214.456	99.5513	0.26628
214.656	99.5513	0.26909
214.856	99.5513	0.27109
215.056	99.5513	0.2722
215.256	99.5513	0.27495
215.456	99.5513	0.27567
215.656	99.5512	0.27878
215.856	99.55	0.28097
216.056	99.5649	0.28125
216.256	99.5628	0.2823
216.456	99.5781	0.28379
216.656	99.577	0.28695
216.856	99.5769	0.28857
217.056	99.5769	0.29051
217.256	99.5769	0.29228
217.456	99.5769	0.29166
217.656	99.5769	0.29431
217.856	99.5769	0.29782
218.056	99.5769	0.29866
218.256	99.5769	0.29954
218.456	99.5769	0.30072
218.656	99.5769	0.3029
218.856	99.5762	0.30655
219.056	99.603	0.30819
219.256	99.6026	0.31035
219.456	99.6026	0.31138
219.656	99.6025	0.31126
219.856	99.6019	0.31246
220.056	99.584	0.3152
220.256	99.5774	0.31793
220.456	99.577	0.31909
220.656	99.5769	0.3193
220.856	99.5769	0.32189
221.056	99.5769	0.32293
221.256	99.5762	0.32652
221.456	99.5653	0.32798
221.656	99.552	0.32964
221.856	99.5513	0.3335
222.056	99.5513	0.3354
222.256	99.5513	0.33565
222.456	99.5513	0.33744
222.656	99.5515	0.33735
222.856	99.5553	0.34129
223.056	99.5637	0.34462
223.256	99.5641	0.34659
223.456	99.5641	0.34459
223.656	99.5641	0.34983
223.856	99.5641	0.35258
224.056	99.5641	0.35223
224.256	99.5641	0.35427
224.456	99.5641	0.35968
224.656	99.5641	0.3601
224.856	99.5641	0.36212
225.056	99.5641	0.36111
225.256	99.5641	0.36472
225.456	99.5641	0.36608
225.656	99.5641	0.36739
225.856	99.5641	0.37282
226.056	99.5641	0.3724
226.256	99.5641	0.37543
226.456	99.5641	0.37654
226.656	99.564	0.38148
226.856	99.5634	0.38159
227.056	99.5914	0.383
227.256	99.5891	0.38522
227.456	99.6172	0.38696
227.656	99.6155	0.39323
227.856	99.6153	0.39161
228.056	99.6135	0.39374
228.256	99.6029	0.39742
228.456	99.6026	0.39812
228.656	99.6026	0.40262
228.856	99.6037	0.40359
229.056	99.5746	0.40712
229.256	99.5768	0.40723
229.456	99.5769	0.41248
229.656	99.5769	0.41415
229.856	99.5769	0.41354
230.056	99.5769	0.41814
230.256	99.5769	0.42092
230.456	99.5769	0.4228
230.656	99.5769	0.42491
230.856	99.5769	0.42978
231.056	99.5769	0.42918
231.256	99.5769	0.43223
231.456	99.5769	0.43535
231.656	99.5769	0.43602
231.856	99.5769	0.43837
232.056	99.5769	0.44084
232.256	99.5769	0.44377
232.456	99.5769	0.44348
232.656	99.5769	0.44803
232.856	99.577	0.44807
233.056	99.5775	0.44951
233.256	99.5882	0.4526
233.456	99.6019	0.45434
233.656	99.6025	0.45483
233.856	99.6026	0.45767
234.056	99.6026	0.45847
234.256	99.6026	0.45967
234.456	99.6026	0.46092
234.656	99.6026	0.46259
234.856	99.6025	0.46572
235.056	99.6019	0.46313
235.256	99.582	0.46603
235.456	99.5772	0.46965
235.656	99.5769	0.46874
235.856	99.5769	0.46929
236.056	99.5769	0.47137
236.256	99.5765	0.46909
236.456	99.5898	0.4703
236.656	99.5897	0.47283
236.856	99.5897	0.47411
237.056	99.5897	0.4745
237.256	99.5897	0.4743
237.456	99.5897	0.4762
237.656	99.5897	0.47684
237.856	99.5897	0.47758
238.056	99.5897	0.47724
238.256	99.5897	0.47666
238.456	99.5897	0.47773
238.656	99.5897	0.48043
238.856	99.5897	0.48002
239.056	99.5897	0.48194
239.256	99.5897	0.48106
239.456	99.5897	0.48249
239.656	99.5897	0.48148
239.856	99.5898	0.48221
240.056	99.5904	0.48506
240.256	99.5768	0.48723
240.456	99.5769	0.48528
240.656	99.5769	0.4856
240.856	99.5769	0.48723
241.056	99.5766	0.48767
241.256	99.5702	0.48389
241.456	99.552	0.49063
241.656	99.5513	0.4878
241.856	99.5513	0.49006
242.056	99.5513	0.49046
242.256	99.5513	0.49194
242.456	99.5512	0.48986
242.656	99.55	0.49177
242.856	99.5646	0.49355
243.056	99.5641	0.492
243.256	99.5641	0.49162
243.456	99.5641	0.49486
243.656	99.5641	0.49692
243.856	99.5641	0.4964
244.056	99.5641	0.49824
244.256	99.5641	0.49658
244.456	99.5641	0.49804
244.656	99.5641	0.49849
244.856	99.5641	0.49978
245.056	99.5641	0.50214
245.256	99.5641	0.50219
245.456	99.5641	0.50177
245.656	99.5641	0.50269
245.856	99.5641	0.50336
246.056	99.5641	0.50645
246.256	99.5641	0.5071
246.456	99.5641	0.50913
246.656	99.5641	0.50915
246.856	99.5641	0.50971
247.056	99.5641	0.51335
247.256	99.5635	0.51256
247.456	99.5502	0.51094
247.656	99.539	0.51131
247.856	99.5385	0.51472
248.056	99.5385	0.51446
248.256	99.5385	0.51494
248.456	99.5385	0.5162
248.656	99.5385	0.51706
248.856	99.5385	0.51916
249.056	99.5385	0.52058
249.256	99.5387	0.52031
249.456	99.5428	0.52163
249.656	99.5562	0.52328
249.856	99.5641	0.52386
250.056	99.5721	0.52363
250.256	99.5767	0.5233
250.456	99.5769	0.52869
250.656	99.5769	0.52813
250.856	99.5768	0.52963
251.056	99.5505	0.53202
251.256	99.5512	0.53256
251.456	99.5513	0.52994
251.656	99.5521	0.53242
251.856	99.5371	0.53052
252.056	99.5384	0.53289
252.256	99.5385	0.53228
252.456	99.5385	0.53198
252.656	99.5386	0.5328
252.856	99.5394	0.53581
253.056	99.5253	0.53479
253.256	99.5128	0.53549
253.456	99.5128	0.53892
253.656	99.5127	0.53531
253.856	99.5097	0.53817
254.056	99.5014	0.53946
254.256	99.4858	0.53892
254.456	99.487	0.54008
254.656	99.4859	0.54194
254.856	99.5015	0.54424
255.056	99.5217	0.54279
255.256	99.5255	0.54272
255.456	99.5256	0.54301
255.656	99.5256	0.54493
255.856	99.5256	0.54713
256.056	99.5256	0.54997
256.256	99.5256	0.54871
256.456	99.5256	0.54627
256.656	99.5256	0.54923
256.856	99.5256	0.55009
257.056	99.5256	0.55079
257.256	99.5256	0.55245
257.456	99.5255	0.55355
257.656	99.5129	0.55523
257.856	99.5128	0.553
258.056	99.5128	0.55539
258.256	99.5128	0.55681
258.456	99.5128	0.55823
258.656	99.5128	0.55891
258.856	99.5128	0.55824
259.056	99.5126	0.56212
259.256	99.5102	0.56137
259.456	99.5395	0.56084
259.656	99.5385	0.5629
259.856	99.5385	0.5665
260.056	99.5381	0.56442
260.256	99.5661	0.56882
260.456	99.5671	0.56892
260.656	99.5766	0.57037
260.856	99.5778	0.57069
261.056	99.5559	0.57073
261.256	99.5518	0.57274
261.456	99.5612	0.57637
261.656	99.564	0.57481
261.856	99.5641	0.57732
262.056	99.5641	0.57708
262.256	99.5641	0.58159
262.456	99.5641	0.58017
262.656	99.5641	0.58086
262.856	99.5641	0.58143
263.056	99.5641	0.58096
263.256	99.5641	0.58259
263.456	99.5641	0.58405
263.656	99.5642	0.58404
263.856	99.5651	0.58519
264.056	99.5505	0.58941
264.256	99.564	0.58495
264.456	99.5641	0.5875
264.656	99.5641	0.58699
264.856	99.5641	0.58834
265.056	99.5641	0.58768
265.256	99.5641	0.58639
265.456	99.5641	0.58551
265.656	99.5641	0.58853
265.856	99.5641	0.58845
266.056	99.5641	0.58739
266.256	99.5641	0.58716
266.456	99.5641	0.58682
266.656	99.5641	0.58568
266.856	99.5641	0.58701
267.056	99.5641	0.58712
267.256	99.5641	0.58585
267.456	99.5641	0.58587
267.656	99.5641	0.58733
267.856	99.5641	0.58684
268.056	99.5641	0.58671
268.256	99.5641	0.58688
268.456	99.5641	0.58591
268.656	99.5641	0.58789
268.856	99.5641	0.58748
269.056	99.5641	0.58921
269.256	99.5645	0.58813
269.456	99.574	0.58834
269.656	99.5768	0.58973
269.856	99.5769	0.5893
270.056	99.5769	0.58988
270.256	99.5769	0.58805
270.456	99.5769	0.59026
270.656	99.5769	0.59079
270.856	99.5769	0.59147
271.056	99.5769	0.59152
271.256	99.5769	0.59551
271.456	99.5769	0.59279
271.656	99.5769	0.59372
271.856	99.5768	0.59718
272.056	99.5503	0.59886
272.256	99.5511	0.5972
272.456	99.5513	0.598
272.656	99.5513	0.60016
272.856	99.5513	0.60218
273.056	99.5513	0.60409
273.256	99.5513	0.60333
273.456	99.5513	0.60657
273.656	99.5513	0.60534
273.856	99.5513	0.60861
274.056	99.5513	0.60668
274.256	99.5513	0.60866
274.456	99.551	0.60982
274.656	99.5448	0.61274
274.856	99.5264	0.61436
275.056	99.5257	0.61721
275.256	99.5256	0.61701
275.456	99.5256	0.6176
275.656	99.5256	0.61995
275.856	99.5256	0.61856
276.056	99.5256	0.61907
276.256	99.5256	0.62151
276.456	99.5258	0.62312
276.656	99.5285	0.62617
276.856	99.5381	0.62845
277.056	99.5384	0.62635
277.256	99.5384	0.63031
277.456	99.5384	0.62873
277.656	99.5371	0.63201
277.856	99.5519	0.63426
278.056	99.5513	0.63501
278.256	99.5513	0.63658
278.456	99.5513	0.63592
278.656	99.551	0.63791
278.856	99.5652	0.63848
279.056	99.5642	0.63863
279.256	99.5641	0.64043
279.456	99.5641	0.6405
279.656	99.5641	0.64256
279.856	99.5645	0.64548
280.056	99.5731	0.64354
280.256	99.5768	0.64531
280.456	99.5769	0.64346
280.656	99.5769	0.6445
280.856	99.5769	0.64715
281.056	99.5769	0.64592
281.256	99.5769	0.64649
281.456	99.5769	0.64624
281.656	99.5769	0.64618
281.856	99.5769	0.64621
282.056	99.5769	0.64686
282.256	99.5769	0.64803
282.456	99.5769	0.64562
282.656	99.5769	0.64591
282.856	99.5769	0.64747
283.056	99.5769	0.64965
283.256	99.5769	0.64924
283.456	99.5769	0.65005
283.656	99.5769	0.6493
283.856	99.5769	0.64869
284.056	99.5769	0.64815
284.256	99.5769	0.64947
284.456	99.5769	0.65134
284.656	99.5769	0.65054
284.856	99.5769	0.65217
285.056	99.5769	0.65132
285.256	99.5769	0.65221
285.456	99.5769	0.65125
285.656	99.5769	0.65212
285.856	99.5769	0.65448
286.056	99.5769	0.65185
286.256	99.5769	0.65351
286.456	99.5769	0.65539
286.656	99.5769	0.65672
286.856	99.5769	0.65611
287.056	99.5769	0.65521
287.256	99.5769	0.65409
287.456	99.5769	0.65866
287.656	99.5769	0.65613
287.856	99.5769	0.65937
288.056	99.5769	0.65989
288.256	99.5769	0.65794
288.456	99.5771	0.66119
288.656	99.5794	0.66381
288.856	99.5488	0.66146
289.056	99.5511	0.66453
289.256	99.5513	0.66224
289.456	99.5513	0.66756
289.656	99.5513	0.66702
289.856	99.5513	0.66778
290.056	99.5513	0.6711
290.256	99.5513	0.66887
290.456	99.5513	0.67375
290.656	99.5513	0.67123
290.856	99.5513	0.67442
291.056	99.5513	0.67844
291.256	99.5513	0.6781
291.456	99.5513	0.67721
291.656	99.5513	0.6806
291.856	99.5513	0.68396
292.056	99.5513	0.68092
292.256	99.5513	0.68393
292.456	99.5513	0.68803
292.656	99.5513	0.68675
292.856	99.5513	0.6884
293.056	99.5513	0.68996
293.256	99.5506	0.69131
293.456	99.5387	0.6943
293.656	99.5385	0.69681
293.856	99.5385	0.69656
294.056	99.5385	0.69715
294.256	99.5385	0.69834
294.456	99.5385	0.69914
294.656	99.5385	0.69941
294.856	99.5385	0.70227
295.056	99.5385	0.70318
295.256	99.5385	0.70638
295.456	99.5385	0.7064
295.656	99.5391	0.70816
295.856	99.5597	0.7086
296.056	99.5639	0.71315
296.256	99.5641	0.71232
296.456	99.5641	0.71523
296.656	99.5641	0.71902
296.856	99.5641	0.71987
297.056	99.5641	0.71905
297.256	99.5641	0.72009
297.456	99.5641	0.71927
297.656	99.5641	0.72293
297.856	99.5641	0.72097
298.056	99.5641	0.7231
298.256	99.5641	0.72483
298.456	99.564	0.72645
298.656	99.5628	0.72498
298.856	99.5781	0.72765
299.056	99.577	0.72792
299.256	99.5769	0.72762
299.456	99.5769	0.72785
299.656	99.5769	0.72928
299.856	99.5769	0.73004
300.056	99.5769	0.73151
300.256	99.5769	0.72962
300.456	99.5769	0.73039
300.656	99.5775	0.73438
300.856	99.5895	0.73152
301.056	99.5897	0.73504
301.256	99.5899	0.73204
301.456	99.5927	0.73496
301.656	99.6022	0.7361
301.856	99.6025	0.73282
302.056	99.6026	0.7357
302.256	99.6026	0.73604
302.456	99.6026	0.73594
302.656	99.6026	0.73604
302.856	99.6026	0.73529
303.056	99.6026	0.73871
303.256	99.6026	0.73677
303.456	99.6028	0.73598
303.656	99.6048	0.73752
303.856	99.5761	0.73777
304.056	99.5769	0.73592
304.256	99.5769	0.73433
304.456	99.5769	0.73713
304.656	99.5769	0.73529
304.856	99.5769	0.73743
305.056	99.5769	0.73613
305.256	99.5769	0.73801
305.456	99.5771	0.73837
305.656	99.5802	0.74093
305.856	99.5894	0.73967
306.056	99.5897	0.74136
306.256	99.5897	0.74056
306.456	99.5897	0.74374
306.656	99.5897	0.74687
306.856	99.5897	0.75236
307.056	99.5897	0.75217
307.256	99.5897	0.75421
307.456	99.5897	0.75815
307.656	99.5897	0.76119
307.856	99.5897	0.76394
308.056	99.5897	0.76881
308.256	99.589	0.77163
308.456	99.5705	0.77506
308.656	99.5645	0.78016
308.856	99.5641	0.78069
309.056	99.5641	0.78458
309.256	99.5641	0.79049
309.456	99.5641	0.79095
309.656	99.5641	0.79541
309.856	99.5641	0.79528
310.056	99.5641	0.79918
310.256	99.5641	0.80072
310.456	99.5641	0.80308
310.656	99.5641	0.80666
310.856	99.5641	0.8054
311.056	99.5641	0.80955
311.256	99.5641	0.81014
311.456	99.5641	0.8104
311.656	99.5641	0.8118
311.856	99.5641	0.81366
312.056	99.5641	0.81389
312.256	99.5771	0.81357
312.456	99.5769	0.8141
312.656	99.5769	0.81484
312.856	99.577	0.81707
313.056	99.5779	0.81476
313.256	99.5895	0.81725
313.456	99.5897	0.81381
313.656	99.5897	0.81538
313.856	99.5897	0.8137
314.056	99.5897	0.81645
314.256	99.5897	0.81458
314.456	99.5897	0.81238
314.656	99.5897	0.81353
314.856	99.5897	0.81148
315.056	99.5897	0.80702
315.256	99.5897	0.80937
315.456	99.5897	0.80779
315.656	99.5897	0.80771
315.856	99.5897	0.80557
316.056	99.5897	0.80288
316.256	99.5897	0.80465
316.456	99.5897	0.80289
316.656	99.5897	0.80104
316.856	99.5897	0.79999
317.056	99.5897	0.79972
317.256	99.5898	0.79856
317.456	99.5899	0.7958
317.656	99.5923	0.79705
317.856	99.5628	0.79194
318.056	99.5619	0.79152
318.256	99.5905	0.7897
318.456	99.5898	0.78782
318.656	99.5897	0.78843
318.856	99.5897	0.78625
319.056	99.5897	0.78523
319.256	99.5897	0.78421
319.456	99.5897	0.78652
319.656	99.5897	0.78305
319.856	99.5897	0.78054
320.056	99.5898	0.78033
320.256	99.5909	0.7789
320.456	99.5616	0.77814
320.656	99.5639	0.77648
320.856	99.5631	0.77691
321.056	99.5783	0.7731
321.256	99.5768	0.77421
321.456	99.5744	0.77419
321.656	99.6039	0.77444
321.856	99.6183	0.77302
322.056	99.6043	0.77556
322.256	99.5748	0.77319
322.456	99.5768	0.77208
322.656	99.5769	0.76965
322.856	99.5769	0.77073
323.056	99.5769	0.7711
323.256	99.5769	0.77074
323.456	99.5769	0.76799
323.656	99.5769	0.77091
323.856	99.5769	0.77021
324.056	99.5769	0.76839
324.256	99.5769	0.7711
324.456	99.5769	0.77077
324.656	99.5769	0.77174
324.856	99.5769	0.77101
325.056	99.5768	0.77001
325.256	99.5737	0.76939
325.456	99.5519	0.7706
325.656	99.5513	0.7673
325.856	99.5513	0.76745
326.056	99.5508	0.76939
326.256	99.5432	0.7695
326.456	99.5264	0.76784
326.656	99.5257	0.77063
326.856	99.5256	0.77204
327.056	99.5256	0.76852
327.256	99.5256	0.76843
327.456	99.5256	0.76674
327.656	99.5256	0.76788
327.856	99.5256	0.76966
328.056	99.5256	0.76856
328.256	99.5256	0.76565
328.456	99.5256	0.76928
328.656	99.5256	0.76681
328.856	99.5256	0.76853
329.056	99.5256	0.76632
329.256	99.5256	0.7677
329.456	99.5256	0.76676
329.656	99.5256	0.76862
329.856	99.5256	0.76641
330.056	99.5256	0.76712
330.256	99.5256	0.76755
330.456	99.5256	0.76429
330.656	99.5256	0.76728
330.856	99.5258	0.76735
331.056	99.5278	0.76963
331.256	99.5381	0.77043
331.456	99.5384	0.76914
331.656	99.5385	0.76884
331.856	99.5385	0.76718
332.056	99.5385	0.76999
332.256	99.5385	0.77021
332.456	99.5384	0.77057
332.656	99.5373	0.77081
332.856	99.5526	0.77026
333.056	99.5514	0.77302
333.256	99.5513	0.77375
333.456	99.5513	0.77266
333.656	99.5513	0.77397
333.856	99.5513	0.7759
334.056	99.5513	0.77852
334.256	99.5513	0.7787
334.456	99.5513	0.77857
334.656	99.5513	0.77986
334.856	99.5513	0.77949
335.056	99.5516	0.78011
335.256	99.5617	0.78061
335.456	99.564	0.78081
335.656	99.5641	0.78619
335.856	99.5641	0.78319
336.056	99.5643	0.7855
336.256	99.5761	0.78597
336.456	99.5769	0.78799
336.656	99.5769	0.79134
336.856	99.5769	0.79169
337.056	99.5769	0.79244
337.256	99.5769	0.79448
337.456	99.5769	0.80127
337.656	99.5769	0.80461
337.856	99.5769	0.80313
338.056	99.5769	0.80864
338.256	99.5769	0.81182
338.456	99.5769	0.80907
338.656	99.5769	0.81415
338.856	99.5769	0.81711
339.056	99.5769	0.81598
339.256	99.5765	0.81904
339.456	99.5699	0.81948
339.656	99.552	0.82189
339.856	99.5513	0.82532
340.056	99.5513	0.82626
340.256	99.5513	0.82657
340.456	99.5513	0.82724
340.656	99.5513	0.83007
340.856	99.552	0.82845
341.056	99.5663	0.82892
341.256	99.5771	0.83237
341.456	99.594	0.83195
341.656	99.6014	0.83319
341.856	99.5838	0.83481
342.056	99.5773	0.83459
342.256	99.5769	0.83255
342.456	99.5763	0.83543
342.656	99.5548	0.83048
342.856	99.5516	0.83075
343.056	99.5528	0.8317
343.256	99.5252	0.83073
343.456	99.5256	0.83096
343.656	99.5256	0.83191
343.856	99.5256	0.8305
344.056	99.5256	0.82816
344.256	99.5256	0.82643
344.456	99.5256	0.82505
344.656	99.5256	0.82557
344.856	99.5256	0.82528
345.056	99.5256	0.82508
345.256	99.525	0.82405
345.456	99.5397	0.82232
345.656	99.5386	0.82185
345.856	99.5387	0.81803
346.056	99.5427	0.81658
346.256	99.5509	0.81868
346.456	99.5513	0.8178
346.656	99.5513	0.813
346.856	99.5516	0.81367
347.056	99.5578	0.81094
347.256	99.5638	0.81062
347.456	99.5641	0.80954
347.656	99.5641	0.8096
347.856	99.5645	0.80514
348.056	99.5725	0.80293
348.256	99.577	0.80415
348.456	99.5861	0.80209
348.656	99.5894	0.80074
348.856	99.5884	0.79829
349.056	99.6033	0.79803
349.256	99.6026	0.79556
349.456	99.602	0.79539
349.656	99.58	0.79451
349.856	99.5771	0.7941
350.056	99.5769	0.78872
350.256	99.5769	0.78748
350.456	99.5769	0.78619
350.656	99.5769	0.78792
350.856	99.5769	0.78866
351.056	99.5769	0.78656
351.256	99.5769	0.7818
351.456	99.5769	0.781
351.656	99.5769	0.78118
351.856	99.5769	0.78223
352.056	99.5769	0.78158
352.256	99.5769	0.78195
352.456	99.5769	0.78153
352.656	99.5769	0.78263
352.856	99.5769	0.78309
353.056	99.5769	0.78455
353.256	99.5766	0.78537
353.456	99.5716	0.78595
353.656	99.552	0.787
353.856	99.5513	0.78403
354.056	99.5513	0.78456
354.256	99.5514	0.78695
354.456	99.5532	0.78822
354.656	99.5229	0.79171
354.856	99.5254	0.79178
355.056	99.5256	0.79338
355.256	99.5256	0.78969
355.456	99.5256	0.79044
355.656	99.5256	0.79199
355.856	99.5256	0.79317
356.056	99.5256	0.79216
356.256	99.5256	0.79333
356.456	99.5256	0.79166
356.656	99.5256	0.79323
356.856	99.5256	0.792
357.056	99.5256	0.79205
357.256	99.5256	0.79445
357.456	99.5256	0.79638
357.656	99.5256	0.79453
357.856	99.5256	0.79312
358.056	99.5256	0.79282
358.256	99.5256	0.79354
358.456	99.5256	0.7956
358.656	99.5256	0.79259
358.856	99.5256	0.79484
359.056	99.5256	0.79407
359.256	99.5256	0.795
359.456	99.5256	0.79489
359.656	99.5256	0.79649
359.856	99.5256	0.79664
360.056	99.5256	0.79931
360.256	99.5256	0.79568
360.456	99.5256	0.79661
360.656	99.5256	0.79879
360.856	99.5256	0.79781
361.056	99.5256	0.79872
361.256	99.5251	0.79397
361.456	99.5386	0.79749
361.656	99.5385	0.79299
361.856	99.5385	0.79379
362.056	99.5385	0.79569
362.256	99.5385	0.79523
362.456	99.5384	0.79807
362.656	99.5129	0.79409
362.856	99.5128	0.79351
363.056	99.5128	0.79364
363.256	99.5128	0.79384
363.456	99.5128	0.79602
363.656	99.5128	0.79443
363.856	99.5128	0.79151
364.056	99.5127	0.79612
364.256	99.5261	0.79712
364.456	99.5257	0.79603
364.656	99.5256	0.79749
364.856	99.5256	0.79868
365.056	99.5256	0.80313
365.256	99.5256	0.79999
365.456	99.5256	0.80252
365.656	99.5256	0.80295
365.856	99.5256	0.79926
366.056	99.5258	0.80285
366.256	99.5276	0.80419
366.456	99.5382	0.80524
366.656	99.5385	0.80416
366.856	99.5396	0.80648
367.056	99.5105	0.80653
367.256	99.5133	0.80259
367.456	99.4988	0.80413
367.656	99.4999	0.80364
367.856	99.5	0.80503
368.056	99.5	0.80494
368.256	99.5	0.8024
368.456	99.5	0.8073
368.656	99.5	0.80649
368.856	99.5	0.80481
369.056	99.5	0.80647
369.256	99.5	0.80385
369.456	99.5	0.80288
369.656	99.5	0.8027
369.856	99.5	0.80318
370.056	99.5	0.80559
370.256	99.5	0.79985
370.456	99.5	0.80483
370.656	99.5	0.80258
370.856	99.5	0.80301
371.056	99.5	0.80219
371.256	99.5003	0.80181
371.456	99.5068	0.80364
371.656	99.5125	0.80159
371.856	99.5128	0.80271
372.056	99.5128	0.80102
372.256	99.5128	0.79824
372.456	99.5128	0.79897
372.656	99.5128	0.80007
372.856	99.5128	0.79609
373.056	99.5128	0.79414
373.256	99.5128	0.7926
373.456	99.5128	0.78794
373.656	99.5128	0.78518
373.856	99.5128	0.78475
374.056	99.5128	0.77959
374.256	99.5128	0.77633
374.456	99.5128	0.77138
374.656	99.5128	0.76969
374.856	99.5128	0.76778
375.056	99.5128	0.76657
375.256	99.5128	0.76303
375.456	99.5128	0.7586
375.656	99.5128	0.75642
375.856	99.5128	0.75425
376.056	99.5128	0.75275
376.256	99.5128	0.74995
376.456	99.5128	0.74755
376.656	99.5128	0.74749
376.856	99.5128	0.74823
377.056	99.5128	0.74794
377.256	99.5127	0.74836
377.456	99.5115	0.74882
377.656	99.5269	0.749
377.856	99.5271	0.75096
378.056	99.5118	0.75242
378.256	99.5127	0.75688
378.456	99.5128	0.7576
378.656	99.5129	0.76213
378.856	99.5135	0.76527
379.056	99.5311	0.76769
379.256	99.538	0.7709
379.456	99.5384	0.77619
379.656	99.5385	0.77888
379.856	99.5385	0.7787
380.056	99.5385	0.78212
380.256	99.5385	0.78793
380.456	99.5385	0.79143
380.656	99.5385	0.79315
380.856	99.5385	0.79834
381.056	99.5385	0.80436
381.256	99.5385	0.80261
381.456	99.5385	0.8088
381.656	99.5385	0.81405
381.856	99.5385	0.81409
382.056	99.5385	0.81728
382.256	99.5385	0.81998
382.456	99.5385	0.81768
382.656	99.5385	0.81919
382.856	99.5384	0.82095
383.056	99.5382	0.82482
383.256	99.5353	0.82642
383.456	99.5575	0.82683
383.656	99.5658	0.82589
383.856	99.5641	0.82407
384.056	99.5618	0.8266
384.256	99.5989	0.82443
384.456	99.602	0.82605
384.656	99.5948	0.82607
384.856	99.6042	0.82636
385.056	99.6029	0.83139
385.256	99.605	0.83124
385.456	99.5713	0.8298
385.656	99.5104	0.83305
385.856	99.48	0.8324
386.056	99.473	0.83174
386.256	99.5188	0.8303
386.456	99.578	0.83044
386.656	99.5892	0.83283
386.856	99.5897	0.83139
387.056	99.5897	0.83162
387.256	99.5897	0.83163
387.456	99.5897	0.832
387.656	99.5897	0.83194
387.856	99.5897	0.82811
388.056	99.5897	0.83383
388.256	99.5897	0.82996
388.456	99.5897	0.83151
388.656	99.5897	0.83074
388.856	99.5897	0.8292
389.056	99.5897	0.83178
389.256	99.5897	0.82917
389.456	99.5897	0.82883
389.656	99.5897	0.82902
389.856	99.5898	0.82937
390.056	99.5899	0.8264
390.256	99.5924	0.82513
390.456	99.5617	0.82449
390.656	99.5639	0.82478
390.856	99.5641	0.82458
391.056	99.5641	0.82442
391.256	99.5641	0.82209
391.456	99.5641	0.82281
391.656	99.5641	0.81923
391.856	99.5641	0.81542
392.056	99.5641	0.8132
392.256	99.5641	0.80957
392.456	99.5641	0.80616
392.656	99.5641	0.80235
392.856	99.5641	0.80124
393.056	99.5641	0.79558
393.256	99.5641	0.79314
393.456	99.564	0.7869
393.656	99.5627	0.78541
393.856	99.5764	0.78247
394.056	99.5905	0.77627
394.256	99.5898	0.77666
394.456	99.5897	0.78059
394.656	99.5897	0.77642
394.856	99.5898	0.77696
395.056	99.5909	0.77223
395.256	99.5776	0.77299
395.456	99.5646	0.76837
395.656	99.5509	0.76815
395.856	99.5513	0.76282
396.056	99.5513	0.76232
396.256	99.5514	0.75866
396.456	99.5522	0.75362
396.656	99.5254	0.75041
396.856	99.5256	0.74859
397.056	99.5256	0.74563
397.256	99.5256	0.73932
397.456	99.5256	0.74082
397.656	99.5253	0.73482
397.856	99.5526	0.73189
398.056	99.55	0.72602
398.256	99.5387	0.72068
398.456	99.5385	0.72164
398.656	99.5384	0.71615
398.856	99.5377	0.71191
399.056	99.5526	0.70782
399.256	99.5514	0.70725
399.456	99.5513	0.70399
399.656	99.5513	0.6999
399.856	99.5513	0.69718
400.056	99.5513	0.6968
400.256	99.5513	0.69634
400.456	99.5513	0.69228
400.656	99.5516	0.69021
400.856	99.5591	0.691
401.056	99.5638	0.68729
401.256	99.5641	0.68672
401.456	99.5641	0.68605
401.656	99.5641	0.68535
401.856	99.5641	0.68472
402.056	99.5641	0.68365
402.256	99.5641	0.68226
402.456	99.5636	0.68121
402.656	99.5894	0.6824
402.856	99.6021	0.68129
403.056	99.6024	0.68177
403.256	99.6154	0.68318
403.456	99.6154	0.68267
403.656	99.6154	0.68308
403.856	99.6154	0.68396
404.056	99.6154	0.68802
404.256	99.6154	0.69073
404.456	99.6154	0.68919
404.656	99.6151	0.69194
404.856	99.6111	0.69292
405.056	99.588	0.69452
405.256	99.5773	0.69741
405.456	99.5769	0.69555
405.656	99.5769	0.69852
405.856	99.5769	0.69635
406.056	99.5769	0.69613
406.256	99.5769	0.69477
406.456	99.5769	0.69571
406.656	99.5769	0.69681
406.856	99.5769	0.69234
407.056	99.5769	0.69089
407.256	99.5769	0.69236
407.456	99.5768	0.69109
407.656	99.5757	0.68583
407.856	99.5911	0.6876
408.056	99.5898	0.68475
408.256	99.5897	0.68361
408.456	99.5897	0.68034
408.656	99.5897	0.67486
408.856	99.5897	0.67282
409.056	99.5884	0.67065
409.256	99.6036	0.6694
409.456	99.6026	0.66826
409.656	99.6026	0.66263
409.856	99.6026	0.66525
410.056	99.6026	0.66162
410.256	99.6026	0.66335
410.456	99.6026	0.66291
410.656	99.6026	0.66371
410.856	99.6026	0.66207
411.056	99.6026	0.66591
411.256	99.6026	0.6626
411.456	99.6026	0.66421
411.656	99.6026	0.66516
411.856	99.6026	0.6632
412.056	99.6026	0.6656
412.256	99.6026	0.66858
412.456	99.6026	0.66687
412.656	99.6026	0.67107
412.856	99.6026	0.66737
413.056	99.6026	0.6688
413.256	99.6026	0.67078
413.456	99.6026	0.67422
413.656	99.6026	0.67544
413.856	99.6026	0.67295
414.056	99.6026	0.67602
414.256	99.6026	0.67709
414.456	99.6026	0.67867
414.656	99.6026	0.67813
414.856	99.6026	0.68076
415.056	99.6026	0.67943
415.256	99.6026	0.68128
415.456	99.6038	0.68343
415.656	99.6165	0.68713
415.856	99.6279	0.68809
416.056	99.6282	0.68977
416.256	99.6282	0.69034
416.456	99.6282	0.69228
416.656	99.6282	0.69594
416.856	99.6282	0.69374
417.056	99.6282	0.6952
417.256	99.6279	0.69285
417.456	99.6228	0.70053
417.656	99.6032	0.70007
417.856	99.6026	0.70017
418.056	99.6026	0.70362
418.256	99.6026	0.70726
418.456	99.6026	0.70347
418.656	99.6026	0.7093
418.856	99.6026	0.71077
419.056	99.6026	0.7106
419.256	99.6026	0.70878
419.456	99.6026	0.70854
419.656	99.6026	0.70912
419.856	99.6026	0.71075
420.056	99.6026	0.70595
420.256	99.6026	0.70651
420.456	99.6026	0.70789
420.656	99.6026	0.70605
420.856	99.6026	0.7063
421.056	99.6026	0.70371
421.256	99.6026	0.7027
421.456	99.6026	0.70381
421.656	99.6026	0.7018
421.856	99.6026	0.7012
422.056	99.6026	0.69783
422.256	99.6026	0.69886
422.456	99.6026	0.69632
422.656	99.6026	0.69565
422.856	99.6026	0.69614
423.056	99.6026	0.69263
423.256	99.6026	0.68788
423.456	99.6026	0.68561
423.656	99.6026	0.68418
423.856	99.6026	0.67944
424.056	99.6026	0.67939
424.256	99.6026	0.6765
424.456	99.6026	0.67445
424.656	99.6026	0.67103
424.856	99.6026	0.67231
425.056	99.6026	0.66742
425.256	99.6026	0.66774
425.456	99.6026	0.66569
425.656	99.6026	0.66513
425.856	99.6026	0.66307
426.056	99.6025	0.66093
426.256	99.6011	0.65926
426.456	99.6152	0.65946
426.656	99.6295	0.6573
426.856	99.6283	0.66114
427.056	99.6282	0.66093
427.256	99.6282	0.66447
427.456	99.6282	0.66394
427.656	99.6282	0.66834
427.856	99.6282	0.66702
428.056	99.6282	0.67154
428.256	99.6282	0.67641
428.456	99.6282	0.67859
428.656	99.6282	0.68047
428.856	99.6282	0.68232
429.056	99.6282	0.68168
[truncated: 3,360 more rows]
