# Supplementary material for: Large-scale conformal synthesis of one-dimensional MAX phases
Source: Nat Commun. 2024 Oct 28;15:9275. doi: 10.1038/s41467-024-53137-0 (PMC11519885; doi:10.1038/s41467-024-53137-0)
Supplement: Supplementary file 3 — Source data [file 41467_2024_53137_MOESM3_ESM.zip › Source data/Fig.S36b.xlsx]

## Sheet: Sheet1
2 THETA	Intensity			2 THETA	Intensity
5	0.33854			5	1.75572
5.01	0.33854			5.01	1.75572
5.02	0.33854			5.02	1.75572
5.03	0.34036			5.03	1.7559
5.04	0.33915			5.04	1.75645
5.05	0.33976			5.05	1.75682
5.06	0.33945			5.06	1.75719
5.07	0.33976			5.07	1.75737
5.08	0.34097			5.08	1.75756
5.09	0.34097			5.09	1.75774
5.1	0.34067			5.1	1.75811
5.11	0.34158			5.11	1.75848
5.12	0.34249			5.12	1.75903
5.13	0.3431			5.13	1.75958
5.14	0.34431			5.14	1.76032
5.15	0.34431			5.15	1.76105
5.16	0.34461			5.16	1.76179
5.17	0.34461			5.17	1.76234
5.18	0.34613			5.18	1.76307
5.19	0.34613			5.19	1.76344
5.2	0.34643			5.2	1.76363
5.21	0.34734			5.21	1.76363
5.22	0.34856			5.22	1.76326
5.23	0.34856			5.23	1.76307
5.24	0.34917			5.24	1.76271
5.25	0.34977			5.25	1.76271
5.26	0.35038			5.26	1.76289
5.27	0.34977			5.27	1.76344
5.28	0.35068			5.28	1.76399
5.29	0.35099			5.29	1.76473
5.3	0.35372			5.3	1.76528
5.31	0.35432			5.31	1.76583
5.32	0.35463			5.32	1.76638
5.33	0.35463			5.33	1.76712
5.34	0.35645			5.34	1.76767
5.35	0.35736			5.35	1.76822
5.36	0.35797			5.36	1.76878
5.37	0.35736			5.37	1.76933
5.38	0.35706			5.38	1.77006
5.39	0.35766			5.39	1.7708
5.4	0.35797			5.4	1.77135
5.41	0.35706			5.41	1.77172
5.42	0.35675			5.42	1.7719
5.43	0.35615			5.43	1.7719
5.44	0.35797			5.44	1.7719
5.45	0.35979			5.45	1.77153
5.46	0.36161			5.46	1.77135
5.47	0.36222			5.47	1.77135
5.48	0.36131			5.48	1.77153
5.49	0.36161			5.49	1.7719
5.5	0.35918			5.5	1.77264
5.51	0.35766			5.51	1.77337
5.52	0.35706			5.52	1.77429
5.53	0.35706			5.53	1.77521
5.54	0.35979			5.54	1.77631
5.55	0.36343			5.55	1.77723
5.56	0.36707			5.56	1.77834
5.57	0.37011			5.57	1.77907
5.58	0.37193			5.58	1.77981
5.59	0.37253			5.59	1.78018
5.6	0.37253			5.6	1.78036
5.61	0.37193			5.61	1.78036
5.62	0.37102			5.62	1.78018
5.63	0.3695			5.63	1.77999
5.64	0.36829			5.64	1.77999
5.65	0.36859			5.65	1.77999
5.66	0.37132			5.66	1.77981
5.67	0.37253			5.67	1.77962
5.68	0.37344			5.68	1.77962
5.69	0.37436			5.69	1.77981
5.7	0.37527			5.7	1.77999
5.71	0.37436			5.71	1.78036
5.72	0.37496			5.72	1.7811
5.73	0.37314			5.73	1.78183
5.74	0.37284			5.74	1.78257
5.75	0.37496			5.75	1.78312
5.76	0.37678			5.76	1.78349
5.77	0.378			5.77	1.78367
5.78	0.37982			5.78	1.78422
5.79	0.38073			5.79	1.78477
5.8	0.38042			5.8	1.78551
5.81	0.38134			5.81	1.78624
5.82	0.38164			5.82	1.7868
5.83	0.37951			5.83	1.78716
5.84	0.37951			5.84	1.78716
5.85	0.38134			5.85	1.78698
5.86	0.38103			5.86	1.78661
5.87	0.38225			5.87	1.78643
5.88	0.38467			5.88	1.7868
5.89	0.38619			5.89	1.78735
5.9	0.38649			5.9	1.78808
5.91	0.38892			5.91	1.789
5.92	0.38892			5.92	1.78974
5.93	0.38801			5.93	1.78992
5.94	0.38801			5.94	1.78992
5.95	0.38862			5.95	1.78974
5.96	0.38862			5.96	1.78937
5.97	0.3871			5.97	1.78937
5.98	0.38801			5.98	1.78955
5.99	0.38741			5.99	1.79011
6	0.3871			6	1.79084
6.01	0.38923			6.01	1.79139
6.02	0.38892			6.02	1.79176
6.03	0.38801			6.03	1.79176
6.04	0.38892			6.04	1.79158
6.05	0.38923			6.05	1.79121
6.06	0.39135			6.06	1.79103
6.07	0.39014			6.07	1.79121
6.08	0.39105			6.08	1.79158
6.09	0.38923			6.09	1.79213
6.1	0.39044			6.1	1.79305
6.11	0.39196			6.11	1.79378
6.12	0.39105			6.12	1.79434
6.13	0.38983			6.13	1.79434
6.14	0.39226			6.14	1.79434
6.15	0.39317			6.15	1.79434
6.16	0.3959			6.16	1.79434
6.17	0.39651			6.17	1.7947
6.18	0.39803			6.18	1.79544
6.19	0.39681			6.19	1.79654
6.2	0.39894			6.2	1.79801
6.21	0.40015			6.21	1.7993
6.22	0.40106			6.22	1.8004
6.23	0.40106			6.23	1.80114
6.24	0.40167			6.24	1.80169
6.25	0.40319			6.25	1.80169
6.26	0.40349			6.26	1.80132
6.27	0.4041			6.27	1.80077
6.28	0.40228			6.28	1.8004
6.29	0.40288			6.29	1.80022
6.3	0.40319			6.3	1.8004
6.31	0.4044			6.31	1.80096
6.32	0.40531			6.32	1.80169
6.33	0.40501			6.33	1.8028
6.34	0.4047			6.34	1.80408
6.35	0.40592			6.35	1.80519
6.36	0.4041			6.36	1.80611
6.37	0.40258			6.37	1.80647
6.38	0.40046			6.38	1.80666
6.39	0.40228			6.39	1.80647
6.4	0.40228			6.4	1.80629
6.41	0.4041			6.41	1.80592
6.42	0.40288			6.42	1.80592
6.43	0.40379			6.43	1.80611
6.44	0.4041			6.44	1.80684
6.45	0.40258			6.45	1.80758
6.46	0.40379			6.46	1.8085
6.47	0.4041			6.47	1.80942
6.48	0.40592			6.48	1.80997
6.49	0.40835			6.49	1.81033
6.5	0.40835			6.5	1.81033
6.51	0.40835			6.51	1.81015
6.52	0.40561			6.52	1.80978
6.53	0.40622			6.53	1.8096
6.54	0.40561			6.54	1.80923
6.55	0.40531			6.55	1.80886
6.56	0.40592			6.56	1.80886
6.57	0.40804			6.57	1.80886
6.58	0.41168			6.58	1.80923
6.59	0.41381			6.59	1.80978
6.6	0.4132			6.6	1.81052
6.61	0.4132			6.61	1.81144
6.62	0.41259			6.62	1.81236
6.63	0.4129			6.63	1.81309
6.64	0.41229			6.64	1.81328
6.65	0.41138			6.65	1.81328
6.66	0.41047			6.66	1.81328
6.67	0.41138			6.67	1.81328
6.68	0.41259			6.68	1.81328
6.69	0.41351			6.69	1.81383
6.7	0.41502			6.7	1.81456
6.71	0.41593			6.71	1.8153
6.72	0.41502			6.72	1.81604
6.73	0.41684			6.73	1.81622
6.74	0.41684			6.74	1.81604
6.75	0.41624			6.75	1.81548
6.76	0.41654			6.76	1.81456
6.77	0.41593			6.77	1.81364
6.78	0.41624			6.78	1.81291
6.79	0.41624			6.79	1.81254
6.8	0.41563			6.8	1.81273
6.81	0.41442			6.81	1.81328
6.82	0.41381			6.82	1.8142
6.83	0.41624			6.83	1.81512
6.84	0.41533			6.84	1.81585
6.85	0.41411			6.85	1.81659
6.86	0.41684			6.86	1.81695
6.87	0.41806			6.87	1.81695
6.88	0.41958			6.88	1.81714
6.89	0.42079			6.89	1.81714
6.9	0.4214			6.9	1.81732
6.91	0.422			6.91	1.81751
6.92	0.42352			6.92	1.81751
6.93	0.42322			6.93	1.81732
6.94	0.422			6.94	1.81677
6.95	0.41897			6.95	1.81604
6.96	0.42079			6.96	1.8153
6.97	0.42109			6.97	1.81475
6.98	0.42261			6.98	1.81493
6.99	0.42382			6.99	1.81585
7	0.42382			7	1.81751
7.01	0.42382			7.01	1.8199
7.02	0.42291			7.02	1.8221
7.03	0.41866			7.03	1.82413
7.04	0.41745			7.04	1.82523
7.05	0.41593			7.05	1.82541
7.06	0.41927			7.06	1.82468
7.07	0.42049			7.07	1.82339
7.08	0.4214			7.08	1.82229
7.09	0.42291			7.09	1.82174
7.1	0.42352			7.1	1.82229
7.11	0.42625			7.11	1.82376
7.12	0.42686			7.12	1.82578
7.13	0.42413			7.13	1.82817
7.14	0.42382			7.14	1.83019
7.15	0.422			7.15	1.83148
7.16	0.42413			7.16	1.83185
7.17	0.42473			7.17	1.83148
7.18	0.42656			7.18	1.83038
7.19	0.42838			7.19	1.82891
7.2	0.42929			7.2	1.82725
7.21	0.43263			7.21	1.82597
7.22	0.43536			7.22	1.82468
7.23	0.43293			7.23	1.82394
7.24	0.42989			7.24	1.82376
7.25	0.42777			7.25	1.82394
7.26	0.42595			7.26	1.82431
7.27	0.42443			7.27	1.82505
7.28	0.42322			7.28	1.82578
7.29	0.42382			7.29	1.82652
7.3	0.42352			7.3	1.82707
7.31	0.42443			7.31	1.82762
7.32	0.42868			7.32	1.82799
7.33	0.42959			7.33	1.82836
7.34	0.4308			7.34	1.82891
7.35	0.43293			7.35	1.82928
7.36	0.4308			7.36	1.82964
7.37	0.4308			7.37	1.82964
7.38	0.4302			7.38	1.82946
7.39	0.43111			7.39	1.82909
7.4	0.42898			7.4	1.82872
7.41	0.42777			7.41	1.82836
7.42	0.42807			7.42	1.82854
7.43	0.42838			7.43	1.82891
7.44	0.42868			7.44	1.82964
7.45	0.4308			7.45	1.83056
7.46	0.4302			7.46	1.8313
7.47	0.43293			7.47	1.83203
7.48	0.43566			7.48	1.83222
7.49	0.43687			7.49	1.83203
7.5	0.43748			7.5	1.83148
7.51	0.43566			7.51	1.83075
7.52	0.43566			7.52	1.83019
7.53	0.43475			7.53	1.82964
7.54	0.43384			7.54	1.82964
7.55	0.43596			7.55	1.82983
7.56	0.43596			7.56	1.83038
7.57	0.43778			7.57	1.83093
7.58	0.43869			7.58	1.8313
7.59	0.43596			7.59	1.83148
7.6	0.43475			7.6	1.83167
7.61	0.43141			7.61	1.83148
7.62	0.42989			7.62	1.83111
7.63	0.42595			7.63	1.83111
7.64	0.42656			7.64	1.83111
7.65	0.42959			7.65	1.83148
7.66	0.42959			7.66	1.83203
7.67	0.4305			7.67	1.8324
7.68	0.43171			7.68	1.83277
7.69	0.43202			7.69	1.83277
7.7	0.43596			7.7	1.83259
7.71	0.43809			7.71	1.83222
7.72	0.4393			7.72	1.83167
7.73	0.43961			7.73	1.83148
7.74	0.44082			7.74	1.83148
7.75	0.44264			7.75	1.83203
7.76	0.44082			7.76	1.83277
7.77	0.44052			7.77	1.83369
7.78	0.44082			7.78	1.83442
7.79	0.439			7.79	1.83479
7.8	0.43809			7.8	1.83479
7.81	0.43627			7.81	1.83461
7.82	0.43475			7.82	1.83442
7.83	0.43202			7.83	1.83424
7.84	0.43323			7.84	1.83442
7.85	0.43596			7.85	1.83461
7.86	0.43687			7.86	1.83516
7.87	0.439			7.87	1.83553
7.88	0.439			7.88	1.83571
7.89	0.43809			7.89	1.83553
7.9	0.43596			7.9	1.83498
7.91	0.43414			7.91	1.83461
7.92	0.43475			7.92	1.83406
7.93	0.43566			7.93	1.83387
7.94	0.44173			7.94	1.83369
7.95	0.44659			7.95	1.83387
7.96	0.44962			7.96	1.83442
7.97	0.45053			7.97	1.83479
7.98	0.44871			7.98	1.83516
7.99	0.44689			7.99	1.83516
8	0.44294			8	1.83498
8.01	0.43839			8.01	1.83406
8.02	0.43778			8.02	1.83314
8.03	0.439			8.03	1.83185
8.04	0.44082			8.04	1.83075
8.05	0.44234			8.05	1.83019
8.06	0.44112			8.06	1.83019
8.07	0.43961			8.07	1.83075
8.08	0.43869			8.08	1.83148
8.09	0.439			8.09	1.8324
8.1	0.43869			8.1	1.83332
8.11	0.43657			8.11	1.83369
8.12	0.43718			8.12	1.83387
8.13	0.43839			8.13	1.83369
8.14	0.43991			8.14	1.83332
8.15	0.44021			8.15	1.83295
8.16	0.44052			8.16	1.83259
8.17	0.44112			8.17	1.8324
8.18	0.44294			8.18	1.8324
8.19	0.44476			8.19	1.8324
8.2	0.44446			8.2	1.8324
8.21	0.44052			8.21	1.83259
8.22	0.43991			8.22	1.83259
8.23	0.43991			8.23	1.8324
8.24	0.439			8.24	1.8324
8.25	0.43778			8.25	1.8324
8.26	0.43596			8.26	1.8324
8.27	0.43475			8.27	1.83277
8.28	0.43657			8.28	1.83314
8.29	0.44021			8.29	1.8335
8.3	0.44112			8.3	1.83406
8.31	0.44112			8.31	1.83442
8.32	0.44203			8.32	1.83442
8.33	0.44234			8.33	1.83424
8.34	0.44021			8.34	1.83387
8.35	0.439			8.35	1.83332
8.36	0.43961			8.36	1.83259
8.37	0.43869			8.37	1.83203
8.38	0.43991			8.38	1.83167
8.39	0.44112			8.39	1.83148
8.4	0.43869			8.4	1.83185
8.41	0.43778			8.41	1.83259
8.42	0.43687			8.42	1.8335
8.43	0.43748			8.43	1.83461
8.44	0.43657			8.44	1.83553
8.45	0.43869			8.45	1.83645
8.46	0.44234			8.46	1.83682
8.47	0.43991			8.47	1.83682
8.48	0.44021			8.48	1.83663
8.49	0.43869			8.49	1.83645
8.5	0.43657			8.5	1.83663
8.51	0.43748			8.51	1.83663
8.52	0.4393			8.52	1.83682
8.53	0.44052			8.53	1.837
8.54	0.44021			8.54	1.83718
8.55	0.44203			8.55	1.83718
8.56	0.44355			8.56	1.83682
8.57	0.44294			8.57	1.83645
8.58	0.44385			8.58	1.83608
8.59	0.44112			8.59	1.8359
8.6	0.43991			8.6	1.83571
8.61	0.43991			8.61	1.8359
8.62	0.439			8.62	1.83608
8.63	0.43778			8.63	1.83645
8.64	0.43687			8.64	1.83682
8.65	0.439			8.65	1.83663
8.66	0.43991			8.66	1.83645
8.67	0.44173			8.67	1.83608
8.68	0.44143			8.68	1.83571
8.69	0.44173			8.69	1.83553
8.7	0.44294			8.7	1.83516
8.71	0.44385			8.71	1.83479
8.72	0.44264			8.72	1.83442
8.73	0.44234			8.73	1.83387
8.74	0.44234			8.74	1.83314
8.75	0.44173			8.75	1.83222
8.76	0.44052			8.76	1.83111
8.77	0.43961			8.77	1.83056
8.78	0.43748			8.78	1.83038
8.79	0.43778			8.79	1.83038
8.8	0.43869			8.8	1.83056
8.81	0.439			8.81	1.83093
8.82	0.43991			8.82	1.8313
8.83	0.43991			8.83	1.83148
8.84	0.4393			8.84	1.83167
8.85	0.43778			8.85	1.83203
8.86	0.43809			8.86	1.8324
8.87	0.43748			8.87	1.83295
8.88	0.43718			8.88	1.83369
8.89	0.43869			8.89	1.83442
8.9	0.43961			8.9	1.83479
8.91	0.43839			8.91	1.83516
8.92	0.43839			8.92	1.83516
8.93	0.43687			8.93	1.83498
8.94	0.43596			8.94	1.83479
8.95	0.43475			8.95	1.83479
8.96	0.43475			8.96	1.83498
8.97	0.43627			8.97	1.83516
8.98	0.43627			8.98	1.83553
8.99	0.43627			8.99	1.83553
9	0.43657			9	1.83553
9.01	0.43718			9.01	1.83534
9.02	0.43839			9.02	1.83479
9.03	0.43566			9.03	1.83442
9.04	0.43566			9.04	1.83387
9.05	0.43657			9.05	1.83369
9.06	0.43566			9.06	1.83369
9.07	0.43536			9.07	1.83424
9.08	0.43536			9.08	1.83498
9.09	0.43475			9.09	1.8359
9.1	0.43718			9.1	1.83663
9.11	0.43778			9.11	1.83718
9.12	0.43687			9.12	1.83737
9.13	0.43445			9.13	1.83737
9.14	0.43657			9.14	1.83682
9.15	0.43687			9.15	1.8359
9.16	0.43718			9.16	1.83498
9.17	0.4393			9.17	1.83442
9.18	0.44203			9.18	1.83387
9.19	0.44355			9.19	1.83369
9.2	0.44446			9.2	1.83369
9.21	0.44355			9.21	1.83387
9.22	0.44325			9.22	1.83406
9.23	0.44052			9.23	1.83424
9.24	0.44021			9.24	1.83424
9.25	0.439			9.25	1.83387
9.26	0.43809			9.26	1.8335
9.27	0.43839			9.27	1.83332
9.28	0.43839			9.28	1.83332
9.29	0.43839			9.29	1.8335
9.3	0.439			9.3	1.83387
9.31	0.439			9.31	1.83424
9.32	0.4393			9.32	1.83461
9.33	0.43869			9.33	1.83461
9.34	0.44112			9.34	1.83424
9.35	0.44264			9.35	1.83369
9.36	0.44143			9.36	1.83332
9.37	0.44234			9.37	1.83332
9.38	0.44173			9.38	1.83369
9.39	0.43961			9.39	1.83442
9.4	0.43839			9.4	1.83534
9.41	0.43718			9.41	1.8359
9.42	0.43657			9.42	1.8359
9.43	0.439			9.43	1.83553
9.44	0.44203			9.44	1.83442
9.45	0.44203			9.45	1.83314
9.46	0.44082			9.46	1.83185
9.47	0.43991			9.47	1.83111
9.48	0.43778			9.48	1.83075
9.49	0.43354			9.49	1.83093
9.5	0.43202			9.5	1.8313
9.51	0.43171			9.51	1.83148
9.52	0.4308			9.52	1.83167
9.53	0.43293			9.53	1.83148
9.54	0.43718			9.54	1.8313
9.55	0.43596			9.55	1.83111
9.56	0.43566			9.56	1.83093
9.57	0.43536			9.57	1.83093
9.58	0.43414			9.58	1.83111
9.59	0.43293			9.59	1.8313
9.6	0.43141			9.6	1.8313
9.61	0.43293			9.61	1.8313
9.62	0.43111			9.62	1.8313
9.63	0.43141			9.63	1.83111
9.64	0.43323			9.64	1.83111
9.65	0.43384			9.65	1.83148
9.66	0.43323			9.66	1.83185
9.67	0.43323			9.67	1.83222
9.68	0.43232			9.68	1.83259
9.69	0.43293			9.69	1.83295
9.7	0.43293			9.7	1.83332
9.71	0.43566			9.71	1.83369
9.72	0.43505			9.72	1.83369
9.73	0.43475			9.73	1.83369
9.74	0.43445			9.74	1.8335
9.75	0.43566			9.75	1.83295
9.76	0.43384			9.76	1.83222
9.77	0.43232			9.77	1.83148
9.78	0.4305			9.78	1.83038
9.79	0.43141			9.79	1.82964
9.8	0.42989			9.8	1.82909
9.81	0.42807			9.81	1.82909
9.82	0.42898			9.82	1.82928
9.83	0.42898			9.83	1.82983
9.84	0.42868			9.84	1.83038
9.85	0.43171			9.85	1.83093
9.86	0.4305			9.86	1.83148
9.87	0.4308			9.87	1.83185
9.88	0.43141			9.88	1.83222
9.89	0.43445			9.89	1.8324
9.9	0.43354			9.9	1.8324
9.91	0.43505			9.91	1.83222
9.92	0.43627			9.92	1.83167
9.93	0.43505			9.93	1.83111
9.94	0.43445			9.94	1.83038
9.95	0.43445			9.95	1.82983
9.96	0.43141			9.96	1.82928
9.97	0.43141			9.97	1.82891
9.98	0.43475			9.98	1.82854
9.99	0.43566			9.99	1.82836
10	0.43627			10	1.82817
10.01	0.43961			10.01	1.8278
10.02	0.43961			10.02	1.82707
10.03	0.43839			10.03	1.82652
10.04	0.43748			10.04	1.82615
10.05	0.43384			10.05	1.82578
10.06	0.4305			10.06	1.82541
10.07	0.42716			10.07	1.82541
10.08	0.42838			10.08	1.82523
10.09	0.42716			10.09	1.82486
10.1	0.42898			10.1	1.82449
10.11	0.4305			10.11	1.82376
10.12	0.43263			10.12	1.82284
10.13	0.43111			10.13	1.82229
10.14	0.43141			10.14	1.82192
10.15	0.4308			10.15	1.82192
10.16	0.42868			10.16	1.82284
10.17	0.42807			10.17	1.82413
10.18	0.42898			10.18	1.82597
10.19	0.42959			10.19	1.82762
10.2	0.4302			10.2	1.82909
10.21	0.4305			10.21	1.83001
10.22	0.4305			10.22	1.83038
10.23	0.42777			10.23	1.83001
10.24	0.42777			10.24	1.82928
10.25	0.42686			10.25	1.82854
10.26	0.42716			10.26	1.82817
10.27	0.42716			10.27	1.82799
10.28	0.42595			10.28	1.82817
10.29	0.42747			10.29	1.82854
10.3	0.42807			10.3	1.82872
10.31	0.42989			10.31	1.82891
10.32	0.4302			10.32	1.82872
10.33	0.43171			10.33	1.82836
10.34	0.43263			10.34	1.8278
10.35	0.43445			10.35	1.82707
10.36	0.43536			10.36	1.82633
10.37	0.43384			10.37	1.8256
10.38	0.43202			10.38	1.82486
10.39	0.42959			10.39	1.82449
10.4	0.42625			10.4	1.82449
10.41	0.42443			10.41	1.82505
10.42	0.42382			10.42	1.8256
10.43	0.42322			10.43	1.82633
10.44	0.4217			10.44	1.82707
10.45	0.42261			10.45	1.82744
10.46	0.42291			10.46	1.82725
10.47	0.42352			10.47	1.82652
10.48	0.42564			10.48	1.82578
10.49	0.42564			10.49	1.82486
10.5	0.42838			10.5	1.82413
10.51	0.43111			10.51	1.82376
10.52	0.43141			10.52	1.82376
10.53	0.42898			10.53	1.82431
10.54	0.42625			10.54	1.82486
10.55	0.42352			10.55	1.82523
10.56	0.422			10.56	1.8256
10.57	0.42049			10.57	1.8256
10.58	0.42109			10.58	1.82541
10.59	0.42231			10.59	1.82505
10.6	0.42443			10.6	1.82468
10.61	0.42747			10.61	1.82431
10.62	0.42898			10.62	1.82394
10.63	0.42898			10.63	1.82357
10.64	0.42838			10.64	1.82339
10.65	0.42716			10.65	1.82284
10.66	0.42656			10.66	1.82247
10.67	0.42656			10.67	1.82192
10.68	0.42473			10.68	1.82155
10.69	0.42473			10.69	1.82118
10.7	0.42504			10.7	1.82118
10.71	0.42564			10.71	1.82137
10.72	0.42686			10.72	1.82174
10.73	0.42747			10.73	1.8221
10.74	0.42686			10.74	1.82247
10.75	0.42625			10.75	1.82266
10.76	0.42534			10.76	1.82247
10.77	0.42352			10.77	1.82229
10.78	0.42079			10.78	1.82229
10.79	0.41927			10.79	1.8221
10.8	0.41806			10.8	1.82229
10.81	0.41624			10.81	1.82284
10.82	0.41654			10.82	1.82339
10.83	0.41806			10.83	1.82413
10.84	0.41927			10.84	1.82505
10.85	0.42079			10.85	1.8256
10.86	0.42231			10.86	1.82597
10.87	0.42109			10.87	1.82633
10.88	0.42352			10.88	1.82633
10.89	0.42564			10.89	1.82633
10.9	0.42504			10.9	1.82615
10.91	0.42352			10.91	1.82597
10.92	0.42382			10.92	1.82578
10.93	0.42352			10.93	1.8256
10.94	0.42261			10.94	1.82541
10.95	0.4217			10.95	1.82486
10.96	0.42018			10.96	1.82413
10.97	0.41684			10.97	1.82321
10.98	0.41836			10.98	1.8221
10.99	0.42079			10.99	1.82082
11	0.42079			11	1.81971
11.01	0.42352			11.01	1.81916
11.02	0.42443			11.02	1.81916
11.03	0.4217			11.03	1.81953
11.04	0.42079			11.04	1.82026
11.05	0.42109			11.05	1.82118
11.06	0.41866			11.06	1.82174
11.07	0.41775			11.07	1.82174
11.08	0.41866			11.08	1.82118
11.09	0.42049			11.09	1.82008
11.1	0.42109			11.1	1.81879
11.11	0.42473			11.11	1.81787
11.12	0.42352			11.12	1.81732
11.13	0.42079			11.13	1.81751
11.14	0.42231			11.14	1.81806
11.15	0.42231			11.15	1.81898
11.16	0.42079			11.16	1.8199
11.17	0.42109			11.17	1.82026
11.18	0.42291			11.18	1.82045
11.19	0.422			11.19	1.82045
11.2	0.42261			11.2	1.82008
11.21	0.42504			11.21	1.8199
11.22	0.42443			11.22	1.81971
11.23	0.42322			11.23	1.81971
11.24	0.42382			11.24	1.8199
11.25	0.4214			11.25	1.8199
11.26	0.42018			11.26	1.81971
11.27	0.41836			11.27	1.81935
11.28	0.41775			11.28	1.81861
11.29	0.41411			11.29	1.81806
11.3	0.41502			11.3	1.81751
11.31	0.41502			11.31	1.81732
11.32	0.41563			11.32	1.81732
11.33	0.41775			11.33	1.81769
11.34	0.41958			11.34	1.81824
11.35	0.42109			11.35	1.81843
11.36	0.42079			11.36	1.81806
11.37	0.41866			11.37	1.81714
11.38	0.41563			11.38	1.81585
11.39	0.41229			11.39	1.81456
11.4	0.41077			11.4	1.81364
11.41	0.41017			11.41	1.81328
11.42	0.41108			11.42	1.81401
11.43	0.41199			11.43	1.81567
11.44	0.41411			11.44	1.81769
11.45	0.41442			11.45	1.8199
11.46	0.41411			11.46	1.82155
11.47	0.4132			11.47	1.82229
11.48	0.41411			11.48	1.8221
11.49	0.41563			11.49	1.82082
11.5	0.41533			11.5	1.81879
11.51	0.41563			11.51	1.8164
11.52	0.41806			11.52	1.8142
11.53	0.41897			11.53	1.81273
11.54	0.41836			11.54	1.81199
11.55	0.41624			11.55	1.81236
11.56	0.41472			11.56	1.81364
11.57	0.41411			11.57	1.81548
11.58	0.41472			11.58	1.81732
11.59	0.41351			11.59	1.81879
11.6	0.41168			11.6	1.81935
11.61	0.41259			11.61	1.81935
11.62	0.41533			11.62	1.81843
11.63	0.41654			11.63	1.81732
11.64	0.41624			11.64	1.81622
11.65	0.41624			11.65	1.81567
11.66	0.41624			11.66	1.81567
11.67	0.41775			11.67	1.81622
11.68	0.41775			11.68	1.81677
11.69	0.41654			11.69	1.81714
11.7	0.41563			11.7	1.81732
11.71	0.41472			11.71	1.81714
11.72	0.4132			11.72	1.81677
11.73	0.41259			11.73	1.8164
11.74	0.4132			11.74	1.81604
11.75	0.4129			11.75	1.81585
11.76	0.41442			11.76	1.81585
11.77	0.41472			11.77	1.81585
11.78	0.41502			11.78	1.81548
11.79	0.41442			11.79	1.81493
11.8	0.41259			11.8	1.81438
11.81	0.41047			11.81	1.81383
11.82	0.41017			11.82	1.81346
11.83	0.41017			11.83	1.81346
11.84	0.41108			11.84	1.81364
11.85	0.41017			11.85	1.81401
11.86	0.41047			11.86	1.81438
11.87	0.40986			11.87	1.81456
11.88	0.41229			11.88	1.81493
11.89	0.4132			11.89	1.81493
11.9	0.4129			11.9	1.81475
11.91	0.41381			11.91	1.81456
11.92	0.41563			11.92	1.81438
11.93	0.41624			11.93	1.81401
11.94	0.41593			11.94	1.81328
11.95	0.41351			11.95	1.81254
11.96	0.41259			11.96	1.81162
11.97	0.41168			11.97	1.81107
11.98	0.41047			11.98	1.8107
11.99	0.41017			11.99	1.81052
12	0.41168			12	1.8107
12.01	0.41199			12.01	1.81125
12.02	0.41199			12.02	1.81181
12.03	0.41199			12.03	1.81236
12.04	0.41047			12.04	1.81273
12.05	0.40895			12.05	1.81291
12.06	0.40926			12.06	1.81309
12.07	0.40835			12.07	1.81346
12.08	0.40774			12.08	1.81364
12.09	0.40835			12.09	1.81401
12.1	0.40804			12.1	1.8142
12.11	0.40713			12.11	1.81438
12.12	0.40804			12.12	1.81438
12.13	0.41047			12.13	1.8142
12.14	0.40895			12.14	1.81401
12.15	0.40744			12.15	1.81364
12.16	0.40713			12.16	1.81328
12.17	0.40804			12.17	1.81291
12.18	0.40744			12.18	1.81273
12.19	0.40653			12.19	1.81291
12.2	0.40744			12.2	1.81309
12.21	0.40744			12.21	1.81346
12.22	0.41047			12.22	1.81346
12.23	0.4129			12.23	1.81346
12.24	0.41229			12.24	1.81309
12.25	0.41047			12.25	1.81254
12.26	0.41017			12.26	1.81181
12.27	0.41168			12.27	1.81107
12.28	0.41229			12.28	1.81052
12.29	0.41199			12.29	1.81033
12.3	0.4132			12.3	1.8107
12.31	0.41199			12.31	1.81089
12.32	0.4129			12.32	1.81125
12.33	0.41351			12.33	1.81162
12.34	0.41472			12.34	1.81181
12.35	0.41442			12.35	1.81199
12.36	0.41411			12.36	1.81181
12.37	0.41381			12.37	1.81181
12.38	0.41259			12.38	1.81217
12.39	0.41168			12.39	1.81254
12.4	0.41077			12.4	1.81309
12.41	0.40895			12.41	1.81346
12.42	0.40804			12.42	1.81383
12.43	0.40835			12.43	1.81401
12.44	0.40986			12.44	1.8142
12.45	0.40986			12.45	1.8142
12.46	0.40835			12.46	1.81438
12.47	0.40804			12.47	1.81456
12.48	0.40895			12.48	1.81475
12.49	0.41108			12.49	1.81475
12.5	0.40895			12.5	1.8142
12.51	0.40895			12.51	1.81346
12.52	0.41047			12.52	1.81236
12.53	0.41199			12.53	1.81125
12.54	0.4129			12.54	1.81015
12.55	0.41168			12.55	1.80905
12.56	0.40926			12.56	1.8085
12.57	0.40804			12.57	1.80831
12.58	0.40865			12.58	1.8085
12.59	0.40926			12.59	1.80868
12.6	0.40835			12.6	1.80886
12.61	0.40956			12.61	1.80868
12.62	0.41229			12.62	1.8085
12.63	0.41472			12.63	1.80794
12.64	0.41472			12.64	1.80739
12.65	0.41624			12.65	1.80666
12.66	0.41624			12.66	1.80629
12.67	0.41775			12.67	1.80629
12.68	0.4217			12.68	1.80647
12.69	0.42686			12.69	1.80702
12.7	0.43293			12.7	1.80794
12.71	0.43718			12.71	1.80886
12.72	0.44385			12.72	1.80978
12.73	0.44689			12.73	1.8107
12.74	0.45053			12.74	1.81125
12.75	0.45387			12.75	1.81125
12.76	0.45539			12.76	1.8107
12.77	0.45842			12.77	1.80997
12.78	0.46358			12.78	1.80886
12.79	0.47208			12.79	1.80758
12.8	0.48179			12.8	1.80629
12.81	0.49241			12.81	1.80537
12.82	0.50728			12.82	1.80482
12.83	0.51912			12.83	1.80463
12.84	0.53551			12.84	1.80463
12.85	0.54795			12.85	1.80482
12.86	0.55857			12.86	1.805
12.87	0.57132			12.87	1.80519
12.88	0.58164			12.88	1.80519
12.89	0.59347			12.89	1.80482
12.9	0.6044			12.9	1.80463
12.91	0.61259			12.91	1.80445
12.92	0.61866			12.92	1.80427
12.93	0.62109			12.93	1.80427
12.94	0.61988			12.94	1.80427
12.95	0.61047			12.95	1.80427
12.96	0.59651			12.96	1.80427
12.97	0.57648			12.97	1.80427
12.98	0.5525			12.98	1.80408
12.99	0.53096			12.99	1.8039
13	0.51032			13	1.80371
13.01	0.48847			13.01	1.80371
13.02	0.47056			13.02	1.80408
13.03	0.45569			13.03	1.80445
13.04	0.44355			13.04	1.805
13.05	0.43323			13.05	1.80537
13.06	0.42625			13.06	1.80537
13.07	0.41684			13.07	1.805
13.08	0.41259			13.08	1.80427
13.09	0.41047			13.09	1.80335
13.1	0.40835			13.1	1.80243
13.11	0.4047			13.11	1.80188
13.12	0.40319			13.12	1.80188
13.13	0.40197			13.13	1.80243
13.14	0.40106			13.14	1.80335
13.15	0.40228			13.15	1.80463
13.16	0.40319			13.16	1.80574
13.17	0.40379			13.17	1.80666
13.18	0.4044			13.18	1.80721
13.19	0.40501			13.19	1.80739
13.2	0.4044			13.2	1.80739
13.21	0.40197			13.21	1.80721
13.22	0.40167			13.22	1.80721
13.23	0.39985			13.23	1.80702
13.24	0.39924			13.24	1.80702
13.25	0.40076			13.25	1.80666
13.26	0.40137			13.26	1.80611
13.27	0.40197			13.27	1.80537
13.28	0.40197			13.28	1.80463
13.29	0.40379			13.29	1.80408
13.3	0.4047			13.3	1.80371
13.31	0.40319			13.31	1.80353
13.32	0.40319			13.32	1.80353
13.33	0.40197			13.33	1.80371
13.34	0.40379			13.34	1.80371
13.35	0.4044			13.35	1.80371
13.36	0.4047			13.36	1.80371
13.37	0.40349			13.37	1.80353
13.38	0.40349			13.38	1.80335
13.39	0.4041			13.39	1.80316
13.4	0.40288			13.4	1.80316
13.41	0.40106			13.41	1.80353
13.42	0.40015			13.42	1.8039
13.43	0.39833			13.43	1.80482
13.44	0.39954			13.44	1.80574
13.45	0.39863			13.45	1.80666
13.46	0.39772			13.46	1.80739
13.47	0.39712			13.47	1.80794
13.48	0.39742			13.48	1.80813
13.49	0.39894			13.49	1.80776
13.5	0.40015			13.5	1.80721
13.51	0.40228			13.51	1.80629
13.52	0.40379			13.52	1.80555
13.53	0.40349			13.53	1.80463
13.54	0.4047			13.54	1.80353
13.55	0.40228			13.55	1.80261
13.56	0.39803			13.56	1.80151
13.57	0.3959			13.57	1.80059
13.58	0.39347			13.58	1.79985
13.59	0.39196			13.59	1.7993
13.6	0.39256			13.6	1.79912
13.61	0.39347			13.61	1.79949
13.62	0.39408			13.62	1.80004
13.63	0.39469			13.63	1.80077
13.64	0.39681			13.64	1.80132
13.65	0.39499			13.65	1.80206
13.66	0.39681			13.66	1.80243
13.67	0.40015			13.67	1.80261
13.68	0.40106			13.68	1.8028
13.69	0.40258			13.69	1.8028
13.7	0.40288			13.7	1.80298
13.71	0.40258			13.71	1.80298
13.72	0.40106			13.72	1.8028
13.73	0.40106			13.73	1.80261
13.74	0.40167			13.74	1.80261
13.75	0.39803			13.75	1.80261
13.76	0.39924			13.76	1.80298
13.77	0.39894			13.77	1.80335
13.78	0.39833			13.78	1.80371
13.79	0.39863			13.79	1.80427
13.8	0.39651			13.8	1.80445
13.81	0.3953			13.81	1.80408
13.82	0.39439			13.82	1.80353
13.83	0.39439			13.83	1.80261
13.84	0.39499			13.84	1.80169
13.85	0.39347			13.85	1.80096
13.86	0.39256			13.86	1.80022
13.87	0.39165			13.87	1.79985
13.88	0.39317			13.88	1.79967
13.89	0.3956			13.89	1.79967
13.9	0.39833			13.9	1.79949
13.91	0.39924			13.91	1.7993
13.92	0.39985			13.92	1.79912
13.93	0.39863			13.93	1.79893
13.94	0.39833			13.94	1.79875
13.95	0.39712			13.95	1.79893
13.96	0.3956			13.96	1.7993
13.97	0.39439			13.97	1.79985
13.98	0.39469			13.98	1.8004
13.99	0.39499			13.99	1.80096
14	0.3959			14	1.80132
14.01	0.3953			14.01	1.80132
14.02	0.39408			14.02	1.80096
14.03	0.39256			14.03	1.80022
14.04	0.39287			14.04	1.79912
14.05	0.39287			14.05	1.7982
14.06	0.3959			14.06	1.79728
14.07	0.39742			14.07	1.79654
14.08	0.39894			14.08	1.79599
14.09	0.39924			14.09	1.79581
14.1	0.39863			14.1	1.79599
14.11	0.39681			14.11	1.79636
14.12	0.39499			14.12	1.79673
14.13	0.39439			14.13	1.79728
14.14	0.39196			14.14	1.79783
14.15	0.39105			14.15	1.79838
14.16	0.39287			14.16	1.79875
14.17	0.39499			14.17	1.79875
14.18	0.39803			14.18	1.79838
14.19	0.39833			14.19	1.79783
14.2	0.39712			14.2	1.79709
14.21	0.39742			14.21	1.79654
14.22	0.39803			14.22	1.79618
14.23	0.39924			14.23	1.79636
14.24	0.39833			14.24	1.79673
14.25	0.39712			14.25	1.79746
14.26	0.39317			14.26	1.7982
14.27	0.39165			14.27	1.79875
14.28	0.39074			14.28	1.79893
14.29	0.38892			14.29	1.79875
14.3	0.38892			14.3	1.79857
14.31	0.39014			14.31	1.79838
14.32	0.39287			14.32	1.7982
14.33	0.3956			14.33	1.79838
14.34	0.39772			14.34	1.79838
14.35	0.39681			14.35	1.79875
14.36	0.39499			14.36	1.79875
14.37	0.3956			14.37	1.79857
14.38	0.39863			14.38	1.79838
14.39	0.40046			14.39	1.7982
14.4	0.40076			14.4	1.7982
14.41	0.39985			14.41	1.7982
14.42	0.39954			14.42	1.79838
14.43	0.39742			14.43	1.79857
14.44	0.39469			14.44	1.79857
14.45	0.39135			14.45	1.79857
14.46	0.39105			14.46	1.79838
14.47	0.39074			14.47	1.79765
14.48	0.39256			14.48	1.79709
14.49	0.39196			14.49	1.79654
14.5	0.39347			14.5	1.79618
14.51	0.39347			14.51	1.79599
14.52	0.39196			14.52	1.79618
14.53	0.38953			14.53	1.79636
14.54	0.38862			14.54	1.79673
14.55	0.3871			14.55	1.79673
14.56	0.38741			14.56	1.79654
14.57	0.38649			14.57	1.79618
14.58	0.38558			14.58	1.79581
14.59	0.3871			14.59	1.79544
14.6	0.39196			14.6	1.79507
14.61	0.39256			14.61	1.79526
14.62	0.39287			14.62	1.79544
14.63	0.39378			14.63	1.79599
14.64	0.39469			14.64	1.79654
14.65	0.39408			14.65	1.79709
14.66	0.39287			14.66	1.79746
14.67	0.39105			14.67	1.79783
14.68	0.38953			14.68	1.79801
14.69	0.39014			14.69	1.79801
14.7	0.39044			14.7	1.79783
14.71	0.38892			14.71	1.79783
14.72	0.38832			14.72	1.79765
14.73	0.3871			14.73	1.79746
14.74	0.38649			14.74	1.79709
14.75	0.38467			14.75	1.79673
14.76	0.38437			14.76	1.79636
14.77	0.38589			14.77	1.79581
14.78	0.38801			14.78	1.79526
14.79	0.39014			14.79	1.7947
14.8	0.38983			14.8	1.79397
14.81	0.38862			14.81	1.79323
14.82	0.39014			14.82	1.79287
14.83	0.39074			14.83	1.7925
14.84	0.39074			14.84	1.79231
14.85	0.38892			14.85	1.79268
14.86	0.38832			14.86	1.79305
14.87	0.39014			14.87	1.79378
14.88	0.39044			14.88	1.79452
14.89	0.39044			14.89	1.79526
14.9	0.39014			14.9	1.79581
14.91	0.38983			14.91	1.79581
14.92	0.39196			14.92	1.79562
14.93	0.39226			14.93	1.79507
14.94	0.38923			14.94	1.79452
14.95	0.3871			14.95	1.79378
14.96	0.38619			14.96	1.79342
14.97	0.38619			14.97	1.79323
14.98	0.38467			14.98	1.79323
14.99	0.38437			14.99	1.79342
15	0.38437			15	1.7936
15.01	0.38467			15.01	1.79342
15.02	0.38649			15.02	1.79323
15.03	0.38771			15.03	1.79268
15.04	0.38771			15.04	1.79213
15.05	0.38953			15.05	1.79176
15.06	0.38953			15.06	1.79158
15.07	0.38801			15.07	1.79158
15.08	0.38741			15.08	1.79195
15.09	0.38771			15.09	1.79231
15.1	0.38437			15.1	1.79305
15.11	0.38437			15.11	1.79342
15.12	0.38467			15.12	1.79397
15.13	0.38528			15.13	1.79415
15.14	0.38589			15.14	1.79397
15.15	0.38771			15.15	1.7936
15.16	0.38892			15.16	1.79305
15.17	0.38892			15.17	1.7925
15.18	0.39014			15.18	1.79213
15.19	0.38953			15.19	1.79176
15.2	0.38771			15.2	1.79176
15.21	0.38771			15.21	1.79195
15.22	0.38649			15.22	1.7925
15.23	0.3871			15.23	1.79305
15.24	0.3871			15.24	1.7936
15.25	0.38832			15.25	1.79378
15.26	0.38832			15.26	1.79397
15.27	0.38589			15.27	1.79397
15.28	0.38589			15.28	1.79378
15.29	0.38467			15.29	1.7936
15.3	0.38498			15.3	1.79342
15.31	0.38589			15.31	1.79378
15.32	0.38741			15.32	1.79397
15.33	0.39014			15.33	1.79434
15.34	0.38983			15.34	1.79452
15.35	0.38892			15.35	1.79452
15.36	0.3868			15.36	1.79415
15.37	0.38316			15.37	1.79397
15.38	0.38103			15.38	1.7936
15.39	0.378			15.39	1.79342
15.4	0.37648			15.4	1.79342
15.41	0.37709			15.41	1.7936
15.42	0.37739			15.42	1.79397
15.43	0.38012			15.43	1.79434
15.44	0.38285			15.44	1.79452
15.45	0.38619			15.45	1.79452
15.46	0.38832			15.46	1.79397
15.47	0.39074			15.47	1.79305
15.48	0.39044			15.48	1.79195
15.49	0.39044			15.49	1.79084
15.5	0.38953			15.5	1.78992
15.51	0.38741			15.51	1.78955
15.52	0.38528			15.52	1.78974
15.53	0.38467			15.53	1.79029
15.54	0.38407			15.54	1.79139
15.55	0.38407			15.55	1.79268
15.56	0.38316			15.56	1.7936
15.57	0.38316			15.57	1.79397
15.58	0.38255			15.58	1.79397
15.59	0.38285			15.59	1.79342
15.6	0.38134			15.6	1.79268
15.61	0.38194			15.61	1.79176
15.62	0.38346			15.62	1.79121
15.63	0.38467			15.63	1.79066
15.64	0.38649			15.64	1.79047
15.65	0.38741			15.65	1.79066
15.66	0.38649			15.66	1.79084
15.67	0.38528			15.67	1.79103
15.68	0.38619			15.68	1.79103
15.69	0.38589			15.69	1.79121
15.7	0.38376			15.7	1.79158
15.71	0.38346			15.71	1.79176
15.72	0.38346			15.72	1.79195
15.73	0.38194			15.73	1.79195
15.74	0.38134			15.74	1.79195
15.75	0.38012			15.75	1.79176
15.76	0.37891			15.76	1.79139
15.77	0.37891			15.77	1.79084
15.78	0.38073			15.78	1.79029
15.79	0.38194			15.79	1.78974
15.8	0.38225			15.8	1.78919
15.81	0.38467			15.81	1.789
15.82	0.38649			15.82	1.78882
15.83	0.38801			15.83	1.789
15.84	0.38832			15.84	1.78937
15.85	0.3868			15.85	1.78974
15.86	0.38558			15.86	1.79029
15.87	0.38619			15.87	1.79084
15.88	0.38498			15.88	1.79121
15.89	0.38346			15.89	1.79121
15.9	0.38225			15.9	1.79084
15.91	0.38164			15.91	1.79029
15.92	0.38103			15.92	1.78955
15.93	0.38255			15.93	1.78864
15.94	0.38134			15.94	1.78808
15.95	0.37921			15.95	1.78772
15.96	0.38012			15.96	1.7879
15.97	0.38194			15.97	1.78864
15.98	0.38407			15.98	1.78974
15.99	0.38407			15.99	1.79084
16	0.38407			16	1.79176
16.01	0.38316			16.01	1.79231
16.02	0.38255			16.02	1.7925
16.03	0.38134			16.03	1.79231
16.04	0.37982			16.04	1.79176
16.05	0.37739			16.05	1.79103
16.06	0.3783			16.06	1.79047
16.07	0.38012			16.07	1.79029
16.08	0.38376			16.08	1.79029
16.09	0.38407			16.09	1.79029
16.1	0.38528			16.1	1.79029
16.11	0.38407			16.11	1.79011
16.12	0.38376			16.12	1.78974
16.13	0.38225			16.13	1.78919
16.14	0.38194			16.14	1.78882
16.15	0.38073			16.15	1.78864
16.16	0.38194			16.16	1.78882
16.17	0.38437			16.17	1.78937
16.18	0.38528			16.18	1.79029
16.19	0.38649			16.19	1.79121
16.2	0.38649			16.2	1.79231
16.21	0.38376			16.21	1.79342
16.22	0.38346			16.22	1.79415
16.23	0.38376			16.23	1.79489
16.24	0.38346			16.24	1.79507
16.25	0.38316			16.25	1.79507
16.26	0.38255			16.26	1.7947
16.27	0.38194			16.27	1.79434
16.28	0.38042			16.28	1.7936
16.29	0.38012			16.29	1.79287
16.3	0.37921			16.3	1.79195
16.31	0.37648			16.31	1.79121
16.32	0.37709			16.32	1.79029
16.33	0.37709			16.33	1.78919
16.34	0.37648			16.34	1.78827
16.35	0.37587			16.35	1.78753
16.36	0.37527			16.36	1.78716
16.37	0.37618			16.37	1.78735
16.38	0.37769			16.38	1.78772
16.39	0.37891			16.39	1.78827
16.4	0.38134			16.4	1.789
16.41	0.38042			16.41	1.78955
16.42	0.38134			16.42	1.78974
16.43	0.38103			16.43	1.78937
16.44	0.38073			16.44	1.789
16.45	0.38042			16.45	1.78845
16.46	0.37951			16.46	1.7879
16.47	0.37951			16.47	1.78772
16.48	0.38042			16.48	1.78753
16.49	0.38042			16.49	1.78735
16.5	0.37921			16.5	1.78735
16.51	0.378			16.51	1.78735
16.52	0.3783			16.52	1.78753
16.53	0.37921			16.53	1.78772
16.54	0.37921			16.54	1.7879
16.55	0.38042			16.55	1.78827
16.56	0.37982			16.56	1.78845
16.57	0.38134			16.57	1.78882
16.58	0.38225			16.58	1.78882
16.59	0.38225			16.59	1.789
16.6	0.38255			16.6	1.789
16.61	0.38285			16.61	1.78919
16.62	0.38346			16.62	1.78955
16.63	0.38316			16.63	1.78992
16.64	0.38346			16.64	1.79047
16.65	0.38346			16.65	1.79066
16.66	0.38346			16.66	1.79084
16.67	0.38407			16.67	1.79066
16.68	0.38346			16.68	1.79011
16.69	0.38316			16.69	1.78919
16.7	0.38285			16.7	1.78808
16.71	0.38134			16.71	1.7868
16.72	0.38073			16.72	1.78588
16.73	0.37951			16.73	1.78514
16.74	0.378			16.74	1.78514
16.75	0.37618			16.75	1.78569
16.76	0.37405			16.76	1.78698
16.77	0.37375			16.77	1.78827
16.78	0.37253			16.78	1.78955
16.79	0.37223			16.79	1.79066
16.8	0.37314			16.8	1.79103
16.81	0.37344			16.81	1.79084
16.82	0.37436			16.82	1.78992
16.83	0.37587			16.83	1.78882
16.84	0.37769			16.84	1.78772
16.85	0.38012			16.85	1.7868
16.86	0.38103			16.86	1.78606
16.87	0.38255			16.87	1.78569
16.88	0.38194			16.88	1.78551
16.89	0.38225			16.89	1.78551
16.9	0.38134			16.9	1.78533
16.91	0.3783			16.91	1.78533
16.92	0.37557			16.92	1.78514
16.93	0.37496			16.93	1.78533
16.94	0.37527			16.94	1.78551
16.95	0.37618			16.95	1.78588
16.96	0.37648			16.96	1.78624
16.97	0.3783			16.97	1.78643
16.98	0.38134			16.98	1.78643
16.99	0.38467			16.99	1.78661
17	0.38498			17	1.78661
17.01	0.38467			17.01	1.7868
17.02	0.38437			17.02	1.78735
17.03	0.38407			17.03	1.7879
17.04	0.38346			17.04	1.78864
17.05	0.38225			17.05	1.789
17.06	0.38042			17.06	1.78919
17.07	0.38012			17.07	1.789
17.08	0.37982			17.08	1.78845
17.09	0.38012			17.09	1.78772
17.1	0.3786			17.1	1.78735
17.11	0.378			17.11	1.78735
17.12	0.37739			17.12	1.78772
17.13	0.37587			17.13	1.78827
17.14	0.37618			17.14	1.78882
17.15	0.37618			17.15	1.78937
17.16	0.37618			17.16	1.78919
17.17	0.37436			17.17	1.78845
17.18	0.37344			17.18	1.78753
17.19	0.37527			17.19	1.78624
17.2	0.37527			17.2	1.78533
17.21	0.37496			17.21	1.78477
17.22	0.37466			17.22	1.78459
17.23	0.37466			17.23	1.78514
17.24	0.37466			17.24	1.78624
17.25	0.37709			17.25	1.78716
17.26	0.37678			17.26	1.78772
17.27	0.37648			17.27	1.7879
17.28	0.37648			17.28	1.78735
17.29	0.37891			17.29	1.7868
17.3	0.37769			17.3	1.78606
17.31	0.378			17.31	1.78588
17.32	0.37739			17.32	1.78606
17.33	0.37678			17.33	1.7868
17.34	0.37618			17.34	1.78772
17.35	0.37739			17.35	1.78845
17.36	0.37618			17.36	1.789
17.37	0.37648			17.37	1.78882
17.38	0.37709			17.38	1.78808
17.39	0.3786			17.39	1.78716
17.4	0.37648			17.4	1.78643
17.41	0.37557			17.41	1.78606
17.42	0.37466			17.42	1.78606
17.43	0.37344			17.43	1.78661
17.44	0.37193			17.44	1.78753
17.45	0.37102			17.45	1.78827
17.46	0.37162			17.46	1.78864
17.47	0.37102			17.47	1.78827
17.48	0.37344			17.48	1.78753
17.49	0.37436			17.49	1.78643
17.5	0.37496			17.5	1.78533
17.51	0.37587			17.51	1.78441
17.52	0.37739			17.52	1.78385
17.53	0.37678			17.53	1.78367
17.54	0.37557			17.54	1.78404
17.55	0.37648			17.55	1.78441
17.56	0.378			17.56	1.78496
17.57	0.37769			17.57	1.78514
17.58	0.378			17.58	1.78533
17.59	0.37769			17.59	1.78551
17.6	0.3783			17.6	1.78569
17.61	0.3786			17.61	1.78588
17.62	0.3786			17.62	1.78624
17.63	0.37648			17.63	1.78661
17.64	0.37587			17.64	1.7868
17.65	0.37496			17.65	1.78661
17.66	0.37587			17.66	1.78606
17.67	0.37527			17.67	1.78496
17.68	0.37375			17.68	1.78367
17.69	0.37466			17.69	1.78257
17.7	0.37466			17.7	1.78183
17.71	0.37618			17.71	1.78146
17.72	0.37496			17.72	1.78165
17.73	0.37193			17.73	1.78238
17.74	0.37557			17.74	1.78367
17.75	0.38012			17.75	1.78496
17.76	0.37314			17.76	1.78624
17.77	0.3786			17.77	1.78753
17.78	0.37253			17.78	1.78845
17.79	0.37891			17.79	1.78919
17.8	0.37709			17.8	1.78919
17.81	0.37678			17.81	1.789
17.82	0.37921			17.82	1.78864
17.83	0.37527			17.83	1.78827
17.84	0.3786			17.84	1.7879
17.85	0.3783			17.85	1.78753
17.86	0.37648			17.86	1.78735
17.87	0.37921			17.87	1.78735
17.88	0.37982			17.88	1.78753
17.89	0.37496			17.89	1.78735
17.9	0.37253			17.9	1.78716
17.91	0.378			17.91	1.78698
17.92	0.3783			17.92	1.78643
17.93	0.37344			17.93	1.78588
17.94	0.37587			17.94	1.78514
17.95	0.37162			17.95	1.78422
17.96	0.37466			17.96	1.7833
17.97	0.378			17.97	1.78238
17.98	0.378			17.98	1.78165
17.99	0.37891			17.99	1.7811
18	0.37527			18	1.78091
18.01	0.3695			18.01	1.7811
18.02	0.37041			18.02	1.78146
18.03	0.37496			18.03	1.7822
18.04	0.37344			18.04	1.7833
18.05	0.37648			18.05	1.78422
18.06	0.37739			18.06	1.78496
18.07	0.37436			18.07	1.78551
18.08	0.37618			18.08	1.78569
18.09	0.37466			18.09	1.78551
18.1	0.37284			18.1	1.78514
18.11	0.37436			18.11	1.78477
18.12	0.37223			18.12	1.78441
18.13	0.37557			18.13	1.78441
18.14	0.37011			18.14	1.78459
18.15	0.37132			18.15	1.78514
18.16	0.37405			18.16	1.78569
18.17	0.37405			18.17	1.78643
18.18	0.37375			18.18	1.78698
18.19	0.37253			18.19	1.78716
18.2	0.37041			18.2	1.78716
18.21	0.37162			18.21	1.78661
18.22	0.37011			18.22	1.78606
18.23	0.3692			18.23	1.78533
18.24	0.3692			18.24	1.78477
18.25	0.37011			18.25	1.78422
18.26	0.37041			18.26	1.78404
18.27	0.36889			18.27	1.78422
18.28	0.36768			18.28	1.78441
18.29	0.36889			18.29	1.78459
18.3	0.3692			18.3	1.78477
18.31	0.37102			18.31	1.78477
18.32	0.37041			18.32	1.78441
18.33	0.37193			18.33	1.78422
18.34	0.37253			18.34	1.78385
18.35	0.37314			18.35	1.78367
18.36	0.37344			18.36	1.78349
18.37	0.37162			18.37	1.78349
18.38	0.37011			18.38	1.78349
18.39	0.37041			18.39	1.78385
18.4	0.37041			18.4	1.78404
18.41	0.3695			18.41	1.78441
18.42	0.37041			18.42	1.78459
18.43	0.37193			18.43	1.78496
18.44	0.37314			18.44	1.78533
18.45	0.37284			18.45	1.78551
18.46	0.37223			18.46	1.78569
18.47	0.37193			18.47	1.78588
18.48	0.37102			18.48	1.78606
18.49	0.37162			18.49	1.78606
18.5	0.37193			18.5	1.78606
18.51	0.37132			18.51	1.78624
18.52	0.37496			18.52	1.78624
18.53	0.37527			18.53	1.78643
18.54	0.37587			18.54	1.78661
18.55	0.37405			18.55	1.78698
18.56	0.37314			18.56	1.78698
18.57	0.37314			18.57	1.78716
18.58	0.37162			18.58	1.78698
18.59	0.37102			18.59	1.7868
18.6	0.37011			18.6	1.78643
18.61	0.36859			18.61	1.78606
18.62	0.36889			18.62	1.78569
18.63	0.36829			18.63	1.78533
18.64	0.3692			18.64	1.78514
18.65	0.37011			18.65	1.78533
18.66	0.37162			18.66	1.78551
18.67	0.37193			18.67	1.78588
18.68	0.37284			18.68	1.78643
18.69	0.37314			18.69	1.78716
18.7	0.37223			18.7	1.78772
18.71	0.37162			18.71	1.78827
18.72	0.37041			18.72	1.78864
18.73	0.3698			18.73	1.78882
18.74	0.37071			18.74	1.789
18.75	0.37223			18.75	1.78882
18.76	0.37102			18.76	1.78864
18.77	0.37011			18.77	1.78845
18.78	0.37071			18.78	1.78808
18.79	0.37011			18.79	1.7879
18.8	0.37041			18.8	1.78772
18.81	0.37162			18.81	1.78753
18.82	0.37071			18.82	1.78753
18.83	0.37102			18.83	1.78772
18.84	0.37132			18.84	1.78808
18.85	0.37223			18.85	1.78827
18.86	0.37011			18.86	1.78864
18.87	0.3692			18.87	1.78882
18.88	0.36889			18.88	1.789
18.89	0.36798			18.89	1.78882
18.9	0.37011			18.9	1.78864
18.91	0.37162			18.91	1.78827
18.92	0.37253			18.92	1.7879
18.93	0.37344			18.93	1.78753
18.94	0.37284			18.94	1.78735
18.95	0.37375			18.95	1.78716
18.96	0.37132			18.96	1.78716
18.97	0.3698			18.97	1.78716
18.98	0.36889			18.98	1.78716
18.99	0.3692			18.99	1.78661
19	0.37071			19	1.78606
19.01	0.37132			19.01	1.78551
19.02	0.37132			19.02	1.78496
19.03	0.37102			19.03	1.78459
19.04	0.37011			19.04	1.78459
19.05	0.3698			19.05	1.78477
19.06	0.36768			19.06	1.78533
19.07	0.3692			19.07	1.78606
19.08	0.37071			19.08	1.78643
19.09	0.3698			19.09	1.78643
19.1	0.37011			19.1	1.78624
19.11	0.37041			19.11	1.78569
19.12	0.3698			19.12	1.78477
19.13	0.36889			19.13	1.78385
19.14	0.36798			19.14	1.78312
19.15	0.36829			19.15	1.78257
19.16	0.3692			19.16	1.78238
19.17	0.3695			19.17	1.78257
19.18	0.3698			19.18	1.78312
19.19	0.36798			19.19	1.78367
19.2	0.36859			19.2	1.78441
19.21	0.3695			19.21	1.78514
19.22	0.36859			19.22	1.78551
19.23	0.36829			19.23	1.78569
19.24	0.36829			19.24	1.78569
19.25	0.36889			19.25	1.78551
19.26	0.3692			19.26	1.78514
19.27	0.36889			19.27	1.78459
19.28	0.37071			19.28	1.78404
19.29	0.3698			19.29	1.7833
19.3	0.3692			19.3	1.78257
19.31	0.36829			19.31	1.78202
19.32	0.36586			19.32	1.78183
19.33	0.36525			19.33	1.78202
19.34	0.36525			19.34	1.78275
19.35	0.36616			19.35	1.78404
19.36	0.36737			19.36	1.78551
19.37	0.36889			19.37	1.78698
19.38	0.37071			19.38	1.78808
19.39	0.37011			19.39	1.78864
19.4	0.37071			19.4	1.78845
19.41	0.37011			19.41	1.78772
19.42	0.36798			19.42	1.78624
19.43	0.36707			19.43	1.78477
19.44	0.36555			19.44	1.7833
19.45	0.36495			19.45	1.7822
19.46	0.36313			19.46	1.78183
19.47	0.36161			19.47	1.7822
19.48	0.36161			19.48	1.78312
19.49	0.361			19.49	1.78422
19.5	0.36161			19.5	1.78551
19.51	0.36222			19.51	1.78624
19.52	0.36252			19.52	1.78661
19.53	0.36313			19.53	1.78661
19.54	0.36404			19.54	1.78606
19.55	0.36343			19.55	1.78533
19.56	0.36282			19.56	1.78477
19.57	0.36343			19.57	1.78459
19.58	0.36586			19.58	1.78477
19.59	0.36677			19.59	1.78533
19.6	0.36707			19.6	1.78606
19.61	0.36646			19.61	1.7868
19.62	0.36737			19.62	1.78753
19.63	0.36829			19.63	1.7879
19.64	0.36889			19.64	1.7879
19.65	0.36586			19.65	1.78772
19.66	0.36343			19.66	1.78716
19.67	0.36282			19.67	1.78643
19.68	0.36282			19.68	1.78569
19.69	0.36222			19.69	1.78496
19.7	0.36191			19.7	1.78385
19.71	0.36161			19.71	1.78293
19.72	0.36282			19.72	1.7822
19.73	0.36495			19.73	1.78165
19.74	0.36616			19.74	1.78146
19.75	0.36646			19.75	1.78146
19.76	0.36798			19.76	1.78165
19.77	0.36859			19.77	1.78238
19.78	0.3695			19.78	1.7833
19.79	0.36889			19.79	1.78422
19.8	0.3692			19.8	1.78496
19.81	0.3698			19.81	1.78551
19.82	0.3692			19.82	1.78606
19.83	0.3692			19.83	1.78624
19.84	0.36798			19.84	1.78643
19.85	0.36829			19.85	1.78624
19.86	0.36859			19.86	1.78606
19.87	0.36677			19.87	1.78606
19.88	0.36586			19.88	1.78569
19.89	0.36464			19.89	1.78533
19.9	0.36404			19.9	1.78496
19.91	0.36434			19.91	1.78459
19.92	0.36555			19.92	1.78422
19.93	0.36464			19.93	1.78404
19.94	0.36313			19.94	1.78385
19.95	0.36343			19.95	1.78385
19.96	0.36343			19.96	1.78385
19.97	0.36313			19.97	1.78385
19.98	0.36343			19.98	1.78404
19.99	0.36434			19.99	1.78441
20	0.36525			20	1.78496
20.01	0.36586			20.01	1.78551
20.02	0.36737			20.02	1.78643
20.03	0.36677			20.03	1.78735
20.04	0.36616			20.04	1.78808
20.05	0.36707			20.05	1.78864
20.06	0.36798			20.06	1.78864
20.07	0.36829			20.07	1.78827
20.08	0.3692			20.08	1.78772
20.09	0.3695			20.09	1.78698
20.1	0.36859			20.1	1.78624
20.11	0.36616			20.11	1.78569
20.12	0.36404			20.12	1.78551
20.13	0.36282			20.13	1.78533
20.14	0.36131			20.14	1.78533
20.15	0.36039			20.15	1.78551
20.16	0.361			20.16	1.78569
20.17	0.361			20.17	1.78569
20.18	0.36282			20.18	1.78588
20.19	0.36343			20.19	1.78588
20.2	0.36282			20.2	1.78569
20.21	0.36252			20.21	1.78569
20.22	0.36191			20.22	1.78569
20.23	0.36313			20.23	1.78569
20.24	0.36373			20.24	1.78588
20.25	0.36495			20.25	1.78624
20.26	0.36434			20.26	1.7868
20.27	0.36464			20.27	1.78698
20.28	0.36495			20.28	1.78698
20.29	0.36525			20.29	1.78661
20.3	0.36555			20.3	1.78624
20.31	0.36525			20.31	1.78569
20.32	0.36464			20.32	1.78514
20.33	0.36525			20.33	1.78477
20.34	0.36464			20.34	1.78477
20.35	0.36373			20.35	1.78496
20.36	0.36252			20.36	1.78533
20.37	0.36252			20.37	1.78588
20.38	0.36222			20.38	1.78643
20.39	0.36282			20.39	1.78716
20.4	0.36282			20.4	1.7879
20.41	0.36161			20.41	1.789
20.42	0.36191			20.42	1.78992
20.43	0.36252			20.43	1.79066
20.44	0.36222			20.44	1.79121
20.45	0.36222			20.45	1.79121
20.46	0.36282			20.46	1.79047
20.47	0.36373			20.47	1.78919
20.48	0.36495			20.48	1.78772
20.49	0.36586			20.49	1.78643
20.5	0.36677			20.5	1.78551
20.51	0.36707			20.51	1.78514
20.52	0.36829			20.52	1.78514
20.53	0.36677			20.53	1.78588
20.54	0.36495			20.54	1.7868
20.55	0.36313			20.55	1.78772
20.56	0.36131			20.56	1.78845
20.57	0.3607			20.57	1.78882
20.58	0.36161			20.58	1.78882
20.59	0.36343			20.59	1.78845
20.6	0.36555			20.6	1.78827
20.61	0.36555			20.61	1.78808
20.62	0.36555			20.62	1.78827
20.63	0.36222			20.63	1.78882
20.64	0.3607			20.64	1.78937
20.65	0.35918			20.65	1.79011
20.66	0.35888			20.66	1.79029
20.67	0.35918			20.67	1.79011
20.68	0.35948			20.68	1.78955
20.69	0.3607			20.69	1.78845
20.7	0.36161			20.7	1.78735
20.71	0.36009			20.71	1.78661
20.72	0.36039			20.72	1.78606
20.73	0.36009			20.73	1.78624
20.74	0.361			20.74	1.7868
20.75	0.36252			20.75	1.78753
20.76	0.36373			20.76	1.78827
20.77	0.36404			20.77	1.78882
20.78	0.36343			20.78	1.78919
20.79	0.36434			20.79	1.78937
20.8	0.36282			20.8	1.78937
20.81	0.361			20.81	1.78955
20.82	0.36009			20.82	1.78974
20.83	0.3607			20.83	1.79011
20.84	0.36161			20.84	1.79047
20.85	0.36222			20.85	1.79066
20.86	0.36313			20.86	1.79084
20.87	0.36404			20.87	1.79084
20.88	0.36525			20.88	1.79047
20.89	0.36586			20.89	1.79011
20.9	0.36525			20.9	1.78955
20.91	0.36525			20.91	1.78882
20.92	0.36434			20.92	1.78808
20.93	0.36495			20.93	1.78753
20.94	0.36434			20.94	1.78698
20.95	0.36282			20.95	1.78661
20.96	0.36373			20.96	1.78643
20.97	0.36282			20.97	1.78661
20.98	0.36343			20.98	1.7868
20.99	0.36313			20.99	1.78716
21	0.36343			21	1.78735
21.01	0.36313			21.01	1.78753
21.02	0.36252			21.02	1.78753
21.03	0.36252			21.03	1.78735
21.04	0.36161			21.04	1.78698
21.05	0.36131			21.05	1.78661
21.06	0.36252			21.06	1.78588
21.07	0.36282			21.07	1.78533
21.08	0.36404			21.08	1.78477
21.09	0.36525			21.09	1.78441
21.1	0.36404			21.1	1.78422
21.11	0.36343			21.11	1.78441
21.12	0.36343			21.12	1.78459
21.13	0.36191			21.13	1.78477
21.14	0.3607			21.14	1.78514
21.15	0.36039			21.15	1.78551
21.16	0.36191			21.16	1.78551
21.17	0.36282			21.17	1.78551
21.18	0.36282			21.18	1.78551
21.19	0.36373			21.19	1.78533
21.2	0.36313			21.2	1.78514
21.21	0.36464			21.21	1.78496
21.22	0.36404			21.22	1.78533
21.23	0.36222			21.23	1.78606
21.24	0.36039			21.24	1.78716
21.25	0.35979			21.25	1.78845
21.26	0.36009			21.26	1.78974
21.27	0.35888			21.27	1.79047
21.28	0.35888			21.28	1.79066
21.29	0.361			21.29	1.79029
21.3	0.36222			21.3	1.78919
21.31	0.36313			21.31	1.78772
21.32	0.36222			21.32	1.78643
21.33	0.36313			21.33	1.78551
21.34	0.36222			21.34	1.78514
21.35	0.36191			21.35	1.78533
21.36	0.361			21.36	1.78588
21.37	0.3607			21.37	1.7868
21.38	0.36222			21.38	1.78753
21.39	0.36313			21.39	1.78827
21.4	0.36343			21.4	1.78882
21.41	0.36313			21.41	1.789
21.42	0.36191			21.42	1.789
21.43	0.36191			21.43	1.78882
21.44	0.36191			21.44	1.78882
21.45	0.36282			21.45	1.78864
21.46	0.36313			21.46	1.78845
21.47	0.36404			21.47	1.78864
21.48	0.36525			21.48	1.78864
21.49	0.36586			21.49	1.78919
21.5	0.36586			21.5	1.78974
21.51	0.36434			21.51	1.79047
21.52	0.36222			21.52	1.79121
21.53	0.36161			21.53	1.79176
21.54	0.36131			21.54	1.79213
21.55	0.36161			21.55	1.79231
21.56	0.36131			21.56	1.79195
21.57	0.361			21.57	1.79158
21.58	0.36131			21.58	1.79066
21.59	0.36191			21.59	1.78974
21.6	0.3607			21.6	1.78882
21.61	0.35948			21.61	1.7879
21.62	0.35918			21.62	1.78735
21.63	0.35979			21.63	1.78698
21.64	0.35948			21.64	1.7868
21.65	0.35797			21.65	1.78698
21.66	0.35766			21.66	1.78735
21.67	0.35766			21.67	1.78753
21.68	0.35706			21.68	1.78753
21.69	0.35675			21.69	1.78753
21.7	0.35645			21.7	1.78716
21.71	0.35857			21.71	1.7868
21.72	0.361			21.72	1.78643
21.73	0.36191			21.73	1.78624
21.74	0.36343			21.74	1.78643
21.75	0.36313			21.75	1.7868
21.76	0.36343			21.76	1.78735
21.77	0.36373			21.77	1.78808
21.78	0.36434			21.78	1.78864
21.79	0.36404			21.79	1.78919
21.8	0.36434			21.8	1.78937
21.81	0.36525			21.81	1.78937
21.82	0.36555			21.82	1.78937
21.83	0.36343			21.83	1.78919
21.84	0.36343			21.84	1.78882
21.85	0.36161			21.85	1.78845
21.86	0.36161			21.86	1.7879
21.87	0.36313			21.87	1.78772
21.88	0.36373			21.88	1.78753
21.89	0.36404			21.89	1.78753
21.9	0.36252			21.9	1.78753
21.91	0.36222			21.91	1.7879
21.92	0.361			21.92	1.78864
21.93	0.35797			21.93	1.78937
21.94	0.35645			21.94	1.79011
21.95	0.35675			21.95	1.79047
21.96	0.35797			21.96	1.79084
21.97	0.35918			21.97	1.79103
21.98	0.35979			21.98	1.79103
21.99	0.3607			21.99	1.79066
22	0.36161			22	1.78992
22.01	0.36434			22.01	1.78919
22.02	0.36373			22.02	1.78827
22.03	0.36404			22.03	1.78753
22.04	0.36343			22.04	1.78698
22.05	0.36404			22.05	1.78661
22.06	0.36343			22.06	1.78698
22.07	0.36313			22.07	1.78772
22.08	0.36191			22.08	1.78845
22.09	0.36039			22.09	1.78937
22.1	0.361			22.1	1.79011
22.11	0.361			22.11	1.79066
22.12	0.35918			22.12	1.79103
22.13	0.35857			22.13	1.79103
22.14	0.35766			22.14	1.79103
22.15	0.35736			22.15	1.79084
22.16	0.35736			22.16	1.79066
22.17	0.35766			22.17	1.79011
22.18	0.35706			22.18	1.78955
22.19	0.35797			22.19	1.789
22.2	0.35918			22.2	1.78845
22.21	0.35979			22.21	1.7879
22.22	0.35948			22.22	1.78772
22.23	0.35948			22.23	1.78772
22.24	0.35979			22.24	1.78772
22.25	0.36009			22.25	1.7879
22.26	0.36039			22.26	1.78808
22.27	0.361			22.27	1.78827
22.28	0.36252			22.28	1.78845
22.29	0.36495			22.29	1.78845
22.3	0.36616			22.3	1.78864
22.31	0.36495			22.31	1.78882
22.32	0.36313			22.32	1.789
22.33	0.361			22.33	1.789
22.34	0.35797			22.34	1.789
22.35	0.35675			22.35	1.789
22.36	0.35493			22.36	1.789
22.37	0.35493			22.37	1.789
22.38	0.35675			22.38	1.78919
22.39	0.35888			22.39	1.78974
22.4	0.3607			22.4	1.79047
22.41	0.3607			22.41	1.79139
22.42	0.36222			22.42	1.79231
22.43	0.36222			22.43	1.79287
22.44	0.36252			22.44	1.79323
22.45	0.36222			22.45	1.79287
22.46	0.36222			22.46	1.79213
22.47	0.36191			22.47	1.79103
22.48	0.36161			22.48	1.78992
22.49	0.36039			22.49	1.78919
22.5	0.36131			22.5	1.78864
22.51	0.35979			22.51	1.78864
22.52	0.35948			22.52	1.789
22.53	0.35948			22.53	1.78955
22.54	0.35857			22.54	1.78992
22.55	0.35857			22.55	1.79011
22.56	0.35948			22.56	1.78974
22.57	0.35979			22.57	1.789
22.58	0.35857			22.58	1.78808
22.59	0.35797			22.59	1.78716
22.6	0.35918			22.6	1.7868
22.61	0.35766			22.61	1.78661
22.62	0.35645			22.62	1.78716
22.63	0.35615			22.63	1.78808
22.64	0.35584			22.64	1.78919
22.65	0.35766			22.65	1.79011
22.66	0.35736			22.66	1.79084
22.67	0.35615			22.67	1.79103
22.68	0.35372			22.68	1.79103
22.69	0.35341			22.69	1.79066
22.7	0.3525			22.7	1.79029
22.71	0.3522			22.71	1.78992
22.72	0.3525			22.72	1.78974
22.73	0.35554			22.73	1.78955
22.74	0.35827			22.74	1.78937
22.75	0.3607			22.75	1.78864
22.76	0.36131			22.76	1.78772
22.77	0.36009			22.77	1.78643
22.78	0.36009			22.78	1.78496
22.79	0.35979			22.79	1.78367
22.8	0.35948			22.8	1.78275
22.81	0.36009			22.81	1.78238
22.82	0.35766			22.82	1.78257
22.83	0.35888			22.83	1.7833
22.84	0.35888			22.84	1.78422
22.85	0.35736			22.85	1.78514
22.86	0.35675			22.86	1.78588
22.87	0.35493			22.87	1.78624
22.88	0.35432			22.88	1.78643
22.89	0.35675			22.89	1.78643
22.9	0.35857			22.9	1.78624
22.91	0.35888			22.91	1.78606
22.92	0.35706			22.92	1.78624
22.93	0.35797			22.93	1.78661
22.94	0.35736			22.94	1.78716
22.95	0.35493			22.95	1.78772
22.96	0.35341			22.96	1.78808
22.97	0.3522			22.97	1.78864
22.98	0.35159			22.98	1.789
22.99	0.35432			22.99	1.78937
23	0.35645			23	1.78992
23.01	0.35888			23.01	1.79029
23.02	0.35948			23.02	1.79084
23.03	0.35948			23.03	1.79103
23.04	0.35918			23.04	1.79103
23.05	0.35797			23.05	1.79103
23.06	0.35706			23.06	1.79066
23.07	0.35645			23.07	1.79029
23.08	0.35645			23.08	1.78974
23.09	0.35615			23.09	1.78919
23.1	0.35615			23.1	1.78864
23.11	0.35675			23.11	1.7879
23.12	0.35675			23.12	1.78698
23.13	0.35766			23.13	1.78606
23.14	0.35918			23.14	1.78496
23.15	0.35857			23.15	1.78422
23.16	0.35979			23.16	1.78385
23.17	0.35827			23.17	1.78367
23.18	0.35857			23.18	1.78367
23.19	0.35766			23.19	1.78404
23.2	0.35584			23.2	1.78422
23.21	0.35736			23.21	1.78459
23.22	0.35948			23.22	1.78496
23.23	0.36009			23.23	1.78533
23.24	0.35918			23.24	1.78569
23.25	0.35918			23.25	1.78661
23.26	0.35979			23.26	1.78772
23.27	0.35827			23.27	1.78882
23.28	0.35797			23.28	1.78992
23.29	0.35706			23.29	1.79084
23.3	0.35645			23.3	1.79139
23.31	0.35797			23.31	1.79158
23.32	0.35827			23.32	1.79158
23.33	0.35736			23.33	1.79103
23.34	0.35736			23.34	1.79011
23.35	0.35857			23.35	1.78937
23.36	0.35979			23.36	1.78864
23.37	0.35979			23.37	1.7879
23.38	0.3607			23.38	1.78735
23.39	0.36161			23.39	1.78716
23.4	0.36161			23.4	1.78698
23.41	0.361			23.41	1.7868
23.42	0.35979			23.42	1.7868
23.43	0.35857			23.43	1.78661
23.44	0.35736			23.44	1.78643
23.45	0.35706			23.45	1.78643
23.46	0.35827			23.46	1.78643
23.47	0.35918			23.47	1.78661
23.48	0.35979			23.48	1.7868
23.49	0.36039			23.49	1.78716
23.5	0.35979			23.5	1.78772
23.51	0.36039			23.51	1.78808
23.52	0.35979			23.52	1.78845
23.53	0.35888			23.53	1.78845
23.54	0.35979			23.54	1.78845
23.55	0.35948			23.55	1.78808
23.56	0.35918			23.56	1.78772
23.57	0.35918			23.57	1.78735
23.58	0.35918			23.58	1.7868
23.59	0.35979			23.59	1.78643
23.6	0.36039			23.6	1.78624
23.61	0.36039			23.61	1.78606
23.62	0.36039			23.62	1.78606
23.63	0.36039			23.63	1.78624
23.64	0.36131			23.64	1.78643
23.65	0.36009			23.65	1.7868
23.66	0.36009			23.66	1.78716
23.67	0.36131			23.67	1.78753
23.68	0.36282			23.68	1.7879
23.69	0.36222			23.69	1.78845
23.7	0.36282			23.7	1.78864
23.71	0.361			23.71	1.78864
23.72	0.361			23.72	1.78827
23.73	0.36039			23.73	1.78772
23.74	0.35827			23.74	1.78716
23.75	0.35706			23.75	1.78661
23.76	0.35645			23.76	1.78606
23.77	0.35766			23.77	1.78588
23.78	0.35827			23.78	1.78606
23.79	0.35797			23.79	1.78661
23.8	0.35888			23.8	1.78735
23.81	0.36039			23.81	1.78827
23.82	0.36282			23.82	1.789
23.83	0.36313			23.83	1.78955
23.84	0.36252			23.84	1.78974
23.85	0.36131			23.85	1.78974
23.86	0.36039			23.86	1.78955
23.87	0.36131			23.87	1.78882
23.88	0.3607			23.88	1.78808
23.89	0.35888			23.89	1.78753
23.9	0.35888			23.9	1.78698
23.91	0.36039			23.91	1.78661
23.92	0.36131			23.92	1.78661
23.93	0.36161			23.93	1.7868
23.94	0.361			23.94	1.78698
23.95	0.35827			23.95	1.78735
23.96	0.35584			23.96	1.78735
23.97	0.35432			23.97	1.78716
23.98	0.3519			23.98	1.7868
23.99	0.35129			23.99	1.78624
24	0.35129			24	1.78569
24.01	0.35159			24.01	1.78514
24.02	0.3525			24.02	1.78459
24.03	0.35402			24.03	1.78459
24.04	0.35524			24.04	1.78477
24.05	0.35615			24.05	1.78514
24.06	0.35645			24.06	1.78569
24.07	0.35615			24.07	1.78606
24.08	0.35615			24.08	1.78661
24.09	0.35766			24.09	1.78661
24.1	0.35645			24.1	1.78606
24.11	0.35615			24.11	1.78514
24.12	0.35675			24.12	1.78385
24.13	0.35766			24.13	1.78275
24.14	0.35948			24.14	1.78202
24.15	0.35918			24.15	1.78183
24.16	0.35888			24.16	1.7822
24.17	0.35827			24.17	1.78312
24.18	0.35675			24.18	1.78441
24.19	0.35584			24.19	1.78569
24.2	0.35463			24.2	1.7868
24.21	0.35402			24.21	1.78735
24.22	0.35311			24.22	1.78772
24.23	0.35311			24.23	1.78753
24.24	0.35493			24.24	1.78698
24.25	0.35524			24.25	1.78624
24.26	0.35736			24.26	1.78533
24.27	0.35766			24.27	1.78422
24.28	0.35766			24.28	1.78349
24.29	0.35706			24.29	1.78275
24.3	0.35675			24.3	1.78257
24.31	0.35524			24.31	1.78275
24.32	0.35432			24.32	1.7833
24.33	0.35341			24.33	1.78404
24.34	0.35372			24.34	1.78477
24.35	0.35493			24.35	1.78533
24.36	0.35524			24.36	1.78551
24.37	0.35524			24.37	1.78533
24.38	0.35675			24.38	1.78496
24.39	0.35584			24.39	1.78459
24.4	0.35736			24.4	1.78422
24.41	0.35766			24.41	1.78422
24.42	0.35888			24.42	1.78404
24.43	0.35706			24.43	1.78404
24.44	0.35615			24.44	1.78422
24.45	0.35645			24.45	1.78441
24.46	0.35402			24.46	1.78441
24.47	0.35311			24.47	1.78441
24.48	0.35068			24.48	1.78441
24.49	0.34886			24.49	1.78459
24.5	0.34917			24.5	1.78459
24.51	0.35068			24.51	1.78459
24.52	0.3522			24.52	1.78422
24.53	0.35372			24.53	1.78367
24.54	0.35615			24.54	1.78293
24.55	0.35888			24.55	1.78238
24.56	0.35918			24.56	1.78183
24.57	0.35979			24.57	1.78183
24.58	0.35827			24.58	1.78183
24.59	0.35766			24.59	1.7822
24.6	0.35736			24.6	1.78257
24.61	0.35736			24.61	1.78312
24.62	0.35615			24.62	1.7833
24.63	0.35554			24.63	1.78312
24.64	0.35554			24.64	1.78275
24.65	0.35584			24.65	1.7822
24.66	0.35493			24.66	1.78183
24.67	0.35432			24.67	1.78128
24.68	0.35432			24.68	1.7811
24.69	0.35402			24.69	1.7811
24.7	0.35402			24.7	1.78128
24.71	0.35524			24.71	1.78146
24.72	0.35584			24.72	1.78146
24.73	0.35554			24.73	1.78146
24.74	0.35736			24.74	1.78146
24.75	0.35827			24.75	1.78146
24.76	0.35766			24.76	1.78146
24.77	0.35766			24.77	1.78165
24.78	0.35736			24.78	1.78202
24.79	0.35645			24.79	1.78238
24.8	0.35645			24.8	1.78293
24.81	0.35736			24.81	1.7833
24.82	0.35584			24.82	1.78349
24.83	0.35432			24.83	1.78349
24.84	0.35493			24.84	1.78349
24.85	0.35311			24.85	1.7833
24.86	0.35099			24.86	1.78293
24.87	0.35038			24.87	1.78275
24.88	0.35159			24.88	1.78257
24.89	0.3519			24.89	1.78238
24.9	0.35341			24.9	1.78238
24.91	0.35372			24.91	1.7822
24.92	0.35463			24.92	1.78202
24.93	0.35554			24.93	1.78165
24.94	0.35706			24.94	1.78146
24.95	0.35554			24.95	1.7811
24.96	0.35432			24.96	1.78073
24.97	0.35341			24.97	1.78054
24.98	0.35341			24.98	1.78036
[truncated: 6,502 more rows]
