# Supplementary material for: Large-scale conformal synthesis of one-dimensional MAX phases
Source: Nat Commun. 2024 Oct 28;15:9275. doi: 10.1038/s41467-024-53137-0 (PMC11519885; doi:10.1038/s41467-024-53137-0)
Supplement: Supplementary file 3 — Source data [file 41467_2024_53137_MOESM3_ESM.zip › Source data/Fig.S37b.xlsx]

## Sheet: Sheet1
count	Angle
1	11.027
2	2.496
3	11.086
4	23.048
5	53.823
6	18.515
7	61.836
8	37.999
9	49.538
10	0.599
11	1.507
12	37.572
13	20.221
14	89.816
15	28.301
16	28.443
17	22.145
18	49.179
19	66.78
20	21.931
21	15.171
22	4.063
23	12.871
24	18.473
25	35.809
26	16.473
27	19.681
28	3.472
29	2.199
30	8.128
31	4.469
32	4.059
33	3.559
34	14.365
35	18.875
36	78.111
37	20.303
38	19.822
39	12.706
40	19.983
41	5.447
42	3.621
43	8.655
44	13.183
45	18.024
46	5.235
47	9.926
48	6.272
49	9.688
50	75.083
51	67.028
52	83.002
53	37.322
54	87.12
55	10.407
56	6.6
57	10.968
58	46.095
59	44.132
60	64.68
61	1.656
62	3.824
63	6.419
64	3.48
65	20.201
66	2.919
67	4.045
68	1.975
69	5.347
70	2.349
71	2.466
72	1.08
73	1.492
74	2.675
75	3.817
76	1.711
77	18.831
78	52.724
79	47.545
80	32.998
81	83.29
82	60.657
83	81.965
84	78.111
85	8.817
86	13.314
87	7.997
88	22.789
89	39.652
90	2.778
91	14.037
92	3.901
93	13.909
94	4.426
95	7.363
96	6.683
97	37.185
98	1.369
99	2.356
100	1.766
101	3.292
102	2.343
103	1.649
104	3.475
105	4.13
106	3.351
107	2.716
108	1.417
109	13.257
110	19.33
111	19.744
112	5.633
113	49.744
114	68.309
115	51.603
116	1.476
117	81.15
118	52.427
119	20.292
120	3.582
121	37.591
122	63.568
123	11.026
124	8.501
125	2.657
126	4.297
127	4.597
128	12.187
129	57.048
130	88.469
131	80.733
132	36.624
133	8.232
134	5.268
135	57.054
136	18.217
137	63.198
138	18.444
139	9.52
140	3.123
