# Supplementary material for: Large-scale conformal synthesis of one-dimensional MAX phases
Source: Nat Commun. 2024 Oct 28;15:9275. doi: 10.1038/s41467-024-53137-0 (PMC11519885; doi:10.1038/s41467-024-53137-0)
Supplement: Supplementary file 3 — Source data [file 41467_2024_53137_MOESM3_ESM.zip › Source data/Fig.S38.xlsx]

## Sheet: Sheet1
2 theta	surface		2 theta	cross-section
5	296		5	307
5.01	296		5.01	269
5.02	296		5.02	279
5.03	293		5.03	305
5.04	297		5.04	295
5.05	304		5.05	296
5.06	312		5.06	270
5.07	317		5.07	289
5.08	319		5.08	332
5.09	322		5.09	268
5.1	327		5.1	291
5.11	328		5.11	274
5.12	323		5.12	279
5.13	321		5.13	295
5.14	321		5.14	304
5.15	322		5.15	269
5.16	322		5.16	313
5.17	325		5.17	307
5.18	316		5.18	308
5.19	316		5.19	305
5.2	327		5.2	344
5.21	331		5.21	304
5.22	335		5.22	287
5.23	334		5.23	260
5.24	339		5.24	262
5.25	343		5.25	318
5.26	341		5.26	326
5.27	340		5.27	280
5.28	332		5.28	345
5.29	329		5.29	307
5.3	332		5.3	306
5.31	335		5.31	319
5.32	345		5.32	316
5.33	351		5.33	341
5.34	357		5.34	326
5.35	361		5.35	279
5.36	363		5.36	318
5.37	360		5.37	316
5.38	361		5.38	293
5.39	356		5.39	306
5.4	355		5.4	337
5.41	361		5.41	327
5.42	366		5.42	325
5.43	371		5.43	326
5.44	373		5.44	329
5.45	379		5.45	306
5.46	383		5.46	365
5.47	383		5.47	314
5.48	391		5.48	303
5.49	390		5.49	301
5.5	386		5.5	330
5.51	383		5.51	351
5.52	378		5.52	358
5.53	384		5.53	324
5.54	385		5.54	365
5.55	387		5.55	331
5.56	389		5.56	337
5.57	390		5.57	345
5.58	390		5.58	332
5.59	386		5.59	351
5.6	371		5.6	370
5.61	363		5.61	295
5.62	361		5.62	337
5.63	373		5.63	354
5.64	373		5.64	332
5.65	382		5.65	376
5.66	390		5.66	335
5.67	394		5.67	353
5.68	397		5.68	376
5.69	395		5.69	348
5.7	393		5.7	371
5.71	394		5.71	361
5.72	400		5.72	372
5.73	405		5.73	373
5.74	401		5.74	346
5.75	408		5.75	367
5.76	410		5.76	383
5.77	410		5.77	364
5.78	413		5.78	351
5.79	407		5.79	389
5.8	406		5.8	390
5.81	403		5.81	384
5.82	400		5.82	363
5.83	405		5.83	376
5.84	407		5.84	382
5.85	412		5.85	392
5.86	421		5.86	397
5.87	427		5.87	381
5.88	432		5.88	335
5.89	429		5.89	387
5.9	428		5.9	399
5.91	425		5.91	339
5.92	416		5.92	348
5.93	418		5.93	379
5.94	413		5.94	379
5.95	412		5.95	398
5.96	415		5.96	390
5.97	418		5.97	400
5.98	422		5.98	371
5.99	423		5.99	353
6	422		6	389
6.01	413		6.01	342
6.02	409		6.02	331
6.03	409		6.03	368
6.04	411		6.04	399
6.05	411		6.05	422
6.06	417		6.06	408
6.07	430		6.07	368
6.08	433		6.08	398
6.09	438		6.09	394
6.1	439		6.1	364
6.11	441		6.11	389
6.12	446		6.12	437
6.13	449		6.13	394
6.14	455		6.14	413
6.15	452		6.15	445
6.16	457		6.16	387
6.17	461		6.17	433
6.18	453		6.18	396
6.19	455		6.19	407
6.2	452		6.2	377
6.21	452		6.21	410
6.22	453		6.22	432
6.23	455		6.23	425
6.24	459		6.24	436
6.25	456		6.25	429
6.26	459		6.26	410
6.27	465		6.27	371
6.28	464		6.28	371
6.29	468		6.29	403
6.3	470		6.3	392
6.31	472		6.31	394
6.32	472		6.32	426
6.33	474		6.33	433
6.34	468		6.34	416
6.35	462		6.35	418
6.36	453		6.36	391
6.37	447		6.37	413
6.38	448		6.38	454
6.39	452		6.39	396
6.4	465		6.4	431
6.41	468		6.41	445
6.42	482		6.42	421
6.43	496		6.43	429
6.44	496		6.44	404
6.45	498		6.45	431
6.46	486		6.46	422
6.47	475		6.47	449
6.48	475		6.48	392
6.49	472		6.49	416
6.5	473		6.5	481
6.51	468		6.51	456
6.52	471		6.52	434
6.53	473		6.53	435
6.54	468		6.54	492
6.55	472		6.55	471
6.56	469		6.56	445
6.57	471		6.57	439
6.58	477		6.58	456
6.59	475		6.59	480
6.6	469		6.6	476
6.61	469		6.61	447
6.62	467		6.62	418
6.63	470		6.63	412
6.64	477		6.64	479
6.65	480		6.65	448
6.66	486		6.66	444
6.67	494		6.67	455
6.68	497		6.68	447
6.69	493		6.69	439
6.7	489		6.7	425
6.71	490		6.71	482
6.72	490		6.72	455
6.73	490		6.73	435
6.74	495		6.74	433
6.75	499		6.75	463
6.76	504		6.76	481
6.77	504		6.77	454
6.78	496		6.78	451
6.79	495		6.79	498
6.8	492		6.8	435
6.81	489		6.81	488
6.82	483		6.82	437
6.83	482		6.83	460
6.84	488		6.84	476
6.85	500		6.85	534
6.86	505		6.86	506
6.87	510		6.87	486
6.88	504		6.88	466
6.89	505		6.89	499
6.9	506		6.9	487
6.91	507		6.91	496
6.92	503		6.92	475
6.93	510		6.93	496
6.94	515		6.94	502
6.95	522		6.95	468
6.96	522		6.96	510
6.97	521		6.97	435
6.98	511		6.98	520
6.99	502		6.99	540
7	498		7	470
7.01	504		7.01	519
7.02	503		7.02	489
7.03	505		7.03	507
7.04	510		7.04	516
7.05	517		7.05	476
7.06	518		7.06	481
7.07	519		7.07	493
7.08	520		7.08	510
7.09	515		7.09	551
7.1	519		7.1	520
7.11	526		7.11	486
7.12	520		7.12	499
7.13	518		7.13	545
7.14	525		7.14	516
7.15	530		7.15	520
7.16	529		7.16	523
7.17	521		7.17	562
7.18	516		7.18	580
7.19	510		7.19	548
7.2	510		7.2	527
7.21	508		7.21	531
7.22	507		7.22	560
7.23	516		7.23	561
7.24	537		7.24	533
7.25	549		7.25	541
7.26	556		7.26	539
7.27	552		7.27	518
7.28	556		7.28	539
7.29	557		7.29	577
7.3	551		7.3	525
7.31	548		7.31	558
7.32	545		7.32	559
7.33	540		7.33	566
7.34	544		7.34	537
7.35	544		7.35	557
7.36	541		7.36	567
7.37	530		7.37	550
7.38	537		7.38	554
7.39	531		7.39	544
7.4	523		7.4	549
7.41	519		7.41	548
7.42	517		7.42	520
7.43	516		7.43	552
7.44	526		7.44	559
7.45	537		7.45	553
7.46	539		7.46	565
7.47	542		7.47	606
7.48	556		7.48	616
7.49	559		7.49	567
7.5	552		7.5	550
7.51	549		7.51	607
7.52	553		7.52	571
7.53	547		7.53	541
7.54	547		7.54	578
7.55	545		7.55	549
7.56	538		7.56	577
7.57	538		7.57	592
7.58	542		7.58	614
7.59	546		7.59	601
7.6	545		7.6	577
7.61	547		7.61	602
7.62	556		7.62	596
7.63	559		7.63	574
7.64	562		7.64	575
7.65	560		7.65	624
7.66	553		7.66	609
7.67	549		7.67	624
7.68	546		7.68	576
7.69	542		7.69	611
7.7	540		7.7	611
7.71	531		7.71	624
7.72	531		7.72	641
7.73	537		7.73	623
7.74	532		7.74	630
7.75	536		7.75	639
7.76	547		7.76	631
7.77	552		7.77	592
7.78	551		7.78	591
7.79	557		7.79	609
7.8	558		7.8	636
7.81	549		7.81	625
7.82	546		7.82	644
7.83	551		7.83	639
7.84	547		7.84	643
7.85	555		7.85	639
7.86	559		7.86	619
7.87	548		7.87	662
7.88	540		7.88	629
7.89	539		7.89	624
7.9	540		7.9	590
7.91	545		7.91	641
7.92	549		7.92	656
7.93	556		7.93	640
7.94	559		7.94	659
7.95	561		7.95	612
7.96	554		7.96	622
7.97	540		7.97	642
7.98	531		7.98	675
7.99	523		7.99	604
8	524		8	661
8.01	523		8.01	662
8.02	527		8.02	697
8.03	538		8.03	632
8.04	548		8.04	638
8.05	554		8.05	648
8.06	559		8.06	629
8.07	561		8.07	664
8.08	558		8.08	712
8.09	552		8.09	679
8.1	552		8.1	649
8.11	543		8.11	667
8.12	543		8.12	675
8.13	539		8.13	727
8.14	535		8.14	708
8.15	533		8.15	721
8.16	537		8.16	662
8.17	549		8.17	676
8.18	547		8.18	675
8.19	554		8.19	679
8.2	563		8.2	687
8.21	563		8.21	672
8.22	560		8.22	716
8.23	557		8.23	659
8.24	549		8.24	731
8.25	543		8.25	722
8.26	553		8.26	706
8.27	560		8.27	670
8.28	554		8.28	687
8.29	553		8.29	701
8.3	554		8.3	697
8.31	554		8.31	734
8.32	557		8.32	733
8.33	559		8.33	688
8.34	557		8.34	708
8.35	559		8.35	713
8.36	577		8.36	727
8.37	584		8.37	747
8.38	578		8.38	706
8.39	569		8.39	706
8.4	564		8.4	703
8.41	559		8.41	693
8.42	556		8.42	694
8.43	553		8.43	733
8.44	552		8.44	725
8.45	548		8.45	757
8.46	560		8.46	748
8.47	570		8.47	716
8.48	571		8.48	700
8.49	571		8.49	721
8.5	573		8.5	742
8.51	578		8.51	700
8.52	583		8.52	715
8.53	586		8.53	765
8.54	587		8.54	751
8.55	575		8.55	799
8.56	565		8.56	761
8.57	565		8.57	718
8.58	562		8.58	796
8.59	560		8.59	794
8.6	561		8.6	777
8.61	561		8.61	741
8.62	562		8.62	723
8.63	564		8.63	743
8.64	565		8.64	780
8.65	561		8.65	833
8.66	560		8.66	811
8.67	568		8.67	755
8.68	572		8.68	759
8.69	578		8.69	729
8.7	583		8.7	751
8.71	580		8.71	768
8.72	583		8.72	748
8.73	581		8.73	788
8.74	578		8.74	786
8.75	575		8.75	793
8.76	572		8.76	757
8.77	569		8.77	798
8.78	571		8.78	779
8.79	569		8.79	702
8.8	568		8.8	751
8.81	565		8.81	801
8.82	564		8.82	784
8.83	561		8.83	760
8.84	563		8.84	752
8.85	562		8.85	779
8.86	567		8.86	801
8.87	572		8.87	774
8.88	580		8.88	764
8.89	586		8.89	742
8.9	589		8.9	773
8.91	590		8.91	769
8.92	587		8.92	823
8.93	588		8.93	770
8.94	588		8.94	822
8.95	582		8.95	870
8.96	579		8.96	806
8.97	570		8.97	825
8.98	563		8.98	814
8.99	561		8.99	797
9	554		9	798
9.01	556		9.01	801
9.02	561		9.02	811
9.03	571		9.03	778
9.04	578		9.04	799
9.05	578		9.05	857
9.06	581		9.06	787
9.07	575		9.07	791
9.08	569		9.08	813
9.09	566		9.09	772
9.1	566		9.1	853
9.11	576		9.11	811
9.12	582		9.12	798
9.13	591		9.13	871
9.14	592		9.14	818
9.15	589		9.15	862
9.16	590		9.16	852
9.17	583		9.17	766
9.18	583		9.18	853
9.19	574		9.19	850
9.2	573		9.2	780
9.21	574		9.21	830
9.22	578		9.22	806
9.23	580		9.23	847
9.24	587		9.24	807
9.25	591		9.25	829
9.26	595		9.26	791
9.27	588		9.27	831
9.28	585		9.28	853
9.29	583		9.29	800
9.3	585		9.3	831
9.31	588		9.31	895
9.32	595		9.32	852
9.33	592		9.33	853
9.34	596		9.34	853
9.35	589		9.35	871
9.36	584		9.36	831
9.37	577		9.37	858
9.38	572		9.38	852
9.39	586		9.39	868
9.4	593		9.4	813
9.41	598		9.41	900
9.42	600		9.42	809
9.43	586		9.43	868
9.44	580		9.44	784
9.45	570		9.45	878
9.46	562		9.46	835
9.47	557		9.47	858
9.48	557		9.48	866
9.49	566		9.49	870
9.5	570		9.5	861
9.51	579		9.51	857
9.52	582		9.52	863
9.53	581		9.53	882
9.54	585		9.54	913
9.55	589		9.55	877
9.56	594		9.56	877
9.57	592		9.57	871
9.58	593		9.58	865
9.59	585		9.59	832
9.6	579		9.6	850
9.61	575		9.61	823
9.62	572		9.62	864
9.63	578		9.63	861
9.64	586		9.64	872
9.65	597		9.65	904
9.66	602		9.66	858
9.67	598		9.67	887
9.68	598		9.68	862
9.69	589		9.69	884
9.7	581		9.7	865
9.71	573		9.71	810
9.72	582		9.72	849
9.73	594		9.73	864
9.74	608		9.74	940
9.75	612		9.75	866
9.76	610		9.76	917
9.77	609		9.77	861
9.78	606		9.78	912
9.79	599		9.79	914
9.8	587		9.8	859
9.81	578		9.81	849
9.82	583		9.82	864
9.83	585		9.83	904
9.84	584		9.84	943
9.85	579		9.85	891
9.86	580		9.86	890
9.87	585		9.87	885
9.88	587		9.88	871
9.89	588		9.89	920
9.9	583		9.9	904
9.91	582		9.91	912
9.92	586		9.92	909
9.93	583		9.93	898
9.94	579		9.94	872
9.95	594		9.95	936
9.96	606		9.96	910
9.97	612		9.97	895
9.98	615		9.98	862
9.99	617		9.99	882
10	605		10	891
10.01	599		10.01	891
10.02	589		10.02	898
10.03	579		10.03	886
10.04	578		10.04	935
10.05	585		10.05	928
10.06	586		10.06	948
10.07	577		10.07	927
10.08	574		10.08	919
10.09	575		10.09	892
10.1	578		10.1	913
10.11	583		10.11	912
10.12	593		10.12	923
10.13	603		10.13	898
10.14	615		10.14	882
10.15	619		10.15	908
10.16	620		10.16	933
10.17	609		10.17	870
10.18	603		10.18	911
10.19	600		10.19	896
10.2	597		10.2	949
10.21	594		10.21	891
10.22	601		10.22	871
10.23	599		10.23	967
10.24	597		10.24	911
10.25	592		10.25	903
10.26	595		10.26	859
10.27	594		10.27	919
10.28	594		10.28	980
10.29	601		10.29	922
10.3	601		10.3	919
10.31	602		10.31	857
10.32	603		10.32	925
10.33	603		10.33	904
10.34	601		10.34	899
10.35	595		10.35	929
10.36	597		10.36	920
10.37	589		10.37	948
10.38	591		10.38	990
10.39	589		10.39	923
10.4	585		10.4	930
10.41	587		10.41	954
10.42	586		10.42	942
10.43	588		10.43	890
10.44	591		10.44	926
10.45	591		10.45	884
10.46	593		10.46	900
10.47	591		10.47	932
10.48	594		10.48	936
10.49	598		10.49	908
10.5	607		10.5	940
10.51	616		10.51	1003
10.52	611		10.52	894
10.53	600		10.53	899
10.54	595		10.54	903
10.55	589		10.55	927
10.56	592		10.56	897
10.57	600		10.57	929
10.58	601		10.58	881
10.59	605		10.59	885
10.6	609		10.6	872
10.61	609		10.61	881
10.62	602		10.62	928
10.63	595		10.63	935
10.64	593		10.64	946
10.65	596		10.65	965
10.66	605		10.66	980
10.67	607		10.67	920
10.68	604		10.68	933
10.69	600		10.69	958
10.7	608		10.7	932
10.71	604		10.71	946
10.72	597		10.72	919
10.73	590		10.73	980
10.74	596		10.74	909
10.75	607		10.75	932
10.76	605		10.76	975
10.77	601		10.77	938
10.78	607		10.78	946
10.79	603		10.79	942
10.8	604		10.8	939
10.81	596		10.81	963
10.82	584		10.82	933
10.83	573		10.83	922
10.84	575		10.84	937
10.85	575		10.85	961
10.86	573		10.86	913
10.87	578		10.87	976
10.88	585		10.88	1002
10.89	589		10.89	961
10.9	605		10.9	943
10.91	611		10.91	954
10.92	614		10.92	927
10.93	618		10.93	901
10.94	611		10.94	953
10.95	606		10.95	922
10.96	604		10.96	945
10.97	603		10.97	870
10.98	606		10.98	912
10.99	611		10.99	941
11	615		11	951
11.01	617		11.01	973
11.02	626		11.02	919
11.03	628		11.03	911
11.04	623		11.04	904
11.05	615		11.05	953
11.06	610		11.06	940
11.07	611		11.07	956
11.08	611		11.08	984
11.09	605		11.09	1018
11.1	604		11.1	971
11.11	610		11.11	940
11.12	614		11.12	907
11.13	616		11.13	935
11.14	612		11.14	911
11.15	604		11.15	950
11.16	598		11.16	954
11.17	594		11.17	940
11.18	593		11.18	959
11.19	591		11.19	968
11.2	603		11.2	909
11.21	605		11.21	927
11.22	609		11.22	989
11.23	610		11.23	975
11.24	606		11.24	974
11.25	603		11.25	992
11.26	604		11.26	963
11.27	604		11.27	952
11.28	605		11.28	976
11.29	616		11.29	997
11.3	618		11.3	971
11.31	607		11.31	974
11.32	601		11.32	956
11.33	587		11.33	1005
11.34	581		11.34	934
11.35	583		11.35	940
11.36	593		11.36	980
11.37	606		11.37	915
11.38	615		11.38	925
11.39	628		11.39	914
11.4	623		11.4	1024
11.41	620		11.41	977
11.42	617		11.42	986
11.43	611		11.43	987
11.44	607		11.44	1006
11.45	611		11.45	934
11.46	611		11.46	989
11.47	617		11.47	949
11.48	615		11.48	967
11.49	611		11.49	959
11.5	601		11.5	985
11.51	602		11.51	985
11.52	608		11.52	954
11.53	609		11.53	954
11.54	606		11.54	942
11.55	612		11.55	950
11.56	611		11.56	978
11.57	616		11.57	966
11.58	618		11.58	925
11.59	615		11.59	993
11.6	612		11.6	960
11.61	622		11.61	980
11.62	624		11.62	943
11.63	616		11.63	932
11.64	613		11.64	949
11.65	610		11.65	963
11.66	609		11.66	989
11.67	609		11.67	956
11.68	611		11.68	989
11.69	609		11.69	914
11.7	609		11.7	936
11.71	611		11.71	1031
11.72	611		11.72	1003
11.73	607		11.73	985
11.74	608		11.74	937
11.75	605		11.75	1023
11.76	609		11.76	1020
11.77	615		11.77	988
11.78	621		11.78	947
11.79	621		11.79	964
11.8	622		11.8	922
11.81	622		11.81	941
11.82	619		11.82	960
11.83	612		11.83	941
11.84	611		11.84	974
11.85	606		11.85	984
11.86	613		11.86	958
11.87	623		11.87	974
11.88	626		11.88	924
11.89	628		11.89	974
11.9	635		11.9	932
11.91	637		11.91	966
11.92	635		11.92	975
11.93	631		11.93	977
11.94	622		11.94	955
11.95	621		11.95	977
11.96	623		11.96	977
11.97	625		11.97	1073
11.98	614		11.98	1031
11.99	613		11.99	952
12	616		12	966
12.01	618		12.01	998
12.02	622		12.02	925
12.03	627		12.03	1004
12.04	630		12.04	1028
12.05	636		12.05	958
12.06	632		12.06	974
12.07	631		12.07	941
12.08	621		12.08	947
12.09	616		12.09	905
12.1	612		12.1	943
12.11	602		12.11	1002
12.12	610		12.12	1046
12.13	612		12.13	968
12.14	613		12.14	955
12.15	610		12.15	975
12.16	612		12.16	1024
12.17	608		12.17	1001
12.18	604		12.18	1001
12.19	601		12.19	985
12.2	598		12.2	1026
12.21	598		12.21	1050
12.22	608		12.22	975
12.23	610		12.23	1019
12.24	620		12.24	1029
12.25	627		12.25	967
12.26	629		12.26	922
12.27	617		12.27	937
12.28	612		12.28	954
12.29	608		12.29	1012
12.3	596		12.3	1012
12.31	600		12.31	966
12.32	602		12.32	916
12.33	609		12.33	950
12.34	623		12.34	1046
12.35	629		12.35	1006
12.36	634		12.36	1071
12.37	634		12.37	998
12.38	627		12.38	1021
12.39	623		12.39	1019
12.4	617		12.4	964
12.41	624		12.41	1011
12.42	625		12.42	960
12.43	623		12.43	971
12.44	628		12.44	1042
12.45	626		12.45	992
12.46	622		12.46	1017
12.47	624		12.47	997
12.48	612		12.48	1014
12.49	613		12.49	1018
12.5	611		12.5	1042
12.51	612		12.51	961
12.52	611		12.52	1013
12.53	607		12.53	1012
12.54	605		12.54	1031
12.55	603		12.55	934
12.56	603		12.56	1011
12.57	606		12.57	968
12.58	605		12.58	1006
12.59	610		12.59	969
12.6	607		12.6	995
12.61	606		12.61	990
12.62	608		12.62	999
12.63	609		12.63	986
12.64	616		12.64	1020
12.65	622		12.65	995
12.66	625		12.66	1070
12.67	631		12.67	1006
12.68	638		12.68	973
12.69	639		12.69	1033
12.7	632		12.7	1033
12.71	628		12.71	1015
12.72	628		12.72	1015
12.73	625		12.73	1012
12.74	631		12.74	962
12.75	630		12.75	969
12.76	630		12.76	1011
12.77	630		12.77	962
12.78	622		12.78	941
12.79	613		12.79	974
12.8	608		12.8	975
12.81	605		12.81	989
12.82	612		12.82	993
12.83	620		12.83	972
12.84	625		12.84	978
12.85	637		12.85	977
12.86	642		12.86	1032
12.87	636		12.87	994
12.88	619		12.88	954
12.89	617		12.89	1005
12.9	612		12.9	1039
12.91	605		12.91	997
12.92	604		12.92	974
12.93	609		12.93	959
12.94	607		12.94	1018
12.95	614		12.95	1026
12.96	617		12.96	1027
12.97	617		12.97	1011
12.98	614		12.98	995
12.99	624		12.99	1002
13	622		13	982
13.01	624		13.01	1024
13.02	629		13.02	1002
13.03	636		13.03	995
13.04	632		13.04	1004
13.05	626		13.05	959
13.06	623		13.06	976
13.07	626		13.07	1008
13.08	626		13.08	1031
13.09	625		13.09	1038
13.1	622		13.1	1010
13.11	620		13.11	971
13.12	624		13.12	982
13.13	626		13.13	1007
13.14	615		13.14	1016
13.15	613		13.15	1015
13.16	612		13.16	1034
13.17	615		13.17	1077
13.18	628		13.18	1026
13.19	627		13.19	982
13.2	633		13.2	1031
13.21	634		13.21	1050
13.22	632		13.22	1063
13.23	636		13.23	1030
13.24	628		13.24	995
13.25	630		13.25	1051
13.26	625		13.26	980
13.27	622		13.27	1001
13.28	628		13.28	1007
13.29	628		13.29	971
13.3	628		13.3	964
13.31	616		13.31	990
13.32	604		13.32	997
13.33	609		13.33	985
13.34	605		13.34	972
13.35	608		13.35	1026
13.36	608		13.36	981
13.37	617		13.37	995
13.38	622		13.38	1069
13.39	624		13.39	1027
13.4	617		13.4	1011
13.41	610		13.41	1015
13.42	610		13.42	1030
13.43	613		13.43	1034
13.44	607		13.44	978
13.45	614		13.45	1006
13.46	623		13.46	1024
13.47	636		13.47	1040
13.48	638		13.48	1058
13.49	640		13.49	1030
13.5	635		13.5	965
13.51	634		13.51	1004
13.52	633		13.52	960
13.53	630		13.53	980
13.54	624		13.54	1018
13.55	627		13.55	984
13.56	636		13.56	1013
13.57	643		13.57	1028
13.58	652		13.58	999
13.59	657		13.59	1011
13.6	653		13.6	974
13.61	646		13.61	1047
13.62	649		13.62	987
13.63	646		13.63	974
13.64	650		13.64	993
13.65	644		13.65	969
13.66	644		13.66	1008
13.67	640		13.67	999
13.68	638		13.68	1015
13.69	632		13.69	998
13.7	627		13.7	992
13.71	620		13.71	1038
13.72	622		13.72	1095
13.73	628		13.73	1047
13.74	640		13.74	1036
13.75	637		13.75	1008
13.76	639		13.76	1001
13.77	636		13.77	988
13.78	631		13.78	943
13.79	626		13.79	954
13.8	625		13.8	1025
13.81	622		13.81	1015
13.82	617		13.82	1043
13.83	625		13.83	995
13.84	636		13.84	1014
13.85	642		13.85	1043
13.86	645		13.86	1033
13.87	646		13.87	1067
13.88	643		13.88	1008
13.89	637		13.89	976
13.9	636		13.9	993
13.91	632		13.91	935
13.92	623		13.92	994
13.93	624		13.93	1011
13.94	626		13.94	1025
13.95	631		13.95	989
13.96	626		13.96	990
13.97	629		13.97	1107
13.98	628		13.98	1068
13.99	624		13.99	1020
14	632		14	995
14.01	640		14.01	1023
14.02	636		14.02	1051
14.03	628		14.03	1043
14.04	621		14.04	992
14.05	627		14.05	1002
14.06	625		14.06	1046
14.07	625		14.07	986
14.08	625		14.08	1003
14.09	624		14.09	1032
14.1	632		14.1	966
14.11	639		14.11	1043
14.12	633		14.12	1012
14.13	623		14.13	1033
14.14	616		14.14	981
14.15	622		14.15	1044
14.16	625		14.16	1028
14.17	628		14.17	1055
14.18	636		14.18	1020
14.19	643		14.19	993
14.2	655		14.2	1002
14.21	667		14.21	987
14.22	667		14.22	1024
14.23	659		14.23	1045
14.24	649		14.24	1034
14.25	650		14.25	1014
14.26	644		14.26	1059
14.27	641		14.27	1058
14.28	637		14.28	1044
14.29	638		14.29	1034
14.3	643		14.3	1073
14.31	646		14.31	1039
14.32	641		14.32	1068
14.33	639		14.33	951
14.34	631		14.34	1054
14.35	632		14.35	1047
14.36	627		14.36	1039
14.37	634		14.37	998
14.38	632		14.38	978
14.39	638		14.39	995
14.4	645		14.4	1000
14.41	643		14.41	1037
14.42	641		14.42	1083
14.43	641		14.43	1019
14.44	638		14.44	1014
14.45	642		14.45	1007
14.46	640		14.46	989
14.47	639		14.47	962
14.48	638		14.48	972
14.49	641		14.49	994
14.5	646		14.5	1012
14.51	643		14.51	1053
14.52	644		14.52	1055
14.53	644		14.53	1045
14.54	650		14.54	1039
14.55	648		14.55	988
14.56	645		14.56	1036
14.57	646		14.57	1003
14.58	643		14.58	998
14.59	654		14.59	986
14.6	656		14.6	982
14.61	656		14.61	1057
14.62	657		14.62	997
14.63	657		14.63	964
14.64	650		14.64	1023
14.65	640		14.65	977
14.66	639		14.66	1023
14.67	638		14.67	1002
14.68	633		14.68	997
14.69	643		14.69	999
14.7	632		14.7	1023
14.71	638		14.71	1037
14.72	642		14.72	1044
14.73	644		14.73	1004
14.74	638		14.74	1018
14.75	639		14.75	979
14.76	635		14.76	986
14.77	642		14.77	1045
14.78	643		14.78	1038
14.79	641		14.79	1032
14.8	632		14.8	1032
14.81	640		14.81	1064
14.82	637		14.82	1065
14.83	635		14.83	954
14.84	633		14.84	1012
14.85	636		14.85	1030
14.86	637		14.86	987
14.87	644		14.87	960
14.88	646		14.88	991
14.89	655		14.89	1056
14.9	653		14.9	955
14.91	661		14.91	961
14.92	661		14.92	984
14.93	662		14.93	997
14.94	656		14.94	993
14.95	656		14.95	1007
14.96	650		14.96	941
14.97	643		14.97	987
14.98	638		14.98	989
14.99	631		14.99	985
15	628		15	1049
15.01	634		15.01	1042
15.02	626		15.02	1045
15.03	626		15.03	988
15.04	630		15.04	1047
15.05	635		15.05	1018
15.06	634		15.06	1001
15.07	637		15.07	1010
15.08	639		15.08	1063
15.09	641		15.09	997
15.1	654		15.1	1008
15.11	661		15.11	1037
15.12	660		15.12	1077
15.13	671		15.13	1033
15.14	683		15.14	1012
15.15	680		15.15	1055
15.16	670		15.16	1008
15.17	662		15.17	1021
15.18	656		15.18	962
15.19	643		15.19	980
15.2	639		15.2	981
15.21	631		15.21	964
15.22	633		15.22	989
15.23	639		15.23	1016
15.24	647		15.24	1010
15.25	644		15.25	1011
15.26	643		15.26	915
15.27	641		15.27	992
15.28	644		15.28	1063
15.29	644		15.29	1000
15.3	645		15.3	990
15.31	645		15.31	1013
15.32	648		15.32	982
15.33	650		15.33	1049
15.34	653		15.34	956
15.35	651		15.35	1001
15.36	651		15.36	1017
15.37	646		15.37	1034
15.38	655		15.38	1017
15.39	660		15.39	1063
15.4	660		15.4	1025
15.41	660		15.41	989
15.42	652		15.42	955
15.43	645		15.43	1014
15.44	643		15.44	1005
15.45	637		15.45	1038
15.46	629		15.46	1008
15.47	631		15.47	986
15.48	640		15.48	1021
15.49	645		15.49	986
15.5	660		15.5	1020
15.51	665		15.51	973
15.52	666		15.52	979
15.53	669		15.53	971
15.54	667		15.54	995
15.55	661		15.55	1020
15.56	658		15.56	1043
15.57	651		15.57	1029
15.58	650		15.58	1044
15.59	650		15.59	1004
15.6	653		15.6	975
15.61	647		15.61	1058
15.62	649		15.62	1025
15.63	650		15.63	1024
15.64	648		15.64	1032
15.65	654		15.65	1055
15.66	661		15.66	1036
15.67	656		15.67	1038
15.68	662		15.68	1054
15.69	662		15.69	974
15.7	662		15.7	1020
15.71	658		15.71	1028
15.72	658		15.72	982
15.73	658		15.73	991
15.74	657		15.74	1039
15.75	661		15.75	981
15.76	657		15.76	978
15.77	653		15.77	953
15.78	653		15.78	976
15.79	666		15.79	1011
15.8	674		15.8	1005
15.81	677		15.81	1033
15.82	683		15.82	1038
15.83	691		15.83	1082
15.84	692		15.84	1001
15.85	693		15.85	1069
15.86	694		15.86	1020
15.87	693		15.87	1011
15.88	688		15.88	1001
15.89	683		15.89	1012
15.9	676		15.9	1039
15.91	674		15.91	1000
15.92	668		15.92	1043
15.93	664		15.93	990
15.94	666		15.94	954
15.95	665		15.95	978
15.96	670		15.96	1059
15.97	669		15.97	975
15.98	663		15.98	963
15.99	667		15.99	991
16	667		16	976
16.01	666		16.01	977
16.02	657		16.02	1052
16.03	652		16.03	979
16.04	654		16.04	982
16.05	648		16.05	1056
16.06	645		16.06	1049
16.07	651		16.07	1013
16.08	665		16.08	956
16.09	679		16.09	1047
16.1	679		16.1	1042
16.11	682		16.11	955
16.12	677		16.12	960
16.13	680		16.13	1024
16.14	680		16.14	1059
16.15	670		16.15	1015
16.16	663		16.16	987
16.17	667		16.17	1007
16.18	670		16.18	1021
16.19	671		16.19	993
16.2	675		16.2	1011
16.21	670		16.21	1031
16.22	665		16.22	986
16.23	662		16.23	949
16.24	665		16.24	971
16.25	660		16.25	1013
16.26	655		16.26	962
16.27	661		16.27	994
16.28	666		16.28	959
16.29	677		16.29	997
16.3	682		16.3	978
16.31	678		16.31	1001
16.32	675		16.32	962
16.33	676		16.33	1038
16.34	682		16.34	1043
16.35	683		16.35	1021
16.36	678		16.36	1020
16.37	682		16.37	997
16.38	682		16.38	992
16.39	688		16.39	958
16.4	686		16.4	1021
16.41	687		16.41	971
16.42	686		16.42	1008
16.43	694		16.43	1015
16.44	690		16.44	969
16.45	685		16.45	1015
16.46	683		16.46	1036
16.47	679		16.47	997
16.48	668		16.48	954
16.49	668		16.49	945
16.5	664		16.5	1013
16.51	666		16.51	995
16.52	668		16.52	1024
16.53	677		16.53	1037
16.54	678		16.54	1034
16.55	686		16.55	1003
16.56	699		16.56	986
16.57	698		16.57	1031
16.58	685		16.58	978
16.59	685		16.59	1036
16.6	680		16.6	1001
16.61	677		16.61	979
16.62	676		16.62	1016
16.63	668		16.63	980
16.64	664		16.64	1067
16.65	671		16.65	1021
16.66	681		16.66	1020
16.67	679		16.67	988
16.68	678		16.68	954
16.69	684		16.69	1006
16.7	686		16.7	1047
16.71	685		16.71	1014
16.72	678		16.72	1005
16.73	662		16.73	1014
16.74	652		16.74	1030
16.75	656		16.75	1040
16.76	662		16.76	985
16.77	664		16.77	978
16.78	671		16.78	1015
16.79	676		16.79	962
16.8	686		16.8	951
16.81	685		16.81	961
16.82	680		16.82	1000
16.83	674		16.83	1008
16.84	672		16.84	982
16.85	670		16.85	1028
16.86	671		16.86	1018
16.87	673		16.87	1013
16.88	672		16.88	949
16.89	674		16.89	965
16.9	681		16.9	1058
16.91	673		16.91	997
16.92	671		16.92	1004
16.93	661		16.93	1015
16.94	657		16.94	995
16.95	645		16.95	1023
16.96	641		16.96	1013
16.97	647		16.97	1049
16.98	649		16.98	994
16.99	658		16.99	982
17	665		17	1042
17.01	671		17.01	1025
17.02	674		17.02	1000
17.03	671		17.03	998
17.04	668		17.04	988
17.05	667		17.05	1030
17.06	672		17.06	1006
17.07	684		17.07	1002
17.08	687		17.08	1055
17.09	699		17.09	1030
17.1	695		17.1	991
17.11	688		17.11	1057
17.12	681		17.12	968
17.13	677		17.13	1003
17.14	677		17.14	982
17.15	686		17.15	981
17.16	693		17.16	1029
17.17	695		17.17	1053
17.18	700		17.18	1049
17.19	698		17.19	1043
17.2	684		17.2	1069
17.21	677		17.21	1005
17.22	677		17.22	1010
17.23	674		17.23	982
17.24	680		17.24	956
17.25	683		17.25	989
17.26	681		17.26	997
17.27	677		17.27	1011
17.28	680		17.28	1033
17.29	677		17.29	1023
17.3	675		17.3	1020
17.31	679		17.31	1026
17.32	682		17.32	1000
17.33	682		17.33	1076
17.34	685		17.34	975
17.35	685		17.35	1021
17.36	688		17.36	1039
17.37	691		17.37	993
17.38	693		17.38	994
17.39	695		17.39	989
17.4	687		17.4	979
17.41	690		17.41	981
17.42	686		17.42	1004
17.43	693		17.43	991
17.44	692		17.44	1002
17.45	691		17.45	1039
17.46	693		17.46	1034
17.47	696		17.47	997
17.48	687		17.48	962
17.49	684		17.49	1008
17.5	675		17.5	988
17.51	667		17.51	1029
17.52	665		17.52	984
17.53	667		17.53	1047
17.54	668		17.54	1013
17.55	672		17.55	1006
17.56	680		17.56	1006
17.57	686		17.57	1004
17.58	695		17.58	1039
17.59	711		17.59	1040
17.6	708		17.6	1026
17.61	704		17.61	995
17.62	699		17.62	993
17.63	690		17.63	997
17.64	689		17.64	1019
17.65	676		17.65	994
17.66	672		17.66	990
17.67	665		17.67	1031
17.68	679		17.68	952
17.69	689		17.69	984
17.7	694		17.7	1050
17.71	702		17.71	1030
17.72	701		17.72	1042
17.73	696		17.73	1002
17.74	697		17.74	1013
17.75	690		17.75	1015
17.76	687		17.76	1039
17.77	688		17.77	974
17.78	692		17.78	1017
17.79	706		17.79	992
17.8	709		17.8	984
17.81	705		17.81	994
17.82	705		17.82	1050
17.83	690		17.83	1051
17.84	690		17.84	1040
17.85	680		17.85	1008
17.86	678		17.86	1029
17.87	680		17.87	994
17.88	684		17.88	1007
17.89	691		17.89	1003
17.9	685		17.9	1045
17.91	694		17.91	1024
17.92	698		17.92	1025
17.93	690		17.93	1046
17.94	698		17.94	997
17.95	692		17.95	1016
17.96	690		17.96	1066
17.97	697		17.97	992
17.98	699		17.98	1007
17.99	696		17.99	1036
18	691		18	980
18.01	693		18.01	1027
18.02	682		18.02	1000
18.03	672		18.03	1000
18.04	672		18.04	1038
18.05	672		18.05	1059
18.06	672		18.06	1040
18.07	692		18.07	1045
18.08	698		18.08	1008
18.09	701		18.09	1034
18.1	699		18.1	1008
18.11	699		18.11	1008
18.12	693		18.12	1054
18.13	689		18.13	975
18.14	692		18.14	1018
18.15	699		18.15	1039
18.16	698		18.16	1027
18.17	704		18.17	999
18.18	703		18.18	1002
18.19	710		18.19	1012
18.2	709		18.2	1013
18.21	708		18.21	1076
18.22	708		18.22	972
18.23	710		18.23	986
18.24	714		18.24	1059
18.25	711		18.25	987
18.26	698		18.26	1010
18.27	697		18.27	981
18.28	694		18.28	1005
18.29	702		18.29	1043
18.3	688		18.3	1058
18.31	680		18.31	1001
18.32	684		18.32	998
18.33	693		18.33	988
18.34	694		18.34	993
18.35	692		18.35	991
18.36	686		18.36	1024
18.37	684		18.37	1036
18.38	681		18.38	1071
18.39	680		18.39	984
18.4	674		18.4	1051
18.41	681		18.41	1015
18.42	694		18.42	991
18.43	708		18.43	1065
18.44	708		18.44	1076
18.45	710		18.45	1054
18.46	707		18.46	1032
18.47	696		18.47	1041
18.48	684		18.48	1054
18.49	686		18.49	1070
18.5	695		18.5	998
18.51	693		18.51	1033
18.52	689		18.52	1003
18.53	694		18.53	1008
18.54	696		18.54	993
18.55	708		18.55	1096
18.56	713		18.56	984
18.57	710		18.57	1055
18.58	711		18.58	1012
18.59	715		18.59	1004
18.6	712		18.6	1012
18.61	700		18.61	1027
18.62	697		18.62	991
18.63	696		18.63	1047
18.64	694		18.64	1046
18.65	702		18.65	1067
18.66	697		18.66	1073
18.67	698		18.67	1041
18.68	699		18.68	1053
18.69	693		18.69	1042
18.7	699		18.7	1054
18.71	701		18.71	976
18.72	698		18.72	1018
18.73	693		18.73	1010
18.74	687		18.74	1010
18.75	691		18.75	982
18.76	695		18.76	1011
18.77	696		18.77	989
18.78	702		18.78	1025
18.79	708		18.79	1023
18.8	724		18.8	1013
18.81	721		18.81	1025
18.82	716		18.82	1032
18.83	708		18.83	1025
18.84	702		18.84	1060
18.85	704		18.85	1064
18.86	704		18.86	1032
18.87	699		18.87	979
18.88	701		18.88	991
18.89	705		18.89	1034
18.9	718		18.9	995
18.91	717		18.91	994
18.92	723		18.92	1025
18.93	728		18.93	1033
18.94	725		18.94	1033
18.95	716		18.95	1059
18.96	716		18.96	1080
18.97	707		18.97	1018
18.98	702		18.98	1054
18.99	707		18.99	1008
19	717		19	1007
19.01	715		19.01	1029
19.02	718		19.02	1033
19.03	723		19.03	1031
19.04	718		19.04	1029
19.05	718		19.05	1019
19.06	720		19.06	1016
19.07	724		19.07	1052
19.08	728		19.08	1046
19.09	731		19.09	1004
19.1	730		19.1	989
19.11	722		19.11	1067
19.12	717		19.12	1041
19.13	713		19.13	1003
19.14	708		19.14	988
19.15	701		19.15	997
19.16	696		19.16	1014
19.17	706		19.17	1038
19.18	708		19.18	1036
19.19	707		19.19	1023
19.2	708		19.2	963
19.21	715		19.21	1055
19.22	721		19.22	1051
19.23	722		19.23	1023
19.24	714		19.24	1037
19.25	702		19.25	1015
19.26	702		19.26	1007
19.27	708		19.27	1052
19.28	713		19.28	1040
19.29	720		19.29	1016
19.3	727		19.3	992
19.31	744		19.31	1013
19.32	745		19.32	943
19.33	739		19.33	1038
19.34	728		19.34	1112
19.35	714		19.35	1030
19.36	704		19.36	1013
19.37	697		19.37	1012
19.38	691		19.38	1013
19.39	697		19.39	1015
19.4	703		19.4	1026
19.41	702		19.41	1025
19.42	703		19.42	1036
19.43	715		19.43	1086
19.44	723		19.44	1039
19.45	725		19.45	1020
19.46	725		19.46	1019
19.47	722		19.47	1014
19.48	721		19.48	1027
19.49	724		19.49	990
19.5	719		19.5	1072
19.51	715		19.51	1033
19.52	721		19.52	1006
19.53	736		19.53	1008
19.54	734		19.54	1011
19.55	727		19.55	1020
19.56	719		19.56	1104
19.57	709		19.57	1052
19.58	707		19.58	1020
19.59	711		19.59	1046
19.6	707		19.6	1070
19.61	710		19.61	1078
19.62	713		19.62	1079
19.63	722		19.63	1016
19.64	717		19.64	978
19.65	720		19.65	1080
19.66	723		19.66	1069
19.67	722		19.67	1064
19.68	720		19.68	1018
19.69	717		19.69	1027
19.7	704		19.7	1047
19.71	699		19.71	1108
19.72	697		19.72	1036
19.73	694		19.73	1075
19.74	696		19.74	1030
19.75	714		19.75	1051
19.76	732		19.76	1042
19.77	747		19.77	1059
19.78	748		19.78	1028
19.79	750		19.79	1065
19.8	746		19.8	1053
19.81	745		19.81	1026
19.82	743		19.82	1076
19.83	731		19.83	1037
19.84	726		19.84	1024
19.85	719		19.85	1030
19.86	716		19.86	1013
19.87	715		19.87	1070
19.88	710		19.88	1057
19.89	712		19.89	1109
19.9	713		19.9	1050
19.91	720		19.91	1060
19.92	727		19.92	1072
19.93	734		19.93	1119
19.94	734		19.94	1078
19.95	732		19.95	1037
19.96	727		19.96	1064
19.97	729		19.97	1047
19.98	729		19.98	1046
19.99	729		19.99	1066
20	728		20	1065
20.01	724		20.01	1034
20.02	718		20.02	998
20.03	722		20.03	1098
20.04	721		20.04	1072
20.05	717		20.05	1071
20.06	713		20.06	1068
20.07	712		20.07	1021
20.08	706		20.08	1081
20.09	707		20.09	1021
20.1	709		20.1	995
20.11	709		20.11	1111
20.12	711		20.12	1038
20.13	718		20.13	1076
20.14	725		20.14	1053
20.15	719		20.15	1051
20.16	721		20.16	1016
20.17	721		20.17	1053
20.18	717		20.18	999
20.19	719		20.19	1075
20.2	722		20.2	1057
20.21	726		20.21	1038
20.22	735		20.22	1067
20.23	736		20.23	1006
20.24	743		20.24	1006
20.25	740		20.25	1086
20.26	746		20.26	1041
20.27	746		20.27	1015
20.28	735		20.28	1105
20.29	726		20.29	1040
20.3	726		20.3	1023
20.31	732		20.31	1098
20.32	739		20.32	1042
20.33	743		20.33	1069
20.34	749		20.34	1039
20.35	747		20.35	1047
20.36	757		20.36	1019
20.37	757		20.37	1055
20.38	751		20.38	1047
20.39	738		20.39	1047
20.4	730		20.4	1012
20.41	731		20.41	975
20.42	736		20.42	1003
20.43	727		20.43	1046
20.44	717		20.44	1047
20.45	723		20.45	1111
20.46	738		20.46	1042
20.47	746		20.47	1080
20.48	749		20.48	1051
20.49	744		20.49	1098
20.5	739		20.5	1046
20.51	748		20.51	1054
20.52	754		20.52	1016
20.53	742		20.53	1078
20.54	742		20.54	1042
20.55	748		20.55	1068
20.56	748		20.56	1060
20.57	751		20.57	1047
20.58	748		20.58	1096
20.59	744		20.59	1006
20.6	734		20.6	1030
20.61	736		20.61	1046
20.62	735		20.62	1031
20.63	724		20.63	1094
20.64	722		20.64	1049
20.65	721		20.65	1032
20.66	728		20.66	1058
20.67	745		20.67	1122
20.68	746		20.68	1058
20.69	754		20.69	1062
20.7	760		20.7	1067
20.71	770		20.71	1002
20.72	771		20.72	1029
20.73	757		20.73	1018
20.74	754		20.74	1034
20.75	750		20.75	1018
20.76	744		20.76	1008
20.77	735		20.77	1090
20.78	725		20.78	1063
20.79	722		20.79	1066
20.8	726		20.8	1056
20.81	738		20.81	1077
20.82	741		20.82	1032
20.83	742		20.83	1075
20.84	759		20.84	1066
20.85	762		20.85	1083
20.86	760		20.86	1025
20.87	755		20.87	1015
20.88	753		20.88	1054
20.89	747		20.89	1068
20.9	743		20.9	1011
20.91	744		20.91	998
20.92	742		20.92	1030
20.93	748		20.93	1019
20.94	752		20.94	1067
20.95	753		20.95	1068
20.96	767		20.96	1054
20.97	774		20.97	1105
20.98	778		20.98	1047
20.99	776		20.99	1032
21	764		21	1039
21.01	763		21.01	1047
21.02	762		21.02	1052
21.03	763		21.03	1027
21.04	751		21.04	1071
21.05	749		21.05	1013
21.06	753		21.06	1088
21.07	751		21.07	1055
21.08	747		21.08	1098
21.09	740		21.09	1020
21.1	729		21.1	1024
21.11	729		21.11	1031
21.12	734		21.12	1096
21.13	737		21.13	1026
21.14	734		21.14	1068
21.15	739		21.15	1062
21.16	746		21.16	1078
21.17	755		21.17	1028
21.18	756		21.18	1028
21.19	756		21.19	1066
21.2	750		21.2	1033
21.21	748		21.21	995
21.22	751		21.22	1050
21.23	756		21.23	1010
21.24	761		21.24	1089
21.25	767		21.25	1021
21.26	771		21.26	1038
21.27	775		21.27	1076
21.28	770		21.28	991
21.29	767		21.29	1070
21.3	766		21.3	1046
21.31	765		21.31	1047
21.32	766		21.32	1068
21.33	770		21.33	1090
21.34	769		21.34	985
21.35	763		21.35	1052
21.36	757		21.36	1019
21.37	747		21.37	1094
21.38	736		21.38	1062
21.39	736		21.39	1053
21.4	746		21.4	1118
21.41	754		21.41	1045
21.42	759		21.42	1054
21.43	762		21.43	1017
21.44	765		21.44	1077
21.45	766		21.45	1021
21.46	759		21.46	1042
21.47	744		21.47	1062
21.48	737		21.48	1025
21.49	743		21.49	1017
21.5	760		21.5	1024
21.51	767		21.51	1059
21.52	777		21.52	1062
21.53	779		21.53	1115
21.54	783		21.54	1033
21.55	785		21.55	1068
21.56	772		21.56	1036
21.57	767		21.57	1075
21.58	767		21.58	1105
21.59	772		21.59	1028
21.6	781		21.6	1056
21.61	774		21.61	1131
21.62	762		21.62	1067
21.63	739		21.63	1078
21.64	730		21.64	1027
21.65	734		21.65	1065
21.66	730		21.66	1067
21.67	743		21.67	1081
21.68	749		21.68	1001
21.69	761		21.69	1021
21.7	771		21.7	992
21.71	773		21.71	1028
21.72	770		21.72	1041
21.73	758		21.73	998
21.74	755		21.74	1013
21.75	756		21.75	1108
21.76	753		21.76	1090
21.77	748		21.77	1025
21.78	745		21.78	1079
21.79	747		21.79	1095
21.8	752		21.8	1043
21.81	758		21.81	1075
21.82	758		21.82	1081
21.83	752		21.83	1052
21.84	743		21.84	1075
21.85	738		21.85	1062
21.86	737		21.86	1180
21.87	729		21.87	1072
21.88	730		21.88	1059
21.89	738		21.89	1106
21.9	739		21.9	1075
21.91	753		21.91	1082
21.92	757		21.92	1017
21.93	771		21.93	1057
21.94	779		21.94	1059
21.95	792		21.95	1092
21.96	791		21.96	1088
21.97	783		21.97	1064
21.98	779		21.98	1034
21.99	777		21.99	1065
22	759		22	1078
22.01	755		22.01	1059
22.02	751		22.02	1088
22.03	754		22.03	1020
22.04	759		22.04	1012
22.05	760		22.05	1046
22.06	757		22.06	1105
22.07	752		22.07	1047
22.08	755		22.08	1096
22.09	759		22.09	1062
22.1	745		22.1	1017
22.11	745		22.11	1029
22.12	756		22.12	1071
22.13	768		22.13	1089
22.14	779		22.14	1182
22.15	781		22.15	1055
22.16	786		22.16	1066
22.17	785		22.17	1106
22.18	787		22.18	1101
22.19	783		22.19	1093
22.2	779		22.2	1079
22.21	778		22.21	1108
22.22	785		22.22	1067
22.23	793		22.23	1024
22.24	799		22.24	1040
22.25	804		22.25	1056
22.26	796		22.26	1094
22.27	789		22.27	1116
22.28	783		22.28	1047
22.29	774		22.29	1078
22.3	774		22.3	1099
22.31	769		22.31	1111
22.32	763		22.32	1043
22.33	763		22.33	1102
22.34	769		22.34	1050
22.35	770		22.35	1101
22.36	759		22.36	1127
22.37	757		22.37	1116
22.38	758		22.38	1107
22.39	766		22.39	1145
22.4	780		22.4	1189
22.41	786		22.41	1167
22.42	790		22.42	1135
22.43	791		22.43	1132
22.44	795		22.44	1114
22.45	796		22.45	1027
22.46	793		22.46	1045
22.47	789		22.47	1027
22.48	782		22.48	1081
22.49	788		22.49	1112
22.5	787		22.5	1108
22.51	788		22.51	1102
22.52	786		22.52	1142
22.53	777		22.53	1122
22.54	776		22.54	1098
22.55	776		22.55	1076
22.56	772		22.56	1084
22.57	769		22.57	1130
22.58	757		22.58	1109
22.59	758		22.59	1122
22.6	752		22.6	1083
22.61	761		22.61	1033
22.62	762		22.62	1119
22.63	762		22.63	1057
22.64	764		22.64	1057
22.65	764		22.65	1083
22.66	769		22.66	1109
22.67	777		22.67	1122
22.68	780		22.68	1094
22.69	780		22.69	1095
22.7	780		22.7	1050
22.71	779		22.71	1083
22.72	779		22.72	1045
22.73	779		22.73	1063
22.74	782		22.74	1068
22.75	776		22.75	1059
22.76	782		22.76	1040
22.77	782		22.77	1020
22.78	782		22.78	1059
22.79	777		22.79	1094
22.8	777		22.8	1056
22.81	769		22.81	1040
22.82	771		22.82	1030
22.83	779		22.83	1093
22.84	791		22.84	1079
22.85	796		22.85	1086
22.86	799		22.86	1052
22.87	800		22.87	1068
22.88	803		22.88	1098
22.89	805		22.89	1063
22.9	806		22.9	1047
22.91	796		22.91	1062
22.92	795		22.92	1059
22.93	797		22.93	1042
22.94	790		22.94	1075
22.95	782		22.95	1062
22.96	776		22.96	1037
22.97	785		22.97	1127
22.98	789		22.98	1057
22.99	794		22.99	1081
23	796		23	1038
23.01	799		23.01	1045
23.02	809		23.02	1081
23.03	809		23.03	1066
23.04	801		23.04	1019
23.05	801		23.05	1064
23.06	804		23.06	1067
23.07	811		23.07	1070
23.08	817		23.08	1064
23.09	813		23.09	1039
23.1	804		23.1	1065
23.11	801		23.11	1078
23.12	795		23.12	971
23.13	788		23.13	1072
23.14	783		23.14	1033
23.15	784		23.15	1024
23.16	784		23.16	1060
23.17	793		23.17	1044
23.18	803		23.18	994
23.19	805		23.19	1039
23.2	805		23.2	1052
23.21	812		23.21	1052
23.22	808		23.22	1037
23.23	807		23.23	1037
23.24	804		23.24	1065
23.25	807		23.25	1011
23.26	803		23.26	1052
23.27	804		23.27	1010
23.28	798		23.28	1026
23.29	799		23.29	1053
23.3	800		23.3	1064
23.31	807		23.31	1064
23.32	800		23.32	1096
23.33	802		23.33	1057
23.34	804		23.34	1025
23.35	809		23.35	1060
23.36	804		23.36	1028
23.37	798		23.37	1031
23.38	798		23.38	1069
23.39	807		23.39	1050
23.4	821		23.4	1049
23.41	822		23.41	1088
23.42	818		23.42	1068
23.43	826		23.43	1031
23.44	822		23.44	1053
23.45	816		23.45	1005
23.46	809		23.46	1036
23.47	800		23.47	1027
23.48	802		23.48	1001
23.49	811		23.49	1068
23.5	813		23.5	1053
23.51	804		23.51	1097
23.52	803		23.52	1029
23.53	803		23.53	1034
23.54	796		23.54	1059
23.55	800		23.55	1115
23.56	798		23.56	1056
23.57	791		23.57	1096
23.58	792		23.58	1006
23.59	796		23.59	1007
23.6	797		23.6	1052
23.61	801		23.61	1000
23.62	806		23.62	1053
23.63	815		23.63	1086
23.64	817		23.64	1060
23.65	824		23.65	1030
23.66	818		23.66	1056
23.67	808		23.67	1098
23.68	806		23.68	1033
23.69	806		23.69	1027
23.7	812		23.7	1071
23.71	819		23.71	1081
23.72	825		23.72	1045
23.73	826		23.73	1032
23.74	817		23.74	999
23.75	822		23.75	1037
23.76	813		23.76	1004
23.77	806		23.77	1041
23.78	812		23.78	975
23.79	817		23.79	1027
23.8	814		23.8	1008
23.81	813		23.81	1054
23.82	809		23.82	1041
23.83	802		23.83	995
23.84	801		23.84	1013
23.85	805		23.85	1081
23.86	801		23.86	1014
23.87	806		23.87	994
23.88	812		23.88	1054
23.89	819		23.89	974
23.9	816		23.9	1005
23.91	820		23.91	1066
23.92	822		23.92	1051
23.93	825		23.93	1066
23.94	829		23.94	1013
23.95	832		23.95	1093
23.96	841		23.96	1042
23.97	845		23.97	980
23.98	840		23.98	1089
23.99	838		23.99	1004
24	826		24	1071
24.01	817		24.01	1067
24.02	808		24.02	1008
24.03	803		24.03	1041
24.04	803		24.04	1044
24.05	812		24.05	1017
24.06	828		24.06	1056
24.07	827		24.07	1023
24.08	824		24.08	999
24.09	822		24.09	988
24.1	814		24.1	1016
24.11	816		24.11	1033
24.12	810		24.12	1015
24.13	801		24.13	1042
24.14	801		24.14	1007
24.15	820		24.15	1023
24.16	829		24.16	1042
24.17	823		24.17	1066
24.18	823		24.18	1050
24.19	822		24.19	1039
24.2	825		24.2	1062
24.21	829		24.21	1071
24.22	820		24.22	1079
24.23	817		24.23	1054
24.24	819		24.24	1008
24.25	822		24.25	994
24.26	826		24.26	992
24.27	829		24.27	973
24.28	834		24.28	1024
24.29	842		24.29	986
24.3	858		24.3	1072
24.31	865		24.31	1072
24.32	856		24.32	1072
24.33	855		24.33	1101
24.34	838		24.34	1016
24.35	827		24.35	1028
24.36	817		24.36	1060
24.37	807		24.37	1072
24.38	798		24.38	1024
24.39	805		24.39	1042
24.4	818		24.4	1063
24.41	832		24.41	1023
24.42	826		24.42	1003
24.43	835		24.43	1016
24.44	839		24.44	1025
24.45	837		24.45	1008
24.46	836		24.46	986
24.47	821		24.47	1077
24.48	814		24.48	1060
24.49	829		24.49	993
24.5	830		24.5	1015
24.51	831		24.51	984
24.52	823		24.52	986
24.53	828		24.53	993
24.54	824		24.54	1006
24.55	814		24.55	1000
24.56	817		24.56	977
24.57	815		24.57	1046
24.58	831		24.58	1007
24.59	844		24.59	1029
24.6	844		24.6	1068
24.61	847		24.61	1016
24.62	844		24.62	1001
24.63	845		24.63	984
24.64	839		24.64	982
24.65	831		24.65	1018
24.66	834		24.66	1001
24.67	846		24.67	1004
24.68	853		24.68	1028
24.69	849		24.69	1063
24.7	841		24.7	975
24.71	839		24.71	1026
24.72	844		24.72	1044
24.73	850		24.73	1039
24.74	850		24.74	1024
24.75	851		24.75	978
24.76	855		24.76	1078
24.77	861		24.77	989
24.78	858		24.78	1060
24.79	853		24.79	1047
24.8	835		24.8	984
24.81	826		24.81	1014
24.82	830		24.82	988
24.83	819		24.83	993
24.84	820		24.84	974
24.85	821		24.85	1031
24.86	830		24.86	973
24.87	837		24.87	1017
24.88	845		24.88	1041
24.89	856		24.89	963
24.9	854		24.9	1004
24.91	854		24.91	965
24.92	855		24.92	972
24.93	854		24.93	993
24.94	862		24.94	1025
24.95	863		24.95	973
24.96	864		24.96	973
24.97	854		24.97	1029
24.98	845		24.98	1038
[truncated: 6,502 more rows]
