# Supplementary material for: Large-scale conformal synthesis of one-dimensional MAX phases
Source: Nat Commun. 2024 Oct 28;15:9275. doi: 10.1038/s41467-024-53137-0 (PMC11519885; doi:10.1038/s41467-024-53137-0)
Supplement: Supplementary file 3 — Source data [file 41467_2024_53137_MOESM3_ESM.zip › Source data/Fig.S4.xlsx]

## Sheet: Sheet1
Raman shift	Intensity
1001.72	1613.9
999.969	1599.31
998.221	1587.79
996.471	1580.54
994.723	1577.22
992.973	1577.35
991.223	1580.71
989.473	1586.27
987.721	1591.71
985.971	1594.7
984.219	1594.39
982.467	1591.79
980.715	1588.53
978.963	1585.58
977.209	1583
975.457	1580.73
973.703	1579.47
971.949	1580.41
970.193	1583.83
968.439	1588.09
966.684	1590.64
964.928	1590.07
963.172	1587.27
961.416	1584.49
959.66	1583.48
957.902	1584.26
956.145	1585.52
954.387	1586.02
952.629	1585.65
950.869	1585.45
949.111	1586.72
947.352	1590.05
945.592	1594.91
943.832	1600.18
942.072	1605.14
940.311	1609.96
938.549	1615.12
936.787	1620.48
935.025	1625.05
933.264	1627.99
931.5	1629.58
929.736	1630.98
927.973	1633.14
926.209	1636.16
924.445	1639.79
922.68	1644.37
920.916	1650.83
919.15	1659.55
917.385	1669.35
915.617	1677.84
913.852	1682.93
912.084	1684.17
910.316	1682.74
908.549	1680.27
906.781	1677.95
905.014	1676.59
903.244	1676.94
901.475	1679.47
899.705	1683.93
897.936	1689.27
896.164	1694.32
894.395	1698.69
892.623	1703.32
890.852	1709.74
889.078	1718.45
887.307	1727.87
885.533	1735.12
883.762	1738.05
881.988	1736.81
880.213	1734.03
878.439	1733.42
876.664	1737.68
874.889	1746.92
873.113	1758.65
871.338	1769.59
869.562	1777.87
867.785	1784.18
866.01	1790.63
864.232	1798.45
862.453	1806.73
860.676	1813.52
858.896	1818.02
857.119	1821.45
855.34	1825.57
853.559	1830.92
851.779	1836.61
850	1841.77
848.219	1846.55
846.438	1851.76
844.656	1857.92
842.873	1865.09
841.092	1873.51
839.309	1883.69
837.525	1895.7
835.742	1908.64
833.959	1920.96
832.174	1931.61
830.389	1940.6
828.604	1948.55
826.818	1955.55
825.033	1960.66
823.246	1963.06
821.461	1963.59
819.674	1964.79
817.885	1969.06
816.098	1976.78
814.311	1986.1
812.521	1994.56
810.732	2000.96
808.943	2006.07
807.154	2011.77
805.363	2019.31
803.572	2028.31
801.781	2037.14
799.99	2044.43
798.199	2050.37
796.406	2056.61
794.615	2064.91
792.822	2075.6
791.029	2087.08
789.234	2096.85
787.441	2103.01
785.646	2105.21
783.852	2104.43
782.057	2102.2
780.262	2100.18
778.465	2099.83
776.67	2101.98
774.873	2106.3
773.076	2111.39
771.277	2116.08
769.48	2120.6
767.682	2126.45
765.883	2134.8
764.084	2145.27
762.285	2156.58
760.484	2168.05
758.684	2180.14
756.885	2193.18
755.082	2206.41
753.281	2218.35
751.48	2228.26
749.678	2236.68
747.875	2244.7
746.072	2252.99
744.27	2261.65
742.465	2270.59
740.66	2279.89
738.855	2289.66
737.051	2299.74
735.246	2309.5
733.439	2318.16
731.635	2325.51
729.828	2332.23
728.021	2339.59
726.213	2348.73
724.406	2359.85
722.598	2371.72
720.789	2381.99
718.98	2388.68
717.172	2392.15
715.361	2395.41
713.551	2401.95
711.74	2412.89
709.93	2426.05
708.119	2437.62
706.307	2444.92
704.494	2448
702.684	2449.33
700.869	2451.87
699.057	2456.9
697.242	2463.12
695.43	2467.7
693.615	2468.77
691.799	2467.18
689.984	2465.95
688.17	2467.97
686.354	2473.86
684.537	2481.98
682.721	2490.14
680.902	2497.7
679.086	2506.13
677.268	2517.34
675.449	2531.49
673.631	2546.47
671.811	2559.56
669.992	2569.01
668.172	2574.2
666.352	2575.11
664.529	2572.62
662.709	2569.27
660.887	2568.82
659.066	2574.69
657.244	2588.25
655.42	2607.99
653.598	2630.16
651.773	2650.99
649.949	2668.88
648.125	2684.78
646.301	2700.72
644.477	2718.16
642.65	2737.42
640.824	2758.08
638.998	2779.44
637.172	2800.76
635.344	2821.16
633.516	2839.87
631.688	2856.8
629.859	2873.07
628.031	2890.2
626.203	2908.35
624.373	2925.74
622.543	2939.94
620.713	2949.79
618.881	2955.96
617.051	2959.75
615.219	2962.02
613.387	2963.09
611.555	2963.56
609.723	2964.5
607.889	2966.67
606.055	2969.43
604.221	2970.85
602.387	2969.34
600.553	2965.23
598.717	2960.32
596.881	2955.83
595.045	2951.12
593.209	2944.65
591.373	2935.83
589.535	2925.64
587.697	2915.72
585.859	2907.27
584.021	2900.54
582.182	2894.93
580.344	2889.41
578.504	2883.56
576.664	2878.19
574.824	2874.79
572.982	2873.89
571.141	2874.33
569.299	2874.19
567.457	2872.03
565.615	2867.44
563.771	2860.74
561.93	2852.77
560.086	2844.9
558.242	2838.52
556.396	2834.15
554.553	2830.94
552.707	2827.52
550.861	2823.18
549.016	2818.17
547.168	2812.77
545.322	2806.9
543.475	2801.27
541.627	2798.48
539.779	2801.52
537.93	2810.37
536.082	2820.51
534.232	2825.62
532.383	2822.28
530.531	2812.08
528.682	2799.84
526.83	2790.14
524.979	2785.09
523.127	2784.19
521.275	2785.29
519.422	2785.83
517.57	2784.08
515.717	2779.73
513.863	2773.45
512.008	2765.93
510.154	2757.74
508.299	2750.23
506.443	2746.09
504.588	2748.22
502.73	2757.56
500.875	2772.08
499.018	2788.08
497.16	2802.41
495.303	2813.73
493.443	2822.31
491.586	2829.06
489.727	2834.85
487.867	2840.5
486.006	2847.14
484.146	2856.28
482.285	2869.1
480.424	2885.45
478.562	2903.43
476.701	2920.71
474.838	2936.39
472.975	2951.43
471.111	2967.05
469.248	2982.99
467.385	2997.72
465.52	3010.01
463.654	3019.95
461.789	3028.64
459.924	3037.26
458.059	3046.52
456.191	3056.27
454.324	3065.53
452.457	3073.3
450.59	3079.73
448.721	3086.73
446.854	3096.99
444.984	3112.4
443.115	3133.2
441.244	3158.24
439.375	3185.5
437.504	3212.83
435.633	3238.88
433.762	3263.88
431.889	3289.49
430.018	3317.31
428.145	3347.35
426.271	3377.48
424.398	3404.9
422.523	3428.29
420.648	3448.7
418.775	3468.46
416.898	3489.23
415.023	3510.88
413.148	3531.72
411.271	3549.91
409.395	3564.87
407.518	3577.58
405.639	3589.33
403.762	3600.43
401.883	3610.26
400.004	3618.52
398.125	3625.94
396.244	3633.78
394.365	3642.76
392.484	3652.31
390.604	3660.51
388.721	3664.67
386.84	3662.91
384.957	3655.79
383.074	3646.25
381.191	3637.52
379.309	3630.59
377.424	3623.41
375.539	3612.5
373.654	3595.38
371.77	3572.02
369.885	3544.77
367.998	3501.55
366.111	3492.19
364.225	3487.95
362.338	3485.78
360.449	3483.62
358.562	3481.46
356.674	3485.78
354.783	3477.52
352.895	3471.94
351.004	3469.26
349.115	3466.58
347.225	3463.9
345.332	3457.82
343.441	3455.12
341.549	3451.36
339.656	3447.6
337.764	3443.85
335.871	3440.09
333.979	3433.19
332.084	3427.21
330.189	3421.22
328.295	3408.04
326.398	3398.99
324.504	3389.81
322.607	3386.87
320.711	3377.46
318.814	3375.47
316.916	3371.12
315.02	3366.77
313.121	3362.42
311.223	3359.08
309.322	3354.37
307.424	3349.65
305.523	3344.94
303.623	3333.75
301.723	3323.72
299.82	3318.06
297.92	3317.65
296.018	3323.31
294.115	3334.95
292.213	3350.86
290.309	3367.88
288.404	3382.5
286.502	3392.68
284.596	3399.07
282.691	3404.6
280.787	3412.44
278.881	3423.85
276.975	3437.21
275.068	3449.1
273.16	3456.54
271.252	3458.91
269.346	3457.79
267.436	3454.99
265.527	3450.98
263.619	3445.33
261.709	3438.28
259.799	3431.06
257.889	3424.52
255.977	3417.9
254.066	3409.29
252.154	3397.28
250.242	3382.2
248.33	3366.02
246.416	3351.2
244.502	3339.24
242.588	3329.89
240.674	3321.62
238.76	3313.02
236.844	3303.99
234.928	3295.99
233.012	3291.1
231.096	3290.35
229.18	3292.74
227.262	3295.65
225.344	3296.44
223.426	3293.87
221.508	3288.38
219.588	3281.43
217.668	3274.34
215.748	3267.49
213.828	3260.11
211.908	3250.73
209.986	3238.02
208.064	3221.59
206.143	3202.35
204.221	3182.08
202.297	3162.57
200.375	3144.84
198.451	3129.2
196.525	3116.02
194.602	3106.42
192.676	3101.86
190.75	3102.87
188.824	3108.17
186.898	3115.34
184.973	3122.36
183.045	3128.6
181.117	3134.7
179.189	3141.8
177.26	3151.2
175.332	3164.02
173.402	3180.65
171.473	3200.15
169.541	3220.53
167.611	3240.1
165.68	3258.83
163.748	3277.94
161.816	3298.07
159.885	3317.8
157.951	3334.33
156.018	3345.74
154.084	3352.66
152.15	3357.76
150.215	3363.62
148.281	3370.86
146.346	3377.76
144.41	3381.43
142.473	3379.6
140.537	3371.86
138.6	3359.96
136.662	3347.01
134.723	3335.9
132.785	3327.75
130.846	3321.57
128.906	3315.09
126.967	3306.07
125.027	3293.27
123.086	3277.36
121.145	3261.36
119.203	3249.7
117.262	3245.48
115.318	3248.35
113.377	3255.1
111.434	3262.47
109.488	3269.41
107.545	3276.78
105.6	3285.62
103.656	3296.01
101.709	3307.27
