# Supplementary material for: Large-scale conformal synthesis of one-dimensional MAX phases
Source: Nat Commun. 2024 Oct 28;15:9275. doi: 10.1038/s41467-024-53137-0 (PMC11519885; doi:10.1038/s41467-024-53137-0)
Supplement: Supplementary file 3 — Source data [file 41467_2024_53137_MOESM3_ESM.zip › Source data/Fig.S40a.xlsx]

## Sheet: Sheet1
	1		3		5
strain	stress	strain	stress	strain	stress
0	-0.73991	0	1.29667	0	8.53426
0	-0.70252	0	1.28218	0	8.5294
0	-0.67009	0	1.25096	0	8.53901
0	-0.66364	0	1.18451	0.00079	8.54964
0.00118	-0.61091	0	1.15263	0.00079	8.5618
0.00118	-0.47292	0.00118	1.11134	0.00157	8.59136
0.00177	-0.29656	0.00177	1.09943	0.00157	8.64488
0.00236	-0.01164	0.00177	1.13291	0.00236	8.71513
0.00354	0.36076	0.00295	1.20541	0.00315	8.8189
0.00472	0.85094	0.00354	1.34273	0.00472	8.96707
0.0059	1.55632	0.00472	1.46305	0.0063	9.19008
0.00826	2.53436	0.00649	1.57956	0.00866	9.517
0.01062	3.82694	0.00885	1.69816	0.01181	9.99364
0.01299	5.49557	0.01122	1.85823	0.01495	10.6469
0.01594	7.45424	0.01417	2.00458	0.01889	11.4833
0.0183	9.67634	0.01653	2.07228	0.02282	12.4918
0.02125	12.0621	0.01948	2.05912	0.02676	13.6139
0.0242	14.5389	0.02184	1.98243	0.02991	14.7896
0.02656	17.053	0.02479	1.81826	0.03384	16.0017
0.02892	19.5089	0.02715	1.6176	0.03778	17.2396
0.03128	21.8663	0.02951	1.44776	0.04093	18.4575
0.03365	24.059	0.03187	1.35219	0.04407	19.5977
0.03542	26.119	0.03424	1.35796	0.04722	20.6728
0.03778	28.0103	0.03601	1.4681	0.05037	21.6742
0.03955	29.7855	0.03837	1.65865	0.05273	22.6074
0.04132	31.4789	0.04014	1.93567	0.05588	23.4811
0.0425	33.0734	0.04191	2.24192	0.05824	24.2995
0.04427	34.5227	0.04368	2.49027	0.0606	25.0538
0.04604	35.9173	0.04545	2.65262	0.06218	25.7527
0.0484	37.2926	0.04722	2.70506	0.06454	26.3831
0.05017	38.678	0.04899	2.64338	0.0669	26.9626
0.05194	40.1247	0.05076	2.56357	0.06926	27.5194
0.05372	41.6083	0.05253	2.46646	0.07162	28.0712
0.05549	43.091	0.05431	2.41077	0.07398	28.6336
0.05785	44.5727	0.05667	2.44099	0.07634	29.2335
0.05962	46.0378	0.05844	2.54192	0.0787	29.8505
0.06139	47.4834	0.06021	2.69646	0.08106	30.4852
0.06316	48.9092	0.06198	2.89678	0.08343	31.1282
0.06434	50.2891	0.06375	3.04058	0.08579	31.762
0.06611	51.6135	0.06552	3.12649	0.08815	32.3845
0.06729	52.8637	0.06729	3.21707	0.09051	32.9849
0.06906	54.0035	0.06906	3.2886	0.09287	33.5552
0.07083	55.1299	0.07024	3.30864	0.09444	34.0944
0.07201	56.2846	0.07201	3.29322	0.09681	34.6093
0.07378	57.4592	0.07378	3.29782	0.09917	35.1215
0.07556	58.6494	0.07556	3.33665	0.10074	35.6285
0.07733	59.8812	0.07733	3.38337	0.1031	36.1121
0.0791	61.1518	0.07851	3.45304	0.10546	36.5879
0.08087	62.437	0.08028	3.54882	0.10704	37.075
0.08264	63.7497	0.08205	3.63876	0.1094	37.5877
0.08441	65.0529	0.08382	3.73872	0.11255	38.1318
0.08618	66.3293	0.08559	3.822	0.11412	38.6936
0.08795	67.596	0.08736	3.91232	0.11648	39.2582
0.08913	68.7917	0.08854	3.99871	0.11884	39.8228
0.0909	69.9709	0.09031	4.03808	0.1212	40.389
0.09267	71.1449	0.09208	4.07786	0.12356	40.9394
0.09444	72.2865	0.09385	4.12579	0.12593	41.4819
0.09562	73.3919	0.09503	4.1615	0.12829	42.023
0.09681	74.4717	0.09622	4.20898	0.13065	42.5564
0.09858	75.5071	0.09799	4.2408	0.13222	43.0682
0.10035	76.5061	0.09976	4.27372	0.13458	43.5662
0.10153	77.525	0.10094	4.33861	0.13694	44.0608
0.1033	78.5841	0.10271	4.39936	0.13931	44.5641
0.10507	79.695	0.10448	4.50128	0.14088	45.0623
0.10684	80.8238	0.10625	4.67592	0.14324	45.5597
0.10861	81.9701	0.10802	4.89039	0.1456	46.0589
0.11038	83.1509	0.10979	5.07384	0.14796	46.5586
0.11215	84.3737	0.11156	5.23039	0.15032	47.0671
0.11392	85.5927	0.11333	5.33799	0.15269	47.585
0.11569	86.7663	0.1151	5.33397	0.15505	48.1114
0.11687	87.9521	0.11687	5.26208	0.15662	48.6417
0.11865	89.1105	0.11865	5.13285	0.15898	49.1549
0.12042	90.2611	0.12042	5.03972	0.16134	49.6608
0.12219	91.4056	0.12219	4.99801	0.1637	50.1776
0.12396	92.4788	0.12337	5.00947	0.16606	50.7052
0.12514	93.4873	0.12455	5.1262	0.16843	51.2286
0.12691	94.4684	0.12632	5.34647	0.17079	51.7355
0.12868	95.4571	0.1275	5.58363	0.17236	52.2159
0.12986	96.4789	0.12927	5.85419	0.17472	52.6719
0.13163	97.5257	0.13104	6.15638	0.17708	53.1179
0.1334	98.5931	0.13222	6.39698	0.17866	53.5651
0.13517	99.6462	0.13399	6.52166	0.18102	54.023
0.13694	100.721	0.13576	6.56269	0.18338	54.4984
0.13812	101.793	0.13753	6.5121	0.18574	54.9854
0.1399	102.858	0.13931	6.39436	0.1881	55.4796
0.14167	103.925	0.14108	6.27886	0.19046	55.9669
0.14344	104.976	0.14285	6.22183	0.19282	56.4609
0.14521	106.004	0.14462	6.20761	0.1944	56.949
0.14639	107.037	0.1458	6.29166	0.19676	57.4395
0.14816	108.085	0.14757	6.45091	0.19912	57.9334
0.14993	109.139	0.14934	6.68622	0.20148	58.4097
0.1517	110.173	0.15111	6.93609	0.20384	58.8798
0.15288	111.168	0.15288	7.19987	0.2062	59.3571
0.15465	112.136	0.15406	7.40737	0.20778	59.8401
0.15642	113.076	0.15583	7.5474	0.21014	60.3103
0.1576	113.982	0.1576	7.62594	0.21171	60.7683
0.15937	114.901	0.15878	7.63914	0.21407	61.1947
0.16174	115.882	0.16056	7.59938	0.21644	61.5978
0.16351	116.932	0.16233	7.5379	0.21801	61.995
0.16528	117.997	0.1641	7.54235	0.22037	62.3876
0.16705	119.052	0.16587	7.65012	0.22273	62.7909
0.16882	120.149	0.16823	7.84048	0.22509	63.2171
0.17059	121.231	0.17	8.09823	0.22667	63.6644
0.17236	122.28	0.17177	8.36817	0.22903	64.119
0.17413	123.316	0.17354	8.616	0.23139	64.5854
0.1759	124.351	0.17531	8.81566	0.23375	65.0533
0.17708	125.349	0.17767	8.94867	0.23611	65.516
0.17885	126.285	0.17944	9.03521	0.23847	65.9762
0.18062	127.2	0.18122	9.07142	0.24083	66.4389
0.18181	128.104	0.1824	9.0597	0.24241	66.913
0.18358	129	0.18417	9.02123	0.24477	67.3867
0.18535	129.896	0.18594	9.03495	0.24713	67.832
0.18712	130.793	0.18771	9.08464	0.24949	68.259
0.18889	131.703	0.18889	9.13971	0.25106	68.6908
0.19066	132.609	0.19066	9.2759	0.25343	69.1235
0.19184	133.519	0.19243	9.48909	0.25579	69.5572
0.19361	134.409	0.1942	9.74842	0.25815	69.9944
0.19538	135.333	0.19597	10.0421	0.26051	70.4694
0.19715	136.259	0.19715	10.359	0.26287	70.9652
0.19892	137.163	0.19892	10.6381	0.26523	71.4461
0.20069	138.053	0.20069	10.8636	0.26759	71.9267
0.20247	138.916	0.20187	11.0297	0.26995	72.4087
0.20365	139.777	0.20365	11.111	0.27231	72.8861
0.20542	140.64	0.20542	11.108	0.27468	73.3465
0.20719	141.465	0.2066	11.0996	0.27704	73.8199
0.20837	142.25	0.20837	11.0963	0.2794	74.2647
0.21014	142.992	0.21014	11.0726	0.28097	74.6934
0.21132	143.728	0.21191	11.0927	0.28333	75.1127
0.21309	144.474	0.21309	11.1912	0.28491	75.5301
0.21486	145.255	0.21486	11.3271	0.28727	75.9329
0.21663	146.022	0.21663	11.5509	0.28963	76.3293
0.2184	146.807	0.2184	11.8278	0.29199	76.7171
0.22017	147.613	0.22017	12.1497	0.29356	77.1043
0.22194	148.47	0.22194	12.5389	0.29593	77.5034
0.22372	149.372	0.22372	12.8876	0.29829	77.9286
0.22549	150.254	0.22549	13.1844	0.30065	78.3761
0.22726	151.098	0.22667	13.4181	0.30301	78.8359
0.22903	151.952	0.22844	13.5574	0.30537	79.298
0.2308	152.798	0.23021	13.5937	0.30773	79.7707
0.23198	153.642	0.23198	13.5548	0.31009	80.2405
0.23375	154.449	0.23375	13.4854	0.31245	80.6945
0.23493	155.206	0.23493	13.4197	0.31481	81.1383
0.2367	155.914	0.2367	13.3989	0.31718	81.5849
0.23788	156.61	0.23788	13.4768	0.31875	82.0082
0.23965	157.288	0.23965	13.6312	0.32111	82.4008
0.24142	157.947	0.24083	13.8863	0.32269	82.7737
0.2426	158.616	0.2426	14.1916	0.32505	83.1276
0.24437	159.307	0.24378	14.5636	0.32741	83.4836
0.24615	160.047	0.24556	14.9645	0.32977	83.8598
0.24792	160.791	0.24733	15.3589	0.33213	84.2574
0.24969	161.507	0.2491	15.7004	0.3337	84.6746
0.25146	162.237	0.25087	16.013	0.33606	85.104
0.25323	162.989	0.25264	16.2482	0.33843	85.5391
0.255	163.726	0.25441	16.3954	0.34079	85.9748
0.25618	164.466	0.25559	16.4547	0.34315	86.4116
0.25795	165.236	0.25736	16.4846	0.34551	86.8429
0.25972	166	0.25913	16.4844	0.34787	87.2705
0.26149	166.735	0.2609	16.5084	0.35023	87.6937
0.26326	167.446	0.26267	16.5461	0.35259	88.1189
0.26503	168.137	0.26444	16.6313	0.35417	88.5378
0.26622	168.81	0.26562	16.8066	0.35653	88.9423
0.26799	169.437	0.2674	17.0261	0.35889	89.3457
0.26976	170.02	0.26917	17.2734	0.36046	89.7515
0.27153	170.619	0.27035	17.5398	0.36282	90.1488
0.2733	171.242	0.27212	17.8466	0.36519	90.5346
0.27507	171.93	0.27389	18.1596	0.36676	90.9026
0.27684	172.675	0.27566	18.5588	0.36912	91.2629
0.27861	173.437	0.27743	18.9615	0.37148	91.6275
0.28038	174.216	0.2792	19.3695	0.37384	92.0156
0.28215	174.993	0.28097	19.7777	0.3762	92.4362
0.28451	175.756	0.28274	20.1256	0.37856	92.8851
0.28628	176.499	0.2851	20.3797	0.38171	93.3446
0.28806	177.218	0.28628	20.5299	0.38407	93.8144
0.28924	177.897	0.28865	20.5988	0.38644	94.2762
0.29101	178.518	0.28983	20.6483	0.3888	94.7306
0.29219	179.08	0.2916	20.6598	0.39037	95.1857
0.29396	179.628	0.29337	20.6878	0.39273	95.6199
0.29573	180.186	0.29514	20.7775	0.39509	96.0296
0.2975	180.731	0.29632	20.9215	0.39745	96.4119
0.29868	181.279	0.29809	21.1461	0.39903	96.788
0.30045	181.834	0.29927	21.4391	0.40139	97.1603
0.30222	182.403	0.30104	21.7925	0.40296	97.5171
0.30399	183.01	0.30281	22.1991	0.40532	97.8648
0.30576	183.646	0.30458	22.6337	0.40769	98.2167
0.30753	184.268	0.30635	23.1338	0.41005	98.597
0.30931	184.907	0.30753	23.669	0.41241	98.9888
0.31108	185.516	0.30931	24.2089	0.41477	99.4031
0.31226	186.148	0.31108	24.7006	0.41713	99.8317
0.31403	186.736	0.31285	25.1108	0.41949	100.268
0.3158	187.276	0.31462	25.3866	0.42185	100.702
0.31757	187.802	0.31639	25.6008	0.42343	101.134
0.31875	188.322	0.31757	25.7605	0.42579	101.554
0.31993	188.801	0.31934	25.8492	0.42815	101.964
0.3217	189.248	0.32111	25.9261	0.43051	102.358
0.32288	189.664	0.32288	25.9854	0.43208	102.753
0.32465	190.089	0.32406	26.0503	0.43444	103.14
0.32642	190.547	0.32583	26.2291	0.43602	103.507
0.32819	191.033	0.3276	26.5203	0.43838	103.846
0.32937	191.565	0.32937	26.9201	0.43995	104.185
0.33174	192.128	0.33115	27.398	0.44231	104.516
0.33351	192.698	0.33292	27.9874	0.44468	104.859
0.33528	193.261	0.33469	28.6469	0.44704	105.231
0.33705	193.842	0.33646	29.3367	0.4494	105.645
0.33882	194.404	0.33823	29.9833	0.45176	106.077
0.34	194.958	0.34	30.566	0.45412	106.523
0.34177	195.504	0.34177	31.0897	0.45648	106.981
0.34354	196.034	0.34354	31.5469	0.45884	107.425
0.34531	196.544	0.34531	31.9105	0.4612	107.849
0.34649	197.013	0.34708	32.2081	0.46356	108.276
0.34826	197.431	0.34826	32.4768	0.46514	108.695
0.35003	197.848	0.35003	32.6997	0.4675	109.098
0.35122	198.267	0.35122	32.8813	0.46907	109.486
0.35299	198.66	0.35299	33.055	0.47144	109.854
0.35417	199.05	0.35476	33.2502	0.4738	110.201
0.35594	199.452	0.35594	33.5701	0.47537	110.536
0.35771	199.897	0.35771	33.9865	0.47773	110.865
0.35948	200.36	0.35948	34.4676	0.48009	111.211
0.36125	200.844	0.36125	34.9862	0.48245	111.579
0.36302	201.368	0.36302	35.6037	0.48481	111.976
0.36479	201.878	0.36479	36.2746	0.48718	112.394
0.36656	202.395	0.36656	36.9851	0.48954	112.817
0.36833	202.926	0.36774	37.7467	0.49111	113.239
0.3701	203.434	0.36951	38.4588	0.49347	113.657
0.37187	203.915	0.37128	39.132	0.49583	114.067
0.37306	204.367	0.37306	39.7548	0.49819	114.478
0.37483	204.788	0.37483	40.2869	0.50056	114.881
0.3766	205.234	0.3766	40.7686	0.50292	115.279
0.37837	205.672	0.37837	41.1919	0.50528	115.65
0.37955	206.079	0.37955	41.5553	0.50764	116.023
0.38132	206.432	0.38132	41.8898	0.50921	116.387
0.38309	206.773	0.38309	42.2094	0.51157	116.742
0.38427	207.153	0.38427	42.5525	0.51315	117.082
0.38663	207.584	0.38604	42.9257	0.51551	117.409
0.3884	208.036	0.38781	43.3494	0.51787	117.725
0.39017	208.518	0.38958	43.8388	0.52023	118.043
0.39194	209.036	0.39135	44.4457	0.52259	118.37
0.39372	209.557	0.39312	45.185	0.52495	118.717
0.39549	210.042	0.3949	46.0099	0.52731	119.101
0.39726	210.497	0.39726	46.9164	0.52968	119.512
0.39903	210.94	0.39903	47.8236	0.53204	119.922
0.4008	211.369	0.4008	48.7079	0.53519	120.334
0.40257	211.777	0.40257	49.5578	0.53755	120.752
0.40375	212.118	0.40434	50.3517	0.53991	121.151
0.40552	212.458	0.40552	51.0541	0.54148	121.523
0.40729	212.818	0.40729	51.6351	0.54384	121.857
0.40906	213.153	0.40906	52.1459	0.5462	122.164
0.41024	213.484	0.41083	52.6266	0.54778	122.46
0.41201	213.807	0.4126	53.1078	0.55014	122.747
0.41378	214.153	0.41378	53.5972	0.5525	123.034
0.41556	214.511	0.41556	54.0813	0.55407	123.322
0.41733	214.871	0.41733	54.6342	0.55644	123.612
0.4191	215.252	0.4191	55.2436	0.5588	123.904
0.42087	215.621	0.42087	55.8868	0.56116	124.208
0.42264	215.997	0.42264	56.5862	0.56352	124.534
0.42441	216.381	0.42441	57.32	0.56588	124.885
0.42618	216.769	0.42559	58.0903	0.56824	125.251
0.42795	217.15	0.42736	58.8707	0.5706	125.613
0.42913	217.516	0.42854	59.6773	0.57218	125.955
0.4309	217.846	0.43031	60.4704	0.57532	126.29
0.43208	218.127	0.43208	61.2343	0.5769	126.631
0.43326	218.383	0.43326	61.9222	0.57926	126.966
0.43503	218.627	0.43444	62.5369	0.58162	127.286
0.43681	218.876	0.43622	63.0832	0.58319	127.584
0.43799	219.144	0.4374	63.6293	0.58556	127.849
0.43976	219.416	0.43917	64.1741	0.58713	128.103
0.44153	219.733	0.44094	64.7566	0.58949	128.351
0.4433	220.07	0.44271	65.3723	0.59185	128.607
0.44507	220.402	0.44448	66.0363	0.59421	128.883
0.44684	220.718	0.44684	66.7522	0.59657	129.182
0.44861	221.001	0.44861	67.4942	0.59894	129.502
0.45038	221.257	0.45038	68.2598	0.6013	129.847
0.45215	221.544	0.45156	69.0767	0.60366	130.203
0.45333	221.833	0.45392	69.8874	0.60602	130.563
0.4551	222.128	0.4551	70.6932	0.60759	130.912
0.45687	222.44	0.45687	71.5316	0.60995	131.242
0.45806	222.716	0.45865	72.3437	0.61231	131.554
0.45983	222.967	0.46042	73.1125	0.61468	131.862
0.46101	223.214	0.4616	73.8894	0.61625	132.158
0.46278	223.447	0.46337	74.6428	0.61861	132.436
0.46396	223.644	0.46455	75.3129	0.62019	132.697
0.46573	223.836	0.46632	75.9626	0.62255	132.942
0.46691	224.042	0.46809	76.6184	0.62412	133.179
0.46868	224.306	0.46927	77.2773	0.62648	133.42
0.47045	224.598	0.47104	77.9301	0.62884	133.67
0.47222	224.904	0.47281	78.5986	0.63042	133.94
0.47399	225.237	0.47458	79.2733	0.63278	134.227
0.47576	225.583	0.47635	79.9936	0.63514	134.531
0.47753	225.884	0.47812	80.7481	0.6375	134.844
0.47931	226.107	0.4799	81.5235	0.63986	135.167
0.48108	226.291	0.48167	82.3122	0.64222	135.502
0.48285	226.46	0.48344	83.1055	0.64458	135.841
0.48462	226.619	0.48462	83.9068	0.64694	136.16
0.48639	226.744	0.48639	84.679	0.64931	136.478
0.48816	226.776	0.48816	85.4283	0.65088	136.795
0.48993	226.705	0.48993	86.1864	0.65403	137.109
0.4917	226.607	0.4917	86.9404	0.6556	137.428
0.49347	226.521	0.49288	87.679	0.65796	137.738
0.49465	226.489	0.49465	88.3628	0.66032	138.049
0.49642	226.548	0.49583	89.0513	0.6619	138.366
0.49819	226.708	0.4976	89.7005	0.66426	138.661
0.50056	226.97	0.49878	90.3186	0.66662	138.939
0.50233	227.246	0.50056	90.9436	0.66898	139.209
0.5041	227.526	0.50292	91.6029	0.67134	139.492
0.50587	227.803	0.50469	92.3254	0.6737	139.796
0.50764	228.093	0.50646	93.0859	0.67606	140.127
0.50941	228.356	0.50882	93.9036	0.67921	140.484
0.51118	228.607	0.51059	94.7712	0.68157	140.854
0.51295	228.83	0.51236	95.66	0.68394	141.211
0.51413	229.019	0.51354	96.5184	0.6863	141.563
0.51531	229.183	0.51531	97.3166	0.68866	141.905
0.51708	229.309	0.51708	98.0928	0.69102	142.23
0.51885	229.444	0.51885	98.8391	0.69259	142.531
0.52003	229.6	0.52062	99.5325	0.69495	142.816
0.52181	229.787	0.52181	100.225	0.69731	143.091
0.52358	229.998	0.52358	100.894	0.69889	143.356
0.52535	230.215	0.52535	101.569	0.70125	143.605
0.52712	230.433	0.52712	102.323	0.70361	143.853
0.52889	230.62	0.5283	103.026	0.70597	144.123
0.53066	230.795	0.53066	103.732	0.70755	144.405
0.53243	230.972	0.53184	104.473	0.71069	144.697
0.53361	231.139	0.53361	105.22	0.71227	145.015
0.53538	231.313	0.53538	105.933	0.71463	145.327
0.53715	231.51	0.53715	106.668	0.71699	145.642
0.53892	231.7	0.53892	107.445	0.71935	145.95
0.54069	231.882	0.54069	108.19	0.72171	146.233
0.54187	232.065	0.54247	108.93	0.72329	146.511
0.54306	232.25	0.54365	109.622	0.72565	146.787
0.54483	232.398	0.54542	110.242	0.72801	147.067
0.5466	232.551	0.5466	110.889	0.73037	147.35
0.54778	232.714	0.54837	111.502	0.73194	147.629
0.54955	232.862	0.55014	112.083	0.73431	147.884
0.55132	233.036	0.55191	112.703	0.73588	148.12
0.55309	233.289	0.55309	113.343	0.73824	148.345
0.55486	233.549	0.55545	114.038	0.7406	148.577
0.55663	233.825	0.55722	114.761	0.74296	148.824
0.55899	234.084	0.55899	115.495	0.74532	149.107
0.56076	234.307	0.56076	116.233	0.74769	149.416
0.56253	234.523	0.56253	116.984	0.75005	149.735
0.56372	234.715	0.56431	117.731	0.75241	150.068
0.56549	234.863	0.56608	118.457	0.75477	150.416
0.56726	235.028	0.56726	119.172	0.75713	150.77
0.56903	235.206	0.56903	119.841	0.75949	151.107
0.5708	235.391	0.5708	120.509	0.76185	151.438
0.57198	235.555	0.57198	121.148	0.76421	151.752
0.57375	235.682	0.57375	121.733	0.76657	152.041
0.57493	235.777	0.57493	122.315	0.76894	152.313
0.5767	235.884	0.5767	122.876	0.77051	152.569
0.57788	235.996	0.57788	123.482	0.77208	152.798
0.57965	236.129	0.57965	124.114	0.77444	153.018
0.58142	236.286	0.58142	124.755	0.77681	153.243
0.5826	236.452	0.58319	125.402	0.77917	153.466
0.58437	236.621	0.58497	126	0.78074	153.696
0.58615	236.828	0.58674	126.635	0.7831	153.949
0.58792	237.011	0.58792	127.294	0.78546	154.22
0.58969	237.156	0.58969	127.927	0.78782	154.493
0.59146	237.3	0.59146	128.544	0.79019	154.765
0.59323	237.456	0.59323	129.171	0.79176	155.04
0.595	237.611	0.595	129.805	0.79412	155.314
0.59677	237.748	0.59618	130.408	0.79648	155.594
0.59854	237.874	0.59795	130.979	0.79884	155.871
0.60031	238.032	0.59972	131.567	0.8012	156.137
0.60208	238.21	0.6009	132.178	0.80356	156.411
0.60326	238.382	0.60267	132.747	0.80514	156.681
0.60503	238.503	0.60444	133.287	0.8075	156.936
0.60622	238.582	0.60562	133.854	0.80986	157.182
0.60799	238.666	0.6074	134.446	0.81144	157.429
0.60976	238.805	0.60858	135.01	0.8138	157.675
0.61153	238.997	0.61035	135.545	0.81616	157.904
0.6133	239.216	0.61212	136.048	0.81852	158.126
0.61566	239.429	0.61389	136.594	0.82009	158.358
0.61743	239.665	0.61625	137.189	0.82324	158.618
0.6192	239.891	0.61802	137.866	0.8256	158.901
0.62156	240.103	0.61979	138.537	0.82796	159.195
0.62333	240.315	0.62156	139.199	0.83032	159.508
0.6251	240.494	0.62333	139.833	0.83268	159.818
0.62687	240.629	0.6251	140.468	0.83505	160.122
0.62806	240.715	0.62687	141.103	0.83741	160.411
0.62983	240.752	0.62865	141.704	0.83977	160.685
0.63101	240.806	0.63042	142.265	0.84213	160.963
0.63278	240.882	0.6316	142.81	0.8437	161.217
0.63396	240.976	0.63337	143.344	0.84606	161.437
0.63573	241.087	0.63514	143.834	0.84843	161.629
0.6375	241.252	0.63691	144.344	0.85	161.803
0.63927	241.423	0.63868	144.874	0.85236	161.963
0.64104	241.595	0.64045	145.392	0.85472	162.134
0.64281	241.759	0.64222	145.923	0.85708	162.314
0.64458	241.932	0.6434	146.45	0.85866	162.499
0.64576	242.088	0.64517	146.963	0.86181	162.706
0.64753	242.234	0.64694	147.48	0.86338	162.929
0.64931	242.362	0.64872	148.007	0.86574	163.151
0.65108	242.484	0.65049	148.526	0.8681	163.367
0.65285	242.588	0.65167	149.042	0.87046	163.566
0.65403	242.71	0.65344	149.562	0.87282	163.761
0.6558	242.793	0.65521	150.063	0.87518	163.949
0.65698	242.836	0.65698	150.582	0.87676	164.124
0.65875	242.887	0.65816	151.097	0.87912	164.29
0.65993	242.956	0.65993	151.587	0.88148	164.45
0.6617	243.034	0.66111	152.059	0.88306	164.601
0.66288	243.133	0.66288	152.517	0.88542	164.741
0.66465	243.267	0.66465	152.917	0.88699	164.863
0.66642	243.419	0.66642	153.325	0.88935	164.981
0.66878	243.615	0.66819	153.781	0.89171	165.116
0.67056	243.823	0.66997	154.28	0.89407	165.265
0.67233	244.015	0.67174	154.803	0.89644	165.432
0.6741	244.203	0.67351	155.329	0.8988	165.62
0.67587	244.37	0.67528	155.845	0.90116	165.834
0.67764	244.494	0.67705	156.39	0.90352	166.068
0.67941	244.547	0.67882	156.899	0.90588	166.292
0.68118	244.589	0.68059	157.396	0.90824	166.502
0.68236	244.655	0.68177	157.887	0.9106	166.704
0.68413	244.72	0.68354	158.388	0.91296	166.875
0.6859	244.783	0.68531	158.864	0.91532	167.02
0.68708	244.798	0.68649	159.27	0.91769	167.151
0.68826	244.8	0.68826	159.619	0.91926	167.274
0.69003	244.803	0.68944	159.952	0.92162	167.388
0.69181	244.829	0.69122	160.303	0.92319	167.482
0.69299	244.897	0.6924	160.665	0.92556	167.566
0.69476	244.969	0.69417	161.012	0.92713	167.647
0.69653	245.082	0.69594	161.433	0.92949	167.733
0.6983	245.211	0.69771	161.869	0.93185	167.836
0.70007	245.365	0.69948	162.317	0.93343	167.957
0.70125	245.537	0.70125	162.79	0.93579	168.09
0.70302	245.678	0.70302	163.245	0.93815	168.233
0.70479	245.791	0.70479	163.751	0.94051	168.375
0.70656	245.904	0.70656	164.271	0.94287	168.516
0.70833	246.006	0.70833	164.795	0.94444	168.651
0.7101	246.087	0.7101	165.293	0.94681	168.786
0.71187	246.185	0.71128	165.739	0.94917	168.937
0.71365	246.282	0.71306	166.145	0.95153	169.09
0.71483	246.357	0.71483	166.538	0.95389	169.245
0.7166	246.419	0.7166	166.931	0.95625	169.395
0.71837	246.481	0.71778	167.303	0.95861	169.524
0.71955	246.495	0.71955	167.653	0.96019	169.644
0.72132	246.466	0.72073	168.005	0.96255	169.755
0.72309	246.478	0.7225	168.383	0.96491	169.85
0.72486	246.529	0.72427	168.799	0.96648	169.931
0.72722	246.61	0.72604	169.239	0.96884	170.021
0.72899	246.698	0.72781	169.691	0.9712	170.127
0.73076	246.785	0.72958	170.138	0.97435	170.246
0.73253	246.906	0.73135	170.597	0.97671	170.394
0.73431	247.003	0.73372	171.053	0.97907	170.555
0.73608	247.077	0.7349	171.493	0.98222	170.725
0.73785	247.158	0.73726	171.9	0.98458	170.899
0.73962	247.223	0.73844	172.287	0.98694	171.053
0.74139	247.241	0.74021	172.669	0.98931	171.184
0.74257	247.266	0.74198	173.064	0.99167	171.3
0.74434	247.293	0.74375	173.42	0.99403	171.37
0.74611	247.302	0.74493	173.767	0.9956	171.412
0.74729	247.347	0.7467	174.137	0.99796	171.429
0.74906	247.428	0.74847	174.501	1.00032	171.43
0.75083	247.502	0.75024	174.877	1.0019	171.423
0.7526	247.57	0.75142	175.259	1.00426	171.425
0.75437	247.65	0.75319	175.628	1.00662	171.442
0.75615	247.754	0.75497	176.039	1.00898	171.472
0.75792	247.865	0.75615	176.439	1.01134	171.516
0.75969	247.945	0.75792	176.801	1.01292	171.571
0.76087	248.004	0.75969	177.128	1.01606	171.637
0.76264	248.066	0.76146	177.453	1.01764	171.711
0.76441	248.096	0.76323	177.8	1.02	171.78
0.76559	248.128	0.76441	178.136	1.02236	171.837
0.76736	248.171	0.76618	178.48	1.02393	171.877
0.76854	248.22	0.76795	178.81	1.0263	171.904
0.77031	248.215	0.76972	179.177	1.02866	171.925
0.77149	248.235	0.7709	179.549	1.03023	171.944
0.77326	248.253	0.77267	179.907	1.03259	171.963
0.77444	248.276	0.77444	180.238	1.03417	171.965
0.77622	248.333	0.77622	180.571	1.03653	171.958
0.77799	248.395	0.77799	180.932	1.03889	171.953
0.77976	248.518	0.77976	181.297	1.04046	171.954
0.78212	248.699	0.78094	181.66	1.04282	171.964
0.78389	248.859	0.78271	182.004	1.04519	171.996
0.78566	249.01	0.78448	182.37	1.04755	172.056
0.78743	249.12	0.78625	182.744	1.04991	172.138
0.7892	249.171	0.78802	183.088	1.05227	172.231
0.79097	249.206	0.78979	183.408	1.05463	172.321
0.79215	249.26	0.79156	183.747	1.05699	172.401
0.79392	249.325	0.79333	184.092	1.05935	172.472
0.79569	249.389	0.79451	184.458	1.06171	172.538
0.79687	249.427	0.79628	184.811	1.06407	172.589
0.79806	249.411	0.79806	185.137	1.06643	172.633
0.79983	249.371	0.79924	185.416	1.06801	172.666
0.8016	249.328	0.80101	185.686	1.07037	172.68
0.80278	249.325	0.80219	185.936	1.07194	172.664
0.80455	249.349	0.80396	186.197	1.07431	172.636
0.80632	249.431	0.80573	186.513	1.07588	172.615
0.8075	249.506	0.8075	186.845	1.07824	172.598
0.80927	249.583	0.80927	187.176	1.0806	172.599
0.81104	249.694	0.81104	187.525	1.08296	172.63
0.81281	249.803	0.81281	187.878	1.08454	172.675
0.81458	249.88	0.81399	188.234	1.0869	172.73
0.81635	249.963	0.81576	188.562	1.08926	172.789
0.81812	250.012	0.81753	188.851	1.09162	172.838
0.8199	250.023	0.81931	189.137	1.09398	172.895
0.82167	250.036	0.82108	189.436	1.09634	172.94
0.82285	250.071	0.82226	189.737	1.09792	172.976
0.82462	250.099	0.82403	190.034	1.10028	173.012
0.82639	250.137	0.8258	190.326	1.10264	173.036
0.82757	250.202	0.82757	190.622	1.105	173.064
0.82934	250.234	0.82934	190.902	1.10736	173.105
0.83052	250.238	0.83052	191.178	1.10894	173.147
0.83229	250.248	0.83229	191.438	1.11051	173.172
0.83406	250.281	0.83347	191.69	1.11287	173.162
0.83583	250.375	0.83583	191.934	1.11523	173.148
0.8376	250.504	0.8376	192.22	1.11759	173.16
0.83997	250.619	0.83937	192.549	1.11995	173.187
0.84174	250.74	0.84115	192.909	1.12231	173.238
0.84351	250.833	0.84292	193.29	1.12468	173.318
0.84528	250.914	0.84469	193.67	1.12704	173.426
0.84764	250.986	0.84646	193.986	1.13018	173.542
0.84941	251.013	0.84823	194.268	1.13255	173.661
0.85118	251.032	0.85	194.55	1.13491	173.769
0.85236	251.046	0.85177	194.82	1.13727	173.864
0.85413	251.044	0.85354	195.097	1.14042	173.937
0.8559	251.046	0.85472	195.339	1.14199	173.984
0.85767	251.027	0.85649	195.568	1.14435	173.998
0.85885	250.998	0.85826	195.752	1.14671	173.995
0.86062	251.006	0.85944	195.957	1.14907	173.986
0.8624	251.068	0.86122	196.175	1.15065	173.978
0.86417	251.137	0.86299	196.429	1.15301	173.956
0.86594	251.217	0.86476	196.691	1.15537	173.935
0.86771	251.292	0.86594	196.965	1.15773	173.927
0.86948	251.349	0.86771	197.246	1.15931	173.934
0.87125	251.372	0.86948	197.525	1.16167	173.952
0.87302	251.398	0.87125	197.8	1.16403	173.993
0.8742	251.417	0.87302	198.066	1.16639	174.039
0.87597	251.429	0.8742	198.326	1.16875	174.079
0.87774	251.43	0.87597	198.558	1.17111	174.12
0.87892	251.421	0.87774	198.763	1.17269	174.147
0.88069	251.42	0.87951	198.957	1.17505	174.169
0.88187	251.407	0.88069	199.171	1.17741	174.197
0.88365	251.374	0.88247	199.406	1.17898	174.203
0.88483	251.332	0.88424	199.644	1.18134	174.205
0.8866	251.307	0.88601	199.865	1.18292	174.201
0.88837	251.333	0.88719	200.083	1.18528	174.196
0.89014	251.377	0.88896	200.286	1.18685	174.194
0.89191	251.431	0.89073	200.538	1.18921	174.195
0.89368	251.539	0.8925	200.795	1.19157	174.194
0.89545	251.639	0.89427	201.042	1.19393	174.201
0.89722	251.721	0.89604	201.309	1.1963	174.244
0.89899	251.751	0.89781	201.593	1.19866	174.326
0.90076	251.754	0.90017	201.871	1.20102	174.423
0.90312	251.738	0.90194	202.162	1.20417	174.519
0.90431	251.682	0.90372	202.44	1.20653	174.612
0.90608	251.586	0.90549	202.676	1.2081	174.692
0.90785	251.475	0.90726	202.909	1.21125	174.76
0.90903	251.334	0.90903	203.136	1.21282	174.818
0.91021	251.209	0.91021	203.34	1.21518	174.856
0.91198	251.086	0.91198	203.536	1.21676	174.87
0.91316	250.974	0.91316	203.739	1.21912	174.856
0.91493	250.832	0.91493	203.915	1.22148	174.821
0.91611	250.699	0.9167	204.089	1.22306	174.778
0.91788	250.594	0.91847	204.23	1.22542	174.734
0.91965	250.496	0.91965	204.419	1.22699	174.711
0.92083	250.42	0.92142	204.626	1.22935	174.714
0.9226	250.346	0.92319	204.847	1.23093	174.726
0.92437	250.27	0.92497	205.075	1.23329	174.742
0.92615	250.192	0.92674	205.305	1.23565	174.774
0.92792	250.091	0.92792	205.526	1.23801	174.828
0.92969	249.969	0.92969	205.721	1.24037	174.89
0.93146	249.833	0.93146	205.898	1.24273	174.952
0.93323	249.671	0.93323	206.082	1.24509	175.015
0.935	249.533	0.93441	206.242	1.24667	175.077
0.93677	249.402	0.93618	206.435	1.24903	175.13
0.93795	249.268	0.93795	206.631	1.25139	175.171
0.93972	249.103	0.93972	206.813	1.25375	175.204
0.9409	248.907	0.94149	207.014	1.25532	175.239
0.94267	248.669	0.94267	207.24	1.25768	175.267
0.94385	248.417	0.94385	207.431	1.26005	175.303
0.94562	248.198	0.94562	207.593	1.26162	175.33
0.9474	247.997	0.9474	207.723	1.26398	175.348
0.94917	247.782	0.94917	207.855	1.26634	175.349
0.95094	247.584	0.95094	208.037	1.2687	175.347
0.9533	247.406	0.95271	208.239	1.27106	175.358
0.95507	247.221	0.95448	208.504	1.27343	175.391
0.95684	247.001	0.95684	208.79	1.27579	175.459
0.95861	246.725	0.95861	209.013	1.27815	175.552
0.96097	246.388	0.96038	209.204	1.2813	175.657
0.96274	246.039	0.96215	209.416	1.28366	175.771
0.96392	245.638	0.96392	209.636	1.28602	175.873
0.96569	245.198	0.96569	209.859	1.28838	175.962
0.96747	244.76	0.96747	210.058	1.29153	176.027
0.96924	244.314	0.96865	210.206	1.2931	176.069
0.97101	243.885	0.97042	210.335	1.29546	176.082
0.97278	243.52	0.97219	210.426	1.29782	176.066
0.97455	243.231	0.97337	210.532	1.2994	176.043
0.97573	242.95	0.97514	210.642	1.30176	176.007
0.9775	242.659	0.97691	210.816	1.30412	175.982
0.97927	242.379	0.97868	210.991	1.30648	175.963
0.98104	242.067	0.97986	211.128	1.30884	175.956
0.98281	241.717	0.98163	211.287	1.31042	175.971
0.98458	241.373	0.9834	211.467	1.31278	175.994
0.98576	241.022	0.98517	211.663	1.31514	176.024
0.98753	240.648	0.98694	211.874	1.3175	176.062
0.98931	240.286	0.98812	212.078	1.31986	176.101
0.99108	239.926	0.9899	212.248	1.32143	176.135
0.99226	239.543	0.99167	212.418	1.3238	176.161
0.99403	239.124	0.99344	212.574	1.32616	176.182
0.99521	238.685	0.99521	212.706	1.32852	176.195
0.99639	238.26	0.99698	212.848	1.33009	176.21
0.99816	237.883	0.99816	212.983	1.33245	176.203
0.99993	237.557	0.99993	213.13	1.33403	176.187
1.0017	237.275	1.0017	213.274	1.33639	176.177
1.00347	237.026	1.00347	213.422	1.33796	176.171
1.00524	236.781	1.00524	213.589	1.34032	176.175
1.00701	236.524	1.00701	213.776	1.34268	176.204
1.00878	236.245	1.00878	213.949	1.34505	176.246
1.01056	235.945	1.01056	214.128	1.34741	176.31
1.01233	235.624	1.01292	214.319	1.35056	176.39
1.0141	235.31	1.0141	214.512	1.35292	176.473
1.01587	234.968	1.01587	214.666	1.35449	176.549
1.01764	234.631	1.01764	214.791	1.35764	176.616
1.01941	234.266	1.01941	214.89	1.35921	176.672
1.02059	233.875	1.02059	214.975	1.36157	176.71
1.02236	233.487	1.02236	215.079	1.36393	176.743
1.02354	233.12	1.02413	215.21	1.3663	176.772
1.02472	232.783	1.02531	215.348	1.36787	176.79
1.02649	232.469	1.02708	215.472	1.37023	176.793
1.02826	232.128	1.02826	215.617	1.37181	176.772
1.02944	231.757	1.03003	215.722	1.37417	176.729
	--	1.03181	215.833	1.37653	176.691
	--	1.03358	215.956	1.3781	176.668
	--	1.03535	216.118	1.38046	176.661
		1.03712	216.306	1.38282	176.676
		1.0383	216.466	1.38519	176.713
		1.04007	216.583	1.38755	176.765
		1.04184	216.732	1.38912	176.822
		1.04361	216.891	1.39148	176.879
		1.04538	217.048	1.39384	176.937
		1.04715	217.221	1.3962	176.998
		1.04892	217.376	1.39856	177.051
		1.05069	217.492	1.40014	177.098
		1.05247	217.599	1.4025	177.156
		1.05365	217.699	1.40486	177.232
		1.05542	217.783	1.40722	177.325
		1.0566	217.837	1.4088	177.426
		1.05837	217.857	1.41037	177.528
		1.05955	217.903	1.41273	177.629
		1.06132	218.01	1.41509	177.717
		1.06309	218.151	1.41667	177.802
		1.06486	218.322	1.41903	177.909
		1.06663	218.515	1.42139	178.065
		1.0684	218.714	1.42375	178.261
		1.07017	218.895	1.4269	178.492
		1.07253	219.023	1.42926	178.765
		1.07372	219.157	1.43162	179.052
		1.07608	219.289	1.43398	179.348
		1.07726	219.443	1.43634	179.64
		1.07903	219.566	1.4387	179.91
		1.0808	219.649	1.44106	180.16
		1.08198	219.719	1.44343	180.39
		1.08375	219.758	1.44579	180.594
		1.08552	219.786	1.44736	180.786
		1.0867	219.854	1.44972	180.968
		1.08847	219.962	1.45208	181.152
		1.09024	220.063	1.45366	181.344
		1.09201	220.169	1.45602	181.545
		1.09319	220.299	1.45838	181.769
		1.09497	220.431	1.46074	182.019
		1.09674	220.574	1.4631	182.285
		1.09792	220.684	1.46546	182.56
		1.09969	220.756	1.46704	182.831
		1.10146	220.84	1.4694	183.094
		1.10323	220.915	1.47176	183.362
		1.105	220.996	1.47412	183.624
		1.10618	221.122	1.47648	183.867
		1.10795	221.239	1.47806	184.109
		1.10972	221.361	1.48042	184.354
		1.11149	221.474	1.48199	184.59
		1.11267	221.551	1.48435	184.813
		1.11444	221.589	1.48671	185.023
		1.11622	221.668	1.48907	185.232
		1.11799	221.764	1.49065	185.451
		1.11976	221.889	1.4938	185.681
		1.12153	221.999	1.49616	185.95
		1.1233	222.13	1.49852	186.251
		1.12507	222.269	1.50088	186.555
		1.12684	222.409	1.50324	186.856
		1.12861	222.546	1.5056	187.137
		1.13038	222.64	1.50796	187.387
		1.13215	222.717	1.51032	187.621
		1.13392	222.792	1.51269	187.842
		1.13569	222.851	1.51426	188.059
		1.13687	222.916	1.51662	188.252
		1.13865	222.986	1.51819	188.435
		1.14042	223.041	1.52056	188.612
		1.1416	223.103	1.52213	188.785
		1.14337	223.156	1.52449	188.942
		1.14514	223.214	1.52685	189.098
		1.14691	223.305	1.52921	189.253
		1.14868	223.404	1.53157	189.428
		1.15045	223.486	1.53393	189.632
		1.15222	223.588	1.5363	189.854
		1.1534	223.7	1.53787	190.099
		1.15517	223.769	1.54102	190.347
		1.15694	223.824	1.54259	190.599
		1.15872	223.887	1.54495	190.824
		1.16049	223.95	1.54731	191.016
		1.16167	224.014	1.54968	191.203
		1.16344	224.096	1.55204	191.392
		1.16521	224.206	1.5544	191.579
		1.16698	224.29	1.55597	191.769
		1.16816	224.345	1.55833	191.941
		1.16934	224.353	1.56069	192.117
		1.17111	224.345	1.56227	192.277
		1.17288	224.369	1.56384	192.423
		1.17465	224.447	1.5662	192.545
		1.17642	224.57	1.56856	192.66
		1.17819	224.704	1.57093	192.802
		1.17997	224.833	1.57329	192.987
		1.18174	224.953	1.57644	193.207
		1.18351	225.087	1.5788	193.457
		1.18528	225.176	1.58116	193.725
		1.18705	225.258	1.58431	193.986
		1.18882	225.329	1.58667	194.233
		1.19059	225.403	1.58903	194.472
		1.19236	225.467	1.59139	194.701
		1.19354	225.514	1.59375	194.907
		1.19531	225.535	1.59532	195.087
		1.19708	225.535	1.59768	195.234
		1.19885	225.52	1.60005	195.365
		1.20003	225.543	1.60162	195.482
		1.20181	225.621	1.60398	195.61
		1.20358	225.746	1.60634	195.755
		1.20535	225.867	1.6087	195.915
		1.20712	226.013	1.61106	196.093
		1.20889	226.132	1.61343	196.267
		1.21066	226.21	1.61579	196.436
		1.21243	226.257	1.61815	196.598
		1.2142	226.278	1.62051	196.748
		1.21538	226.285	1.62208	196.885
		1.21715	226.298	1.62444	197.022
		1.21833	226.303	1.62681	197.161
		1.2201	226.317	1.62838	197.301
		1.22187	226.344	1.63074	197.453
		1.22306	226.384	1.63231	197.589
		1.22483	226.428	1.63468	197.685
		1.22601	226.496	1.63625	197.779
		1.22778	226.549	1.63861	197.887
		1.22955	226.591	1.64097	198.029
		1.23132	226.657	1.64333	198.199
		1.23309	226.735	1.64569	198.388
		1.23486	226.848	1.64806	198.598
		1.23663	226.954	1.6512	198.816
		1.2384	227.056	1.65356	199.029
		1.24017	227.159	1.65514	199.234
		1.24135	227.253	1.6575	199.434
		1.24312	227.35	1.65986	199.62
		1.2449	227.414	1.66222	199.776
		1.24667	227.447	1.66458	199.909
		1.24785	227.457	1.66616	200.037
		1.24962	227.442	1.66852	200.155
		1.25139	227.472	1.67009	200.256
		1.25316	227.545	1.67245	200.344
		1.25434	227.594	1.67403	200.437
		1.25611	227.628	1.67639	200.533
		1.25788	227.688	1.67796	200.63
		1.25965	227.79	1.68032	200.738
		1.26083	227.896	1.68268	200.884
		1.2626	227.97	1.68505	201.053
		1.26437	228.015	1.68741	201.229
		1.26615	228.051	1.68977	201.421
		1.26792	228.097	1.69213	201.62
		1.26969	228.147	1.69449	201.811
		1.27146	228.214	1.69606	201.987
		1.27323	228.262	1.69843	202.154
		1.275	228.292	1.70079	202.312
		1.27618	228.362	1.70315	202.466
		1.27795	228.404	1.70551	202.605
		1.27913	228.449	1.70787	202.746
		1.2809	228.496	1.70944	202.891
		1.28267	228.524	1.71181	203.029
		1.28385	228.52	1.71338	203.161
		1.28562	228.532	1.71574	203.282
		1.2874	228.588	1.7181	203.386
		1.28917	228.671	1.71968	203.486
		1.29153	228.772	1.72204	203.596
		1.2933	228.889	1.7244	203.732
		1.29507	229.03	1.72755	203.897
		1.29684	229.169	1.72991	204.092
		1.2992	229.257	1.73227	204.3
		1.30038	229.293	1.73463	204.517
		1.30215	229.308	1.73699	204.726
		1.30392	229.313	1.73935	204.93
		1.30569	229.284	1.74171	205.113
		1.30687	229.267	1.74329	205.277
		1.30865	229.283	1.74565	205.421
		1.31042	229.313	1.74801	205.547
		1.31219	229.343	1.74958	205.643
		1.31396	229.393	1.75194	205.736
		1.31514	229.442	1.75431	205.851
		1.31691	229.499	1.75667	205.988
		1.31868	229.556	1.75903	206.134
		1.32045	229.597	1.76139	206.278
		1.32222	229.639	1.76375	206.437
		1.32399	229.73	1.76611	206.615
		1.32576	229.814	1.76847	206.795
		1.32694	229.866	1.77083	206.971
		1.32871	229.895	1.77319	207.143
		1.33049	229.937	1.77556	207.314
		1.33226	229.991	1.77792	207.47
		1.33344	230.029	1.77949	207.612
		1.33521	230.018	1.78185	207.737
		1.33639	230.014	1.78343	207.84
		1.33816	230.012	1.78579	207.927
		1.33993	230.029	1.78815	208.013
		1.34111	230.066	1.78972	208.123
		1.34288	230.112	1.79208	208.243
		1.34465	230.155	1.79444	208.384
		1.34642	230.228	1.79759	208.56
		1.34819	230.322	1.79995	208.764
		1.34997	230.428	1.80231	208.975
		1.35174	230.505	1.80468	209.179
		1.35351	230.549	1.80704	209.368
		1.35528	230.581	1.80861	209.549
		1.35705	230.637	1.81097	209.719
		1.35823	230.651	1.81333	209.881
		1.36	230.644	1.81569	210.023
		1.36177	230.683	1.81727	210.149
		1.36295	230.717	1.81884	210.259
		1.36531	230.708	1.8212	210.361
		1.36649	230.722	1.82278	210.461
		1.36826	230.74	1.82514	210.57
		1.37003	230.78	1.8275	210.687
		1.37122	230.827	1.82986	210.822
		1.37299	230.883	1.83143	210.969
		1.37476	230.92	1.8338	211.123
		1.37653	230.975	1.83616	211.313
		1.37771	231.035	1.83852	211.534
		1.37948	231.054	1.84088	211.754
		1.38066	231.093	1.84324	211.952
		1.38243	231.115	1.8456	212.152
		1.3842	231.102	1.84718	212.344
		1.38597	231.117	1.84954	212.534
		1.38715	231.19	1.8519	212.713
		1.38892	231.252	1.85426	212.877
		1.39069	231.298	1.85662	213.041
		1.39187	231.324	1.85819	213.208
		1.39365	231.352	1.86056	213.372
		1.39483	231.357	1.86213	213.533
		1.3966	231.405	1.86449	213.673
		1.39837	231.47	1.86685	213.798
		1.40014	231.548	1.86843	213.932
		1.4025	231.605	1.87079	214.064
		1.40427	231.659	1.87393	214.227
		1.40604	231.736	1.8763	214.436
		1.40781	231.827	1.87866	214.675
		1.40958	231.919	1.88102	214.93
		1.41135	231.992	1.88338	215.179
		1.41312	232.021	1.88574	215.391
		1.4149	232.002	1.8881	215.505
		1.41667	231.992	1.89046	215.527
		1.41785	231.966	1.89282	215.514
		1.41962	231.935	1.89518	215.512
		1.42139	231.929	1.89676	215.555
		1.42257	231.961	1.89912	215.645
		1.42434	231.993	1.90148	215.767
		1.42611	232.037	1.90306	215.914
		1.42788	232.093	1.90542	216.081
		1.42965	232.165	1.90778	216.274
		1.43142	232.234	1.91014	216.473
		1.4326	232.29	1.9125	216.668
		1.43437	232.333	1.91486	216.866
		1.43615	232.381	1.91722	217.063
		1.43792	232.402	1.9188	217.259
		1.4391	232.429	1.92116	217.439
		1.44087	232.429	1.92352	217.61
		1.44264	232.409	1.92588	217.775
		1.44441	232.435	1.92824	217.937
		1.44559	232.475	1.92981	218.101
		1.44736	232.5	1.93218	218.258
		1.44854	232.527	1.93375	218.346
		1.45031	232.565	1.93611	218.346
		1.45208	232.62	1.93847	218.314
		1.45385	232.677	1.94083	218.293
		1.45562	232.754	1.94319	218.303
		1.4574	232.815	1.94556	218.375
		1.45917	232.877	1.94792	218.514
		1.46094	232.937	1.95028	218.695
		1.46271	232.992	1.95264	218.909
		1.46448	233.015	1.955	219.142
		1.46625	233.026	1.95736	219.383
		1.46802	233.026	1.95972	219.61
		1.46979	233.052	1.96208	219.831
		1.47156	233.092	1.96444	220.033
		1.47333	233.135	1.96602	220.208
		1.4751	233.137	1.96838	220.352
		1.47628	233.131	1.96995	220.466
		1.47806	233.099	1.97153	220.552
		1.47983	233.098	1.97389	220.635
		1.4816	233.113	1.97625	220.732
		1.48278	233.156	1.97861	220.838
		1.48455	233.212	1.98018	220.967
		1.48632	233.277	1.98255	221.129
		1.48809	233.324	1.98569	221.313
		1.48986	233.328	1.98806	221.521
		1.49163	233.356	1.99042	221.72
		1.4934	233.422	1.99199	221.913
		1.49517	233.493	1.99435	222.101
		1.49694	233.509	1.99671	222.275
		1.49872	233.521	1.99907	222.382
		1.50049	233.568	2.00143	222.442
		1.50226	233.638	2.00301	222.496
		1.50403	233.69	2.00537	222.568
		1.50521	233.695	2.00773	222.68
		1.50639	233.678	2.00931	222.812
		1.50816	233.651	2.01088	222.948
		1.50993	233.619	2.01324	223.052
		1.5117	233.596	2.0156	223.14
		1.51347	233.627	2.01718	223.222
		1.51524	233.713	2.01954	223.328
		1.5176	233.851	2.02268	223.489
		1.51937	234.001	2.02505	223.68
		1.52115	234.08	2.02741	223.876
		1.52292	234.124	2.02977	224.081
		1.52469	234.142	2.03213	224.3
		1.52646	234.123	2.03528	224.532
		1.52764	234.091	2.03764	224.745
		1.52941	234.073	2.04	224.923
		1.53059	234.066	2.04157	225.074
		1.53236	234.06	2.04393	225.198
		1.53354	234.022	2.0463	225.295
		1.53531	233.994	2.04787	225.369
		1.53708	234.002	2.05023	225.452
		1.53885	234.038	2.05259	225.537
		1.54003	234.094	2.05495	225.638
		1.54181	234.161	2.05653	225.749
		1.54358	234.224	2.05889	225.874
		1.54535	234.269	2.06125	226.008
		1.54712	234.327	2.06361	226.162
		1.54889	234.401	2.06597	226.317
		1.55066	234.424	2.06833	226.456
		1.55184	234.407	2.06991	226.587
		1.55361	234.394	2.07227	226.695
		1.55538	234.397	2.07463	226.768
		1.55715	234.388	2.07699	226.694
		1.55833	234.378	2.07935	224.988
		1.5601	234.386	2.08171	221.844
		1.56128	234.418	2.08407	218.681
		1.56306	234.437	2.08643	216.213
		1.56483	234.435	2.08801	214.614
		1.56601	234.46		--
		1.56778	234.462		--
		1.56955	234.47		--
		1.57132	234.523		--
		1.57309	234.603		--
		1.57486	234.664		--
		1.57663	234.719		--
		1.5784	234.746		--
		1.57958	234.772		--
		1.58135	234.791		--
		1.58312	234.807		--
		1.5849	234.81		--
		1.58608	234.815		--
		1.58785	234.838		--
		1.58962	234.798		--
		1.59139	234.745		--
		1.59316	234.756		--
		1.59434	234.762		--
		1.59611	234.787		--
		1.59788	234.824		--
		1.59965	234.851		--
		1.60142	234.872		--
		1.60319	234.901		--
		1.60437	234.914		--
		1.60615	234.96		--
		1.60792	234.977		--
		1.60969	234.991		--
		1.61146	234.993		--
		1.61323	235.007		--
		1.615	235.021		--
		1.61618	235.068		--
		1.61795	235.083		--
		1.61972	235.029		--
		1.6209	234.96		--
		1.62267	234.867		--
		1.62444	234.813		--
		1.62622	234.786		--
		1.62799	234.789		--
		1.62976	234.801		--
		1.63153	234.829		--
		1.6333	234.851		--
		1.63566	234.865		--
		1.63743	234.854		--
		1.6392	234.778		--
		1.64038	234.685		--
		1.64215	234.607		--
		1.64392	234.481		--
		1.6451	234.329		--
		1.64687	234.206		--
		1.64865	234.125		--
		1.65042	234.042		--
		1.65219	233.946		--
		1.65337	233.842		--
		1.65573	233.734		--
		1.65691	233.65		--
		1.65868	233.494		--
		1.66045	233.334		--
		1.66222	233.141		--
		1.66399	232.934		--
		1.66576	232.714		--
		1.66753	232.535		--
		1.66871	232.362		--
		1.67049	232.181		--
		1.67167	232.002		--
		1.67344	231.818		--
		1.67521	231.645		--
		1.67639	231.477		--
		1.67816	231.313		--
		1.67993	231.12		--
		1.6817	230.954		--
		1.68288	230.831		--
		1.68465	230.699		--
		1.68642	230.533		--
		1.68819	230.363		--
		1.68996	230.201		--
		1.69174	230.056		--
		1.69351	229.903		--
		1.69469	229.736		--
		1.69646	229.547		--
		1.69823	229.36		--
		1.7	229.154		--
		1.70118	228.946		--
		1.70295	228.714		--
		1.70472	228.472		--
		1.7059	228.213		--
		1.70767	227.965		--
		1.70944	227.709		--
		1.71122	227.456		--
		1.71299	227.197		--
		1.71417	226.89		--
		1.71594	226.522		--
		1.71771	226.144		--
		1.71948	225.755		--
		1.72125	225.331		--
		1.72302	224.879		--
		1.72479	224.36		--
		1.72656	223.745		--
		1.72833	223.035		--
		1.72951	222.25		--
			--		--
			--		--
			--		--
			--		--
			--		--
			--		--
			--		--
			--		--
			--		--
			--		--
			--		--
			--		--
			--		--
			--		--
			--		--
