# Supplementary material for: Large-scale conformal synthesis of one-dimensional MAX phases
Source: Nat Commun. 2024 Oct 28;15:9275. doi: 10.1038/s41467-024-53137-0 (PMC11519885; doi:10.1038/s41467-024-53137-0)
Supplement: Supplementary file 3 — Source data [file 41467_2024_53137_MOESM3_ESM.zip › Source data/Fig.S40b.xlsx]

## Sheet: Sheet1
	1		3		5
strain	stress	strain	stress	strain	stress
0	3.56897	0	-17.5002	0	-16.849
0	2.04947	0	-17.4916	0	-16.8736
0	1.28847	0	-17.4986	0	-16.8947
0	1.26238	0	-17.5167	0	-16.8985
0	2.02726	0	-17.5088	0.00131	-16.8696
0	3.50036	0.00118	-17.4559	0.00131	-16.8097
0.00118	5.63362	0.00177	-17.3753	0.00197	-16.7344
0.00177	8.27045	0.00177	-17.2205	0.00197	-16.6208
0.00236	11.2855	0.00295	-17.0059	0.00328	-16.4971
0.00295	14.3511	0.00354	-16.72	0.00394	-16.3516
0.00413	17.0982	0.00531	-16.3113	0.0059	-16.1505
0.00531	19.2294	0.00708	-15.7427	0.00787	-15.8671
0.00708	20.5088	0.00885	-14.9485	0.01049	-15.4893
0.00944	20.8652	0.01181	-13.881	0.01377	-15.0095
0.01181	20.4422	0.01417	-12.5613	0.0164	-14.4676
0.01476	19.4671	0.01712	-10.9893	0.01968	-13.9307
0.01771	18.2491	0.02007	-9.18151	0.02361	-13.4123
0.02066	17.0759	0.02302	-7.22766	0.02623	-12.9358
0.02361	16.2041	0.02538	-5.23224	0.02951	-12.5162
0.02597	15.7916	0.02833	-3.26257	0.03214	-12.117
0.02892	15.8846	0.03069	-1.34408	0.03476	-11.7347
0.03128	16.5119	0.03306	0.46839	0.03738	-11.3652
0.03365	17.6957	0.03483	2.16965	0.04001	-11.0015
0.03601	19.3	0.03719	3.75531	0.04263	-10.6311
0.03778	21.2946	0.03896	5.21754	0.0446	-10.2552
0.04014	23.647	0.04073	6.56751	0.04657	-9.87288
0.04191	26.3592	0.0425	7.80873	0.04853	-9.49414
0.04368	29.2929	0.04427	8.95583	0.0505	-9.12007
0.04486	32.3466	0.04604	10.0462	0.05247	-8.72639
0.04722	35.3932	0.04781	11.1148	0.05444	-8.31259
0.04899	38.3391	0.04958	12.2098	0.0564	-7.88502
0.05076	40.9923	0.05194	13.3502	0.05837	-7.4387
0.05253	43.1866	0.05372	14.5304	0.05968	-6.98638
0.0549	44.8319	0.05549	15.7233	0.06165	-6.54161
0.05667	45.9747	0.05785	16.9525	0.06296	-6.10378
0.05844	46.5824	0.05962	18.1679	0.06493	-5.67724
0.06021	46.8196	0.06139	19.3337	0.0669	-5.25512
0.06198	46.9032	0.06257	20.4602	0.06887	-4.81212
0.06434	47.0306	0.06434	21.5558	0.07018	-4.34105
0.06611	47.3236	0.06611	22.5998	0.0728	-3.85534
0.06729	47.8758	0.06729	23.5605	0.07477	-3.34496
0.06906	48.7192	0.06906	24.4502	0.07674	-2.82701
0.07083	49.864	0.07083	25.3132	0.0787	-2.31207
0.07201	51.2909	0.07201	26.1996	0.08067	-1.79581
0.07378	52.9926	0.07378	27.1102	0.08264	-1.29644
0.07556	54.9639	0.07556	28.0431	0.08461	-0.80602
0.07733	57.2191	0.07733	29.0043	0.08592	-0.30556
0.0791	59.6217	0.0791	29.9892	0.08789	0.20653
0.08087	62.1007	0.08087	30.9948	0.08985	0.7191
0.08264	64.5207	0.08264	32.0103	0.09117	1.22278
0.08441	66.7246	0.08441	33.0205	0.09313	1.73229
0.08559	68.5299	0.08618	34.0427	0.0951	2.24547
0.08736	69.851	0.08795	35.0594	0.09641	2.76503
0.08913	70.7567	0.08972	36.0486	0.09838	3.29046
0.0909	71.3536	0.0909	36.9979	0.10035	3.82452
0.09208	71.7759	0.09267	37.9374	0.10231	4.38272
0.09385	72.1933	0.09385	38.8726	0.10428	4.96366
0.09562	72.7241	0.09562	39.7896	0.10625	5.55095
0.09681	73.4544	0.09681	40.6582	0.10822	6.14259
0.09858	74.423	0.09858	41.4704	0.11019	6.73067
0.09976	75.553	0.10035	42.2687	0.11215	7.30933
0.10153	76.8837	0.10153	43.0813	0.11412	7.88891
0.10271	78.4214	0.1033	43.8946	0.11543	8.46739
0.10448	80.1919	0.10507	44.7205	0.1174	9.035
0.10684	82.1887	0.10684	45.5914	0.11937	9.61917
0.10802	84.2763	0.10861	46.5153	0.12133	10.2199
0.11038	86.3356	0.11038	47.4604	0.12265	10.8198
0.11215	88.2935	0.11215	48.416	0.12461	11.4153
0.11392	89.9947	0.11333	49.3576	0.12593	11.9962
0.11569	91.3523	0.1151	50.2813	0.12789	12.5643
0.11687	92.4138	0.11687	51.2208	0.12986	13.134
0.11865	93.2439	0.11865	52.1524	0.13183	13.7007
0.12042	93.9609	0.12042	53.0888	0.13314	14.2772
0.12219	94.673	0.12219	54.0343	0.13511	14.8659
0.12337	95.4608	0.12337	54.9406	0.13708	15.4798
0.12514	96.3491	0.12514	55.8063	0.13904	16.1087
0.12632	97.3734	0.12691	56.6469	0.14101	16.7528
0.12809	98.5468	0.12809	57.4467	0.14298	17.4056
0.12927	99.8478	0.12986	58.2506	0.14495	18.0509
0.13104	101.315	0.13163	59.0763	0.14691	18.6952
0.13222	102.929	0.1334	59.896	0.14888	19.3503
0.13399	104.563	0.13517	60.7105	0.15019	19.9929
0.13576	106.232	0.13694	61.5619	0.15216	20.6171
0.13753	107.855	0.13812	62.4309	0.15347	21.2341
0.13931	109.274	0.1399	63.2905	0.15544	21.8498
0.14108	110.46	0.14167	64.155	0.15741	22.4599
0.14285	111.454	0.14344	65.0026	0.15937	23.068
0.14462	112.286	0.14521	65.83	0.16134	23.6797
0.14639	113.061	0.14639	66.6556	0.16331	24.3034
0.14816	113.844	0.14816	67.4428	0.16528	24.9367
0.14993	114.693	0.14993	68.2419	0.16725	25.5813
0.15111	115.665	0.1517	69.0613	0.16921	26.2336
0.15288	116.755	0.15288	69.8729	0.17118	26.9039
0.15465	117.957	0.15465	70.6635	0.17315	27.5855
0.15583	119.295	0.15642	71.4339	0.17512	28.2777
0.1576	120.734	0.1576	72.2044	0.17643	28.9695
0.15937	122.195	0.15997	72.9865	0.1784	29.6511
0.16056	123.599	0.16174	73.7926	0.18036	30.3229
0.16292	124.946	0.16351	74.6021	0.18233	30.9926
0.16469	126.173	0.16528	75.4421	0.1843	31.6478
0.16646	127.293	0.16705	76.3273	0.18561	32.2995
0.16823	128.284	0.16882	77.2318	0.18758	32.9286
0.17059	129.211	0.17059	78.1319	0.18889	33.5343
0.17236	130.122	0.17236	79.0306	0.19086	34.1321
0.17413	131.051	0.17413	79.9002	0.19282	34.7324
0.1759	132.037	0.1759	80.7287	0.19479	35.3527
0.17767	133.106	0.17767	81.5486	0.19676	36.0063
0.17944	134.296	0.17885	82.341	0.19873	36.6757
0.18122	135.579	0.18062	83.0749	0.20069	37.368
0.18299	136.84	0.1824	83.7792	0.20332	38.0849
0.18476	138.082	0.18358	84.4716	0.20529	38.814
0.18594	139.327	0.18535	85.1522	0.20725	39.5485
0.18771	140.544	0.18712	85.8573	0.20856	40.2726
0.18948	141.653	0.18889	86.5782	0.21053	40.9876
0.19125	142.61	0.19066	87.2963	0.2125	41.6949
0.19302	143.416	0.19243	88.0379	0.21381	42.3667
0.1942	144.144	0.19361	88.8032	0.21578	42.9938
0.19597	144.841	0.19538	89.5674	0.21775	43.5954
0.19774	145.553	0.19715	90.3287	0.21906	44.1953
0.19892	146.28	0.19892	91.0638	0.22103	44.7983
0.20069	147.054	0.20069	91.7608	0.22299	45.4003
0.20247	147.891	0.20187	92.4819	0.22496	46.0199
0.20424	148.812	0.20365	93.1872	0.22693	46.6665
0.20601	149.841	0.20542	93.89	0.2289	47.3296
0.20719	150.947	0.2066	94.5788	0.23086	47.9962
0.20896	152.032	0.20837	95.2267	0.23283	48.6673
0.21073	153.035	0.21014	95.8533	0.23414	49.3452
0.21191	153.968	0.21132	96.4659	0.23611	50.0277
0.21368	154.808	0.21309	97.0994	0.23808	50.7016
0.21545	155.525	0.21486	97.7369	0.24005	51.368
0.21722	156.202	0.21663	98.3973	0.24201	52.0335
0.21899	156.887	0.2184	99.0987	0.24398	52.6929
0.22076	157.602	0.22017	99.8255	0.24529	53.345
0.22253	158.363	0.22194	100.547	0.24726	53.9759
0.22431	159.205	0.22372	101.277	0.24857	54.5898
0.22608	160.09	0.22549	102.022	0.25054	55.182
0.22785	161.014	0.22726	102.758	0.25251	55.7752
0.22903	161.925	0.22903	103.474	0.25448	56.364
0.2308	162.865	0.2308	104.173	0.25579	56.9744
0.23257	163.823	0.23198	104.864	0.25775	57.6021
0.23434	164.675	0.23375	105.53	0.25972	58.2323
0.23552	165.412	0.23493	106.163	0.26169	58.8814
0.2367	166.066	0.2367	106.754	0.26366	59.5536
0.23847	166.645	0.23847	107.319	0.26562	60.2171
0.23965	167.188	0.23965	107.858	0.26759	60.8856
0.24142	167.725	0.24142	108.418	0.26956	61.5588
0.2426	168.3	0.24319	108.985	0.27087	62.2198
0.24437	168.937	0.24437	109.569	0.27284	62.8601
0.24615	169.665	0.24615	110.186	0.27415	63.4807
0.24792	170.441	0.24792	110.816	0.27612	64.065
0.2491	171.235	0.24969	111.448	0.27743	64.6232
0.25087	172.063	0.25146	112.09	0.2794	65.1697
0.25264	172.923	0.25323	112.717	0.28137	65.7248
0.25441	173.698	0.255	113.368	0.28333	66.2935
0.25618	174.383	0.25618	114.004	0.2853	66.8965
0.25795	175.047	0.25795	114.61	0.28727	67.5395
0.25972	175.705	0.25972	115.216	0.28924	68.2036
0.2609	176.317	0.26149	115.821	0.2912	68.8816
0.26267	176.91	0.26326	116.412	0.29317	69.5644
0.26444	177.519	0.26503	117.009	0.29514	70.2436
0.26622	178.187	0.26622	117.588	0.29645	70.9136
0.26799	178.907	0.26799	118.147	0.29842	71.5641
0.26917	179.667	0.26917	118.687	0.30039	72.1948
0.27094	180.385	0.27094	119.213	0.30235	72.8187
0.27212	181.074	0.27271	119.752	0.30432	73.4368
0.27389	181.686	0.27448	120.315	0.30563	74.0392
0.27566	182.3	0.27625	120.929	0.3076	74.6388
0.27743	182.905	0.27802	121.562	0.30957	75.2447
0.27979	183.511	0.28038	122.202	0.31088	75.8531
0.28156	184.178	0.28215	122.843	0.31285	76.4428
0.28333	184.897	0.28333	123.469	0.31416	77.0092
0.2851	185.572	0.2851	124.079	0.31613	77.5698
0.28687	186.271	0.28687	124.661	0.31809	78.1537
0.28865	186.987	0.28865	125.233	0.32006	78.7654
0.29042	187.71	0.28983	125.787	0.32269	79.4151
0.29219	188.419	0.2916	126.319	0.32465	80.1092
0.29337	189.113	0.29337	126.823	0.32662	80.8291
0.29514	189.728	0.29455	127.31	0.32859	81.5448
0.29632	190.29	0.29632	127.791	0.33056	82.2523
0.29809	190.805	0.29809	128.292	0.33252	82.9383
0.29986	191.277	0.29986	128.811	0.33449	83.6043
0.30104	191.778	0.30163	129.373	0.33646	84.2547
0.30281	192.271	0.3034	129.961	0.33777	84.8689
0.30458	192.759	0.30517	130.566	0.33974	85.4395
0.30635	193.318	0.30694	131.165	0.34105	85.9827
0.30812	193.918	0.30872	131.753	0.34302	86.5256
0.3099	194.53	0.31049	132.319	0.34433	87.0681
0.31167	195.188	0.31226	132.865	0.3463	87.6112
0.31285	195.856	0.31403	133.393	0.34826	88.1713
0.31462	196.498	0.3158	133.915	0.35023	88.7333
0.31639	197.102	0.31698	134.419	0.3522	89.3231
0.31816	197.638	0.31875	134.9	0.35417	89.9526
0.31993	198.171	0.32052	135.367	0.35613	90.6183
0.32111	198.654	0.3217	135.812	0.3581	91.2969
0.32288	199.103	0.32347	136.25	0.36007	91.967
0.32465	199.546	0.32465	136.692	0.36204	92.6103
0.32642	199.995	0.32642	137.143	0.364	93.2421
0.32819	200.435	0.32819	137.621	0.36597	93.8564
0.32997	200.942	0.32997	138.108	0.36794	94.4523
0.33174	201.493	0.33174	138.63	0.36925	95.0496
0.33351	202.117	0.33351	139.168	0.37056	95.6256
0.33528	202.795	0.33528	139.694	0.37253	96.1753
0.33705	203.487	0.33705	140.204	0.3745	96.6982
0.33882	204.141	0.33882	140.704	0.37581	97.2046
0.34059	204.671	0.34059	141.192	0.37778	97.7159
0.34236	205.122	0.34177	141.681	0.37975	98.2542
0.34413	205.542	0.34354	142.19	0.38171	98.8224
0.34531	205.945	0.34531	142.703	0.38368	99.4018
0.34708	206.353	0.34708	143.169	0.38565	100.011
0.34885	206.781	0.34826	143.6	0.38762	100.649
0.35003	207.256	0.34944	143.992	0.38958	101.299
0.35181	207.734	0.35122	144.37	0.39155	101.942
0.35358	208.198	0.35299	144.765	0.39352	102.574
0.35476	208.657	0.35417	145.192	0.39549	103.193
0.35653	209.163	0.35594	145.62	0.39745	103.802
0.3583	209.67	0.35771	146.06	0.39877	104.406
0.36007	210.163	0.35948	146.523	0.40073	104.983
0.36184	210.606	0.36125	146.996	0.40204	105.532
0.36361	211.011	0.36302	147.483	0.40401	106.057
0.36479	211.405	0.36479	147.972	0.40598	106.567
0.36656	211.816	0.36656	148.461	0.40795	107.076
0.36833	212.24	0.36833	148.939	0.40926	107.602
0.3701	212.702	0.3701	149.416	0.41123	108.14
0.37187	213.183	0.37187	149.882	0.41319	108.705
0.37365	213.659	0.37365	150.34	0.41516	109.287
0.37542	214.13	0.37483	150.793	0.41713	109.864
0.3766	214.603	0.3766	151.255	0.4191	110.433
0.37837	215.08	0.37837	151.704	0.42041	111.005
0.38014	215.54	0.37955	152.123	0.42238	111.567
0.38132	215.946	0.38132	152.505	0.42434	112.118
0.38309	216.31	0.38309	152.891	0.42631	112.664
0.38427	216.627	0.38486	153.284	0.42828	113.21
0.38663	216.957	0.38663	153.697	0.42959	113.755
0.38781	217.319	0.3884	154.129	0.43156	114.3
0.39017	217.723	0.39017	154.59	0.43353	114.846
0.39194	218.198	0.39194	155.079	0.43549	115.397
0.39372	218.691	0.39372	155.576	0.43681	115.935
0.39549	219.195	0.39549	156.067	0.43877	116.45
0.39785	219.69	0.39726	156.559	0.44074	116.96
0.39962	220.131	0.39903	157.035	0.44271	117.473
0.40139	220.547	0.4008	157.474	0.44468	118.009
0.40316	220.949	0.40257	157.881	0.44664	118.571
0.40493	221.304	0.40375	158.259	0.44861	119.158
0.40611	221.604	0.40552	158.619	0.45123	119.757
0.40788	221.888	0.40729	158.994	0.4532	120.367
0.40906	222.17	0.40847	159.358	0.45517	120.975
0.41083	222.515	0.41024	159.732	0.45714	121.566
0.4126	222.931	0.41201	160.112	0.4591	122.138
0.41437	223.329	0.41378	160.514	0.46042	122.695
0.41615	223.707	0.41556	160.919	0.46238	123.232
0.41792	224.131	0.41733	161.328	0.4637	123.739
0.41969	224.577	0.4191	161.754	0.46566	124.209
0.42146	224.969	0.42087	162.188	0.46698	124.669
0.42323	225.293	0.42264	162.614	0.46894	125.136
0.42441	225.582	0.42441	163.034	0.47025	125.6
0.42618	225.863	0.42559	163.452	0.47222	126.048
0.42736	226.127	0.42736	163.84	0.47419	126.504
0.42913	226.389	0.42913	164.218	0.47616	126.989
0.4309	226.684	0.4309	164.592	0.47812	127.499
0.43208	226.998	0.43208	164.954	0.48009	128.026
0.43385	227.307	0.43326	165.28	0.48206	128.558
0.43503	227.608	0.43503	165.577	0.48403	129.095
0.43622	227.928	0.43681	165.866	0.486	129.631
0.43799	228.228	0.43799	166.182	0.48796	130.159
0.43976	228.496	0.43976	166.501	0.48927	130.668
0.44153	228.734	0.44153	166.853	0.49124	131.165
0.4433	228.965	0.4433	167.245	0.49255	131.647
0.44507	229.283	0.44507	167.647	0.49452	132.111
0.44684	229.673	0.44684	168.057	0.49649	132.549
0.44861	230.06	0.44861	168.465	0.4978	132.97
0.45038	230.416	0.45038	168.856	0.49977	133.396
0.45215	230.738	0.45215	169.249	0.50174	133.818
0.45392	231.028	0.45392	169.633	0.50305	134.256
0.45569	231.316	0.4551	169.997	0.50567	134.72
0.45747	231.625	0.45687	170.361	0.50764	135.228
0.45924	231.925	0.45806	170.707	0.50961	135.766
0.46042	232.193	0.45983	171.016	0.51157	136.306
0.46219	232.396	0.46101	171.306	0.51354	136.838
0.46337	232.564	0.46219	171.578	0.51551	137.368
0.46514	232.714	0.46396	171.844	0.51748	137.876
0.46691	232.926	0.46573	172.117	0.51879	138.352
0.46809	233.158	0.46691	172.402	0.52076	138.81
0.46986	233.415	0.46868	172.71	0.52272	139.264
0.47163	233.681	0.47045	173.049	0.52404	139.71
0.4734	233.979	0.47222	173.405	0.526	140.147
0.47517	234.29	0.47399	173.776	0.52731	140.564
0.47694	234.615	0.47576	174.163	0.52928	140.977
0.47872	234.894	0.47753	174.558	0.53125	141.396
0.4799	235.126	0.47931	174.946	0.53322	141.818
0.48167	235.331	0.48108	175.343	0.53519	142.245
0.48344	235.572	0.48285	175.708	0.5365	142.687
0.48521	235.798	0.48462	176.063	0.53846	143.142
0.48698	236.043	0.48639	176.409	0.54043	143.613
0.48875	236.288	0.48816	176.753	0.54306	144.092
0.49052	236.519	0.48993	177.087	0.54502	144.574
0.49229	236.766	0.4917	177.428	0.54633	145.055
0.49347	237.029	0.49288	177.752	0.5483	145.532
0.49524	237.224	0.49465	178.052	0.55027	146.007
0.49642	237.378	0.49642	178.353	0.55224	146.47
0.49819	237.532	0.49819	178.679	0.55421	146.911
0.49937	237.693	0.49997	179.024	0.55617	147.337
0.50115	237.85	0.50233	179.41	0.55814	147.764
0.50292	238.08	0.5041	179.799	0.55945	148.189
0.50469	238.352	0.50587	180.17	0.56142	148.608
0.50705	238.632	0.50764	180.525	0.56273	149.024
0.50882	238.874	0.50941	180.877	0.5647	149.421
0.51059	239.093	0.51118	181.228	0.56667	149.81
0.51236	239.365	0.51295	181.578	0.56863	150.215
0.51413	239.609	0.51413	181.884	0.5706	150.652
0.5159	239.788	0.51531	182.165	0.57323	151.107
0.51767	239.959	0.51708	182.415	0.57519	151.571
0.51885	240.124	0.51885	182.644	0.57716	152.039
0.52062	240.282	0.52003	182.88	0.57913	152.502
0.5224	240.465	0.52181	183.135	0.5811	152.959
0.52358	240.638	0.52358	183.406	0.58306	153.409
0.52535	240.786	0.52535	183.709	0.58503	153.841
0.52712	240.938	0.52712	184.013	0.587	154.261
0.52889	241.083	0.52889	184.317	0.58831	154.673
0.53066	241.263	0.53007	184.623	0.59028	155.06
0.53243	241.477	0.53184	184.941	0.59159	155.431
0.5342	241.703	0.53361	185.259	0.59356	155.796
0.53597	241.902	0.53538	185.563	0.59552	156.162
0.53774	242.101	0.53715	185.848	0.59749	156.539
0.53951	242.272	0.53833	186.129	0.59946	156.918
0.54128	242.41	0.5401	186.392	0.60143	157.306
0.54247	242.525	0.54187	186.658	0.60339	157.71
0.54424	242.637	0.54306	186.918	0.60536	158.124
0.54542	242.743	0.54483	187.174	0.60733	158.54
0.54719	242.847	0.54601	187.406	0.6093	158.949
0.54896	242.957	0.54778	187.614	0.61061	159.347
0.55073	243.107	0.54955	187.826	0.61258	159.729
0.55191	243.278	0.55132	188.074	0.61454	160.099
0.55368	243.446	0.55309	188.361	0.61586	160.449
0.55545	243.608	0.55486	188.703	0.61782	160.791
0.55781	243.824	0.55663	189.055	0.61914	161.142
0.55958	244.057	0.5584	189.405	0.6211	161.484
0.56135	244.228	0.56017	189.745	0.62241	161.8
0.56312	244.378	0.56194	190.071	0.62438	162.096
0.5649	244.493	0.56372	190.354	0.62569	162.4
0.56608	244.546	0.56549	190.615	0.62766	162.725
0.56785	244.615	0.56726	190.885	0.62963	163.081
0.56962	244.759	0.56903	191.125	0.63225	163.462
0.5708	244.894	0.57021	191.348	0.63356	163.86
0.57257	245.048	0.57198	191.584	0.63553	164.258
0.57375	245.166	0.57316	191.818	0.6375	164.654
0.57552	245.219	0.57493	192.027	0.63947	165.049
0.5767	245.253	0.57611	192.213	0.64144	165.438
0.57847	245.318	0.57788	192.4	0.6434	165.81
0.58024	245.438	0.57906	192.593	0.64537	166.177
0.58142	245.589	0.58083	192.806	0.64734	166.538
0.58319	245.73	0.5826	193.051	0.64865	166.883
0.58497	245.884	0.58437	193.316	0.65062	167.217
0.58674	246.044	0.58615	193.601	0.65193	167.541
0.58851	246.204	0.58792	193.89	0.6539	167.856
0.59028	246.342	0.58969	194.15	0.65521	168.15
0.59146	246.485	0.59146	194.422	0.65718	168.442
0.59323	246.592	0.59323	194.714	0.65914	168.737
0.595	246.689	0.595	194.998	0.66111	169.04
0.59677	246.801	0.59677	195.272	0.66242	169.356
0.59854	246.903	0.59854	195.53	0.66439	169.686
0.59972	246.993	0.60031	195.773	0.66636	170.031
0.60149	247.101	0.60208	195.994	0.66833	170.391
0.60326	247.219	0.60326	196.216	0.67029	170.76
0.60444	247.32	0.60503	196.423	0.67226	171.127
0.60622	247.419	0.60622	196.607	0.67423	171.488
0.6074	247.53	0.60799	196.781	0.6762	171.839
0.60917	247.611	0.60976	196.977	0.67816	172.181
0.61094	247.675	0.61153	197.207	0.68013	172.511
0.61271	247.768	0.6133	197.478	0.6821	172.831
0.61448	247.893	0.61566	197.761	0.68341	173.15
0.61625	248.071	0.61743	198.058	0.68538	173.468
0.61861	248.247	0.61979	198.354	0.68669	173.774
0.62038	248.405	0.62156	198.66	0.68866	174.062
0.62215	248.585	0.62333	198.946	0.69062	174.333
0.62392	248.746	0.6251	199.192	0.69259	174.61
0.62569	248.831	0.62687	199.405	0.69456	174.918
0.62747	248.909	0.62806	199.593	0.69653	175.263
0.62924	249.017	0.62924	199.743	0.69915	175.622
0.63042	249.137	0.63101	199.869	0.70112	176
0.63219	249.224	0.63278	200.001	0.70309	176.389
0.63396	249.301	0.63455	200.137	0.70505	176.764
0.63573	249.375	0.63573	200.302	0.70702	177.121
0.6375	249.48	0.6375	200.477	0.70899	177.457
0.63927	249.602	0.63927	200.67	0.71096	177.776
0.64104	249.713	0.64104	200.871	0.71292	178.072
0.64222	249.818	0.64281	201.093	0.71424	178.338
0.64399	249.946	0.64399	201.304	0.7162	178.578
0.64576	250.058	0.64576	201.511	0.71752	178.82
0.64753	250.138	0.64753	201.724	0.71948	179.063
0.64931	250.237	0.64931	201.927	0.72145	179.321
0.65108	250.337	0.65108	202.112	0.72342	179.589
0.65226	250.441	0.65285	202.28	0.72539	179.873
0.65403	250.523	0.65403	202.456	0.72735	180.176
0.6558	250.579	0.6558	202.628	0.72932	180.497
0.65757	250.645	0.65698	202.778	0.73129	180.829
0.65875	250.761	0.65875	202.913	0.73326	181.163
0.66052	250.829	0.65993	203.043	0.73522	181.481
0.6617	250.879	0.6617	203.187	0.73654	181.789
0.66347	250.951	0.66288	203.336	0.7385	182.078
0.66524	251.051	0.66465	203.494	0.74047	182.349
0.66701	251.167	0.66642	203.693	0.74244	182.616
0.66878	251.296	0.66878	203.917	0.74375	182.881
0.67056	251.417	0.67056	204.151	0.74572	183.127
0.67233	251.555	0.67233	204.399	0.74703	183.347
0.6741	251.686	0.6741	204.644	0.74834	183.55
0.67587	251.776	0.67587	204.847	0.75096	183.754
0.67764	251.875	0.67764	205.039	0.75228	183.994
0.67941	251.973	0.67941	205.212	0.75424	184.254
0.68059	252.031	0.68118	205.378	0.75621	184.532
0.68236	252.093	0.68295	205.55	0.75883	184.838
0.68413	252.155	0.68413	205.703	0.7608	185.157
0.68531	252.238	0.6859	205.825	0.76277	185.474
0.68708	252.285	0.68708	205.924	0.76474	185.782
0.68826	252.315	0.68826	206.016	0.76671	186.074
0.69003	252.393	0.69003	206.11	0.76867	186.349
0.69122	252.45	0.69181	206.22	0.77064	186.614
0.69299	252.505	0.69299	206.354	0.77195	186.863
0.69476	252.573	0.69476	206.494	0.77392	187.094
0.69653	252.676	0.69653	206.642	0.77589	187.324
0.69771	252.789	0.6983	206.816	0.7772	187.538
0.69948	252.899	0.69948	206.995	0.77851	187.738
0.70125	253.01	0.70125	207.16	0.78048	187.941
0.70302	253.138	0.70302	207.328	0.78245	188.145
0.70479	253.264	0.70479	207.513	0.78376	188.354
0.70656	253.397	0.70656	207.689	0.78573	188.57
0.70833	253.474	0.70833	207.852	0.78769	188.802
0.7101	253.545	0.7101	208.016	0.78966	189.052
0.71187	253.632	0.71128	208.17	0.79097	189.31
0.71365	253.729	0.71306	208.309	0.79294	189.565
0.71542	253.796	0.71483	208.456	0.79491	189.809
0.7166	253.863	0.7166	208.597	0.79687	190.046
0.71837	253.928	0.71778	208.707	0.79884	190.269
0.71955	253.955	0.71955	208.824	0.80015	190.484
0.72132	253.961	0.72132	208.954	0.80212	190.701
0.72309	253.968	0.72309	209.107	0.80409	190.929
0.72486	254.011	0.72486	209.267	0.80606	191.158
0.72663	254.128	0.72722	209.45	0.80802	191.381
0.7284	254.281	0.72899	209.641	0.80934	191.598
0.73017	254.477	0.73076	209.83	0.8113	191.809
0.73194	254.658	0.73312	210.021	0.81262	192.016
0.73372	254.77	0.7349	210.195	0.81458	192.207
0.73549	254.822	0.73667	210.355	0.81655	192.395
0.73726	254.907	0.73844	210.512	0.81852	192.6
0.73903	254.996	0.73962	210.628	0.82049	192.833
0.7408	255.061	0.74139	210.71	0.82245	193.1
0.74257	255.138	0.74257	210.792	0.82508	193.387
0.74375	255.183	0.74434	210.875	0.82704	193.68
0.74552	255.186	0.74611	210.964	0.82901	193.96
0.74729	255.204	0.74788	211.057	0.83098	194.226
0.74847	255.259	0.74965	211.164	0.83295	194.476
0.75024	255.379	0.75083	211.287	0.83492	194.722
0.75201	255.497	0.7526	211.421	0.83688	194.945
0.75378	255.607	0.75437	211.559	0.83885	195.141
0.75556	255.692	0.75615	211.68	0.84016	195.308
0.75733	255.736	0.75792	211.805	0.84213	195.459
0.75851	255.807	0.75969	211.944	0.8441	195.616
0.76028	255.861	0.76087	212.077	0.84541	195.782
0.76205	255.914	0.76264	212.174	0.84738	195.956
0.76382	255.973	0.76441	212.274	0.84934	196.137
0.765	256.045	0.76559	212.391	0.85131	196.338
0.76677	256.142	0.76736	212.471	0.85328	196.56
0.76854	256.241	0.76854	212.534	0.85525	196.79
0.77031	256.307	0.76972	212.593	0.85721	197.019
0.77149	256.378	0.77149	212.659	0.85918	197.249
0.77326	256.429	0.77267	212.746	0.86115	197.45
0.77503	256.488	0.77444	212.847	0.86312	197.639
0.77681	256.562	0.77622	212.96	0.86443	197.838
0.77858	256.639	0.77799	213.079	0.8664	198.02
0.78035	256.748	0.77976	213.228	0.86836	198.197
0.78212	256.866	0.78153	213.409	0.86968	198.36
0.78389	256.981	0.7833	213.606	0.87099	198.508
0.78566	257.072	0.78507	213.775	0.87296	198.646
0.78743	257.159	0.78743	213.923	0.87427	198.782
0.7892	257.234	0.78861	214.048	0.87623	198.927
0.79038	257.268	0.79038	214.142	0.8782	199.095
0.79215	257.314	0.79215	214.228	0.88017	199.282
0.79392	257.377	0.79392	214.301	0.88214	199.484
0.79569	257.423	0.7951	214.387	0.8841	199.695
0.79747	257.484	0.79687	214.473	0.88607	199.919
0.79865	257.533	0.79806	214.531	0.88804	200.149
0.80042	257.559	0.79983	214.565	0.89001	200.366
0.8016	257.59	0.80101	214.604	0.89198	200.568
0.80337	257.617	0.80278	214.663	0.89394	200.761
0.80514	257.645	0.80455	214.745	0.89591	200.945
0.80632	257.702	0.80632	214.83	0.89788	201.116
0.80809	257.79	0.8075	214.929	0.89919	201.278
0.80986	257.881	0.80927	215.06	0.90116	201.417
0.81163	257.997	0.81104	215.203	0.90312	201.55
0.81281	258.131	0.81281	215.336	0.90444	201.672
0.81458	258.213	0.81458	215.463	0.9064	201.796
0.81635	258.291	0.81635	215.6	0.90837	201.935
0.81753	258.354	0.81812	215.74	0.90968	202.091
0.81931	258.378	0.8199	215.849	0.91165	202.254
0.82108	258.424	0.82167	215.934	0.91362	202.427
0.82285	258.486	0.82285	216.032	0.91559	202.601
0.82462	258.57	0.82462	216.142	0.9169	202.771
0.82639	258.644	0.82639	216.232	0.91887	202.938
0.82816	258.72	0.82757	216.292	0.92083	203.1
0.82934	258.783	0.82934	216.315	0.9228	203.259
0.83111	258.836	0.83052	216.345	0.92477	203.423
0.83229	258.869	0.83229	216.408	0.92608	203.586
0.83406	258.889	0.83406	216.493	0.92805	203.749
0.83583	258.971	0.83583	216.584	0.93002	203.916
0.8376	259.082	0.8376	216.734	0.93198	204.078
0.83997	259.199	0.83997	216.919	0.93329	204.234
0.84174	259.303	0.84174	217.108	0.93461	204.376
0.84351	259.383	0.84351	217.255	0.93657	204.487
0.84528	259.448	0.84587	217.386	0.93854	204.591
0.84705	259.513	0.84764	217.53	0.94051	204.705
0.84882	259.584	0.84941	217.66	0.94248	204.849
0.85059	259.628	0.85118	217.744	0.94444	205.021
0.85236	259.677	0.85295	217.812	0.94641	205.235
0.85413	259.747	0.85413	217.881	0.94904	205.46
0.85531	259.796	0.8559	217.943	0.951	205.68
0.85708	259.813	0.85767	217.991	0.95297	205.881
0.85826	259.806	0.85885	218.034	0.95494	206.071
0.86003	259.813	0.86062	218.096	0.95756	206.243
0.86122	259.83	0.8624	218.196	0.95953	206.405
0.86299	259.863	0.86417	218.297	0.96084	206.547
0.86476	259.936	0.86594	218.381	0.96281	206.668
0.86653	260.04	0.86771	218.471	0.96478	206.773
0.8683	260.139	0.86948	218.564	0.96609	206.881
0.87007	260.231	0.87125	218.646	0.96806	206.987
0.87184	260.303	0.87243	218.727	0.97002	207.092
0.87302	260.371	0.8742	218.808	0.97133	207.197
0.87479	260.414	0.87597	218.878	0.9733	207.319
0.87656	260.485	0.87774	218.955	0.97527	207.465
0.87833	260.548	0.87892	219.038	0.97724	207.626
0.87951	260.591	0.88069	219.105	0.9792	207.785
0.88128	260.619	0.88187	219.143	0.98117	207.941
0.88306	260.678	0.88365	219.183	0.98314	208.088
0.88483	260.716	0.88483	219.219	0.98511	208.221
0.88601	260.731	0.8866	219.267	0.98642	208.347
0.88778	260.741	0.88837	219.342	0.98839	208.462
0.88955	260.797	0.89014	219.448	0.99035	208.574
0.89132	260.906	0.89191	219.571	0.99167	208.681
0.89309	261.001	0.89368	219.711	0.99363	208.789
0.89486	261.077	0.89545	219.862	0.99495	208.887
0.89663	261.169	0.89722	220.007	0.99626	208.973
0.8984	261.264	0.89958	220.128	0.99823	209.056
0.90017	261.363	0.90135	220.225	1.00019	209.149
0.90253	261.444	0.90253	220.317	1.00216	209.259
0.90431	261.528	0.90431	220.407	1.00413	209.396
0.90608	261.555	0.90608	220.48	1.0061	209.567
0.90726	261.563	0.90785	220.533	1.00806	209.745
0.90903	261.584	0.90903	220.561	1.01003	209.922
0.9108	261.61	0.91021	220.565	1.012	210.083
0.91198	261.612	0.91198	220.584	1.01462	210.234
0.91375	261.624	0.91316	220.606	1.01659	210.376
0.91552	261.617	0.91493	220.626	1.01856	210.505
0.9167	261.643	0.91611	220.646	1.02052	210.622
0.91847	261.689	0.91788	220.688	1.02184	210.731
0.92024	261.768	0.91965	220.747	1.0238	210.837
0.92201	261.828	0.92083	220.839	1.02512	210.925
0.92378	261.889	0.9226	220.954	1.02708	210.996
0.92556	261.947	0.92437	221.091	1.02839	211.052
0.92733	262.036	0.92615	221.21	1.03036	211.106
0.9291	262.104	0.92792	221.317	1.03167	211.159
0.93028	262.176	0.92969	221.416	1.03364	211.216
0.93205	262.221	0.93146	221.527	1.03561	211.308
0.93382	262.266	0.93323	221.634	1.03692	211.433
0.93559	262.273	0.935	221.725	1.03889	211.568
0.93736	262.286	0.93618	221.804	1.04086	211.706
0.93854	262.313	0.93795	221.872	1.04282	211.844
0.94031	262.359	0.93972	221.921	1.04479	211.985
0.94208	262.454	0.9409	221.951	1.04676	212.118
0.94326	262.486	0.94267	221.981	1.04807	212.244
0.94444	262.456	0.94385	222	1.05004	212.354
0.94622	262.45	0.94562	222.033	1.05201	212.455
0.94799	262.482	0.9474	222.08	1.05397	212.553
0.94976	262.526	0.94917	222.161	1.05529	212.644
0.95153	262.641	0.95094	222.285	1.05725	212.735
0.9533	262.767	0.9533	222.432	1.05922	212.822
0.95507	262.856	0.95507	222.587	1.06053	212.908
0.95743	262.935	0.95684	222.74	1.0625	212.997
0.9592	263.054	0.9592	222.869	1.06381	213.067
0.96097	263.157	0.96097	222.981	1.06578	213.13
0.96274	263.225	0.96274	223.06	1.06775	213.217
0.96451	263.243	0.96451	223.111	1.07037	213.348
0.96628	263.227	0.96569	223.125	1.07234	213.505
0.96747	263.261	0.96747	223.124	1.07431	213.683
0.96924	263.266	0.96924	223.128	1.07693	213.866
0.97101	263.25	0.97101	223.152	1.0789	214.029
0.97219	263.252	0.97219	223.204	1.08086	214.171
0.97396	263.259	0.97396	223.271	1.08283	214.289
0.97573	263.288	0.97573	223.349	1.0848	214.388
0.9775	263.339	0.9775	223.424	1.08677	214.478
0.97868	263.406	0.97927	223.503	1.08873	214.552
0.98045	263.455	0.98104	223.573	1.0907	214.605
0.98222	263.536	0.98281	223.645	1.09201	214.654
0.98399	263.628	0.98458	223.711	1.09398	214.713
0.98517	263.683	0.98576	223.774	1.09595	214.785
0.98694	263.727	0.98753	223.838	1.09792	214.865
0.98872	263.764	0.98931	223.891	1.09988	214.955
0.99049	263.794	0.99108	223.942	1.10185	215.051
0.99226	263.842	0.99226	223.997	1.10316	215.155
0.99344	263.907	0.99344	224.033	1.10513	215.254
0.99521	263.934	0.99521	224.051	1.1071	215.334
0.99698	263.952	0.99639	224.071	1.10907	215.418
0.99875	263.982	0.99816	224.103	1.11103	215.512
0.99993	264.02	0.99993	224.153	1.113	215.606
1.0017	264.083	1.0017	224.225	1.11431	215.689
1.00347	264.146	1.00347	224.323	1.11628	215.761
1.00524	264.223	1.00524	224.425	1.11759	215.839
1.00701	264.294	1.00701	224.543	1.11956	215.908
1.00878	264.383	1.00878	224.67	1.12087	215.958
1.01056	264.408	1.01056	224.787	1.12284	215.998
1.01292	264.459	1.01233	224.894	1.12481	216.051
1.0141	264.547	1.0141	224.982	1.12677	216.118
1.01587	264.617	1.01587	225.027	1.12809	216.193
1.01764	264.714	1.01764	225.079	1.13005	216.26
1.01941	264.745	1.01882	225.129	1.13202	216.346
1.02118	264.736	1.02059	225.156	1.13399	216.449
1.02236	264.747	1.02177	225.176	1.13596	216.558
1.02413	264.73	1.02354	225.18	1.13792	216.664
1.02531	264.689	1.02531	225.18	1.13989	216.775
1.02708	264.701	1.02649	225.199	1.14186	216.869
1.02885	264.731	1.02767	225.22	1.14383	216.954
1.03003	264.765	1.02944	225.264	1.14579	217.039
1.03181	264.839	1.03122	225.329	1.14711	217.124
1.03358	264.933	1.03299	225.418	1.14907	217.201
1.03535	265	1.03476	225.511	1.15039	217.261
1.03712	265.086	1.03653	225.61	1.15235	217.304
1.03889	265.132	1.0383	225.698	1.15366	217.336
1.04066	265.166	1.04007	225.791	1.15563	217.377
1.04243	265.215	1.04184	225.86	1.1576	217.429
1.0442	265.28	1.04302	225.917	1.15891	217.488
1.04538	265.308	1.04479	225.971	1.16154	217.568
1.04715	265.322	1.04656	226.02	1.16285	217.681
1.04892	265.354	1.04833	226.076	1.16547	217.806
1.05069	265.408	1.0501	226.153	1.16744	217.938
1.05247	265.516	1.05128	226.216	1.16875	218.058
1.05365	265.59	1.05306	226.26	1.17072	218.163
1.05542	265.612	1.05424	226.296	1.17269	218.254
1.05719	265.587	1.05601	226.305	1.17465	218.323
1.05837	265.551	1.05778	226.322	1.17662	218.387
1.06014	265.547	1.05896	226.353	1.17859	218.442
1.06191	265.564	1.06132	226.446	1.1799	218.492
1.06368	265.601	1.06309	226.568	1.18187	218.544
1.06545	265.664	1.06545	226.713	1.18383	218.611
1.06722	265.767	1.06722	226.865	1.18515	218.69
1.06899	265.87	1.06899	226.998	1.18711	218.747
1.07076	265.962	1.07076	227.105	1.18843	218.775
1.07253	266.039	1.07312	227.178	1.19039	218.797
1.07431	266.111	1.0749	227.234	1.19236	218.846
1.07608	266.149	1.07608	227.283	1.19433	218.93
1.07785	266.181	1.07785	227.309	1.1963	219.052
1.07962	266.185	1.07903	227.295	1.19892	219.2
1.0808	266.185	1.0808	227.263	1.20089	219.353
1.08257	266.164	1.08198	227.227	1.20285	219.492
1.08375	266.119	1.08375	227.219	1.20482	219.6
1.08552	266.075	1.08552	227.243	1.20679	219.688
1.08729	266.061	1.0867	227.301	1.20876	219.752
1.08906	266.085	1.08847	227.384	1.21073	219.798
1.09024	266.172	1.09024	227.475	1.21269	219.841
1.09201	266.257	1.09201	227.561	1.21466	219.878
1.09378	266.335	1.09378	227.634	1.21597	219.907
1.09497	266.365	1.09556	227.695	1.21794	219.925
1.09674	266.394	1.09674	227.745	1.21991	219.951
1.09851	266.436	1.09851	227.786	1.22187	220.003
1.10028	266.483	1.10028	227.836	1.22319	220.074
1.10205	266.505	1.10205	227.891	1.22515	220.157
1.10323	266.524	1.10323	227.952	1.22712	220.246
1.105	266.561	1.105	228.011	1.22909	220.335
1.10677	266.639	1.10618	228.051	1.23106	220.409
1.10795	266.721	1.10795	228.073	1.23302	220.484
1.10972	266.764	1.10913	228.081	1.23499	220.548
1.11149	266.785	1.1109	228.094	1.23696	220.602
1.11326	266.789	1.11267	228.141	1.23827	220.65
1.11444	266.817	1.11444	228.223	1.24024	220.694
1.11622	266.846	1.11622	228.346	1.24221	220.755
1.11799	266.904	1.11799	228.482	1.24352	220.823
1.11976	266.982	1.12035	228.599	1.24549	220.87
1.12212	267.098	1.12212	228.698	1.24745	220.898
1.12389	267.188	1.12389	228.773	1.24877	220.916
1.12566	267.235	1.12566	228.831	1.25073	220.949
1.12743	267.286	1.12684	228.879	1.2527	221.013
1.1292	267.334	1.12861	228.9	1.25467	221.094
1.13097	267.358	1.13038	228.908	1.25664	221.188
1.13274	267.375	1.13156	228.919	1.2586	221.294
1.13392	267.381	1.13333	228.934	1.26057	221.405
1.13569	267.354	1.13451	228.936	1.26254	221.507
1.13747	267.351	1.13628	228.928	1.26451	221.589
1.13924	267.338	1.13747	228.929	1.26647	221.654
1.14042	267.302	1.13924	228.943	1.26844	221.703
1.14219	267.333	1.14042	228.981	1.27041	221.738
1.14396	267.403	1.14219	229.03	1.27172	221.774
1.14573	267.468	1.14396	229.126	1.27369	221.811
1.1475	267.492	1.14573	229.25	1.275	221.835
1.14927	267.537	1.1475	229.379	1.27697	221.838
1.15045	267.642	1.14927	229.489	1.27828	221.836
1.15222	267.741	1.15104	229.584	1.27959	221.845
1.15399	267.801	1.15281	229.674	1.28156	221.874
1.15576	267.798	1.15517	229.754	1.28353	221.928
1.15753	267.834	1.15694	229.81	1.28549	221.996
1.15931	267.87	1.15812	229.851	1.28681	222.076
1.16049	267.873	1.1599	229.892	1.28877	222.171
1.16226	267.839	1.16167	229.935	1.29074	222.274
1.16403	267.836	1.16344	229.96	1.29271	222.38
1.1658	267.855	1.16462	229.98	1.29468	222.479
1.16698	267.873	1.1658	229.99	1.29664	222.558
1.16816	267.874	1.16698	229.987	1.29861	222.628
1.16993	267.878	1.16875	229.959	1.30058	222.683
1.1717	267.927	1.16993	229.928	1.30255	222.732
1.17288	267.977	1.1717	229.928	1.30386	222.774
1.17465	268.025	1.17347	229.978	1.30583	222.814
1.17642	268.073	1.17524	230.08	1.30779	222.856
1.17819	268.12	1.1776	230.225	1.30976	222.899
1.18056	268.198	1.17937	230.39	1.31107	222.946
1.18233	268.283	1.18174	230.556	1.31238	222.97
1.1841	268.342	1.18351	230.695	1.31435	222.983
1.18587	268.425	1.18587	230.817	1.31632	223.003
1.18764	268.5	1.18764	230.9	1.31829	223.049
1.18941	268.573	1.18941	230.968	1.32025	223.13
1.19118	268.622	1.19118	231.015	1.32222	223.245
1.19295	268.652	1.19295	231.021	1.32419	223.377
1.19413	268.655	1.19472	231.001	1.32681	223.504
1.1959	268.605	1.19649	230.991	1.32878	223.616
1.19767	268.522	1.19826	231.007	1.33075	223.702
1.19885	268.478	1.20003	231.047	1.33272	223.765
1.20062	268.47	1.20181	231.105	1.33468	223.824
1.2024	268.509	1.20358	231.172	1.33665	223.866
1.20417	268.608	1.20476	231.204	1.33796	223.883
1.20594	268.717	1.20653	231.224	1.33993	223.883
1.20771	268.833	1.2083	231.253	1.3419	223.899
1.20948	268.913	1.21007	231.291	1.34387	223.925
1.21125	268.93	1.21125	231.335	1.34583	223.952
1.21302	268.91	1.21302	231.367	1.3478	223.987
1.2142	268.871	1.2142	231.386	1.34911	224.049
1.21597	268.818	1.21597	231.429	1.35174	224.131
1.21774	268.832	1.21715	231.483	1.35305	224.225
1.21892	268.874	1.21833	231.517	1.35502	224.304
1.2201	268.883	1.2201	231.527	1.35698	224.371
1.22187	268.868	1.22187	231.522	1.35895	224.424
1.22365	268.853	1.22306	231.531	1.36092	224.472
1.22483	268.868	1.22483	231.578	1.36289	224.512
1.2266	268.896	1.2266	231.651	1.3642	224.541
1.22837	268.932	1.22837	231.757	1.36616	224.571
1.23014	268.986	1.23014	231.884	1.36748	224.61
1.23132	269.065	1.23191	232.01	1.36944	224.639
1.23309	269.136	1.23368	232.127	1.37076	224.642
1.23486	269.153	1.23545	232.227	1.37272	224.633
1.23663	269.199	1.23722	232.308	1.37469	224.65
1.2384	269.313	1.23899	232.366	1.37666	224.689
1.24017	269.408	1.24076	232.401	1.37797	224.755
1.24194	269.479	1.24253	232.418	1.38059	224.836
1.24372	269.506	1.24431	232.44	1.38256	224.948
1.2449	269.499	1.24549	232.467	1.38453	225.061
1.24667	269.519	1.24726	232.482	1.3865	225.16
1.24844	269.551	1.24844	232.484	1.38846	225.242
1.25021	269.544	1.25021	232.483	1.39043	225.299
1.25139	269.542	1.25139	232.481	1.3924	225.341
1.25316	269.547	1.25316	232.492	1.39371	225.385
1.25493	269.538	1.25493	232.521	1.39568	225.422
1.25611	269.57	1.2567	232.588	1.39765	225.458
1.25788	269.62	1.25847	232.677	1.39961	225.493
1.25965	269.687	1.26024	232.759	1.40093	225.507
1.26142	269.763	1.26201	232.845	1.40289	225.505
1.26319	269.845	1.26378	232.933	1.4042	225.507
1.26497	269.882	1.26556	233.021	1.40617	225.51
1.26674	269.942	1.26733	233.104	1.40748	225.532
1.26851	269.979	1.2691	233.167	1.40945	225.576
1.26969	270.015	1.27087	233.208	1.41142	225.639
1.27146	270.051	1.27264	233.255	1.41339	225.725
1.27323	270.073	1.27382	233.297	1.41535	225.818
1.275	270.082	1.27559	233.336	1.41798	225.904
1.27677	270.107	1.27736	233.38	1.41929	225.99
1.27854	270.16	1.27913	233.421	1.42126	226.053
1.27972	270.167	1.28031	233.439	1.42388	226.11
1.28149	270.124	1.28208	233.44	1.42519	226.17
1.28267	270.093	1.28326	233.443	1.42716	226.218
1.28444	270.078	1.28503	233.44	1.42913	226.258
1.28622	270.101	1.28681	233.468	1.4311	226.296
1.28799	270.16	1.28858	233.525	1.43306	226.332
1.28976	270.258	1.29035	233.606	1.43503	226.366
1.29212	270.383	1.29212	233.718	1.43634	226.402
1.29389	270.504	1.29389	233.83	1.43831	226.423
1.29566	270.577	1.29566	233.929	1.43962	226.42
1.29743	270.639	1.29743	234.011	1.44159	226.417
1.2992	270.668	1.29979	234.072	1.44356	226.432
1.30097	270.672	1.30097	234.12	1.44552	226.475
1.30274	270.668	1.30274	234.13	1.44749	226.54
1.30451	270.643	1.30451	234.136	1.44946	226.627
1.30569	270.621	1.30569	234.147	1.45143	226.723
1.30746	270.593	1.30746	234.164	1.45339	226.822
1.30865	270.596	1.30924	234.195	1.45536	226.906
1.31042	270.599	1.31101	234.243	1.45733	226.976
1.31219	270.599	1.31278	234.32	1.4593	227.032
1.31396	270.641	1.31455	234.382	1.46127	227.069
1.31573	270.685	1.31632	234.425	1.46258	227.076
1.3175	270.738	1.31809	234.478	1.46454	227.063
1.31927	270.813	1.31927	234.523	1.46586	227.046
1.32104	270.862	1.32104	234.557	1.46782	227.033
1.32222	270.888	1.32281	234.585	1.46914	227.032
1.32399	270.9	1.32458	234.607	1.4711	227.046
1.32576	270.903	1.32635	234.643	1.47307	227.08
1.32753	270.906	1.32753	234.678	1.47504	227.137
1.32931	270.885	1.32931	234.702	1.47701	227.211
1.33108	270.914	1.33049	234.713	1.47897	227.298
1.33226	270.982	1.33226	234.74	1.48094	227.379
1.33403	271.04	1.33344	234.759	1.48291	227.456
1.33521	271.027	1.33521	234.784	1.48488	227.533
1.33698	271.03	1.33698	234.827	1.48684	227.604
1.33875	271.057	1.33875	234.878	1.48881	227.656
1.33993	271.078	1.34052	234.963	1.49078	227.699
1.3417	271.104	1.34229	235.062	1.49275	227.738
1.34347	271.112	1.34406	235.159	1.49406	227.765
1.34524	271.129	1.34583	235.248	1.49603	227.766
1.34701	271.163	1.3476	235.341	1.49734	227.759
1.34878	271.219	1.34937	235.399	1.49931	227.762
1.35056	271.28	1.35115	235.446	1.50127	227.775
1.35233	271.346	1.35292	235.493	1.50324	227.817
1.3541	271.408	1.35469	235.525	1.50521	227.874
1.35528	271.427	1.35646	235.547	1.50718	227.941
1.35705	271.461	1.35764	235.56	1.50914	228.019
1.35882	271.516	1.35882	235.548	1.51111	228.086
1.36059	271.52	1.36059	235.504	1.51308	228.135
1.36236	271.492	1.36177	235.474	1.51505	228.167
1.36354	271.478	1.36354	235.459	1.51636	228.192
1.36531	271.449	1.36531	235.465	1.51833	228.21
1.36708	271.469	1.36649	235.513	1.52029	228.231
1.36885	271.497	1.36826	235.558	1.5216	228.243
1.37003	271.517	1.37003	235.609	1.52357	228.256
1.37181	271.572	1.37181	235.681	1.52488	228.267
1.37358	271.595	1.37358	235.751	1.5262	228.271
1.37476	271.592	1.37476	235.823	1.52816	228.267
1.37653	271.621	1.37712	235.889	1.52948	228.27
1.3783	271.671	1.3783	235.96	1.53144	228.292
1.37948	271.704	1.38007	236.019	1.53341	228.337
1.38125	271.712	1.38184	236.084	1.53538	228.391
1.38302	271.731	1.38361	236.137	1.53735	228.453
1.3842	271.759	1.38538	236.178	1.53931	228.527
1.38597	271.758	1.38715	236.212	1.54128	228.612
1.38774	271.773	1.38892	236.253	1.54325	228.698
1.38892	271.784	1.3901	236.303	1.54456	228.759
1.39069	271.813	1.39187	236.352	1.54653	228.798
1.39247	271.86	1.39306	236.356	1.5485	228.835
1.39365	271.848	1.39483	236.328	1.55046	228.874
1.39542	271.83	1.3966	236.322	1.55177	228.903
1.39719	271.849	1.39778	236.355	1.55374	228.924
1.39896	271.883	1.40014	236.399	1.55571	228.942
1.40073	271.93	1.40191	236.482	1.55768	228.976
1.4025	272.015	1.40368	236.575	1.55899	229.009
1.40427	272.106	1.40545	236.687	1.56096	229.044
1.40604	272.206	1.40722	236.779	1.56292	229.064
1.4084	272.28	1.40899	236.847	1.56424	229.07
1.41017	272.315	1.41076	236.886	1.5662	229.088
1.41194	272.34	1.41253	236.931	1.56817	229.125
1.41312	272.342	1.41431	236.943	1.57014	229.176
1.4149	272.324	1.41549	236.929	1.57276	229.256
1.41667	272.314	1.41726	236.931	1.57473	229.367
1.41785	272.319	1.41903	236.932	1.5767	229.478
1.41962	272.292	1.42021	236.951	1.57932	229.566
1.42139	272.279	1.42198	236.976	1.58129	229.622
1.42316	272.284	1.42375	237.005	1.58326	229.657
1.42493	272.331	1.42552	237.044	1.58457	229.682
1.42611	272.379	1.42729	237.093	1.58654	229.677
1.42788	272.408	1.42906	237.163	1.5885	229.655
1.42965	272.452	1.43024	237.23	1.58981	229.633
1.43142	272.503	1.43201	237.279	1.59178	229.613
1.43319	272.52	1.43378	237.326	1.59375	229.607
1.43497	272.528	1.43556	237.365	1.59572	229.63
1.43674	272.555	1.43733	237.391	1.59703	229.667
1.43792	272.577	1.4391	237.426	1.599	229.727
1.43969	272.573	1.44028	237.457	1.60096	229.796
1.44146	272.578	1.44205	237.506	1.60293	229.85
1.44264	272.563	1.44382	237.559	1.6049	229.893
1.44441	272.545	1.445	237.583	1.60687	229.941
1.44618	272.556	1.44677	237.59	1.60883	229.989
1.44795	272.549	1.44854	237.602	1.6108	230.032
1.44913	272.561	1.45031	237.61	1.61277	230.067
1.4509	272.614	1.45149	237.644	1.61474	230.09
1.45267	272.658	1.45326	237.698	1.61671	230.12
1.45444	272.689	1.45562	237.786	1.61802	230.143
1.45621	272.73	1.4574	237.903	1.61998	230.148
1.45799	272.8	1.45917	238.002	1.6213	230.151
1.45976	272.874	1.46094	238.086	1.62326	230.146
1.46153	272.919	1.46271	238.145	1.62523	230.15
1.4633	272.959	1.46448	238.211	1.6272	230.175
1.46566	272.965	1.46625	238.254	1.62917	230.222
1.46684	272.983	1.46802	238.277	1.63113	230.284
1.46861	272.983	1.4692	238.29	1.6331	230.351
1.47038	272.992	1.47038	238.272	1.63507	230.428
1.47215	272.988	1.47215	238.238	1.63704	230.512
1.47392	272.972	1.47333	238.207	1.639	230.585
1.4751	272.916	1.4751	238.187	1.64097	230.647
1.47687	272.869	1.47687	238.19	1.64294	230.688
1.47865	272.849	1.47806	238.205	1.64491	230.708
1.48042	272.885	1.47983	238.235	1.64622	230.71
1.4816	272.897	1.4816	238.291	1.64819	230.694
1.48337	272.869	1.48337	238.352	1.6495	230.66
1.48514	272.836	1.48455	238.429	1.65081	230.612
1.48691	272.842	1.48632	238.496	1.65278	230.571
1.48868	272.87	1.48809	238.555	1.65475	230.562
1.49045	272.887	1.48986	238.601	1.65606	230.581
1.49222	272.897	1.49163	238.649	1.65802	230.626
1.49399	272.907	1.49281	238.691	1.65999	230.696
1.49517	272.942	1.49458	238.716	1.66196	230.771
1.49753	272.954	1.49635	238.732	1.66393	230.853
1.49931	272.979	1.49812	238.756	1.66589	230.927
1.50049	273.02	1.4999	238.784	1.66786	230.995
1.50226	273.036	1.50108	238.818	1.66983	231.054
1.50403	273.027	1.50285	238.863	1.6718	231.101
1.50521	272.999	1.50403	238.893	1.67377	231.136
1.50698	272.952	1.5058	238.894	1.67508	231.16
1.50875	272.914	1.50757	238.898	1.67704	231.168
1.51052	272.903	1.50934	238.93	1.67901	231.173
1.51229	272.898	1.51111	239.003	1.68098	231.18
1.51406	272.906	1.51347	239.103	1.68229	231.196
1.51583	272.954	1.51524	239.213	1.6836	231.217
1.51819	273.067	1.51701	239.313	1.68557	231.229
1.51996	273.179	1.51878	239.406	1.68688	231.216
1.52174	273.225	1.52056	239.465	1.68885	231.182
1.52351	273.247	1.52233	239.497	1.69016	231.164
1.52469	273.255	1.5241	239.525	1.69213	231.179
1.52646	273.231	1.52587	239.552	1.6941	231.224
1.52823	273.191	1.52764	239.564	1.69606	231.308
1.52941	273.166	1.52882	239.553	1.69869	231.41
1.53118	273.119	1.53059	239.522	1.70066	231.524
1.53236	273.074	1.53236	239.498	1.70262	231.625
1.53413	273.037	1.53354	239.509	1.70459	231.711
1.5359	273.003	1.53531	239.541	1.70656	231.773
1.53708	272.989	1.53708	239.589	1.70853	231.811
1.53885	273.015	1.53885	239.638	1.71049	231.823
1.54062	273.057	1.54062	239.678	1.71181	231.811
1.5424	273.105	1.5424	239.723	1.71377	231.791
1.54417	273.2	1.54417	239.778	1.71508	231.766
1.54594	273.262	1.54535	239.837	1.71705	231.747
1.54712	273.294	1.54712	239.872	1.71902	231.748
1.54889	273.311	1.54889	239.895	1.72099	231.76
1.55066	273.367	1.55066	239.91	1.72295	231.795
1.55243	273.391	1.55243	239.959	1.72492	231.848
1.5542	273.397	1.55361	240.015	1.72623	231.904
1.55538	273.401	1.55538	240.052	1.7282	231.949
1.55715	273.411	1.55656	240.087	1.73017	231.988
1.55892	273.434	1.55833	240.095	1.73214	232.023
1.5601	273.426	1.5601	240.082	1.7341	232.052
1.56187	273.403	1.56187	240.08	1.73607	232.087
1.56365	273.405	1.56306	240.112	1.73804	232.132
1.56483	273.412	1.56542	240.173	1.74001	232.176
1.5666	273.454	1.56719	240.25	1.74197	232.225
1.56837	273.479	1.56896	240.317	1.74329	232.268
1.57014	273.503	1.57073	240.381	1.74525	232.29
1.57191	273.546	1.5725	240.444	1.74657	232.29
1.57309	273.606	1.57427	240.501	1.74853	232.281
1.57486	273.634	1.57604	240.552	1.7505	232.284
1.57663	273.701	1.57781	240.583	1.75247	232.298
1.5784	273.771	1.57899	240.604	1.75444	232.329
1.58017	273.799	1.58076	240.608	1.7564	232.363
1.58194	273.821	1.58253	240.615	1.75837	232.405
1.58371	273.835	1.58371	240.595	1.75968	232.454
1.5849	273.841	1.58549	240.572	1.76165	232.501
1.58667	273.856	1.58667	240.581	1.76362	232.549
1.58844	273.854	1.58844	240.576	1.76559	232.599
1.58962	273.859	1.58962	240.557	1.76755	232.644
1.59139	273.874	1.59139	240.558	1.76952	232.683
1.59316	273.907	1.59316	240.597	1.77149	232.712
1.59493	273.893	1.59493	240.658	1.7728	232.727
1.5967	273.88	1.59611	240.726	1.77477	232.722
1.59847	273.932	1.59788	240.781	1.77608	232.706
1.59965	273.968	1.59965	240.842	1.77805	232.688
1.60142	273.971	1.60142	240.901	1.77936	232.679
1.60319	273.989	1.60319	240.947	1.78133	232.683
1.60496	273.999	1.60496	240.996	1.78329	232.706
1.60674	273.987	1.60674	241.075	1.78526	232.753
1.60851	274.023	1.60851	241.13	1.78723	232.82
1.61028	274.073	1.61028	241.151	1.7892	232.897
1.61205	274.105	1.61146	241.155	1.79116	232.974
1.61382	274.131	1.61323	241.178	1.79313	233.046
1.61559	274.14	1.615	241.205	1.7951	233.094
1.61677	274.159	1.61618	241.209	1.79707	233.124
1.61854	274.177	1.61795	241.183	1.79904	233.138
1.61972	274.133	1.61913	241.159	1.801	233.149
1.62149	274.08	1.62149	241.184	1.80231	233.163
1.62326	274.066	1.62326	241.259	1.80428	233.179
1.62503	274.074	1.62503	241.359	1.80625	233.199
1.62681	274.122	1.62681	241.481	1.80822	233.224
1.62858	274.189	1.62917	241.601	1.80953	233.233
1.63035	274.269	1.63094	241.702	1.81084	233.227
1.63212	274.344	1.63271	241.771	1.81281	233.203
1.63389	274.41	1.63448	241.811	1.81478	233.189
1.63566	274.454	1.63625	241.818	1.81674	233.198
1.63743	274.472	1.63802	241.82	1.81871	233.238
1.6392	274.485	1.6392	241.797	1.82068	233.312
1.64097	274.469	1.64097	241.751	1.82265	233.407
1.64274	274.445	1.64215	241.716	1.82527	233.515
1.64451	274.456	1.64392	241.705	1.82724	233.615
1.64569	274.43	1.64569	241.702	1.8292	233.689
1.64746	274.424	1.64687	241.706	1.83117	233.736
1.64924	274.405	1.64865	241.715	1.83314	233.755
1.65101	274.387	1.65042	241.754	1.83511	233.756
1.65219	274.395	1.65219	241.806	1.83642	233.736
1.65396	274.416	1.65396	241.855	1.83839	233.701
1.65573	274.436	1.65514	241.905	1.8397	233.663
1.6575	274.452	1.65691	241.973	1.84167	233.639
1.65927	274.465	1.65868	242.027	1.84363	233.633
1.66104	274.495	1.65986	242.07	1.84495	233.641
1.66281	274.491	1.66163	242.084	1.84691	233.669
1.66458	274.499	1.6634	242.089	1.84888	233.71
1.66576	274.516	1.66517	242.105	1.85085	233.747
1.66753	274.566	1.66635	242.13	1.85282	233.788
1.66931	274.605	1.66812	242.164	1.85413	233.831
1.67108	274.615	1.6699	242.202	1.8561	233.864
1.67226	274.608	1.67108	242.22	1.85806	233.893
1.67403	274.558	1.67285	242.235	1.85937	233.919
1.67521	274.531	1.67462	242.261	1.86134	233.942
1.67698	274.521	1.67639	242.311	1.86331	233.958
1.67875	274.52	1.67816	242.365	1.86528	233.97
1.67993	274.558	1.67993	242.426	1.86659	233.98
1.6817	274.6	1.6817	242.506	1.86856	234.015
1.68347	274.642	1.68347	242.593	1.87052	234.056
1.68524	274.671	1.68524	242.669	1.87249	234.089
1.68701	274.735	1.68701	242.723	1.8738	234.119
1.68878	274.808	1.68878	242.752	1.87577	234.141
1.69056	274.836	1.69056	242.78	1.87774	234.162
1.69233	274.847	1.69233	242.797	1.87971	234.193
1.6941	274.836	1.6941	242.812	1.88167	234.243
1.69528	274.81	1.69528	242.807	1.88364	234.307
1.69705	274.84	1.69705	242.803	1.88627	234.372
1.69882	274.876	1.69823	242.79	1.88823	234.43
1.7	274.861	1.7	242.782	1.8902	234.472
1.70177	274.826	1.70177	242.775	1.89217	234.5
1.70295	274.8	1.70354	242.766	1.89414	234.515
1.70472	274.794	1.70472	242.792	1.89545	234.528
1.70649	274.779	1.70649	242.822	1.89741	234.525
1.70826	274.814	1.70826	242.853	1.89938	234.517
1.71003	274.859	1.70944	242.903	1.90069	234.505
1.71181	274.909	1.71122	242.948	1.90266	234.489
1.71358	274.943	1.71299	243.004	1.90397	234.468
1.71476	274.974	1.71476	243.051	1.90594	234.458
1.71653	275.01	1.71653	243.107	1.90791	234.472
1.7183	275.027	1.7183	243.147	1.90988	234.499
1.72007	275.013	1.71948	243.194	1.91184	234.536
1.72184	275.026	1.72125	243.242	1.91381	234.578
1.72361	275.033	1.72302	243.293	1.91512	234.626
1.72538	275.014	1.72479	243.331	1.91709	234.673
1.72656	274.979	1.72597	243.37	1.91906	234.723
1.72833	274.95	1.72774	243.378	1.92103	234.762
1.7301	274.949	1.72951	243.376	1.92299	234.789
1.73128	274.962	1.73069	243.372	1.92496	234.813
1.73306	274.943	1.73247	243.368	1.92627	234.833
1.73424	274.922	1.73424	243.396	1.92824	234.848
1.73601	274.927	1.73601	243.46	1.93021	234.856
1.73837	274.939	1.73837	243.541	1.93218	234.864
1.74014	274.99	1.74014	243.63	1.93349	234.876
1.74191	275.051	1.74191	243.712	1.9348	234.884
1.74368	275.15	1.74368	243.778	1.93677	234.872
1.74545	275.244	1.74545	243.825	1.93873	234.855
1.74722	275.287	1.74722	243.866	1.9407	234.859
1.74899	275.302	1.74899	243.89	1.94267	234.9
1.75076	275.291	1.75076	243.901	1.94464	234.968
1.75253	275.293	1.75253	243.908	1.94726	235.063
1.75431	275.286	1.75372	243.906	1.94923	235.168
1.75549	275.236	1.75549	243.887	1.9512	235.251
1.75726	275.19	1.75726	243.86	1.95316	235.307
1.75903	275.167	1.75844	243.849	1.95513	235.345
1.76021	275.155	1.76021	243.868	1.9571	235.364
1.76198	275.134	1.76198	243.904	1.95907	235.364
1.76375	275.155	1.76375	243.952	1.96103	235.353
1.76552	275.178	1.76552	244.024	1.96235	235.336
1.76729	275.232	1.76729	244.061	1.96431	235.316
1.76906	275.289	1.76906	244.062	1.96628	235.292
1.77083	275.33	1.77083	244.044	1.96759	235.267
1.7726	275.339	1.7726	244.022	1.96956	235.251
1.77437	275.35	1.77378	244.018	1.97153	235.257
1.77615	275.355	1.77556	244.034	1.9735	235.285
1.77733	275.328	1.77733	244.07	1.97546	235.333
1.7791	275.323	1.7791	244.106	1.97677	235.391
1.78087	275.328	1.78028	244.15	1.97874	235.441
1.78264	275.342	1.78205	244.203	1.98071	235.486
1.78382	275.33	1.78323	244.232	1.98268	235.515
1.78559	275.302	1.785	244.254	1.98464	235.537
1.78736	275.308	1.78677	244.292	1.98661	235.552
1.78854	275.308	1.78854	244.325	1.98858	235.568
1.79031	275.292	1.79031	244.353	1.99055	235.591
1.79208	275.3	1.79208	244.403	1.99186	235.628
1.79385	275.33	1.79385	244.487	1.99383	235.665
1.79562	275.407	1.79562	244.576	1.99579	235.68
1.7974	275.459	1.7974	244.659	1.99776	235.68
1.79917	275.507	1.79917	244.713	1.99973	235.681
1.80094	275.555	1.80094	244.758	2.0017	235.689
1.80271	275.564	1.80271	244.774	2.00301	235.705
1.80448	275.583	1.80448	244.769	2.00563	235.737
1.80566	275.567	1.80566	244.772	2.0076	235.78
1.80743	275.542	1.80743	244.777	2.00891	235.822
1.8092	275.527	1.80861	244.758	2.01154	235.862
1.81038	275.489	1.81038	244.717	2.01285	235.904
1.81215	275.434	1.81156	244.679	2.01481	235.931
1.81333	275.412	1.81333	244.678	2.01678	235.94
1.8151	275.409	1.81451	244.689	2.01875	235.94
1.81687	275.442	1.81628	244.719	2.02006	235.937
1.81806	275.489	1.81806	244.756	2.02203	235.936
1.81983	275.532	1.81983	244.8	2.02334	235.928
1.8216	275.586	1.8216	244.869	2.02531	235.905
1.82337	275.641	1.82337	244.934	2.02662	235.876
1.82514	275.695	1.82514	244.994	2.02859	235.851
1.82691	275.735	1.82691	245.048	2.0299	235.844
1.82868	275.731	1.82809	245.097	2.03187	235.85
1.83045	275.73	1.82986	245.143	2.03318	235.865
1.83163	275.771	1.83163	245.193	2.03515	235.899
1.8334	275.798	1.8334	245.23	2.03711	235.959
1.83517	275.819	1.83517	245.244	2.03908	236.027
1.83694	275.828	1.83694	245.261	2.04105	236.097
1.83871	275.828	1.83871	245.29	2.04302	236.16
1.8399	275.801	1.8399	245.295	2.04498	236.212
1.84167	275.782	1.84167	245.284	2.04695	236.254
1.84285	275.764	1.84285	245.261	2.04892	236.277
1.84462	275.732	1.84462	245.25	2.05023	236.292
1.84639	275.701	1.84639	245.277	2.0522	236.299
1.84816	275.686	1.84816	245.315	2.05417	236.303
1.84993	275.711	1.84993	245.369	2.05613	236.308
1.8517	275.781	1.85229	245.46	2.05745	236.314
1.85347	275.882	1.85406	245.569	2.05941	236.316
1.85524	275.983	1.85583	245.669	2.06072	236.301
1.85701	276.064	1.8576	245.738	2.06269	236.264
1.85878	276.129	1.85937	245.78	2.06466	236.241
1.86115	276.17	1.86115	245.798	2.06663	236.25
1.86292	276.18	1.86292	245.794	2.0686	236.299
1.8641	276.162	1.8641	245.751	2.07056	236.372
1.86587	276.118	1.86587	245.705	2.07319	236.461
1.86764	276.087	1.86705	245.658	2.07515	236.559
1.86882	276.046	1.86823	245.598	2.07712	236.646
1.87059	276	1.87	245.551	2.07909	236.705
1.87236	275.986	1.87177	245.542	2.08106	236.738
1.87354	275.973	1.87295	245.559	2.08302	236.752
1.87531	275.947	1.87472	245.595	2.08499	236.747
1.87708	275.931	1.87649	245.652	2.08696	236.735
1.87885	275.947	1.87826	245.724	2.08827	236.717
1.88062	275.983	1.88003	245.807	2.09024	236.686
1.8824	276.015	1.88181	245.898	2.09221	236.643
1.88417	276.096	1.88358	245.98	2.09352	236.599
1.88535	276.149	1.88535	246.033	2.09549	236.578
1.88712	276.166	1.88712	246.075	2.09745	236.585
1.88889	276.189	1.88889	246.096	2.09942	236.614
1.89066	276.217	1.89007	246.115	2.10139	236.659
1.89243	276.22	1.89184	246.14	2.10336	236.702
1.89361	276.221	1.89361	246.163	2.10467	236.74
1.89538	276.182	1.89479	246.16	2.10664	236.766
1.89715	276.135	1.89656	246.151	2.1086	236.796
1.89833	276.11	1.89774	246.135	2.11057	236.816
1.9001	276.101	1.89951	246.139	2.11254	236.822
1.90128	276.111	1.90128	246.171	2.11451	236.836
1.90306	276.114	1.90306	246.216	2.11582	236.855
1.90483	276.122	1.90542	246.281	2.11779	236.877
1.9066	276.145	1.90719	246.37	2.11975	236.891
1.90837	276.197	1.90896	246.444	2.12106	236.887
1.91014	276.253	1.91073	246.509	2.12303	236.88
1.91191	276.297	1.9125	246.569	2.125	236.878
1.91368	276.357	1.91486	246.606	2.12631	236.875
1.91545	276.396	1.91663	246.631	2.12828	236.873
1.91663	276.382	1.91781	246.624	2.13025	236.893
1.9184	276.369	1.91958	246.605	2.13221	236.941
1.92017	276.39	1.92076	246.581	2.13418	237.011
1.92194	276.41	1.92253	246.545	2.13615	237.076
1.92371	276.414	1.92371	246.499	2.13877	237.127
1.9249	276.388	1.92549	246.47	2.14074	237.174
1.92667	276.365	1.92726	246.471	2.14271	237.212
1.92844	276.306	1.92844	246.478	2.14468	237.242
1.92962	276.285	1.93021	246.495	2.14664	237.256
1.93139	276.325	1.93198	246.532	2.14795	237.255
1.93316	276.381	1.93316	246.583	2.14992	237.235
1.93493	276.41	1.93493	246.641	2.15123	237.189
1.9367	276.461	1.9367	246.694	2.1532	237.147
1.93847	276.529	1.93847	246.746	2.15451	237.118
1.94024	276.562	1.94024	246.797	2.15648	237.097
1.94142	276.559	1.94201	246.843	2.15845	237.089
1.94319	276.557	1.94378	246.875	2.16042	237.105
1.94496	276.528	1.94556	246.902	2.16238	237.139
1.94674	276.508	1.94674	246.928	2.16435	237.193
1.94851	276.479	1.94851	246.961	2.16632	237.258
1.95028	276.492	1.95028	246.982	2.16829	237.314
1.95146	276.526	1.95146	247.003	2.17025	237.362
1.95323	276.541	1.95323	247.004	2.17222	237.397
1.955	276.562	1.95441	246.984	2.17419	237.409
1.95618	276.557	1.95618	246.952	2.1755	237.418
1.95795	276.521	1.95795	246.942	2.17747	237.412
1.95913	276.47	1.95972	246.975	2.17944	237.398
1.9609	276.407	1.96149	247.033	2.18075	237.388
1.96267	276.391	1.96326	247.109	2.18272	237.396
1.96444	276.412	1.96503	247.203	2.18403	237.394
1.96621	276.443	1.9674	247.289	2.186	237.357
1.96799	276.531	1.96917	247.371	2.18731	237.307
1.96976	276.628	1.97094	247.443	2.18927	237.265
1.97153	276.747	1.97271	247.489	2.19124	237.251
1.9733	276.808	1.97448	247.485	2.19255	237.279
1.97507	276.829	1.97625	247.493	2.19452	237.339
1.97684	276.832	1.97743	247.489	2.19649	237.416
1.97861	276.828	1.9792	247.459	2.19911	237.495
1.98038	276.802	1.98038	247.419	2.20108	237.571
1.98156	276.746	1.98215	247.371	2.20305	237.637
1.98333	276.693	1.98392	247.342	2.20502	237.685
1.9851	276.663	1.98569	247.377	2.20698	237.705
1.98628	276.632	1.98746	247.437	2.20895	237.71
1.98806	276.643	1.98924	247.487	2.21026	237.707
1.98983	276.689	1.99042	247.532	2.21223	237.696
1.9916	276.732	1.99219	247.579	2.21354	237.676
1.99337	276.75	1.99396	247.629	2.21551	237.653
1.99514	276.745	1.99573	247.669	2.21748	237.625
1.99691	276.731	1.9975	247.703	2.21879	237.599
1.99809	276.722	1.99927	247.724	2.22076	237.587
1.99986	276.71	2.00104	247.729	2.22272	237.603
2.00163	276.713	2.00222	247.731	2.22469	237.634
2.0034	276.749	2.00399	247.74	2.22666	237.678
2.00458	276.765	2.00517	247.744	2.22863	237.709
2.00635	276.76	2.00694	247.734	2.23059	237.743
2.00753	276.704	2.00871	247.722	2.23191	237.777
2.00931	276.629	2.0099	247.724	2.23387	237.807
2.01108	276.529	2.01167	247.742	2.23584	237.83
2.01285	276.446	2.01344	247.763	2.23781	237.846
2.01462	276.389	2.01521	247.814	2.23978	237.85
2.01639	276.392	2.01698	247.883	2.24109	237.853
2.01816	276.455	2.01875	247.965	2.24306	237.853
2.01993	276.517	2.02052	248.058	2.24437	237.83
2.0217	276.569	2.02288	248.155	2.24633	237.803
2.02347	276.593	2.02465	248.226	2.2483	237.783
2.02524	276.597	2.02642	248.277	2.25027	237.781
2.02701	276.602	2.02819	248.302	2.25224	237.811
2.02878	276.603	2.02996	248.294	2.2542	237.86
2.03056	276.593	2.03115	248.287	2.25617	237.921
2.03174	276.555	2.03292	248.284	2.2588	237.988
2.03351	276.519	2.0341	248.25	2.26076	238.062
2.03469	276.447	2.03587	248.198	2.26273	238.108
2.03587	276.389	2.03705	248.167	2.2647	238.139
2.03764	276.346	2.03882	248.144	2.26667	238.17
2.03941	276.348	2.04	248.146	2.26863	238.191
2.04059	276.35	2.04177	248.157	2.2706	238.197
2.04236	276.332	2.04354	248.181	2.27257	238.195
2.04413	276.327	2.04472	248.214	2.27388	238.173
2.0459	276.32	2.04649	248.262	2.27585	238.128
2.04767	276.35	2.04826	248.32	2.27782	238.062
2.04944	276.402	2.05003	248.368	2.27913	238.006
2.05121	276.484	2.05181	248.413	2.2811	237.968
2.05299	276.542	2.05299	248.446	2.28241	237.948
2.05476	276.556	2.05535	248.485	2.28437	237.947
2.05594	276.56	2.05653	248.533	2.28634	237.974
2.0583	276.523	2.0583	248.57	2.28831	238.02
2.06007	276.489	2.06007	248.585	2.29028	238.073
2.06184	276.484	2.06184	248.605	2.29224	238.116
2.06361	276.496	2.06302	248.631	2.29421	238.157
2.06538	276.516	2.0642	248.636	2.29618	238.193
2.06715	276.547	2.06597	248.607	2.29815	238.218
2.06833	276.535	2.06774	248.577	2.30012	238.23
2.0701	276.482	2.06892	248.554	2.30143	238.231
2.07128	276.412	2.07069	248.579	2.30339	238.223
2.07365	276.359	2.07246	248.637	2.30536	238.211
2.07483	276.307	2.07483	248.693	2.30733	238.189
2.07719	276.287	2.0766	248.786	2.30864	238.181
2.07896	276.296	2.07837	248.893	2.30995	238.15
2.08073	276.319	2.08014	248.989	2.31192	238.097
2.0825	276.345	2.08191	249.059	2.31323	238.058
2.08427	276.348	2.08368	249.102	2.3152	238.048
2.08604	276.355	2.08545	249.107	2.31717	238.059
2.08781	276.341	2.08722	249.109	2.31914	238.098
2.08958	276.293	2.08899	249.09	2.3211	238.158
2.09135	276.173	2.09017	249.062	2.32307	238.226
2.09253	275.993	2.09194	249.027	2.32504	238.282
2.09431	275.837	2.09372	248.989	2.32701	238.329
2.09608	275.665	2.0949	248.959	2.32897	238.373
2.09726	275.516	2.09667	248.938	2.33094	238.407
2.09903	275.402	2.09844	248.948	2.33291	238.428
2.1008	275.321	2.09962	248.977	2.33488	238.435
2.10257	275.279	2.10139	249.015	2.33684	238.423
2.10434	275.271	2.10316	249.06	2.33816	238.394
2.10611	275.255	2.10493	249.115	2.34012	238.344
2.10788	275.227	2.1067	249.174	2.34143	238.288
2.10965	275.211	2.10847	249.223	2.3434	238.247
2.11142	275.168	2.10965	249.255	2.34537	238.242
2.1126	275.09	2.11142	249.293	2.34734	238.242
2.11437	274.996	2.11319	249.331	2.34931	238.26
2.11615	274.799	2.11497	249.354	2.35062	238.291
2.11733	274.54	2.11615	249.352	2.35258	238.324
2.1191	274.261	2.11792	249.343	2.35455	238.352
2.12028	273.99	2.1191	249.333	2.35652	238.369
2.12205	273.785	2.12087	249.315	2.35849	238.374
2.12382	273.642	2.12264	249.289	2.3598	238.376
2.125	273.531	2.12382	249.282	2.36177	238.366
2.12677	273.463	2.12559	249.294	2.36373	238.361
2.12854	273.429	2.12736	249.347	2.36505	238.348
2.13031	273.405	2.12972	249.414	2.36701	238.34
2.13208	273.387	2.13149	249.503	2.36898	238.346
2.13385	273.368	2.13326	249.595	2.37029	238.342
2.13562	273.344	2.13562	249.694	2.37226	238.323
2.1374	273.286	2.1374	249.796	2.37423	238.308
2.13917	273.173	2.13917	249.863	2.37554	238.305
2.14094	273.045	2.14094	249.894	2.37751	238.314
2.14271	272.875	2.14271	249.91	2.37947	238.34
2.14448	272.703	2.14448	249.92	2.38144	238.377
2.14625	272.538	2.14566	249.897	2.38341	238.42
2.14743	272.416	2.14743	249.841	2.38538	238.46
2.1492	272.307	2.14861	249.776	2.388	238.492
2.15097	272.162	2.15038	249.734	2.38997	238.524
2.15215	271.999	2.15215	249.723	2.39194	238.541
2.15392	271.863	2.15333	249.742	2.39325	238.537
2.1551	271.738	2.1551	249.753	2.39522	238.517
2.15687	271.646	2.15687	249.78	2.39718	238.496
2.15865	271.528	2.15865	249.811	2.39915	238.469
2.16042	271.377	2.15983	249.861	2.40046	238.42
2.16219	271.225	2.1616	249.894	2.40243	238.361
2.16337	271.107	2.16337	249.92	2.40374	238.318
2.16514	271.02	2.16514	249.963	2.40571	238.286
2.16691	270.946	2.16691	250.014	2.40768	238.279
2.16868	270.816	2.16868	250.042	2.40964	238.28
2.17045	270.654	2.16986	250.055	2.41096	238.297
2.17222	270.488	2.17163	250.076	2.41292	238.326
2.17399	270.331	2.1734	250.12	2.41489	238.354
2.17517	270.128	2.17517	250.162	2.41686	238.364
2.17694	269.891	2.17635	250.186	2.41883	238.366
2.17871	269.671	2.17812	250.179	2.42079	238.369
2.18049	269.494	2.17931	250.161	2.42276	238.371
2.18167	269.307	2.18108	250.142	2.42473	238.386
2.18344	269.113	2.18285	250.144	2.4267	238.396
2.18521	268.904	2.18462	250.181	2.42801	238.387
2.18698	268.76	2.18639	250.234	2.42998	238.364
2.18875	268.648	2.18875	250.315	2.43194	238.351
2.19052	268.548	2.19052	250.423	2.43326	238.331
2.19288	268.458	2.19229	250.518	2.43522	238.281
2.19465	268.368	2.19465	250.601	2.43654	238.217
2.19642	268.257	2.19642	250.665	2.4385	238.16
2.19819	268.139	2.19819	250.693	2.44047	238.128
2.19996	267.994	2.19996	250.695	2.44244	238.132
2.20115	267.853	2.20115	250.675	2.44506	238.163
2.20292	267.702	2.20292	250.64	2.44703	238.229
2.20469	267.553	2.2041	250.594	2.449	238.297
2.20587	267.365	2.20587	250.551	2.45096	238.339
2.20705	267.199	2.20764	250.521	2.45293	238.363
2.20882	267.077	2.20941	250.519	2.45556	238.357
2.21	266.99	2.21059	250.554	2.45752	238.334
2.21177	266.955	2.21236	250.571	2.45883	238.297
2.21354	266.939	2.21413	250.592	2.4608	238.238
2.21472	266.912	2.2159	250.629	2.46211	238.166
2.21649	266.878	2.21767	250.684	2.46408	238.08
2.21826	266.67	2.21944	250.741	2.46605	237.994
2.22003	266.343	2.22121	250.783	2.46736	237.917
2.22181	266.044	2.2224	250.807	2.46933	237.847
2.22358	265.856	2.22417	250.82	2.4713	237.806
2.22476	265.781	2.22594	250.822	2.47326	237.785
2.22653	265.735	2.22712	250.825	2.47523	237.775
2.2283	265.737	2.22889	250.796	2.4772	237.772
2.23007	265.771	2.23007	250.791	2.47851	237.773
2.23184	265.758	2.23184	250.781	2.48048	237.763
2.23361	265.681	2.23302	250.792	2.48245	237.74
2.23479	265.565	2.23479	250.792	2.48441	237.702
2.23656	265.454	2.23656	250.816	2.48638	237.654
2.23833	265.356	2.23774	250.841	2.48769	237.601
2.2401	265.254	2.23951	250.87	2.48966	237.546
2.24187	265.196	2.24128	250.909	2.49163	237.492
2.24365	265.181	2.24306	250.959	2.49294	237.442
2.24542	265.153	2.24483	251.016	2.49491	237.388
2.24719	265.116	2.2466	251.092	2.49622	237.323
2.24896	265.058	2.24837	251.156	2.49819	237.245
2.25073	264.924	2.25014	251.188	2.4995	237.168
2.2525	264.708	2.25191	251.204	2.50147	237.11
2.25427	264.436	2.25368	251.221	2.50343	237.075
2.25604	264.134	2.25486	251.25	2.5054	237.065
2.25781	263.803	2.25663	251.278	2.50737	237.071
2.25958	263.49	2.2584	251.289	2.50934	237.081
2.26076	263.234	2.25958	251.295	2.5113	237.084
2.26253	262.976	2.26135	251.283	2.51327	237.069
2.26371	262.703	2.26312	251.26	2.51524	237.033
2.26549	262.4	2.26431	251.247	2.51721	236.972
2.26667	262.138	2.26608	251.249	2.51917	236.906
2.26844	261.914	2.26785	251.276	2.52114	236.833
2.27021	261.681	2.26962	251.305	2.52311	236.756
2.27139	261.391	2.27139	251.358	2.52442	236.677
2.27316	261.073	2.27316	251.412	2.52639	236.582
2.27493	260.762	2.27493	251.469	2.52836	236.486
2.2767	260.475	2.2767	251.505	2.52967	236.396
2.27847	260.166	2.27788	251.537	2.53164	236.314
2.27965	259.809	2.27965	251.559	2.5336	236.251
	--	2.28142	251.579	2.53557	236.205
	--	2.28319	251.608	2.53754	236.176
	--	2.28497	251.633	2.53951	236.153
	--	2.28674	251.64	2.54147	236.128
	--	2.28792	251.639	2.54279	236.097
		2.28969	251.649	2.54475	236.055
		2.29087	251.656	2.54672	236.005
		2.29264	251.636	2.54869	235.946
		2.29441	251.633	2.55066	235.876
		2.29618	251.659	2.55262	235.809
		2.29795	251.712	2.55459	235.729
		2.30031	251.797	2.5559	235.651
		2.30208	251.875	2.55787	235.585
		2.30385	251.943	2.55918	235.531
		2.30562	252.007	2.56115	235.458
		2.30799	252.046	2.56312	235.379
		2.30976	252.07	2.56508	235.307
		2.31094	252.068	2.56705	235.263
		2.31271	252.056	2.56902	235.252
		2.31448	252.033	2.57099	235.271
		2.31566	251.994	2.57295	235.296
		2.31684	251.937	2.57492	235.302
		2.31861	251.889	2.57689	235.296
		2.32038	251.862	2.57951	235.289
		2.32215	251.859	2.58148	235.273
		2.32392	251.908	2.58279	235.227
		2.32569	251.964	2.58476	235.164
		2.32747	252.036	2.58673	235.088
		2.32924	252.112	2.58804	234.991
		2.33101	252.175	2.59001	234.897
		2.33278	252.237	2.59198	234.823
		2.33455	252.278	2.59329	234.766
		2.33632	252.312	2.59525	234.722
		2.33809	252.319	2.59722	234.707
		2.33927	252.309	2.59919	234.724
		2.34104	252.294	2.60181	234.747
		2.34281	252.268	2.60378	234.763
		2.34399	252.234	2.60575	234.771
		2.34576	252.214	2.60706	234.762
		2.34694	252.189	2.60903	234.738
		2.34871	252.165	2.611	234.695
		2.3499	252.153	2.61296	234.642
		2.35167	252.159	2.61493	234.584
		2.35344	252.201	2.61624	234.527
		2.35521	252.281	2.61821	234.472
		2.35698	252.359	2.62018	234.426
		2.35875	252.441	2.62149	234.37
		2.36052	252.51	2.62346	234.317
		2.36229	252.576	2.62477	234.272
		2.36406	252.629	2.62674	234.244
		2.36583	252.647	2.6287	234.221
		2.3676	252.653	2.63067	234.207
		2.36937	252.653	2.63264	234.21
		2.37056	252.651	2.63461	234.224
		2.37174	252.635	2.63657	234.235
		2.37351	252.601	2.63854	234.247
		2.37528	252.575	2.64051	234.256
		2.37705	252.558	2.64248	234.26
		2.37823	252.565	2.64444	234.257
		2.38	252.584	2.64641	234.242
		2.38177	252.617	2.64772	234.215
		2.38354	252.657	2.64969	234.176
		2.38531	252.71	2.65166	234.115
		2.38649	252.779	2.65297	234.052
		2.38826	252.816	2.65494	233.996
		2.39003	252.857	2.65691	233.961
		2.39181	252.894	2.65887	233.952
		2.39358	252.925	2.66018	233.948
		2.39535	252.957	2.66215	233.941
		2.39712	252.968	2.66412	233.949
		2.39889	252.969	2.66609	233.959
		2.40007	252.974	2.66806	233.958
		2.40125	252.981	2.67002	233.941
		2.40302	252.963	2.67199	233.921
		2.40479	252.924	2.67396	233.901
		2.40656	252.911	2.67593	233.884
		2.40833	252.931	2.67724	233.869
		2.4101	252.963	2.6792	233.838
		2.41187	253.034	2.68117	233.803
		2.41424	253.132	2.68248	233.771
		2.41601	253.229	2.68445	233.731
		2.41778	253.301	2.68576	233.677
		2.41955	253.353	2.68773	233.613
		2.42132	253.391	2.6897	233.562
		2.42309	253.425	2.69101	233.538
		2.42486	253.428	2.69298	233.536
		2.42604	253.408	2.69495	233.549
		2.42781	253.355	2.69757	233.58
		2.42899	253.283	2.69954	233.622
		2.43076	253.203	2.7015	233.664
		2.43253	253.16	2.70347	233.694
		2.43371	253.158	2.70544	233.694
		2.43549	253.183	2.70741	233.663
		2.43726	253.233	2.70937	233.617
		2.43903	253.294	2.71069	233.564
		2.4408	253.351	2.71265	233.484
		2.44257	253.417	2.71397	233.4
		2.44493	253.489	2.71593	233.323
		2.44611	253.544	2.71724	233.27
		2.44788	253.566	2.71921	233.239
		2.44965	253.562	2.72118	233.221
		2.45142	253.549	2.72315	233.218
		2.45319	253.54	2.72512	233.227
		2.45437	253.532	2.72708	233.247
		2.45615	253.512	2.72905	233.272
		2.45733	253.49	2.73102	233.281
		2.4591	253.464	2.73299	233.28
		2.46028	253.437	2.73495	233.256
		2.46205	253.415	2.73692	233.21
		2.46323	253.411	2.73889	233.162
		2.465	253.427	2.74086	233.1
		2.46677	253.47	2.74217	233.044
		2.46854	253.528	2.74414	232.994
		2.47031	253.591	2.74545	232.948
		2.47208	253.662	2.74741	232.89
		2.47385	253.714	2.74938	232.834
		2.47503	253.751	2.75069	232.774
		2.47681	253.776	2.75266	232.73
		2.47858	253.792	2.75463	232.706
		2.48035	253.806	2.7566	232.693
		2.48212	253.819	2.75856	232.69
		2.4833	253.816	2.76053	232.697
		2.48507	253.793	2.7625	232.697
		2.48625	253.754	2.76447	232.698
		2.48802	253.704	2.76643	232.699
		2.48979	253.681	2.7684	232.691
		2.49156	253.693	2.77037	232.672
		2.49274	253.71	2.77168	232.654
		2.49451	253.738	2.77365	232.62
		2.49628	253.775	2.77562	232.569
		2.49806	253.821	2.77693	232.488
		2.49983	253.862	2.7789	232.406
		2.5016	253.914	2.78021	232.333
		2.50337	253.953	2.78218	232.287
		2.50514	253.991	2.78414	232.265
		2.50691	254.027	2.78611	232.265
		2.50868	254.038	2.78808	232.265
		2.51045	254.033	2.79005	232.265
		2.51222	254.023	2.79201	232.255
		2.5134	254.02	2.79333	232.243
		2.51517	254.014	2.79529	232.222
		2.51635	253.982	2.79726	232.195
		2.51812	253.942	2.79923	232.158
		2.5199	253.935	2.8012	232.127
		2.52167	253.96	2.80316	232.089
		2.52344	253.999	2.80513	232.057
		2.52521	254.051	2.80644	232.014
		2.52698	254.114	2.80841	231.966
		2.52875	254.183	2.81038	231.919
		2.53052	254.26	2.81169	231.857
		2.53229	254.321	2.81366	231.79
		2.53465	254.35	2.81562	231.742
		2.53583	254.363	2.81759	231.704
		2.5376	254.355	2.81956	231.68
		2.53937	254.336	2.82153	231.677
		2.54056	254.284	2.82349	231.682
		2.54233	254.228	2.82546	231.689
		2.5441	254.192	2.82743	231.689
		2.54528	254.177	2.8294	231.678
		2.54705	254.17	2.83137	231.665
		2.54882	254.162	2.83333	231.638
		2.55059	254.177	2.83464	231.59
		2.55236	254.208	2.83661	231.525
		2.55354	254.239	2.83858	231.435
		2.55531	254.262	2.83989	231.335
		2.55708	254.303	2.84186	231.243
		2.55885	254.355	2.84383	231.177
		2.56062	254.389	2.84514	231.138
		2.5624	254.426	2.84711	231.115
		2.56417	254.426	2.84907	231.11
		2.56535	254.422	2.85104	231.112
		2.56712	254.405	2.85301	231.123
		2.5683	254.387	2.85498	231.123
		2.57007	254.363	2.85694	231.11
		2.57184	254.336	2.85891	231.078
		2.57302	254.304	2.86088	231.04
		2.57479	254.285	2.86285	230.999
		2.57656	254.291	2.86416	230.956
		2.57833	254.304	2.86613	230.906
		2.5801	254.331	2.86809	230.851
		2.58187	254.365	2.86941	230.79
		2.58365	254.405	2.87137	230.726
		2.58601	254.459	2.87334	230.663
		2.58778	254.499	2.87465	230.602
		2.58955	254.518	2.87662	230.552
		2.59132	254.501	2.87859	230.524
		2.59309	254.483	2.88055	230.506
		2.59427	254.43	2.88252	230.493
		2.59604	254.335	2.88449	230.484
		2.59722	254.238	2.88646	230.485
		2.59899	254.156	2.88843	230.479
		2.60017	254.08	2.89039	230.464
		2.60194	254.028	2.89236	230.435
		2.60371	253.993	2.89433	230.4
		2.60549	253.977	2.89564	230.356
		2.60726	253.965	2.89761	230.302
		2.60903	253.958	2.89892	230.234
		2.61021	253.95	2.90089	230.163
		2.61198	253.937	2.90285	230.091
		2.61375	253.908	2.90417	230.031
		2.61552	253.875	2.90613	229.989
		2.61729	253.838	2.9081	229.96
		2.61906	253.786	2.91007	229.949
		2.62083	253.744	2.91204	229.955
		2.62201	253.695	2.914	229.959
		2.62378	253.63	2.91597	229.957
		2.62555	253.556	2.91728	229.943
		2.62674	253.484	2.91925	229.93
		2.62851	253.407	2.92122	229.911
		2.62969	253.31	2.92319	229.887
		2.63146	253.216	2.92515	229.862
		2.63323	253.125	2.92712	229.83
		2.635	253.059	2.92909	229.783
		2.63677	253.02	2.93106	229.743
		2.63854	252.99	2.93302	229.709
		2.64031	252.958	2.93434	229.665
		2.64208	252.919	2.93565	229.597
		2.64385	252.86	2.93762	229.518
		2.64562	252.783	2.93958	229.439
		2.6474	252.679	2.94089	229.381
		2.64917	252.549	2.94286	229.345
		2.65035	252.408	2.94483	229.328
		2.65212	252.226	2.9468	229.328
		2.65389	252.025	2.94876	229.337
		2.65507	251.823	2.95139	229.343
		2.65684	251.644	2.95336	229.352
		2.65861	251.503	2.95532	229.351
		2.66038	251.366	2.95729	229.338
		2.66215	251.214	2.9586	229.308
		2.66333	251.048	2.96057	229.26
		2.6651	250.914	2.96254	229.184
		2.66746	250.79	2.96385	229.094
		2.66924	250.646	2.96582	229.012
		2.67042	250.46	2.96778	228.951
		2.67219	250.25	2.96975	228.905
		2.67396	250.029	2.97106	228.872
		2.67573	249.805	2.97303	228.851
		2.6775	249.553	2.97566	228.844
		2.67868	249.304	2.97762	228.859
		2.68045	249.047	2.97959	228.879
		2.68163	248.788	2.98156	228.901
		2.68281	248.502	2.98353	228.905
		2.68458	248.218	2.98549	228.884
		2.68635	247.957	2.98746	228.848
		2.68753	247.733	2.98877	228.794
		2.68931	247.526	2.99074	228.735
		2.69108	247.344	2.99271	228.681
		2.69285	247.174	2.99402	228.623
		2.69462	247.004	2.99533	228.552
		2.69639	246.811	2.9973	228.482
		2.69875	246.596	2.99861	228.429
		2.69993	246.323	3.00058	228.39
		2.70229	245.953	3.00255	228.364
		2.70347	245.468	3.00451	228.361
		2.70524	244.905	3.00583	228.369
		2.70701	244.305	3.00845	228.387
		2.70819	243.69	3.00976	228.406
		2.70996	243.041	3.01173	228.42
			--	3.0137	228.433
			--	3.01566	228.441
			--	3.01763	228.426
				3.0196	228.403
				3.02157	228.364
				3.02288	228.318
				3.02485	228.26
				3.02616	228.189
				3.02812	228.115
				3.03009	228.07
				3.0314	228.034
				3.03337	228.003
				3.03534	227.989
				3.03731	227.988
				3.03927	227.99
				3.04124	227.998
				3.04321	228.001
				3.04452	228
				3.04649	227.98
				3.04846	227.951
				3.05042	227.909
				3.05239	227.873
				3.05436	227.839
				3.05633	227.796
				3.05764	227.758
				3.05961	227.725
				3.06092	227.677
				3.06289	227.613
				3.06485	227.555
				3.06682	227.517
				3.06879	227.51
				3.07076	227.526
				3.07338	227.544
				3.07535	227.564
				3.07731	227.569
				3.07928	227.558
				3.08125	227.533
				3.08322	227.492
				3.08453	227.43
				3.0865	227.355
				3.08846	227.266
				3.08978	227.183
				3.09174	227.115
				3.09371	227.068
				3.09502	227.033
				3.09699	227.006
				3.09896	226.992
				3.10093	226.988
				3.10289	226.984
				3.10486	226.966
				3.10683	226.927
				3.1088	226.869
				3.11076	226.796
				3.11273	226.708
				3.11404	226.624
				3.11601	226.553
				3.11798	226.483
				3.11929	226.404
				3.12126	226.317
				3.12257	226.234
				3.12454	226.159
				3.12585	226.096
				3.12782	226.042
				3.12978	226.013
				3.13175	225.988
				3.13372	225.96
				3.13569	225.935
				3.137	225.905
				3.13897	225.867
				3.14093	225.833
				3.1429	225.794
				3.14487	225.743
				3.14684	225.685
				3.14815	225.619
				3.15012	225.531
				3.15143	225.436
				3.15339	225.338
				3.15536	225.254
				3.15733	225.189
				3.1593	225.14
				3.16126	225.1
				3.16323	225.079
				3.1652	225.061
				3.16717	225.024
				3.16914	224.975
				3.1711	224.906
				3.17241	224.819
				3.17438	224.73
				3.17635	224.646
				3.17832	224.567
				3.18028	224.5
				3.18225	224.435
				3.18356	224.364
				3.18553	224.282
				3.18684	224.184
				3.18881	224.091
				3.19078	224.016
				3.19275	223.962
				3.19471	223.929
				3.19734	223.919
				3.1993	223.911
				3.20127	223.884
				3.20324	223.85
				3.20521	223.806
				3.20718	223.738
				3.20914	223.658
				3.21111	223.561
				3.21242	223.452
				3.21439	223.325
				3.2157	223.202
				3.21767	223.097
				3.21964	223.015
				3.2216	222.954
				3.22357	222.91
				3.22554	222.872
				3.22751	222.825
				3.22948	222.772
				3.23079	222.704
				3.23275	222.617
				3.23472	222.522
				3.23669	222.425
				3.238	222.337
				3.23997	222.255
				3.24194	222.164
				3.24325	222.052
				3.24456	221.927
				3.24653	221.797
				3.24849	221.683
				3.24981	221.591
				3.25243	221.52
				3.25374	221.479
				3.25637	221.447
				3.25833	221.429
				3.2603	221.405
				3.26227	221.366
				3.26424	221.31
				3.2662	221.231
				3.26817	221.147
				3.27014	221.075
				3.27145	220.999
				3.27342	220.908
				3.27539	220.822
				3.2767	220.73
				3.27866	220.637
				3.27998	220.543
				3.28194	220.461
				3.28391	220.404
				3.28522	220.359
				3.28719	220.329
				3.28916	220.301
				3.29113	220.277
				3.29309	220.25
				3.29506	220.213
				3.29703	220.174
				3.299	220.132
				3.30096	220.079
				3.30293	220.019
				3.3049	219.953
				3.30687	219.882
				3.30818	219.818
				3.31015	219.745
				3.31211	219.66
				3.31343	219.566
				3.31539	219.475
				3.31802	219.403
				3.31998	219.362
				3.32195	219.342
				3.32458	219.326
				3.32654	219.303
				3.32851	219.262
				3.33048	219.201
				3.33245	219.114
				3.33441	219.002
				3.33572	218.877
				3.33704	218.737
				3.339	218.588
				3.34032	218.451
				3.34228	218.332
				3.3436	218.232
				3.34556	218.14
				3.34753	218.074
				3.3495	218.042
				3.35147	218.027
				3.35343	218.005
				3.3554	217.968
				3.35737	217.907
				3.35934	217.814
				3.3613	217.707
				3.36327	217.582
				3.36458	217.45
				3.36655	217.311
				3.36786	217.169
				3.36917	217.023
				3.37114	216.884
				3.37311	216.763
				3.37442	216.655
				3.37639	216.571
				3.37836	216.513
				3.38032	216.458
				3.38295	216.404
				3.38491	216.352
				3.38688	216.288
				3.38885	216.203
				3.39082	216.102
				3.39278	215.987
				3.39475	215.851
				3.39606	215.708
				3.39803	215.553
				3.39934	215.389
				3.40066	215.218
				3.40262	215.054
				3.40393	214.904
				3.4059	214.762
				3.40787	214.641
				3.40918	214.528
				3.41115	214.415
				3.41312	214.311
				3.41508	214.202
