# Supplementary material for: Large-scale conformal synthesis of one-dimensional MAX phases
Source: Nat Commun. 2024 Oct 28;15:9275. doi: 10.1038/s41467-024-53137-0 (PMC11519885; doi:10.1038/s41467-024-53137-0)
Supplement: Supplementary file 3 — Source data [file 41467_2024_53137_MOESM3_ESM.zip › Source data/Fig.S41.xlsx]

## Sheet: Sheet1
	Hardeness
5	153.9	139.9	141.1		144.967	7.75973
3	146.6	145.5	140.3		144.133	3.36502
1	120.37	121.94	122.45		121.587	1.08408
p-Cu	71.05	69.03	68.35		69.4767	1.40433
