# Supplementary material for: Large-scale conformal synthesis of one-dimensional MAX phases
Source: Nat Commun. 2024 Oct 28;15:9275. doi: 10.1038/s41467-024-53137-0 (PMC11519885; doi:10.1038/s41467-024-53137-0)
Supplement: Supplementary file 3 — Source data [file 41467_2024_53137_MOESM3_ESM.zip › Source data/Fig.S42.xlsx]

## Sheet: Sheet1
	Young's Modulus
1	22532.2	23989.9	21947.1			22823.1	1051.99
3	32472.7	35393.5	39474.8			35780.3	3517.05
5	44649.1	45429.3	39915.7			43331.4	2983.69
