# Supplementary material for: Large-scale conformal synthesis of one-dimensional MAX phases
Source: Nat Commun. 2024 Oct 28;15:9275. doi: 10.1038/s41467-024-53137-0 (PMC11519885; doi:10.1038/s41467-024-53137-0)
Supplement: Supplementary file 3 — Source data [file 41467_2024_53137_MOESM3_ESM.zip › Source data/Fig.S44.xlsx]

## Sheet: Sheet1
Time	CALF	Time	Cu			Time		Time		Time		Time
2.495	0.0875	2.495	0.0959			2.495	0.07737	2.495	0.0799	2.495	0.07791	2.495	0.08279
7.495	0.09158	7.495	0.10245			7.495	0.07549	7.495	0.075	7.495	0.07767	7.495	0.08311
12.495	0.09475	12.495	0.1114			12.495	0.0748	12.495	0.07463	12.495	0.07614	12.495	0.08527
17.495	0.09733	17.495	0.11888			17.495	0.07497	17.495	0.07495	17.495	0.07426	17.495	0.08531
22.495	0.09986	22.495	0.12413			22.495	0.07514	22.495	0.0767	22.495	0.07373	22.495	0.08762
27.495	0.10206	27.495	0.12778			27.495	0.0746	27.495	0.0771	27.495	0.0747	27.495	0.08773
32.495	0.10415	32.495	0.13085			32.495	0.07414	32.495	0.07829	32.495	0.07556	32.495	0.08868
37.495	0.10618	37.495	0.13339			37.495	0.07377	37.495	0.07872	37.495	0.07499	37.495	0.08935
42.495	0.10782	42.495	0.13577			42.495	0.07521	42.495	0.07875	42.495	0.0758	42.495	0.08978
47.495	0.1098	47.495	0.1379			47.495	0.07641	47.495	0.0798	47.495	0.07702	47.495	0.08875
52.495	0.11144	52.495	0.13978			52.495	0.07737	52.495	0.08073	52.495	0.07759	52.495	0.09103
57.495	0.11322	57.495	0.14163			57.495	0.0765	57.495	0.08139	57.495	0.07729	57.495	0.09271
62.495	0.11536	62.495	0.14327			62.495	0.07845	62.495	0.08235	62.495	0.07862	62.495	0.09301
67.495	0.117	67.495	0.14503			67.495	0.07798	67.495	0.08293	67.495	0.07907	67.495	0.09356
72.495	0.11896	72.495	0.1463			72.495	0.07993	72.495	0.08376	72.495	0.07924	72.495	0.09435
77.495	0.12082	77.495	0.14792			77.495	0.08093	77.495	0.08455	77.495	0.08199	77.495	0.09359
82.495	0.1226	82.495	0.14924			82.495	0.08137	82.495	0.08574	82.495	0.08223	82.495	0.09397
87.495	0.12477	87.495	0.15096			87.495	0.08142	87.495	0.08677	87.495	0.08179	87.495	0.09725
92.495	0.1266	92.495	0.15212			92.495	0.08359	92.495	0.08745	92.495	0.0832	92.495	0.09956
97.495	0.1284	97.495	0.15356			97.495	0.08454	97.495	0.08843	97.495	0.08347	97.495	0.10011
102.495	0.13022	102.495	0.15483			102.495	0.08481	102.495	0.08933	102.495	0.08647	102.495	0.10103
107.495	0.13192	107.495	0.15578			107.495	0.08554	107.495	0.08969	107.495	0.08652	107.495	0.10173
112.495	0.1332	112.495	0.15688			112.495	0.08659	112.495	0.09067	112.495	0.08704	112.495	0.1021
117.495	0.13475	117.495	0.15822			117.495	0.08815	117.495	0.09137	117.495	0.08768	117.495	0.10393
122.495	0.13649	122.495	0.15947			122.495	0.08737	122.495	0.0921	122.495	0.0897	122.495	0.10472
127.495	0.13823	127.495	0.16053			127.495	0.08865	127.495	0.09285	127.495	0.08978	127.495	0.10635
132.495	0.13959	132.495	0.1617			132.495	0.08993	132.495	0.09356	132.495	0.09102	132.495	0.10867
137.495	0.14087	137.495	0.16266			137.495	0.0913	137.495	0.0945	137.495	0.09197	137.495	0.10885
142.495	0.14262	142.495	0.16349			142.495	0.09144	142.495	0.09513	142.495	0.0911	142.495	0.1105
147.495	0.14382	147.495	0.16474			147.495	0.09209	147.495	0.0957	147.495	0.09444	147.495	0.11176
152.495	0.1446	152.495	0.16569			152.495	0.092	152.495	0.09616	152.495	0.09506	152.495	0.11171
157.495	0.14607	157.495	0.1666			157.495	0.09385	157.495	0.09756	157.495	0.09579	157.495	0.11403
162.495	0.14718	162.495	0.16756			162.495	0.09456	162.495	0.09798	162.495	0.09672	162.495	0.11525
167.495	0.14813	167.495	0.1688			167.495	0.09456	167.495	0.09831	167.495	0.09688	167.495	0.11526
172.495	0.14912	172.495	0.16944			172.495	0.09632	172.495	0.09856	172.495	0.09688	172.495	0.11716
177.495	0.14981	177.495	0.1707			177.495	0.09705	177.495	0.09971	177.495	0.09922	177.495	0.11666
182.495	0.15027	182.495	0.17161			182.495	0.09748	182.495	0.10057	182.495	0.09944	182.495	0.11992
187.495	0.15172	187.495	0.17212			187.495	0.09827	187.495	0.10095	187.495	0.10064	187.495	0.12043
192.495	0.15296	192.495	0.17292			192.495	0.09842	192.495	0.10126	192.495	0.10175	192.495	0.12221
197.495	0.15355	197.495	0.17327			197.495	0.09888	197.495	0.10243	197.495	0.10302	197.495	0.12242
202.495	0.15412	202.495	0.1744			202.495	0.09998	202.495	0.10282	202.495	0.10454	202.495	0.12471
207.495	0.1545	207.495	0.17509			207.495	0.10015	207.495	0.10332	207.495	0.10498	207.495	0.12552
212.495	0.15586	212.495	0.17552			212.495	0.10138	212.495	0.10413	212.495	0.10599	212.495	0.12698
217.495	0.15665	217.495	0.17636			217.495	0.1032	217.495	0.10547	217.495	0.10749	217.495	0.12856
222.495	0.15776	222.495	0.17744			222.495	0.10273	222.495	0.10693	222.495	0.10903	222.495	0.12804
227.495	0.15814	227.495	0.17798			227.495	0.10381	227.495	0.10872	227.495	0.10854	227.495	0.1298
232.495	0.15861	232.495	0.17824			232.495	0.10481	232.495	0.11187	232.495	0.1096	232.495	0.13073
237.495	0.15886	237.495	0.17892			237.495	0.10555	237.495	0.11481	237.495	0.11132	237.495	0.13249
242.495	0.15928	242.495	0.17951			242.495	0.1054	242.495	0.11684	242.495	0.11216	242.495	0.13317
247.495	0.16089	247.495	0.17981			247.495	0.10623	247.495	0.11512	247.495	0.11248	247.495	0.13389
252.495	0.16106	252.495	0.18019			252.495	0.10802	252.495	0.11657	252.495	0.11428	252.495	0.13561
257.495	0.16139	257.495	0.18053			257.495	0.10841	257.495	0.11568	257.495	0.11462	257.495	0.13732
262.495	0.16213	262.495	0.18119			262.495	0.10938	262.495	0.12304	262.495	0.11549	262.495	0.13796
267.495	0.16281	267.495	0.18219			267.495	0.11009	267.495	0.11429	267.495	0.11689	267.495	0.13893
272.495	0.1627	272.495	0.18201			272.495	0.11016	272.495	0.11701	272.495	0.1169	272.495	0.13912
277.495	0.16355	277.495	0.18245			277.495	0.11022	277.495	0.14245	277.495	0.11746	277.495	0.13967
282.495	0.164	282.495	0.18267			282.495	0.11089	282.495	0.13297	282.495	0.11741	282.495	0.14084
287.495	0.16415	287.495	0.18349			287.495	0.11341	287.495	0.1241	287.495	0.11987	287.495	0.14228
292.495	0.16503	292.495	0.1847			292.495	0.11395	292.495	0.12793	292.495	0.12166	292.495	0.14237
297.495	0.16574	297.495	0.18448			297.495	0.11455	297.495	0.13706	297.495	0.1233	297.495	0.14296
302.495	0.1665	302.495	0.18556			302.495	0.11603	302.495	0.14299	302.495	0.12279	302.495	0.14425
307.495	0.16682	307.495	0.18577			307.495	0.11707	307.495	0.14096	307.495	0.12495	307.495	0.14446
312.495	0.16743	312.495	0.18638			312.495	0.1176	312.495	0.14617	312.495	0.12585	312.495	0.14542
317.495	0.16735	317.495	0.18702			317.495	0.11921	317.495	0.13233	317.495	0.12557	317.495	0.14576
322.495	0.1684	322.495	0.18738			322.495	0.11916	322.495	0.14556	322.495	0.12843	322.495	0.14797
327.495	0.16827	327.495	0.18743			327.495	0.11941	327.495	0.14178	327.495	0.12774	327.495	0.14818
332.495	0.16811	332.495	0.1884			332.495	0.12077	332.495	0.15928	332.495	0.13006	332.495	0.14844
337.495	0.16919	337.495	0.18888			337.495	0.12109	337.495	0.16321	337.495	0.13139	337.495	0.14963
342.495	0.16981	342.495	0.1892			342.495	0.12225	342.495	0.1521	342.495	0.13172	342.495	0.1507
347.495	0.16944	347.495	0.18914			347.495	0.1227	347.495	0.14655	347.495	0.13217	347.495	0.15014
352.495	0.17033	352.495	0.18936			352.495	0.12299	352.495	0.15653	352.495	0.13525	352.495	0.15121
357.495	0.17092	357.495	0.19003			357.495	0.12379	357.495	0.17765	357.495	0.13492	357.495	0.15148
362.495	0.17062	362.495	0.18992			362.495	0.12436	362.495	0.18807	362.495	0.13729	362.495	0.15239
367.495	0.1708	367.495	0.19032			367.495	0.1256	367.495	0.17664	367.495	0.13788	367.495	0.15226
372.495	0.17124	372.495	0.1899			372.495	0.12528	372.495	0.17458	372.495	0.13968	372.495	0.15336
377.495	0.17164	377.495	0.19073			377.495	0.12696	377.495	0.18868	377.495	0.14037	377.495	0.15333
382.495	0.17162	382.495	0.19098			382.495	0.12818	382.495	0.1745	382.495	0.14161	382.495	0.15398
387.495	0.17137	387.495	0.19123			387.495	0.12854	387.495	0.17498	387.495	0.14236	387.495	0.15501
392.495	0.17216	392.495	0.19177			392.495	0.12947	392.495	0.20108	392.495	0.14391	392.495	0.15545
397.495	0.17219	397.495	0.19227			397.495	0.12969	397.495	0.18399	397.495	0.1446	397.495	0.15671
402.495	0.1729	402.495	0.19251			402.495	0.13155	402.495	0.1828	402.495	0.14634	402.495	0.15777
407.495	0.17288	407.495	0.19289			407.495	0.13272	407.495	0.18208	407.495	0.14847	407.495	0.15803
412.495	0.17295	412.495	0.19312			412.495	0.13342	412.495	0.18313	412.495	0.14963	412.495	0.15862
417.495	0.17312	417.495	0.1927			417.495	0.13474	417.495	0.19196	417.495	0.15072	417.495	0.15919
422.495	0.17341	422.495	0.19245			422.495	0.13577	422.495	0.19393	422.495	0.15295	422.495	0.15963
427.495	0.17493	427.495	0.19312			427.495	0.13624	427.495	0.21121	427.495	0.15396	427.495	0.15978
432.495	0.17478	432.495	0.19323			432.495	0.13583	432.495	0.2114	432.495	0.15487	432.495	0.1616
437.495	0.17467	437.495	0.19371			437.495	0.13761	437.495	0.2021	437.495	0.15718	437.495	0.1624
442.495	0.17445	442.495	0.19481			442.495	0.13817	442.495	0.19295	442.495	0.15926	442.495	0.16161
447.495	0.17513	447.495	0.19527			447.495	0.13942	447.495	0.18998	447.495	0.16088	447.495	0.16232
452.495	0.17536	452.495	0.19518			452.495	0.14012	452.495	0.19571	452.495	0.16257	452.495	0.16263
457.495	0.17501	457.495	0.19602			457.495	0.14049	457.495	0.21154	457.495	0.16481	457.495	0.16318
462.495	0.17518	462.495	0.19591			462.495	0.14149	462.495	0.2235	462.495	0.16692	462.495	0.16262
467.495	0.17543	467.495	0.19602			467.495	0.14127	467.495	0.21821	467.495	0.16897	467.495	0.1644
472.495	0.17514	472.495	0.19629			472.495	0.14252	472.495	0.23821	472.495	0.17178	472.495	0.16475
477.495	0.17523	477.495	0.19631			477.495	0.14264	477.495	0.24379	477.495	0.17437	477.495	0.16638
482.495	0.17619	482.495	0.19612			482.495	0.14236	482.495	0.23955	482.495	0.17484	482.495	0.16614
487.495	0.17648	487.495	0.1969			487.495	0.14354	487.495	0.23346	487.495	0.17819	487.495	0.16622
492.495	0.17705	492.495	0.19643			492.495	0.14389	492.495	0.23387	492.495	0.18089	492.495	0.16727
497.495	0.17767	497.495	0.19703			497.495	0.1444	497.495	0.24867	497.495	0.18243	497.495	0.16764
502.495	0.17606	502.495	0.19657			502.495	0.14564	502.495	0.25099	502.495	0.18603	502.495	0.16843
507.495	0.17719	507.495	0.19689			507.495	0.14544	507.495	0.2649	507.495	0.18912	507.495	0.16841
512.495	0.17729	512.495	0.19699			512.495	0.14554	512.495	0.24943	512.495	0.1923	512.495	0.16718
517.495	0.17721	517.495	0.19739			517.495	0.14636	517.495	0.24567	517.495	0.19421	517.495	0.16836
522.495	0.17738	522.495	0.19703			522.495	0.14721	522.495	0.2401	522.495	0.19751	522.495	0.16775
527.495	0.1773	527.495	0.19713			527.495	0.14699	527.495	0.23493	527.495	0.20038	527.495	0.1686
532.495	0.17773	532.495	0.19754			532.495	0.14773	532.495	0.2247	532.495	0.20432	532.495	0.16939
537.495	0.17836	537.495	0.19778			537.495	0.14782	537.495	0.24354	537.495	0.20617	537.495	0.17047
542.495	0.17754	542.495	0.19775			542.495	0.14945	542.495	0.26495	542.495	0.20828	542.495	0.1702
547.495	0.17747	547.495	0.19809			547.495	0.14813	547.495	0.24121	547.495	0.21132	547.495	0.17136
552.495	0.17731	552.495	0.19818			552.495	0.14844	552.495	0.23667	552.495	0.21403	552.495	0.17084
557.495	0.17808	557.495	0.19827			557.495	0.14906	557.495	0.23023	557.495	0.21724	557.495	0.172
562.495	0.17881	562.495	0.19829			562.495	0.1505	562.495	0.22587	562.495	0.21942	562.495	0.17285
567.495	0.1785	567.495	0.19823			567.495	0.15011	567.495	0.23751	567.495	0.22223	567.495	0.17184
572.495	0.17875	572.495	0.1984			572.495	0.15093	572.495	0.23261	572.495	0.22645	572.495	0.17243
577.495	0.17906	577.495	0.19836			577.495	0.15198	577.495	0.25957	577.495	0.22735	577.495	0.17332
582.495	0.1788	582.495	0.19862			582.495	0.15143	582.495	0.26816	582.495	0.2265	582.495	0.17428
587.495	0.1798	587.495	0.19836			587.495	0.15174	587.495	0.25067	587.495	0.22741	587.495	0.17543
592.495	0.17875	592.495	0.19841			592.495	0.15303	592.495	0.24885	592.495	0.23088	592.495	0.17549
597.495	0.17848	597.495	0.19861			597.495	0.15353	597.495	0.26111	597.495	0.23135	597.495	0.17555
602.495	0.17858	602.495	0.19849			602.495	0.15307	602.495	0.2737	602.495	0.23262	602.495	0.17471
607.495	0.17831	607.495	0.19863			607.495	0.15333	607.495	0.27167	607.495	0.23659	607.495	0.17445
612.495	0.17887	612.495	0.19875			612.495	0.15333	612.495	0.30992	612.495	0.24031	612.495	0.17543
617.495	0.17974	617.495	0.1993			617.495	0.15426	617.495	0.29369	617.495	0.24245	617.495	0.17642
622.495	0.17981	622.495	0.19897			622.495	0.15443	622.495	0.23629	622.495	0.24602	622.495	0.17584
627.495	0.17954	627.495	0.19852			627.495	0.15538	627.495	0.21475	627.495	0.25707	627.495	0.1763
632.495	0.18	632.495	0.19872			632.495	0.156	632.495	0.20802	632.495	0.25025	632.495	0.17774
637.495	0.17977	637.495	0.19868			637.495	0.15724	637.495	0.20555	637.495	0.25351	637.495	0.17783
642.495	0.17966	642.495	0.19875			642.495	0.1563	642.495	0.20421	642.495	0.25641	642.495	0.17821
647.495	0.17956	647.495	0.19839			647.495	0.15656	647.495	0.2011	647.495	0.25494	647.495	0.17818
652.495	0.17827	652.495	0.19822			652.495	0.15762	652.495	0.2021	652.495	0.25579	652.495	0.17866
657.495	0.1789	657.495	0.19808			657.495	0.15756	657.495	0.19927	657.495	0.26027	657.495	0.17984
662.495	0.17953	662.495	0.19808			662.495	0.15782	662.495	0.20359	662.495	0.26017	662.495	0.18012
667.495	0.1786	667.495	0.19851			667.495	0.15842	667.495	0.20124	667.495	0.25939	667.495	0.18162
672.495	0.17861	672.495	0.19819			672.495	0.15784	672.495	0.20903	672.495	0.25796	672.495	0.18126
677.495	0.17888	677.495	0.1982			677.495	0.15847	677.495	0.20758	677.495	0.26441	677.495	0.18034
682.495	0.17971	682.495	0.19745			682.495	0.15919	682.495	0.20601	682.495	0.26697	682.495	0.1817
687.495	0.18027	687.495	0.19765			687.495	0.15935	687.495	0.20543	687.495	0.27473	687.495	0.18064
692.495	0.17894	692.495	0.19768			692.495	0.15879	692.495	0.20583	692.495	0.28042	692.495	0.18106
697.495	0.17956	697.495	0.1971			697.495	0.15991	697.495	0.20639	697.495	0.29246	697.495	0.18223
702.495	0.18047	702.495	0.19698			702.495	0.16054	702.495	0.20513	702.495	0.29543	702.495	0.18163
707.495	0.1811	707.495	0.19732			707.495	0.16033	707.495	0.20556	707.495	0.30264	707.495	0.18217
712.495	0.18155	712.495	0.19807			712.495	0.16053	712.495	0.20595	712.495	0.28677	712.495	0.18344
717.495	0.18116	717.495	0.19759			717.495	0.16042	717.495	0.21221	717.495	0.26905	717.495	0.18136
722.495	0.18143	722.495	0.19744			722.495	0.16054	722.495	0.2149	722.495	0.26504	722.495	0.18416
727.495	0.18158	727.495	0.19757			727.495	0.16113	727.495	0.21411	727.495	0.26974	727.495	0.18508
732.495	0.18103	732.495	0.19745			732.495	0.16119	732.495	0.234	732.495	0.26633	732.495	0.18447
737.495	0.18197	737.495	0.19763			737.495	0.16144	737.495	0.22882	737.495	0.27169	737.495	0.18537
742.495	0.18064	742.495	0.19719			742.495	0.16056	742.495	0.24004	742.495	0.27373	742.495	0.18583
747.495	0.18126	747.495	0.19766			747.495	0.16209	747.495	0.2628	747.495	0.27654	747.495	0.18765
752.495	0.18187	752.495	0.19757			752.495	0.16202	752.495	0.26309	752.495	0.26927	752.495	0.18702
757.495	0.18208	757.495	0.19711			757.495	0.16296	757.495	0.26503	757.495	0.27573	757.495	0.18622
762.495	0.18195	762.495	0.19717			762.495	0.16258	762.495	0.27215	762.495	0.28243	762.495	0.18824
767.495	0.18143	767.495	0.1978			767.495	0.16246	767.495	0.26791	767.495	0.28193	767.495	0.18796
772.495	0.18153	772.495	0.19733			772.495	0.16354	772.495	0.25429	772.495	0.27704	772.495	0.18778
777.495	0.18212	777.495	0.19735			777.495	0.16269	777.495	0.25512	777.495	0.27615	777.495	0.18879
782.495	0.18225	782.495	0.19737			782.495	0.16348	782.495	0.25755	782.495	0.28744	782.495	0.19002
787.495	0.18156	787.495	0.19746			787.495	0.16343	787.495	0.25101	787.495	0.319	787.495	0.18973
792.495	0.18208	792.495	0.19759			792.495	0.16315	792.495	0.25138	792.495	0.33931	792.495	0.19032
797.495	0.18246	797.495	0.19778			797.495	0.16473	797.495	0.2518	797.495	0.30133	797.495	0.18985
802.495	0.18357	802.495	0.19655			802.495	0.16441	802.495	0.25936	802.495	0.29612	802.495	0.19172
807.495	0.18298	807.495	0.19707			807.495	0.16487	807.495	0.25266	807.495	0.30204	807.495	0.19137
812.495	0.18307	812.495	0.19718			812.495	0.16412	812.495	0.2508	812.495	0.31076	812.495	0.1919
817.495	0.18322	817.495	0.19718			817.495	0.1645	817.495	0.25182	817.495	0.31805	817.495	0.19272
822.495	0.18362	822.495	0.19719			822.495	0.16484	822.495	0.25147	822.495	0.29536	822.495	0.19417
827.495	0.18446	827.495	0.19767			827.495	0.16494	827.495	0.24856	827.495	0.31046	827.495	0.19471
832.495	0.18453	832.495	0.19792			832.495	0.16522	832.495	0.25459	832.495	0.30355	832.495	0.1961
837.495	0.18498	837.495	0.19761			837.495	0.1651	837.495	0.27031	837.495	0.32352	837.495	0.19404
842.495	0.18503	842.495	0.19766			842.495	0.16559	842.495	0.26637	842.495	0.32582	842.495	0.19566
847.495	0.18569	847.495	0.19744			847.495	0.16656	847.495	0.26183	847.495	0.31679	847.495	0.1989
852.495	0.18597	852.495	0.19718			852.495	0.16549	852.495	0.26807	852.495	0.31856	852.495	0.20135
857.495	0.18621	857.495	0.19747			857.495	0.16534	857.495	0.26287	857.495	0.30734	857.495	0.20205
862.495	0.18593	862.495	0.19685			862.495	0.16729	862.495	0.26707	862.495	0.30239	862.495	0.20143
867.495	0.18573	867.495	0.19623			867.495	0.16764	867.495	0.26695	867.495	0.3067	867.495	0.20192
872.495	0.18503	872.495	0.19651			872.495	0.16686	872.495	0.27552	872.495	0.30808	872.495	0.2013
877.495	0.18563	877.495	0.19687			877.495	0.16685	877.495	0.27312	877.495	0.31	877.495	0.20238
882.495	0.18552	882.495	0.19645			882.495	0.16661	882.495	0.27378	882.495	0.31407	882.495	0.20367
887.495	0.18548	887.495	0.19622			887.495	0.16932	887.495	0.27501	887.495	0.30607	887.495	0.20582
892.495	0.18627	892.495	0.19661			892.495	0.16839	892.495	0.27126	892.495	0.32866	892.495	0.20331
897.495	0.18525	897.495	0.19682			897.495	0.16905	897.495	0.27893	897.495	0.28559	897.495	0.20567
902.495	0.18551	902.495	0.19713			902.495	0.17025	902.495	0.28946	902.495	0.28831	902.495	0.20703
907.495	0.18603	907.495	0.19691			907.495	0.17113	907.495	0.28997	907.495	0.28061	907.495	0.20765
912.495	0.18605	912.495	0.19739			912.495	0.16917	912.495	0.28832	912.495	0.28595	912.495	0.20987
917.495	0.18679	917.495	0.19701			917.495	0.16968	917.495	0.29478	917.495	0.32212	917.495	0.20954
922.495	0.18623	922.495	0.19594			922.495	0.17076	922.495	0.27798	922.495	0.29111	922.495	0.20905
927.495	0.18628	927.495	0.19615			927.495	0.1702	927.495	0.28727	927.495	0.30463	927.495	0.20974
932.495	0.18619	932.495	0.19683			932.495	0.17129	932.495	0.31017	932.495	0.27745	932.495	0.21004
937.495	0.18609	937.495	0.19611			937.495	0.16952	937.495	0.31191	937.495	0.29979	937.495	0.21365
942.495	0.18624	942.495	0.19674			942.495	0.17212	942.495	0.31086	942.495	0.28251	942.495	0.21508
947.495	0.18705	947.495	0.1972			947.495	0.17155	947.495	0.32416	947.495	0.26625	947.495	0.21652
952.495	0.18727	952.495	0.19551			952.495	0.17126	952.495	0.31842	952.495	0.26733	952.495	0.21549
957.495	0.18707	957.495	0.1963			957.495	0.17207	957.495	0.32845	957.495	0.27271	957.495	0.21851
962.495	0.18709	962.495	0.19709			962.495	0.1717	962.495	0.30867	962.495	0.26743	962.495	0.21878
967.495	0.18706	967.495	0.1955			967.495	0.1726	967.495	0.30878	967.495	0.26559	967.495	0.21869
972.495	0.18709	972.495	0.19627			972.495	0.17233	972.495	0.31741	972.495	0.26247	972.495	0.21986
977.495	0.18716	977.495	0.19594			977.495	0.17321	977.495	0.32385	977.495	0.26309	977.495	0.22063
982.495	0.18746	982.495	0.19658			982.495	0.17273	982.495	0.30856	982.495	0.27306	982.495	0.22288
987.495	0.18756	987.495	0.1961			987.495	0.17365	987.495	0.30776	987.495	0.26469	987.495	0.22167
992.495	0.18712	992.495	0.19617			992.495	0.17304	992.495	0.30813	992.495	0.26066	992.495	0.2233
997.495	0.18655	997.495	0.19583			997.495	0.17414	997.495	0.30023	997.495	0.26022	997.495	0.22613
1002.5	0.18617	1002.5	0.19585			1002.5	0.17529	1002.5	0.31443	1002.5	0.25915	1002.5	0.2238
1007.5	0.18597	1007.5	0.19682			1007.5	0.17485	1007.5	0.3196	1007.5	0.2583	1007.5	0.22522
1012.5	0.18627	1012.5	0.19579			1012.5	0.17519	1012.5	0.34827	1012.5	0.25767	1012.5	0.22595
1017.5	0.18629	1017.5	0.19644			1017.5	0.17608	1017.5	0.33613	1017.5	0.25977	1017.5	0.22645
1022.5	0.18621	1022.5	0.19679			1022.5	0.17588	1022.5	0.33794	1022.5	0.2609	1022.5	0.23035
1027.49	0.18623	1027.49	0.19605			1027.49	0.17699	1027.49	0.35618	1027.49	0.25646	1027.49	0.2311
1032.49	0.18636	1032.49	0.19607			1032.49	0.17728	1032.49	0.36108	1032.49	0.25973	1032.49	0.23032
1037.49	0.18624	1037.49	0.19607			1037.49	0.1783	1037.49	0.34679	1037.49	0.25575	1037.49	0.22825
1042.49	0.18607	1042.49	0.19636			1042.49	0.17863	1042.49	0.3452	1042.49	0.25733	1042.49	0.23009
1047.49	0.18584	1047.49	0.19699			1047.49	0.17866	1047.49	0.3686	1047.49	0.25553	1047.49	0.23367
1052.49	0.18575	1052.49	0.19642			1052.49	0.17839	1052.49	0.36633	1052.49	0.25545	1052.49	0.23321
1057.49	0.18663	1057.49	0.19584			1057.49	0.17962	1057.49	0.36903	1057.49	0.25807	1057.49	0.23529
1062.49	0.18675	1062.49	0.1967			1062.49	0.17906	1062.49	0.39657	1062.49	0.25751	1062.49	0.23407
1067.49	0.18647	1067.49	0.19602			1067.49	0.18009	1067.49	0.36873	1067.49	0.254	1067.49	0.23456
1072.49	0.18617	1072.49	0.19647			1072.49	0.1809	1072.49	0.35162	1072.49	0.25381	1072.49	0.23282
1077.49	0.18607	1077.49	0.19642			1077.49	0.18171	1077.49	0.35698	1077.49	0.25435	1077.49	0.23591
1082.49	0.18618	1082.49	0.19614			1082.49	0.18187	1082.49	0.35509	1082.49	0.25199	1082.49	0.2384
1087.49	0.18662	1087.49	0.19592			1087.49	0.18166	1087.49	0.36109	1087.49	0.24967	1087.49	0.23684
1092.49	0.18583	1092.49	0.19559			1092.49	0.18192	1092.49	0.37233	1092.49	0.24775	1092.49	0.2379
1097.49	0.18626	1097.49	0.19697			1097.49	0.18354	1097.49	0.36687	1097.49	0.24639	1097.49	0.23782
1102.49	0.18631	1102.49	0.19645			1102.49	0.1825	1102.49	0.37969	1102.49	0.24244	1102.49	0.241
1107.49	0.18727	1107.49	0.19623			1107.49	0.18236	1107.49	0.38179	1107.49	0.23917	1107.49	0.24075
1112.49	0.18715	1112.49	0.19678			1112.49	0.18336	1112.49	0.38838	1112.49	0.24165	1112.49	0.23738
1117.49	0.18573	1117.49	0.19627			1117.49	0.18594	1117.49	0.39795	1117.49	0.25608	1117.49	0.23977
1122.49	0.18534	1122.49	0.19732			1122.49	0.18541	1122.49	0.41022	1122.49	0.24399	1122.49	0.24181
1127.49	0.18554	1127.49	0.19674			1127.49	0.18595	1127.49	0.39972	1127.49	0.24061	1127.49	0.24204
1132.49	0.185	1132.49	0.19655			1132.49	0.1878	1132.49	0.40936	1132.49	0.24109	1132.49	0.24282
1137.49	0.18598	1137.49	0.19679			1137.49	0.18821	1137.49	0.41287	1137.49	0.24153	1137.49	0.23971
1142.49	0.18566	1142.49	0.19664			1142.49	0.18868	1142.49	0.44189	1142.49	0.24323	1142.49	0.24206
1147.49	0.18613	1147.49	0.1958			1147.49	0.18761	1147.49	0.42968	1147.49	0.24476	1147.49	0.24228
1152.49	0.18639	1152.49	0.19551			1152.49	0.18692	1152.49	0.41904	1152.49	0.24486	1152.49	0.24208
1157.49	0.1858	1157.49	0.19577			1157.49	0.18612	1157.49	0.42817	1157.49	0.25142	1157.49	0.24105
1162.49	0.18653	1162.49	0.19684			1162.49	0.18664	1162.49	0.41739	1162.49	0.24715	1162.49	0.24304
1167.49	0.18584	1167.49	0.19619			1167.49	0.18804	1167.49	0.41337	1167.49	0.24217	1167.49	0.24522
1172.49	0.18594	1172.49	0.19691			1172.49	0.19047	1172.49	0.41777	1172.49	0.24521	1172.49	0.24755
1177.49	0.18625	1177.49	0.19708			1177.49	0.19231	1177.49	0.43637	1177.49	0.24648	1177.49	0.24654
1182.49	0.18586	1182.49	0.19616			1182.49	0.19187	1182.49	0.42471	1182.49	0.24706	1182.49	0.24632
1187.49	0.18577	1187.49	0.19664			1187.49	0.19426	1187.49	0.41735	1187.49	0.24663	1187.49	0.2442
1192.49	0.18607	1192.49	0.19662			1192.49	0.19654	1192.49	0.4081	1192.49	0.24696	1192.49	0.24518
1197.49	0.18597	1197.49	0.19588			1197.49	0.19424	1197.49	0.40734	1197.49	0.24581	1197.49	0.24556
1202.49	0.18569	1202.49	0.19638			1202.49	0.19169	1202.49	0.43341	1202.49	0.24689	1202.49	0.24983
1207.49	0.18588	1207.49	0.19624			1207.49	0.1926	1207.49	0.43426	1207.49	0.24696	1207.49	0.24813
1212.49	0.18567	1212.49	0.19681			1212.49	0.19228	1212.49	0.44391	1212.49	0.2485	1212.49	0.24868
1217.49	0.18585	1217.49	0.19611			1217.49	0.19454	1217.49	0.42789	1217.49	0.24667	1217.49	0.25146
1222.49	0.18596	1222.49	0.19617			1222.49	0.19617	1222.49	0.4247	1222.49	0.24795	1222.49	0.24911
1227.49	0.18525	1227.49	0.1959			1227.49	0.20197	1227.49	0.42301	1227.49	0.25192	1227.49	0.25346
1232.49	0.18539	1232.49	0.19625			1232.49	0.20394	1232.49	0.4102	1232.49	0.24316	1232.49	0.25034
1237.49	0.18543	1237.49	0.1961			1237.49	0.20507	1237.49	0.4118	1237.49	0.24111	1237.49	0.24969
1242.49	0.18515	1242.49	0.19595			1242.49	0.20909	1242.49	0.41387	1242.49	0.24334	1242.49	0.25275
1247.49	0.18491	1247.49	0.19615			1247.49	0.21285	1247.49	0.42729	1247.49	0.24488	1247.49	0.2539
1252.49	0.18426	1252.49	0.19568			1252.49	0.2159	1252.49	0.45107	1252.49	0.24551	1252.49	0.25926
1257.49	0.18458	1257.49	0.19614			1257.49	0.21898	1257.49	0.46567	1257.49	0.24326	1257.49	0.25978
1262.49	0.18398	1262.49	0.19627			1262.49	0.23858	1262.49	0.43752	1262.49	0.24407	1262.49	0.25921
1267.49	0.18368	1267.49	0.19561			1267.49	0.23977	1267.49	0.45241	1267.49	0.24406	1267.49	0.25792
1272.49	0.18339	1272.49	0.19565			1272.49	0.23839	1272.49	0.44248	1272.49	0.2452	1272.49	0.26242
1277.49	0.18316	1277.49	0.19597			1277.49	0.26213	1277.49	0.43868	1277.49	0.24435	1277.49	0.26155
1282.49	0.18313	1282.49	0.19511			1282.49	0.25575	1282.49	0.4501	1282.49	0.2446	1282.49	0.26283
1287.49	0.18319	1287.49	0.19603			1287.49	0.26807	1287.49	0.44925	1287.49	0.2478	1287.49	0.26522
1292.49	0.18262	1292.49	0.19613			1292.49	0.2626	1292.49	0.45571	1292.49	0.24361	1292.49	0.26482
1297.49	0.18277	1297.49	0.19661			1297.49	0.28072	1297.49	0.48676	1297.49	0.24509	1297.49	0.26555
1302.49	0.18306	1302.49	0.19559			1302.49	0.24538	1302.49	0.47013	1302.49	0.24583	1302.49	0.27103
1307.49	0.18301	1307.49	0.19607			1307.49	0.25901	1307.49	0.46224	1307.49	0.24396	1307.49	0.26712
1312.49	0.18216	1312.49	0.1964			1312.49	0.26145	1312.49	0.46163	1312.49	0.24039	1312.49	0.27243
1317.49	0.18228	1317.49	0.19646			1317.49	0.28726	1317.49	0.45891	1317.49	0.2428	1317.49	0.2734
1322.49	0.18255	1322.49	0.19583			1322.49	0.27551	1322.49	0.46717	1322.49	0.23897	1322.49	0.27702
1327.49	0.18296	1327.49	0.19661			1327.49	0.26577	1327.49	0.47377	1327.49	0.23808	1327.49	0.27807
1332.49	0.18245	1332.49	0.19666			1332.49	0.26336	1332.49	0.47157	1332.49	0.23493	1332.49	0.27473
1337.49	0.18188	1337.49	0.19662			1337.49	0.27724	1337.49	0.46965	1337.49	0.2396	1337.49	0.28062
1342.49	0.18011	1342.49	0.19611			1342.49	0.28115	1342.49	0.45648	1342.49	0.24102	1342.49	0.28529
1347.49	0.1808	1347.49	0.19682			1347.49	0.29596	1347.49	0.46117	1347.49	0.22668	1347.49	0.28065
1352.49	0.18107	1352.49	0.19598			1352.49	0.31478	1352.49	0.45934	1352.49	0.22626	1352.49	0.27759
1357.49	0.1814	1357.49	0.19534			1357.49	0.3169	1357.49	0.45533	1357.49	0.22445	1357.49	0.28035
1362.49	0.18136	1362.49	0.19674			1362.49	0.30155	1362.49	0.48642	1362.49	0.2199	1362.49	0.27924
1367.49	0.1807	1367.49	0.19642			1367.49	0.31373	1367.49	0.46426	1367.49	0.22388	1367.49	0.27594
1372.49	0.18075	1372.49	0.1964			1372.49	0.31041	1372.49	0.4703	1372.49	0.21928	1372.49	0.28067
1377.49	0.1808	1377.49	0.19666			1377.49	0.29845	1377.49	0.46977	1377.49	0.2158	1377.49	0.27491
1382.49	0.18124	1382.49	0.19679			1382.49	0.2997	1382.49	0.45975	1382.49	0.222	1382.49	0.27713
1387.49	0.18059	1387.49	0.19521			1387.49	0.32	1387.49	0.46097	1387.49	0.24979	1387.49	0.2789
1392.49	0.17964	1392.49	0.19555			1392.49	0.31725	1392.49	0.45759	1392.49	0.23686	1392.49	0.28435
1397.49	0.17976	1397.49	0.19551			1397.49	0.31179	1397.49	0.46317	1397.49	0.23039	1397.49	0.28485
1402.49	0.17915	1402.49	0.19501			1402.49	0.30206	1402.49	0.46617	1402.49	0.2153	1402.49	0.28738
1407.49	0.17911	1407.49	0.1963			1407.49	0.36088	1407.49	0.4616	1407.49	0.21601	1407.49	0.28208
1412.49	0.17932	1412.49	0.19569			1412.49	0.35327	1412.49	0.46755	1412.49	0.21917	1412.49	0.28449
1417.49	0.17972	1417.49	0.19474			1417.49	0.29436	1417.49	0.46195	1417.49	0.21543	1417.49	0.28595
1422.49	0.17904	1422.49	0.19536			1422.49	0.30724	1422.49	0.44293	1422.49	0.23589	1422.49	0.28992
1427.49	0.17897	1427.49	0.19512			1427.49	0.31828	1427.49	0.44021	1427.49	0.21422	1427.49	0.28877
1432.49	0.17812	1432.49	0.19581			1432.49	0.30566	1432.49	0.44539	1432.49	0.21205	1432.49	0.29047
1437.49	0.17841	1437.49	0.19643			1437.49	0.29694	1437.49	0.45631	1437.49	0.20997	1437.49	0.28682
1442.49	0.17801	1442.49	0.19608			1442.49	0.2746	1442.49	0.45067	1442.49	0.23362	1442.49	0.28767
1447.49	0.17785	1447.49	0.19568			1447.49	0.28558	1447.49	0.45515	1447.49	0.25819	1447.49	0.28691
1452.49	0.17823	1452.49	0.19559			1452.49	0.27984	1452.49	0.45432	1452.49	0.2324	1452.49	0.28947
1457.49	0.17742	1457.49	0.19551			1457.49	0.29584	1457.49	0.45225	1457.49	0.2496	1457.49	0.29179
1462.49	0.17758	1462.49	0.19587			1462.49	0.30178	1462.49	0.46011	1462.49	0.24115	1462.49	0.29308
1467.49	0.17724	1467.49	0.19728			1467.49	0.31092	1467.49	0.45928	1467.49	0.22246	1467.49	0.29533
1472.49	0.17678	1472.49	0.19591			1472.49	0.3134	1472.49	0.46211	1472.49	0.22287	1472.49	0.29088
1477.49	0.17801	1477.49	0.19621			1477.49	0.31666	1477.49	0.45495	1477.49	0.21447	1477.49	0.29516
1482.49	0.17852	1482.49	0.19702			1482.49	0.30804	1482.49	0.45852	1482.49	0.21854	1482.49	0.29205
1487.49	0.17795	1487.49	0.19584			1487.49	0.30109	1487.49	0.44792	1487.49	0.22246	1487.49	0.29441
1492.49	0.17791	1492.49	0.19532			1492.49	0.3176	1492.49	0.44462	1492.49	0.21234	1492.49	0.29762
1497.49	0.17747	1497.49	0.19612			1497.49	0.35333	1497.49	0.44804	1497.49	0.20304	1497.49	0.30098
1502.49	0.17657	1502.49	0.19419			1502.49	0.34063	1502.49	0.43577	1502.49	0.20644	1502.49	0.2968
1507.49	0.17701	1507.49	0.19432			1507.49	0.34181	1507.49	0.43239	1507.49	0.22245	1507.49	0.29724
1512.49	0.17684	1512.49	0.19421			1512.49	0.32743	1512.49	0.43638	1512.49	0.21434	1512.49	0.29441
1517.49	0.17642	1517.49	0.19555			1517.49	0.3178	1517.49	0.43053	1517.49	0.21116	1517.49	0.29223
1522.49	0.17642	1522.49	0.19519			1522.49	0.29301	1522.49	0.43246	1522.49	0.2103	1522.49	0.29965
1527.49	0.1757	1527.49	0.19426			1527.49	0.31761	1527.49	0.4365	1527.49	0.20711	1527.49	0.30331
1532.49	0.1763	1532.49	0.19525			1532.49	0.31053	1532.49	0.44133	1532.49	0.20782	1532.49	0.30441
1537.49	0.17604	1537.49	0.19331			1537.49	0.3298	1537.49	0.44017	1537.49	0.20545	1537.49	0.30208
1542.49	0.17589	1542.49	0.1943			1542.49	0.33795	1542.49	0.44678	1542.49	0.21426	1542.49	0.303
1547.49	0.17655	1547.49	0.19352			1547.49	0.34393	1547.49	0.44913	1547.49	0.21963	1547.49	0.30651
1552.49	0.17615	1552.49	0.19275			1552.49	0.36153	1552.49	0.45501	1552.49	0.22637	1552.49	0.30614
1557.49	0.1752	1557.49	0.19397			1557.49	0.37305	1557.49	0.4577	1557.49	0.21961	1557.49	0.31012
1562.49	0.17523	1562.49	0.19306			1562.49	0.36584	1562.49	0.45937	1562.49	0.21673	1562.49	0.30783
1567.49	0.17542	1567.49	0.19364			1567.49	0.39266	1567.49	0.46258	1567.49	0.23222	1567.49	0.31314
1572.49	0.17517	1572.49	0.19359			1572.49	0.37932	1572.49	0.47263	1572.49	0.2251	1572.49	0.3173
1577.49	0.17529	1577.49	0.19343			1577.49	0.37448	1577.49	0.47908	1577.49	0.24404	1577.49	0.30984
1582.49	0.17525	1582.49	0.19274			1582.49	0.39825	1582.49	0.479	1582.49	0.24409	1582.49	0.31545
1587.49	0.17479	1587.49	0.19283			1587.49	0.38856	1587.49	0.48117	1587.49	0.24665	1587.49	0.32073
1592.49	0.17463	1592.49	0.19427			1592.49	0.39463	1592.49	0.48501	1592.49	0.24935	1592.49	0.32159
1597.49	0.17459	1597.49	0.19407			1597.49	0.39874	1597.49	0.48791	1597.49	0.23821	1597.49	0.32256
1602.49	0.1749	1602.49	0.19324			1602.49	0.38576	1602.49	0.48637	1602.49	0.25806	1602.49	0.32377
1607.49	0.17434	1607.49	0.1925			1607.49	0.40004	1607.49	0.48343	1607.49	0.24814	1607.49	0.32143
1612.49	0.17327	1612.49	0.19277			1612.49	0.44858	1612.49	0.49212	1612.49	0.25304	1612.49	0.3205
1617.49	0.17355	1617.49	0.19368			1617.49	0.47656	1617.49	0.49683	1617.49	0.26107	1617.49	0.32005
1622.49	0.17258	1622.49	0.19251			1622.49	0.4454	1622.49	0.49825	1622.49	0.24452	1622.49	0.32421
1627.49	0.1731	1627.49	0.19383			1627.49	0.42799	1627.49	0.50525	1627.49	0.23876	1627.49	0.32019
1632.49	0.17358	1632.49	0.194			1632.49	0.41448	1632.49	0.49729	1632.49	0.2449	1632.49	0.32794
1637.49	0.17324	1637.49	0.19292			1637.49	0.42008	1637.49	0.50671	1637.49	0.2378	1637.49	0.32311
1642.49	0.17348	1642.49	0.19337			1642.49	0.41715	1642.49	0.49907	1642.49	0.25508	1642.49	0.32966
1647.49	0.17369	1647.49	0.19375			1647.49	0.42863	1647.49	0.50335	1647.49	0.25845	1647.49	0.32814
1652.49	0.17335	1652.49	0.19268			1652.49	0.44355	1652.49	0.49941	1652.49	0.2688	1652.49	0.32301
1657.49	0.17359	1657.49	0.19403			1657.49	0.45186	1657.49	0.502	1657.49	0.28851	1657.49	0.31997
1662.49	0.17324	1662.49	0.19266			1662.49	0.4341	1662.49	0.50315	1662.49	0.27569	1662.49	0.32378
1667.49	0.17394	1667.49	0.19331			1667.49	0.42974	1667.49	0.50492	1667.49	0.28344	1667.49	0.32669
1672.49	0.17295	1672.49	0.1945			1672.49	0.45064	1672.49	0.49997	1672.49	0.28236	1672.49	0.32336
1677.49	0.1735	1677.49	0.19512			1677.49	0.4704	1677.49	0.50136	1677.49	0.28129	1677.49	0.32586
1682.49	0.17323	1682.49	0.19331			1682.49	0.51096	1682.49	0.50224	1682.49	0.29789	1682.49	0.31333
1687.49	0.17244	1687.49	0.19443			1687.49	0.48046	1687.49	0.50785	1687.49	0.2552	1687.49	0.31999
1692.49	0.17237	1692.49	0.19424			1692.49	0.45229	1692.49	0.50944	1692.49	0.26954	1692.49	0.32019
1697.49	0.17278	1697.49	0.19481			1697.49	0.45418	1697.49	0.508	1697.49	0.27652	1697.49	0.31066
1702.49	0.1724	1702.49	0.19526			1702.49	0.42909	1702.49	0.51069	1702.49	0.30134	1702.49	0.31552
1707.49	0.17225	1707.49	0.19509			1707.49	0.43109	1707.49	0.51152	1707.49	0.30022	1707.49	0.32337
1712.49	0.17239	1712.49	0.19487			1712.49	0.46583	1712.49	0.51584	1712.49	0.28546	1712.49	0.32622
1717.49	0.17172	1717.49	0.19556			1717.49	0.42445	1717.49	0.52062	1717.49	0.27815	1717.49	0.319
1722.49	0.17225	1722.49	0.19563			1722.49	0.39059	1722.49	0.52399	1722.49	0.25825	1722.49	0.3315
1727.49	0.17205	1727.49	0.19369			1727.49	0.42174	1727.49	0.52466	1727.49	0.2764	1727.49	0.33013
1732.49	0.17221	1732.49	0.19272			1732.49	0.4245	1732.49	0.5285	1732.49	0.28501	1732.49	0.32606
1737.49	0.17245	1737.49	0.19329			1737.49	0.41255	1737.49	0.52518	1737.49	0.27528	1737.49	0.32884
1742.49	0.1719	1742.49	0.19258			1742.49	0.429	1742.49	0.53174	1742.49	0.26916	1742.49	0.33245
1747.49	0.17282	1747.49	0.19284			1747.49	0.43799	1747.49	0.53065	1747.49	0.29833	1747.49	0.33542
1752.49	0.1724	1752.49	0.19216			1752.49	0.45775	1752.49	0.52909	1752.49	0.28464	1752.49	0.33671
1757.49	0.17241	1757.49	0.19271			1757.49	0.48956	1757.49	0.53463	1757.49	0.28563	1757.49	0.33328
1762.49	0.17169	1762.49	0.19328			1762.49	0.48864	1762.49	0.53168	1762.49	0.28724	1762.49	0.34244
1767.49	0.17144	1767.49	0.19308			1767.49	0.50085	1767.49	0.53654	1767.49	0.31635	1767.49	0.34031
1772.49	0.17168	1772.49	0.19268			1772.49	0.49698	1772.49	0.53126	1772.49	0.32546	1772.49	0.33876
1777.49	0.17183	1777.49	0.19255			1777.49	0.4923	1777.49	0.53604	1777.49	0.35216	1777.49	0.34003
1782.49	0.17102	1782.49	0.19157			1782.49	0.48372	1782.49	0.53399	1782.49	0.31229	1782.49	0.33582
1787.49	0.17035	1787.49	0.19211			1787.49	0.44392	1787.49	0.53605	1787.49	0.31924	1787.49	0.33794
1792.49	0.17031	1792.49	0.19299			1792.49	0.45037	1792.49	0.52953	1792.49	0.32922	1792.49	0.35204
1797.49	0.16977	1797.49	0.19315			1797.49	0.4614	1797.49	0.53738	1797.49	0.30014	1797.49	0.35102
1801.04	0.17146	1801.05	0.19371			1801.05	0.47721	1801.05	0.51553	1801.04	0.33161	1801.04	0.34908
