# Supplementary material for: Large-scale conformal synthesis of one-dimensional MAX phases
Source: Nat Commun. 2024 Oct 28;15:9275. doi: 10.1038/s41467-024-53137-0 (PMC11519885; doi:10.1038/s41467-024-53137-0)
Supplement: Supplementary file 3 — Source data [file 41467_2024_53137_MOESM3_ESM.zip › Source data/Fig.S45.xlsx]

## Sheet: Sheet1
0.01724	0.01724	0.01724	0.01724	0
0.03	0.03	0.03	0.03	0
0.03	0.04	0.04	0.03667	0.00577
0.01	0.02	0.01	0.01333	0.00577
