# Supplementary material for: Large-scale conformal synthesis of one-dimensional MAX phases
Source: Nat Commun. 2024 Oct 28;15:9275. doi: 10.1038/s41467-024-53137-0 (PMC11519885; doi:10.1038/s41467-024-53137-0)
Supplement: Supplementary file 3 — Source data [file 41467_2024_53137_MOESM3_ESM.zip › Source data/Fig.S6j-m.xlsx]

## Sheet: Sheet1
Diameter	percentage		Diameter	percentage		Diameter	percentage		Diameter	percentage
50	0.02		70	0		75	0.08		50	0.02
70	0.04		90	0.06		125	0.44		70	0.02
90	0.02		110	0.08		175	0.3		90	0.16
110	0.16		130	0.24		225	0.14		110	0.06
130	0.34		150	0.26		275	0.02		130	0.24
150	0.18		170	0.14		325	0.02		150	0.2
170	0.14		190	0.08					170	0.14
190	0.08		210	0.1					190	0.1
210	0.02		230	0.04					210	0.04
									230	0
									250	0
									270	0
									290	0.02
